# Supplementary material for: A pan-cancer screen identifies drug combination benefit in cancer cell lines at the individual and population level
Source: Cell Rep Med. 2024 Aug 20;5(8):101687. doi: 10.1016/j.xcrm.2024.101687 (PMC11384948; doi:10.1016/j.xcrm.2024.101687)
Supplement: Table S1. Cell line model and drug details — (A) Cell model systems (Cell Model Passports), (B) Estimated number of new cases 2021 (American Cancer Society), (C) Details of drug used in the screen, and (D) Details of the drug combinations used in the screen. [file mmc2.xlsx]

## Sheet: TabS1A
model_id	model_name	synonyms	model_type	growth_properties	doi	pmed	model_treatment	model_comments	msi_status	mutational_burden	ploidy	parent_id	mutation_data	methylation_data	expression_data	cnv_data	crispr_ko_data	fusion_data	drug_data	rnaseq_data	sample_id	tissue	tissue_status	cancer_type	cancer_type_detail	cancer_type_ncit_id	age_at_sampling	sampling_day	sampling_month	sampling_year	sample_treatment	sample_treatment_details	sample_site	patient_id	species	gender	ethnicity	smoking_status	model_relations_comment	COSMIC_ID	BROAD_ID	CCLE_ID	RRID	HCMI	suppliers
SIDM00049	DiFi	NA	Cell Line	Unknown	10.1007/BF02634191	NA	NA	NA	MSS	6.7	3.60308	NA	TRUE	TRUE	TRUE	TRUE	TRUE	TRUE	TRUE	TRUE	SIDS00734	Large Intestine	Metastasis	Colorectal Carcinoma	Colorectal Carcinoma	C2955	46	NA	NA	NA	Unknown	NA	Ascites	SIDP00658	Homo Sapiens	Female	Unknown	Unknown	NA	1789883	ACH-002233	DIFI_LARGE_INTESTINE	CVCL_6895	NA	Unknown:Unknown
SIDM00054	PL18	NA	Cell Line	Unknown	NA	NA	NA	NA	MSS	10.9333	5.91087	NA	TRUE	TRUE	TRUE	TRUE	FALSE	TRUE	TRUE	TRUE	SIDS00729	Pancreas	Unknown	Pancreatic Carcinoma	Pancreatic Adenocarcinoma	C8294	NA	NA	NA	NA	Unknown	NA	Unknown	SIDP00653	Homo Sapiens	Unknown	Unknown	Unknown	NA	1240208	ACH-002185	PL18_PANCREAS	CVCL_X507	NA	NA
SIDM00056	K5	NA	Cell Line	Unknown	NA	NA	NA	NA	MSS	7.66667	3.97617	NA	TRUE	TRUE	TRUE	TRUE	FALSE	TRUE	TRUE	TRUE	SIDS00745	Thyroid	Tumour	Thyroid Gland Carcinoma	Follicular Thyroid Carcinoma	C8054	NA	NA	NA	NA	Unknown	NA	Unknown	SIDP00669	Homo Sapiens	Unknown	Unknown	Unknown	NA	924238	ACH-002148	K5_THYROID	CVCL_1322	NA	NA
SIDM00064	HLE	NA	Cell Line	Unknown	NA	NA	NA	NA	MSS	9.36667	2.64669	NA	TRUE	TRUE	TRUE	TRUE	FALSE	TRUE	TRUE	TRUE	SIDS00757	Liver	Tumour	Hepatocellular Carcinoma	Hepatocellular Carcinoma	C3099	68	NA	NA	NA	Unknown	NA	Unknown	SIDP00679	Homo Sapiens	Male	Unknown	Unknown	HLE and HLF were derived from the same patient (PMID: 52570).	907057	ACH-001089	HLE_LIVER	CVCL_1281	NA	JCRB:JCRB0404
SIDM00077	BICR10	NA	Cell Line	Adherent	NA	NA	NA	NA	MSS	7.06667	1.96366	NA	TRUE	TRUE	TRUE	TRUE	TRUE	TRUE	TRUE	TRUE	SIDS00803	Head and Neck	Tumour	Oral Cavity Carcinoma	Oral Cavity Squamous Cell Carcinoma	C4833	NA	NA	NA	NA	Unknown	NA	Unknown	SIDP00716	Homo Sapiens	Female	White	Unknown	NA	1290724	ACH-001331	BICR10_UPPER_AERODIGESTIVE_TRACT	CVCL_2307	NA	ECACC:04072103
SIDM00083	SF539	SF-539 BT	Cell Line	Unknown	NA	NA	NA	NA	MSS	6.6	3.04947	NA	TRUE	TRUE	TRUE	TRUE	TRUE	FALSE	TRUE	TRUE	SIDS00854	Central Nervous System	Tumour	Glioblastoma	Gliosarcoma	C3796	34	NA	NA	NA	Unknown	NA	Unknown	SIDP00761	Homo Sapiens	Female	Unknown	Unknown	NA	905984	ACH-000273	SF539_CENTRAL_NERVOUS_SYSTEM	CVCL_1691	NA	NCI:SF-539
SIDM00085	SF268	NA	Cell Line	Unknown	NA	NA	NA	NA	MSS	6.73333	2.4833	NA	TRUE	TRUE	TRUE	TRUE	FALSE	TRUE	TRUE	TRUE	SIDS00852	Central Nervous System	Tumour	Glioma	Astrocytoma	C60781	24	NA	NA	NA	Unknown	NA	Unknown	SIDP00759	Homo Sapiens	Female	Unknown	Unknown	NA	905986	ACH-000655	SF268_CENTRAL_NERVOUS_SYSTEM	CVCL_1689	NA	NCI:SF-268
SIDM00087	RPMI-8226	RPMI no 8226;RPMI 8226/S;GM02132;GM2132;Simpson	Cell Line	Suspension	NA	NA	NA	NA	MSS	12.4333	2.91444	NA	TRUE	TRUE	TRUE	TRUE	TRUE	TRUE	TRUE	TRUE	SIDS00850	Haematopoietic and Lymphoid	Tumour	Plasma Cell Myeloma	Plasma Cell Myeloma	C3242	61	NA	NA	NA	Unknown	NA	Peripheral blood	SIDP00757	Homo Sapiens	Male	Unknown	Unknown	COLO-775 has been shown to be a derivitive of RPMI-8226 (ICLAC).	905964	ACH-000817	RPMI8226_HAEMATOPOIETIC_AND_LYMPHOID_TISSUE	CVCL_0014	NA	NCI:RPMI-8226
SIDM00088	PC-3	NA	Cell Line	Adherent	NA	NA	NA	NA	MSS	4.03333	4.26926	NA	TRUE	TRUE	TRUE	TRUE	FALSE	TRUE	TRUE	TRUE	SIDS00849	Prostate	Metastasis	Prostate Carcinoma	Prostate Carcinoma	C4863	62	NA	NA	NA	Unknown	NA	Bone	SIDP00756	Homo Sapiens	Male	White	Unknown	NA	905934	ACH-000090	PC3_PROSTATE	CVCL_0035	NA	NCI:PC-3
SIDM00090	OVCAR-8	NIH:OVCAR-8;OVCA8	Cell Line	Unknown	NA	NA	NA	NA	MSS	9.46667	2.42071	NA	TRUE	TRUE	TRUE	TRUE	TRUE	TRUE	TRUE	TRUE	SIDS00847	Ovary	Tumour	Ovarian Carcinoma	High Grade Ovarian Serous Adenocarcinoma	C105555	64	NA	NA	NA	Unknown	NA	Unknown	SIDP00755	Homo Sapiens	Female	Unknown	Unknown	NCI-ADR-RES has been shown to be derivitive of OVCAR-8 (ICLAC)	905991	ACH-000696	OVCAR8_OVARY	CVCL_1629	NA	NCI:OVCAR-8
SIDM00091	OVCAR-5	NIH:OVCAR-5;OVCA5	Cell Line	Unknown	NA	NA	NA	Suspected mis-identification. Originally thought to be a high grade ovarian serous adenocarcinoma but suspected to have a upper gastrointestinal origin (DOI: 10.1093/nar/gkw578).	MSS	4.93333	2.38468	NA	TRUE	TRUE	TRUE	TRUE	TRUE	TRUE	TRUE	TRUE	SIDS00846	Ovary	Unknown	Ovarian Carcinoma	High Grade Ovarian Serous Adenocarcinoma	C105555	NA	NA	NA	NA	Unknown	NA	Unknown	SIDP00754	Homo Sapiens	Unknown	Unknown	Unknown	NA	905969	ACH-001151	OVCAR5_OVARY	CVCL_1628	NA	NCI:OVCAR-5
SIDM00092	OVCAR-4	NIH:OVCAR-4	Cell Line	Unknown	NA	NA	NA	NA	MSS	7.3	2.92513	NA	TRUE	TRUE	TRUE	TRUE	FALSE	TRUE	TRUE	TRUE	SIDS00845	Ovary	Tumour	Ovarian Carcinoma	High Grade Ovarian Serous Adenocarcinoma	C105555	NA	NA	NA	NA	Unknown	NA	Unknown	SIDP00753	Homo Sapiens	Female	Unknown	Unknown	NA	905990	ACH-000617	OVCAR4_OVARY	CVCL_1627	NA	NCI:OVCAR-4
SIDM00094	SN12C	NA	Cell Line	Adherent	NA	NA	NA	NA	MSS	19.9333	2.83767	NA	TRUE	TRUE	TRUE	TRUE	FALSE	TRUE	TRUE	TRUE	SIDS00859	Kidney	Tumour	Kidney Carcinoma	Renal Cell Carcinoma	C9385	NA	NA	NA	NA	Unknown	NA	Unknown	SIDP00766	Homo Sapiens	Unknown	Unknown	Unknown	NA	905979	ACH-002199	SN12C_KIDNEY	CVCL_1705	NA	NCI:SN12C
SIDM00096	SR	NA	Cell Line	Suspension	NA	NA	NA	NA	MSS	4.83333	2.10397	NA	TRUE	TRUE	TRUE	TRUE	FALSE	TRUE	TRUE	TRUE	SIDS00861	Haematopoietic and Lymphoid	Metastasis	T-Cell Non-Hodgkin's Lymphoma	Anaplastic Large Cell Lymphoma	C3720	11	NA	NA	1983	Unknown	NA	Pleural Effusion	SIDP00768	Homo Sapiens	Male	White	Unknown	NA	905965	ACH-000338;ACH-000338	SR786_HAEMATOPOIETIC_AND_LYMPHOID_TISSUE;SR786_HAEMATOPOIETIC_AND_LYMPHOID_TISSUE	CVCL_1711	NA	NCI:SR
SIDM00097	T47D	T47D:A	Cell Line	Adherent	NA	NA	NA	NA	MSS	5.33333	2.77657	NA	TRUE	TRUE	TRUE	TRUE	TRUE	TRUE	TRUE	TRUE	SIDS00862	Breast	Metastasis	Breast Carcinoma	Invasive Ductal Carcinoma Not Otherwise Specified	C4194	54	NA	NA	NA	Unknown	NA	Pleural Effusion	SIDP00769	Homo Sapiens	Female	Unknown	Unknown	NA	905945	ACH-000147	T47D_BREAST	CVCL_0553	NA	NCI:T-47D
SIDM00098	NCI-H2731	NA	Cell Line	Unknown	NA	NA	NA	NA	MSS	4.93333	2.51083	NA	TRUE	TRUE	TRUE	TRUE	FALSE	TRUE	TRUE	TRUE	SIDS00878	Lung	Unknown	Mesothelioma	Pleural Sarcomatoid Mesothelioma	C45663	NA	NA	NA	NA	Unknown	NA	Unknown	SIDP00782	Homo Sapiens	Unknown	Unknown	Unknown	NA	1240134	ACH-002129	H2731_PLEURA	CVCL_U995	NA	NCI-Navy Medical Oncology Branch:NCI-H2731
SIDM00099	NCI-H2722	NA	Cell Line	Unknown	NA	NA	NA	NA	MSS	4.8	3.63939	NA	TRUE	TRUE	TRUE	TRUE	FALSE	TRUE	TRUE	TRUE	SIDS00877	Lung	Unknown	Mesothelioma	Malignant Pleural Mesothelioma	C7376	NA	NA	NA	NA	Unknown	NA	Unknown	SIDP00781	Homo Sapiens	Unknown	Unknown	Unknown	NA	1290812	ACH-002128	H2722_PLEURA	CVCL_U994	NA	NCI-Navy Medical Oncology Branch:NCI-H2722
SIDM00100	NCI-H2595	NA	Cell Line	Unknown	NA	NA	NA	NA	MSS	4.83333	3.08627	NA	TRUE	TRUE	TRUE	TRUE	FALSE	TRUE	TRUE	TRUE	SIDS00876	Lung	Unknown	Mesothelioma	Pleural Epithelioid Mesothelioma	C45662	NA	NA	NA	NA	Unknown	NA	Unknown	SIDP00780	Homo Sapiens	Unknown	Unknown	Unknown	NA	1240132	ACH-002127	H2595_PLEURA	CVCL_A545	NA	NCI-Navy Medical Oncology Branch:NCI-H2595
SIDM00101	NCI-H2591	NA	Cell Line	Unknown	NA	NA	NA	NA	MSS	4.63333	1.773	NA	TRUE	TRUE	TRUE	TRUE	FALSE	TRUE	TRUE	TRUE	SIDS00875	Lung	Unknown	Mesothelioma	Pleural Epithelioid Mesothelioma	C45662	NA	NA	NA	NA	Unknown	NA	Unknown	SIDP00779	Homo Sapiens	Unknown	Unknown	Unknown	NA	1240131	ACH-002126	H2591_PLEURA	CVCL_A543	NA	NCI-Navy Medical Oncology Branch:NCI-H2591
SIDM00102	NCI-H2461	NA	Cell Line	Unknown	NA	NA	NA	NA	MSS	4.66667	4.692	NA	TRUE	TRUE	TRUE	TRUE	FALSE	FALSE	TRUE	TRUE	SIDS00874	Lung	Unknown	Mesothelioma	Pleural Epithelioid Mesothelioma	C45662	NA	NA	NA	NA	Unknown	NA	Unknown	SIDP00778	Homo Sapiens	Unknown	Unknown	Unknown	NA	1290810	ACH-002125	H2461_PLEURA	CVCL_A536	NA	NCI-Navy Medical Oncology Branch:NCI-H2461
SIDM00103	NCI-H2373	NA	Cell Line	Unknown	NA	NA	NA	NA	MSS	5.36667	1.83726	NA	TRUE	TRUE	TRUE	TRUE	FALSE	TRUE	TRUE	TRUE	SIDS00873	Lung	Unknown	Mesothelioma	Pleural Sarcomatoid Mesothelioma	C45663	NA	NA	NA	NA	Unknown	NA	Unknown	SIDP00777	Homo Sapiens	Unknown	Unknown	Unknown	NA	1290809	ACH-002124	H2373_PLEURA	CVCL_A533	NA	NCI-Navy Medical Oncology Branch:NCI-H2373
SIDM00104	NCI-H2369	NA	Cell Line	Unknown	NA	NA	NA	NA	MSS	5.56667	3.5733	NA	TRUE	TRUE	TRUE	TRUE	FALSE	TRUE	TRUE	TRUE	SIDS00872	Lung	Unknown	Mesothelioma	Malignant Pleural Mesothelioma	C7376	NA	NA	NA	NA	Unknown	NA	Unknown	SIDP00776	Homo Sapiens	Unknown	Unknown	Unknown	NA	1290808	NA	NA	CVCL_A532	NA	NCI-Navy Medical Oncology Branch:NCI-H2369
SIDM00105	OVCAR-3	NIH:OVCAR-3	Cell Line	Adherent	NA	NA	NA	NA	MSS	6.06667	3.10152	NA	TRUE	TRUE	TRUE	TRUE	TRUE	TRUE	TRUE	TRUE	SIDS00843	Ovary	Metastasis	Ovarian Carcinoma	High Grade Ovarian Serous Adenocarcinoma	C105555	60	NA	NA	1982	Unknown	NA	Ascites	SIDP00752	Homo Sapiens	Female	White	Unknown	ONCO-DG-1 is cross-contaminated with cell line OVCAR-3 (DSMZ).	905933	ACH-000001	NIHOVCAR3_OVARY	CVCL_0465	NA	NCI:OVCAR-3
SIDM00107	UACC-62	NA	Cell Line	Unknown	NA	NA	NA	NA	MSS	10.7	1.885	NA	TRUE	TRUE	TRUE	TRUE	FALSE	TRUE	TRUE	TRUE	SIDS00869	Skin	Tumour	Melanoma	Melanoma	C3224	NA	NA	NA	NA	Unknown	NA	Unknown	SIDP00774	Homo Sapiens	Unknown	Unknown	Unknown	UACC-62_CJ1 is a resistant sub-clone of UACC-62.	905976	ACH-000425	UACC62_SKIN	CVCL_1780	NA	NCI:UACC-62
SIDM00108	UACC-257	NA	Cell Line	Unknown	NA	NA	NA	NA	MSS	11.4667	1.73997	NA	TRUE	TRUE	TRUE	TRUE	FALSE	FALSE	TRUE	TRUE	SIDS00868	Skin	Tumour	Melanoma	Melanoma	C3224	NA	NA	NA	NA	Unknown	NA	Unknown	SIDP00773	Homo Sapiens	Unknown	Unknown	Unknown	NA	905977	ACH-000579	UACC257_SKIN	CVCL_1779	NA	NCI:UACC-257
SIDM00111	U251	U-251MG;U251n	Cell Line	Adherent	NA	NA	NA	NA	MSS	5.93333	2.1192	NA	TRUE	TRUE	TRUE	TRUE	TRUE	TRUE	TRUE	TRUE	SIDS00865	Central Nervous System	Tumour	Glioma	Astrocytoma	C60781	NA	NA	NA	NA	Unknown	NA	Unknown	SIDP00772	Homo Sapiens	Unknown	Unknown	Unknown	B2-17 has been shown to be a derivitive of U251. SNB19 has been shown to be a derivitive of U251 (ICLAC).	905983	ACH-000232	U251MG_CENTRAL_NERVOUS_SYSTEM	CVCL_0021	NA	NCI:U-251
SIDM00113	TK10	NA	Cell Line	Unknown	NA	NA	NA	NA	MSS	8.96667	2.43914	NA	TRUE	TRUE	TRUE	TRUE	FALSE	TRUE	TRUE	TRUE	SIDS00863	Kidney	Tumour	Kidney Carcinoma	Clear Cell Renal Cell Carcinoma	C4033	43	NA	NA	NA	Unknown	NA	Unknown	SIDP00770	Homo Sapiens	Male	Unknown	Unknown	NA	905980	ACH-001208	TK10_KIDNEY	CVCL_1773	NA	NCI:TK-10
SIDM00114	NCI-H513	HUT513	Cell Line	Unknown	NA	NA	NA	NA	MSS	62.5	2.92809	NA	TRUE	TRUE	TRUE	TRUE	FALSE	TRUE	TRUE	TRUE	SIDS00870	Lung	Unknown	Non-Small Cell Lung Carcinoma	Adenosquamous Lung Carcinoma	C9133	NA	NA	NA	NA	Unknown	NA	Unknown	SIDP00775	Homo Sapiens	Unknown	Unknown	Unknown	NCI-H125 and NCI-H513 have been show to be cross contaminated (ATCC, ICLAC)	1240141	ACH-002335	NCIH513_PLEURA	CVCL_A570	NA	NCI-Navy Medical Oncology Branch:NCI-H513
SIDM00116	NCI-H522	NCI-522	Cell Line	Adherent	NA	NA	NA	NA	MSS	6.63333	2.46583	NA	TRUE	TRUE	TRUE	TRUE	FALSE	TRUE	TRUE	TRUE	SIDS00842	Lung	Tumour	Non-Small Cell Lung Carcinoma	Lung Adenocarcinoma	C3512	58	NA	NA	NA	None	NA	Unknown	SIDP00751	Homo Sapiens	Male	White	Smoker	NA	905944	ACH-000343	NCIH522_LUNG	CVCL_1567	NA	NCI:NCI-H522
SIDM00117	NCI-H322M	NA	Cell Line	Unknown	NA	NA	NA	NA	MSS	16.6	2.34602	NA	TRUE	TRUE	TRUE	TRUE	TRUE	FALSE	TRUE	TRUE	SIDS00840	Lung	Tumour	Non-Small Cell Lung Carcinoma	Bronchiolo-Alveolar Lung Carcinoma	C2923	NA	NA	NA	NA	Unknown	NA	Unknown	SIDP00749	Homo Sapiens	Male	Unknown	Unknown	NA	905967	ACH-000837	NCIH322_LUNG	CVCL_1557	NA	NCI:NCI-H322M
SIDM00118	HCC2998	NA	Cell Line	Unknown	NA	NA	NA	NA	MSS	226.433	2.0597	NA	TRUE	TRUE	TRUE	TRUE	TRUE	TRUE	TRUE	TRUE	SIDS00819	Large Intestine	Tumour	Colorectal Carcinoma	Colon Adenocarcinoma	C4349	NA	NA	NA	NA	Unknown	NA	Unknown	SIDP00732	Homo Sapiens	Unknown	Unknown	Unknown	NA	905971	ACH-001081	HCC2998_LARGE_INTESTINE	CVCL_1266	NA	NCI:HCC-2998
SIDM00122	BT-549	BT-B	Cell Line	Adherent	NA	NA	NA	NA	MSS	5.2	2.96617	NA	TRUE	TRUE	TRUE	TRUE	FALSE	TRUE	TRUE	TRUE	SIDS00815	Breast	Tumour	Breast Carcinoma	Invasive Ductal Carcinoma Not Otherwise Specified	C4194	72	NA	NA	1978	Unknown	NA	Unknown	SIDP00728	Homo Sapiens	Female	White	Unknown	NA	905951	ACH-000288	BT549_BREAST	CVCL_1858	NA	NCI:BT-549
SIDM00123	ACHN	NA	Cell Line	Adherent	NA	NA	NA	NA	MSS	3.13333	2.33779	NA	TRUE	TRUE	TRUE	TRUE	FALSE	FALSE	TRUE	TRUE	SIDS00814	Kidney	Metastasis	Kidney Carcinoma	Papillary Renal Cell Carcinoma	C6975	22	NA	11	1979	Unknown	NA	Pleural Effusion	SIDP00727	Homo Sapiens	Male	White	Unknown	NA	905950	ACH-000046	ACHN_KIDNEY	CVCL_1067	NA	NCI:ACHN
SIDM00124	A498	NA	Cell Line	Adherent	NA	NA	NA	NA	MSS	5.36667	3.31583	NA	TRUE	TRUE	TRUE	TRUE	FALSE	TRUE	TRUE	TRUE	SIDS00813	Kidney	Tumour	Kidney Carcinoma	Renal Cell Carcinoma	C9385	52	NA	NA	NA	Unknown	NA	Unknown	SIDP00726	Homo Sapiens	Female	White	Unknown	NA	905948	ACH-000555	A498_KIDNEY	CVCL_1056	NA	NCI:A498
SIDM00125	786-0	786-O;786-O RCC;RCC 786-O;RCC_7860;786-0WT	Cell Line	Adherent	NA	NA	NA	NA	MSS	7.1	3.81773	NA	TRUE	TRUE	TRUE	TRUE	FALSE	TRUE	TRUE	TRUE	SIDS00812	Kidney	Tumour	Kidney Carcinoma	Renal Cell Carcinoma	C9385	58	NA	NA	NA	Unknown	NA	Unknown	SIDP00725	Homo Sapiens	Male	White	Unknown	NA	905947	ACH-000649	786O_KIDNEY	CVCL_1051	NA	NCI:786-0
SIDM00127	JHU-022	JHU-022-SCC;JHU-O22;JHU-22;HNSCC 022	Cell Line	Unknown	NA	NA	NA	NA	MSS	6.3	2.94286	NA	TRUE	TRUE	TRUE	TRUE	TRUE	TRUE	TRUE	TRUE	SIDS00810	Head and Neck	Unknown	Oral Cavity Carcinoma	Oral Cavity Squamous Cell Carcinoma	C4833	NA	NA	NA	NA	Unknown	NA	Unknown	SIDP00723	Homo Sapiens	Unknown	Unknown	Unknown	NA	1240162	ACH-002250	JHU022_UPPER_AERODIGESTIVE_TRACT	CVCL_5991	NA	NA
SIDM00130	CFPAC-1	NA	Cell Line	Adherent	NA	NA	NA	NA	MSS	4	3.20261	NA	TRUE	TRUE	TRUE	TRUE	FALSE	TRUE	TRUE	TRUE	SIDS00807	Pancreas	Metastasis	Pancreatic Carcinoma	Pancreatic Ductal Adenocarcinoma	C9120	26	NA	NA	NA	Unknown	NA	Liver	SIDP00720	Homo Sapiens	Male	White	Unknown	NA	906821	ACH-000138	CFPAC1_PANCREAS	CVCL_1119	NA	ECACC:91112501
SIDM00132	BxPC-3	NA	Cell Line	Adherent	NA	NA	NA	NA	MSS	6.06667	2.4579	NA	TRUE	TRUE	TRUE	TRUE	TRUE	TRUE	TRUE	TRUE	SIDS00805	Pancreas	Tumour	Pancreatic Carcinoma	Pancreatic Ductal Adenocarcinoma	C9120	61	NA	NA	NA	Unknown	NA	Unknown	SIDP00718	Homo Sapiens	Female	Unknown	Unknown	NA	906693	ACH-000535	BXPC3_PANCREAS	CVCL_0186	NA	ECACC:93120816
SIDM00133	HOP-62	NA	Cell Line	Unknown	NA	NA	NA	NA	MSS	15.9333	2.86737	NA	TRUE	FALSE	TRUE	TRUE	TRUE	TRUE	TRUE	TRUE	SIDS00820	Lung	Tumour	Non-Small Cell Lung Carcinoma	Lung Adenocarcinoma	C3512	6	NA	NA	NA	Unknown	NA	Unknown	SIDP00733	Homo Sapiens	Female	Unknown	Unknown	NA	905972	ACH-000861	HOP62_LUNG	CVCL_1285	NA	NCI:HOP-62
SIDM00134	HOP-92	NA	Cell Line	Unknown	NA	NA	NA	NA	MSS	13.2	3.99594	NA	TRUE	TRUE	TRUE	TRUE	FALSE	TRUE	TRUE	TRUE	SIDS00821	Lung	Unknown	Non-Small Cell Lung Carcinoma	Non-Small Cell Lung Carcinoma	C2926	NA	NA	NA	NA	Unknown	NA	Unknown	SIDP00734	Homo Sapiens	Unknown	Unknown	Unknown	NA	905973	ACH-000825	HOP92_LUNG	CVCL_1286	NA	NCI:HOP-92
SIDM00135	Hs-578-T	HS0578T	Cell Line	Adherent	NA	NA	NA	NA	MSS	6.26667	2.60326	NA	TRUE	TRUE	TRUE	TRUE	TRUE	TRUE	TRUE	TRUE	SIDS00822	Breast	Tumour	Breast Carcinoma	Invasive Ductal Carcinoma Not Otherwise Specified	C4194	74	NA	NA	NA	Unknown	NA	Unknown	SIDP00735	Homo Sapiens	Female	White	Unknown	NA	905957	ACH-000148	HS578T_BREAST	CVCL_0332	NA	NCI:HS 578T
SIDM00136	HT-29	NA	Cell Line	Adherent	NA	NA	NA	NA	MSS	10.7333	3.04455	NA	TRUE	TRUE	TRUE	TRUE	TRUE	TRUE	TRUE	TRUE	SIDS00823	Large Intestine	Tumour	Colorectal Carcinoma	Colon Adenocarcinoma	C4349	44	NA	NA	1964	Unknown	NA	Unknown	SIDP00736	Homo Sapiens	Female	White	Unknown	WiDr has been shown to be a derivitive of HT-29 (ICLAC).	905939	ACH-000552	HT29_LARGE_INTESTINE	CVCL_0320	NA	NCI:HT-29
SIDM00137	NCI-H3122	NA	Cell Line	Unknown	NA	NA	NA	NA	MSS	7.7	3.74384	NA	TRUE	TRUE	TRUE	TRUE	TRUE	TRUE	TRUE	TRUE	SIDS00839	Lung	Tumour	Non-Small Cell Lung Carcinoma	Lung Adenocarcinoma	C3512	NA	NA	NA	NA	Unknown	NA	Unknown	SIDP00748	Homo Sapiens	Unknown	Unknown	Unknown	NA	1240190	ACH-000337	NCIH3122_LUNG	CVCL_5160	NA	NCI:NCI-H3122
SIDM00138	NCI-H23	NA	Cell Line	Adherent	NA	NA	NA	NA	MSS	28.3333	2.89981	NA	TRUE	TRUE	TRUE	TRUE	TRUE	TRUE	TRUE	TRUE	SIDS00838	Lung	Tumour	Non-Small Cell Lung Carcinoma	Lung Adenocarcinoma	C3512	51	NA	NA	NA	None	NA	Unknown	SIDP00747	Homo Sapiens	Male	Black	Smoker	NA	905942	ACH-000900	NCIH23_LUNG	CVCL_1547	NA	NCI:NCI-H23
SIDM00139	NCI-H226	HUT-226	Cell Line	Adherent	NA	NA	NA	NA	MSS	3.93333	1.93246	NA	TRUE	TRUE	TRUE	TRUE	TRUE	TRUE	TRUE	TRUE	SIDS00837	Lung	Metastasis	Mesothelioma	Pleural Epithelioid Mesothelioma	C45662	NA	NA	NA	NA	Unknown	NA	Pleural Effusion	SIDP00746	Homo Sapiens	Male	Unknown	Unknown	NA	905941	ACH-000367	NCIH226_LUNG	CVCL_1544	NA	NCI:NCI-H226
SIDM00140	COLO-792	NA	Cell Line	Adherent	NA	NA	NA	NA	MSS	56.4333	3.60924	NA	TRUE	TRUE	TRUE	TRUE	FALSE	TRUE	TRUE	TRUE	SIDS00836	Skin	Metastasis	Melanoma	Melanoma	C3224	62	NA	NA	NA	Unknown	NA	Brain	SIDP00745	Homo Sapiens	Male	Unknown	Unknown	NA	906814	ACH-000968	COLO792_SKIN	CVCL_1134	NA	ECACC:93052616
SIDM00143	COLO-668	NA	Cell Line	Semi-Adherent	NA	NA	NA	NA	MSS	16.2333	3.04288	NA	TRUE	TRUE	TRUE	TRUE	FALSE	TRUE	TRUE	TRUE	SIDS00833	Lung	Metastasis	Small Cell Lung Carcinoma	Small Cell Lung Carcinoma	C4917	47	NA	NA	NA	Unknown	NA	Brain	SIDP00743	Homo Sapiens	Female	Unknown	Unknown	NA	910692	ACH-000803	COLO668_LUNG	CVCL_1128	NA	ECACC:87061209
SIDM00146	MDA-MB-231	MDA-231	Cell Line	Adherent	NA	NA	NA	NA	MSS	11.7667	2.77728	NA	TRUE	TRUE	TRUE	TRUE	TRUE	FALSE	TRUE	TRUE	SIDS00830	Breast	Metastasis	Breast Carcinoma	Breast Adenocarcinoma	C5214	51	NA	NA	NA	Unknown	NA	Pleural Effusion	SIDP00741	Homo Sapiens	Female	White	Unknown	NA	905960	ACH-000768	MDAMB231_BREAST	CVCL_0062	NA	NCI:MDA-MB-231
SIDM00148	MCF7	ssMCF-7;MCF7/WT;IBMF-7;MCF7-CTRL	Cell Line	Adherent	NA	NA	NA	NA	MSS	10.8667	2.97433	NA	TRUE	TRUE	TRUE	TRUE	TRUE	TRUE	TRUE	TRUE	SIDS00828	Breast	Metastasis	Breast Carcinoma	Invasive Ductal Carcinoma Not Otherwise Specified	C4194	69	NA	NA	NA	Unknown	NA	Pleural Effusion	SIDP00740	Homo Sapiens	Female	White	Unknown	KPL-1 has been shown by DNA fingerprinting to be cross-contaminated with cell line MCF-7 (DSMZ).	905946	ACH-000019	MCF7_BREAST	CVCL_0031	NA	NCI:MCF7
SIDM00149	LOXIMVI	NA	Cell Line	Unknown	NA	NA	NA	NA	MSS	15.1333	3.16431	NA	TRUE	TRUE	TRUE	TRUE	FALSE	FALSE	TRUE	TRUE	SIDS00827	Skin	Metastasis	Melanoma	Amelanotic Melanoma	C3802	NA	NA	NA	NA	Unknown	NA	Unknown	SIDP00739	Homo Sapiens	Male	Unknown	Unknown	NA	905974	ACH-000750	LOXIMVI_SKIN	CVCL_1381	NA	NCI:LOX IMVI
SIDM00154	NCI-H2795	NA	Cell Line	Unknown	NA	NA	NA	NA	MSS	3.8	1.93689	NA	TRUE	TRUE	TRUE	TRUE	FALSE	TRUE	TRUE	TRUE	SIDS00879	Lung	Unknown	Mesothelioma	Pleural Epithelioid Mesothelioma	C45662	NA	NA	NA	NA	Unknown	NA	Unknown	SIDP00783	Homo Sapiens	Unknown	Unknown	Unknown	NA	1290813	ACH-002130	H2795_PLEURA	CVCL_U996	NA	NCI-Navy Medical Oncology Branch:NCI-H2795
SIDM00156	NB7	SJNB-7;NB7-DH;NCG;SJ-NCG	Cell Line	Unknown	NA	NA	NA	NA	MSS	8.03333	3.03808	NA	TRUE	TRUE	TRUE	TRUE	TRUE	TRUE	TRUE	TRUE	SIDS00725	Peripheral Nervous System	Metastasis	Neuroblastoma	Neuroblastoma	C3270	0.07	NA	NA	NA	Unknown	NA	Unknown	SIDP00649	Homo Sapiens	Male	Unknown	Unknown	NA	949174	ACH-002285	NB7_AUTONOMIC_GANGLIA	CVCL_8824	NA	NA
SIDM00174	BB49-HNC	BB49-SCCHN	Cell Line	Unknown	NA	NA	NA	NA	MSS	4.43333	2.1949	NA	TRUE	TRUE	TRUE	TRUE	FALSE	TRUE	TRUE	TRUE	SIDS00630	Head and Neck	Unknown	Head and Neck Carcinoma	Head and Neck Squamous Cell Carcinoma	C34447	NA	NA	NA	NA	Unknown	NA	Unknown	SIDP00559	Homo Sapiens	Unknown	Unknown	Unknown	BB49-EBV is a matched normal line initiated by Epstein Barr virus (EBV) transformation from the same patient as BB49-HNC.	753532	ACH-002213	BB49HNC_UPPER_AERODIGESTIVE_TRACT	CVCL_1077	NA	NA
SIDM00176	CHSA8926	NA	Cell Line	Unknown	NA	NA	NA	NA	MSS	5.7	2.09115	NA	TRUE	TRUE	TRUE	TRUE	FALSE	TRUE	TRUE	TRUE	SIDS00647	Bone	Unknown	Chondrosarcoma	Chondrosarcoma	C2946	NA	NA	NA	NA	Unknown	NA	Unknown	SIDP00576	Homo Sapiens	Unknown	Unknown	Unknown	NA	1303912	ACH-002094	CHSA8926_BONE	CVCL_X485	NA	NA
SIDM00180	LB996-RCC	NA	Cell Line	Unknown	NA	NA	NA	NA	MSS	3	1.99074	NA	TRUE	TRUE	TRUE	TRUE	FALSE	TRUE	TRUE	TRUE	SIDS00643	Kidney	Unknown	Kidney Carcinoma	Renal Cell Carcinoma	C9385	NA	NA	NA	NA	Unknown	NA	Unknown	SIDP00572	Homo Sapiens	Male	Unknown	Unknown	LB996-EBV is a matched normal line initiated by Epstein Barr virus (EBV) transformation from the same patient as LB996-RCC.	753585	ACH-002155	LB996RCC_KIDNEY	CVCL_1371	NA	NA
SIDM00181	LB831-BLC	NA	Cell Line	Unknown	NA	NA	NA	NA	MSS	4.6	3.12496	NA	TRUE	TRUE	TRUE	TRUE	FALSE	TRUE	TRUE	TRUE	SIDS00642	Bladder	Unknown	Bladder Carcinoma	Bladder Carcinoma	C4912	NA	NA	NA	NA	Unknown	NA	Unknown	SIDP00571	Homo Sapiens	Male	Unknown	Unknown	LB831-EBV is a matched normal line initiated by Epstein Barr virus (EBV) transformation from the same patient as LB831-BLC.	753584	ACH-002266	LB831BLC_URINARY_TRACT	CVCL_1370	NA	NA
SIDM00182	LB771-HNC	LB771-HNSCC;LB771-ORL	Cell Line	Unknown	NA	NA	NA	NA	MSS	4.06667	3.0414	NA	TRUE	TRUE	TRUE	TRUE	TRUE	TRUE	TRUE	TRUE	SIDS00641	Head and Neck	Unknown	Head and Neck Carcinoma	Head and Neck Squamous Cell Carcinoma	C34447	NA	NA	NA	NA	Unknown	NA	Unknown	SIDP00570	Homo Sapiens	Male	Unknown	Unknown	LB771-PBL is a matched normal line initiated by Epstein Barr virus (EBV) transformation from the same patient as LB771-HNC.	753583	ACH-002265	LB771HNC_UPPER_AERODIGESTIVE_TRACT	CVCL_1369	NA	NA
SIDM00194	SNU-61	NCI-SNU-61	Cell Line	Adherent	10.1002/(SICI)1097-0215(19990611)81:6<902::AID-IJC11>3.0.CO;2-T	NA	NA	NA	MSS	10.5	2.69557	NA	TRUE	TRUE	TRUE	TRUE	TRUE	TRUE	TRUE	TRUE	SIDS00610	Large Intestine	Metastasis	Colorectal Carcinoma	Rectal Adenocarcinoma	C9383	48	7	7	1988	None	NA	Liver	SIDP00539	Homo Sapiens	Male	East Asian	Unknown	NA	1660035	ACH-000532	SNU61_LARGE_INTESTINE	CVCL_5078	NA	KCLB:61
SIDM00195	EW-24	IARC-EW-24	Cell Line	Unknown	NA	NA	NA	NA	MSS	5.5	2.33444	NA	TRUE	TRUE	TRUE	TRUE	FALSE	TRUE	TRUE	TRUE	SIDS00589	Bone	Unknown	Ewing's Sarcoma	Ewing's Sarcoma	C4817	NA	NA	NA	NA	Unknown	NA	Unknown	SIDP00521	Homo Sapiens	Unknown	Unknown	Unknown	NA	949168	ACH-002117	EW24_BONE	CVCL_1215	NA	NA
SIDM00196	EW-22	IARC-EW-22	Cell Line	Unknown	NA	NA	NA	NA	MSS	4.06667	2.40422	NA	TRUE	TRUE	TRUE	TRUE	TRUE	TRUE	TRUE	TRUE	SIDS00588	Bone	Unknown	Ewing's Sarcoma	Ewing's Sarcoma	C4817	NA	NA	NA	NA	Unknown	NA	Unknown	SIDP00520	Homo Sapiens	Unknown	Unknown	Unknown	NA	949167	ACH-002116	EW22_BONE	CVCL_1214	NA	NA
SIDM00197	EW-18	IARC-EW-18	Cell Line	Unknown	NA	NA	NA	NA	MSS	5.63333	2.39607	NA	TRUE	TRUE	TRUE	TRUE	FALSE	TRUE	TRUE	TRUE	SIDS00587	Bone	Unknown	Ewing's Sarcoma	Ewing's Sarcoma	C4817	NA	NA	NA	NA	Unknown	NA	Unknown	SIDP00519	Homo Sapiens	Unknown	Unknown	Unknown	NA	949164	ACH-002115	EW18_BONE	CVCL_1213	NA	NA
SIDM00198	EW-16	IARC-EW16	Cell Line	Unknown	NA	NA	NA	NA	MSS	5.4	1.98531	NA	TRUE	TRUE	TRUE	TRUE	TRUE	TRUE	TRUE	TRUE	SIDS00586	Bone	Unknown	Ewing's Sarcoma	Ewing's Sarcoma	C4817	NA	NA	NA	NA	Unknown	NA	Unknown	SIDP00518	Homo Sapiens	Unknown	Unknown	Unknown	NA	949165	ACH-002114	EW16_BONE	CVCL_1212	NA	NA
SIDM00199	CS1	NA	Cell Line	Adherent	NA	NA	NA	NA	MSS	6.63333	2.8654	NA	TRUE	TRUE	TRUE	TRUE	FALSE	TRUE	TRUE	TRUE	SIDS01184	Bone	Unknown	Chondrosarcoma	Chondrosarcoma	C2946	NA	NA	NA	NA	Unknown	NA	Unknown	SIDP01070	Homo Sapiens	Unknown	Unknown	Unknown	NA	1290795	ACH-002099	CS1_BONE	CVCL_T023	NA	Unknown:Unknown
SIDM00201	EW-7	IARC-EW7	Cell Line	Unknown	NA	NA	NA	NA	MSS	9.66667	2.43185	NA	TRUE	TRUE	TRUE	TRUE	TRUE	TRUE	TRUE	TRUE	SIDS00583	Bone	Metastasis	Ewing's Sarcoma	Ewing's Sarcoma	C4817	20	5	1	1982	Unknown	NA	Unknown	SIDP00515	Homo Sapiens	Female	Unknown	Unknown	NA	949160	ACH-002119	EW7_BONE	CVCL_1217	NA	NA
SIDM00202	EW-3	IARC-EW3	Cell Line	Unknown	NA	NA	NA	NA	MSS	5.7	2.09376	NA	TRUE	TRUE	TRUE	TRUE	FALSE	TRUE	TRUE	TRUE	SIDS00582	Bone	Metastasis	Ewing's Sarcoma	Ewing's Sarcoma	C4817	14	25	5	1980	Unknown	NA	Unknown	SIDP00514	Homo Sapiens	Male	Unknown	Unknown	NA	949161	ACH-002118	EW3_BONE	CVCL_1216	NA	NA
SIDM00203	EW-11	IARC-EW11	Cell Line	Unknown	NA	NA	NA	NA	MSS	8.33333	3.5553	NA	TRUE	TRUE	TRUE	TRUE	FALSE	TRUE	TRUE	TRUE	SIDS00581	Bone	Metastasis	Ewing's Sarcoma	Ewing's Sarcoma	C4817	11	3	11	1983	Unknown	NA	Unknown	SIDP00513	Homo Sapiens	Female	Unknown	Unknown	NA	684062	ACH-002111	EW11_BONE	CVCL_1209	NA	NA
SIDM00205	EW-1	IARC-EW1	Cell Line	Unknown	10.1016/0165-4608(84)90002-5	NA	NA	NA	MSS	5.4	2.16528	NA	TRUE	TRUE	TRUE	TRUE	TRUE	TRUE	TRUE	FALSE	SIDS00579	Bone	Metastasis	Ewing's Sarcoma	Ewing's Sarcoma	C4817	19	28	5	1980	Unknown	NA	Unknown	SIDP00512	Homo Sapiens	Male	Unknown	Unknown	EW-1 and EW-2 are from the same patient (PMID: 6713356).	949163	ACH-002110	EW1_BONE	CVCL_1208	NA	NA
SIDM00211	ALL-PO	NA	Cell Line	Suspension	NA	NA	NA	NA	MSS	6.83333	2.52282	NA	TRUE	TRUE	TRUE	TRUE	FALSE	TRUE	TRUE	TRUE	SIDS00591	Haematopoietic and Lymphoid	Tumour	B-Lymphoblastic Leukemia	Childhood B Acute Lymphoblastic Leukemia	C9140	0.33	NA	NA	NA	Unknown	NA	Unknown	SIDP00523	Homo Sapiens	Female	Unknown	Unknown	NA	910944	ACH-002209	ALLPO_HAEMATOPOIETIC_AND_LYMPHOID_TISSUE	CVCL_1069	NA	ICLC:HTL01003
SIDM00212	CAS-1	NA	Cell Line	Adherent	NA	NA	NA	NA	MSS	7.36667	3.69946	NA	TRUE	TRUE	TRUE	TRUE	TRUE	FALSE	TRUE	TRUE	SIDS00592	Central Nervous System	Tumour	Glioblastoma	Glioblastoma	C3058	63	NA	NA	NA	Unknown	NA	Unknown	SIDP00524	Homo Sapiens	Male	Unknown	Unknown	NA	910943	ACH-000464	CAS1_CENTRAL_NERVOUS_SYSTEM	CVCL_1117	NA	ICLC:HTL97009
SIDM00213	FTC-133	NA	Cell Line	Adherent	NA	NA	NA	NA	MSS	18.9333	2.08458	NA	TRUE	TRUE	TRUE	TRUE	FALSE	TRUE	TRUE	TRUE	SIDS00593	Thyroid	Metastasis	Thyroid Gland Carcinoma	Follicular Thyroid Carcinoma	C8054	42	NA	NA	NA	Unknown	NA	Unknown	SIDP00525	Homo Sapiens	Male	Unknown	Unknown	FTC-133, FTC-236 and FTC-238 were all derived from the same individual (ECACC).	906864	ACH-000903	FTC133_THYROID	CVCL_1219	NA	ICLC:HTL97015
SIDM00218	RO82-W-1	WRO;WRO82-1;UCLA RO 82-W-1	Cell Line	Adherent	NA	NA	NA	NA	MSS	4.8	3.28543	NA	TRUE	TRUE	TRUE	TRUE	FALSE	TRUE	TRUE	TRUE	SIDS00605	Thyroid	Tumour	Thyroid Gland Carcinoma	Follicular Thyroid Carcinoma	C8054	NA	NA	NA	NA	Unknown	NA	Unknown	SIDP00534	Homo Sapiens	Unknown	Unknown	Unknown	NA	930083	ACH-001384	RO82W1_THYROID	CVCL_0582	NA	ICLC:HTL98002
SIDM00222	MPP-89	NA	Cell Line	Adherent	NA	NA	NA	NA	MSS	6.5	2.30149	NA	TRUE	TRUE	TRUE	TRUE	FALSE	TRUE	TRUE	TRUE	SIDS00602	Lung	Tumour	Mesothelioma	Pleural Epithelioid Mesothelioma	C45662	67	NA	NA	NA	Unknown	NA	Unknown	SIDP00532	Homo Sapiens	Male	Unknown	Unknown	NA	908150	ACH-000319	MPP89_PLEURA	CVCL_1427	NA	ICLC:HTL00012
SIDM00224	IST-MES1	NA	Cell Line	Adherent	NA	NA	NA	NA	MSS	6.53333	3.28528	NA	TRUE	TRUE	TRUE	TRUE	FALSE	TRUE	TRUE	TRUE	SIDS00599	Lung	Tumour	Mesothelioma	Pleural Epithelioid Mesothelioma	C45662	70	NA	NA	NA	Unknown	NA	Unknown	SIDP00529	Homo Sapiens	Female	White	Unknown	NA	907173	ACH-000569	ISTMES1_PLEURA	CVCL_1311	NA	ICLC:HTL01005
SIDM00225	IST-MEL1	NA	Cell Line	Adherent	NA	NA	NA	NA	MSS	10.3667	3.36202	NA	TRUE	TRUE	TRUE	TRUE	TRUE	TRUE	TRUE	TRUE	SIDS00598	Skin	Tumour	Melanoma	Melanoma	C3224	NA	NA	NA	NA	Unknown	NA	Unknown	SIDP00528	Homo Sapiens	Male	White	Unknown	NA	907172	ACH-002143	ISTMEL1_SKIN	CVCL_1308	NA	ICLC:HTL01006
SIDM00227	GI-ME-N	Gimen1	Cell Line	Adherent	NA	NA	NA	NA	MSS	9.2	3.36449	NA	TRUE	TRUE	TRUE	TRUE	FALSE	TRUE	TRUE	TRUE	SIDS00596	Peripheral Nervous System	Metastasis	Neuroblastoma	Neuroblastoma	C3270	2	NA	NA	NA	Chemotherapy	NA	Unknown	SIDP00526	Homo Sapiens	Female	White	Unknown	NA	906872	ACH-001344	GIMEN_AUTONOMIC_GANGLIA	CVCL_1232	NA	ICLC:HTL98011
SIDM00230	IST-SL2	NA	Cell Line	Suspension	NA	NA	NA	NA	MSS	11.9333	2.01077	NA	TRUE	TRUE	TRUE	TRUE	FALSE	TRUE	TRUE	TRUE	SIDS00601	Lung	Metastasis	Small Cell Lung Carcinoma	Small Cell Lung Carcinoma	C4917	NA	NA	NA	NA	Unknown	NA	Unknown	SIDP00531	Homo Sapiens	Male	Unknown	Unknown	NA	753565	ACH-002145	ISTSL2_LUNG	CVCL_1314	NA	ICLC:HTL97010
SIDM00233	ATN-1	NA	Cell Line	Suspension	NA	NA	NA	NA	MSS	12.3	3.90269	NA	TRUE	TRUE	TRUE	TRUE	FALSE	TRUE	TRUE	TRUE	SIDS00651	Haematopoietic and Lymphoid	Tumour	T-Lymphoblastic Leukemia	Adult T Acute Lymphoblastic Leukemia	C9142	47	NA	NA	NA	Unknown	NA	Unknown	SIDP00580	Homo Sapiens	Male	Unknown	Unknown	NA	910687	ACH-002058	ATN1_HAEMATOPOIETIC_AND_LYMPHOID_TISSUE	CVCL_1073	NA	RIKEN:RCB1440
SIDM00234	TC-YIK	NA	Cell Line	Suspension	NA	NA	NA	NA	MSS	11.1	2.14828	NA	TRUE	TRUE	TRUE	TRUE	FALSE	TRUE	TRUE	TRUE	SIDS00704	Cervix	Tumour	Other Solid Cancers	Cervical Small Cell Carcinoma	C7982	31	NA	NA	NA	Unknown	NA	Unknown	SIDP00629	Homo Sapiens	Female	East Asian	Unknown	NA	946357	ACH-002201	TCYIK_CERVIX	CVCL_1737	NA	RIKEN:RCB0443
SIDM00235	RCC10RGB	NA	Cell Line	Adherent	NA	NA	NA	NA	MSS	8.86667	1.73914	NA	TRUE	TRUE	TRUE	TRUE	FALSE	TRUE	TRUE	TRUE	SIDS00703	Kidney	Tumour	Kidney Carcinoma	Renal Cell Carcinoma	C9385	NA	NA	NA	NA	Unknown	NA	Unknown	SIDP00628	Homo Sapiens	Male	East Asian	Unknown	NA	909974	ACH-000189	RCC10RGB_KIDNEY	CVCL_1647	NA	RIKEN:RCB1151
SIDM00237	PC-14	NA	Cell Line	Adherent	NA	NA	NA	NA	MSS	11.2	3.14227	NA	TRUE	TRUE	TRUE	TRUE	TRUE	TRUE	TRUE	TRUE	SIDS00701	Lung	Tumour	Non-Small Cell Lung Carcinoma	Lung Adenocarcinoma	C3512	NA	NA	NA	NA	Unknown	NA	Unknown	SIDP00627	Homo Sapiens	Unknown	East Asian	Unknown	PC-14 has been shown to be a derivitive of PC-9 (RIKEN, ECACC).	753608	ACH-000030	PC14_LUNG	CVCL_1640	NA	RIKEN:RCB0446
SIDM00239	OS-RC-2	NA	Cell Line	Adherent	NA	NA	NA	NA	MSS	7.8	2.86582	NA	TRUE	TRUE	TRUE	TRUE	FALSE	TRUE	TRUE	TRUE	SIDS00699	Kidney	Tumour	Kidney Carcinoma	Renal Cell Carcinoma	C9385	NA	NA	NA	NA	Unknown	NA	Unknown	SIDP00625	Homo Sapiens	Male	East Asian	Unknown	NA	909250	ACH-000159	OSRC2_KIDNEY	CVCL_1626	NA	RIKEN:RCB0735
SIDM00242	NOS-1	NA	Cell Line	Adherent	NA	NA	NA	NA	MSS	10.2	2.6205	NA	TRUE	TRUE	TRUE	TRUE	FALSE	TRUE	TRUE	TRUE	SIDS00696	Bone	Tumour	Osteosarcoma	Osteosarcoma	C9145	16	NA	NA	NA	Unknown	NA	Unknown	SIDP00622	Homo Sapiens	Male	East Asian	Unknown	NA	925345	ACH-002067	NOS1_BONE	CVCL_1610	NA	RIKEN:RCB1032
SIDM00243	NEC8	NA	Cell Line	Unknown	NA	NA	NA	NA	MSS	12.2333	2.9929	NA	TRUE	TRUE	TRUE	TRUE	FALSE	TRUE	TRUE	TRUE	SIDS00695	Testis	Tumour	Other Solid Cancers	Testicular Embryonal Carcinoma	C6341	24	NA	NA	NA	Unknown	NA	Unknown	SIDP00621	Homo Sapiens	Male	East Asian	Unknown	NA	910942	ACH-002288	NEC8_TESTIS	CVCL_1604	NA	RIKEN:RCB0489
SIDM00244	NB69	NB69-RIKEN	Cell Line	Adherent	NA	NA	NA	NA	MSS	4.9	4.21271	NA	TRUE	TRUE	TRUE	TRUE	TRUE	TRUE	TRUE	TRUE	SIDS00694	Peripheral Nervous System	Tumour	Neuroblastoma	Neuroblastoma	C3270	1.33	NA	NA	NA	Unknown	NA	Unknown	SIDP00620	Homo Sapiens	Male	Unknown	Unknown	NA	908440	ACH-002083	NB69_AUTONOMIC_GANGLIA	CVCL_1448	NA	RIKEN:RCB0480
SIDM00245	MS-1	MS-1-L	Cell Line	Suspension	NA	NA	NA	NA	MSS	10.8667	2.09385	NA	TRUE	TRUE	TRUE	TRUE	FALSE	TRUE	TRUE	FALSE	SIDS00693	Lung	Tumour	Small Cell Lung Carcinoma	Small Cell Lung Carcinoma	C4917	54	NA	NA	NA	Unknown	NA	Unknown	SIDP00619	Homo Sapiens	Male	East Asian	Unknown	NA	753594	ACH-001958	MS1_LUNG	CVCL_1429	NA	RIKEN:RCB0725
SIDM00247	MKN45	NA	Cell Line	Adherent	NA	NA	NA	NA	MSS	8.53333	1.81501	NA	TRUE	TRUE	TRUE	TRUE	FALSE	TRUE	TRUE	TRUE	SIDS00691	Stomach	Metastasis	Gastric Carcinoma	Gastric Adenocarcinoma	C4004	62	NA	NA	NA	Unknown	NA	liver	SIDP00617	Homo Sapiens	Female	East Asian	Unknown	NA	925340	ACH-000356	MKN45_STOMACH	CVCL_0434	NA	RIKEN:RCB1001
SIDM00249	TE-15	NA	Cell Line	Adherent	NA	NA	NA	NA	MSS	10.9	2.59857	NA	TRUE	TRUE	TRUE	TRUE	FALSE	TRUE	TRUE	TRUE	SIDS00705	Esophagus	Tumour	Esophageal Squamous Cell Carcinoma	Esophageal Squamous Cell Carcinoma	C4024	NA	NA	NA	NA	Unknown	NA	Unknown	SIDP00630	Homo Sapiens	Female	Unknown	Unknown	NA	753614	ACH-000353	TE15_OESOPHAGUS	CVCL_1763	NA	RIKEN:RCB1951
SIDM00250	TE-4	NA	Cell Line	Adherent	NA	NA	NA	NA	MSS	31.9333	2.48888	NA	TRUE	TRUE	TRUE	TRUE	TRUE	TRUE	TRUE	TRUE	SIDS00706	Esophagus	Metastasis	Esophageal Squamous Cell Carcinoma	Esophageal Squamous Cell Carcinoma	C4024	NA	NA	NA	NA	Unknown	NA	Lymph Node	SIDP00631	Homo Sapiens	Unknown	Unknown	Unknown	NA	1503371	ACH-000917	TE4_OESOPHAGUS	CVCL_3337	NA	RIKEN:RCB2097
SIDM00252	TGBC1TKB	NA	Cell Line	Adherent	NA	NA	NA	NA	MSS	8.96667	2.86	NA	TRUE	TRUE	TRUE	TRUE	FALSE	TRUE	TRUE	TRUE	SIDS00708	Biliary Tract	Metastasis	Biliary Tract Carcinoma	Undifferentiated Gallbladder Carcinoma	C9167	NA	NA	NA	NA	Unknown	NA	Lymph Node	SIDP00633	Homo Sapiens	Female	East Asian	Unknown	TGBC1TKB & TGBC2TKB are from the same patient (RIKEN).	909769	ACH-001861	TGBC1TKB_BILIARY_TRACT	CVCL_1769	NA	RIKEN:RCB1129
SIDM00256	NB14	SJNB-14;NB14-DH;NCC	Cell Line	Unknown	NA	NA	NA	NA	MSS	10.8667	2.01555	NA	TRUE	TRUE	TRUE	TRUE	FALSE	TRUE	TRUE	TRUE	SIDS00721	Peripheral Nervous System	Metastasis	Neuroblastoma	Neuroblastoma	C3270	1	NA	NA	NA	Unknown	NA	Unknown	SIDP00645	Homo Sapiens	Female	Unknown	Unknown	NA	949178	ACH-002281	NB14_AUTONOMIC_GANGLIA	CVCL_1444	NA	NA
SIDM00257	NB13	SJNB-13;NB13-DH	Cell Line	Unknown	NA	NA	NA	NA	MSS	16.5	2.98351	NA	TRUE	TRUE	TRUE	TRUE	TRUE	TRUE	TRUE	TRUE	SIDS00720	Peripheral Nervous System	Metastasis	Neuroblastoma	Neuroblastoma	C3270	1	NA	NA	NA	Unknown	NA	Unknown	SIDP00644	Homo Sapiens	Male	Unknown	Unknown	NA	949177	ACH-002280	NB13_AUTONOMIC_GANGLIA	CVCL_1443	NA	NA
SIDM00258	NB12	SJNB-12	Cell Line	Unknown	NA	NA	NA	NA	MSS	8.06667	3.67914	NA	TRUE	TRUE	TRUE	TRUE	FALSE	TRUE	TRUE	TRUE	SIDS00719	Peripheral Nervous System	Metastasis	Neuroblastoma	Neuroblastoma	C3270	0.1	NA	NA	NA	Unknown	NA	Unknown	SIDP00643	Homo Sapiens	Female	Unknown	Unknown	NA	949172	ACH-002279	NB12_AUTONOMIC_GANGLIA	CVCL_1442	NA	NA
SIDM00259	NB10	SJNB-10;NB10-DH	Cell Line	Unknown	NA	NA	NA	NA	MSS	6.86667	3.38515	NA	TRUE	TRUE	TRUE	TRUE	TRUE	TRUE	TRUE	TRUE	SIDS00718	Peripheral Nervous System	Metastasis	Neuroblastoma	Neuroblastoma	C3270	2	NA	NA	NA	Unknown	NA	Unknown	SIDP00642	Homo Sapiens	Male	Unknown	Unknown	NA	949171	ACH-002278	NB10_AUTONOMIC_GANGLIA	CVCL_1441	NA	NA
SIDM00260	MKN28	NA	Cell Line	Adherent	NA	NA	NA	NA	MSS	11.7333	4.22061	NA	TRUE	TRUE	TRUE	TRUE	TRUE	TRUE	TRUE	TRUE	SIDS00689	Stomach	Metastasis	Gastric Carcinoma	Gastric Tubular Adenocarcinoma	C5473	37	NA	NA	NA	Unknown	NA	Liver	SIDP00616	Homo Sapiens	Male	East Asian	Unknown	MKN28 has been shown to be a derivitive of MKN74 (JCRB & ICLAC).	908139	ACH-002161	MKN28_STOMACH	CVCL_1416	NA	RIKEN:RCB1000
SIDM00261	ES8	NA	Cell Line	Unknown	NA	NA	NA	NA	MSS	7.56667	2.11579	NA	TRUE	TRUE	TRUE	TRUE	TRUE	TRUE	TRUE	TRUE	SIDS00717	Bone	Tumour	Ewing's Sarcoma	Ewing's Sarcoma	C4817	10	NA	NA	NA	Unknown	NA	Unknown	SIDP00641	Homo Sapiens	Male	Unknown	Unknown	NA	949155	ACH-002109	ES8_BONE	CVCL_1204	NA	NA
SIDM00262	ES6	NA	Cell Line	Unknown	NA	NA	NA	NA	MSS	5.6	3.22562	NA	TRUE	TRUE	TRUE	TRUE	FALSE	TRUE	TRUE	TRUE	SIDS00715	Bone	Tumour	Ewing's Sarcoma	Ewing's Sarcoma	C4817	17	NA	NA	NA	Unknown	NA	Unknown	SIDP00639	Homo Sapiens	Male	Unknown	Unknown	NA	949157	ACH-002107	ES6_BONE	CVCL_1202	NA	NA
SIDM00264	ES4	NA	Cell Line	Unknown	NA	NA	NA	NA	MSS	5.93333	2.23543	NA	TRUE	TRUE	TRUE	TRUE	TRUE	TRUE	TRUE	TRUE	SIDS00713	Bone	Tumour	Ewing's Sarcoma	Ewing's Sarcoma	C4817	18	NA	NA	NA	Unknown	NA	Unknown	SIDP00637	Homo Sapiens	Male	Unknown	Unknown	NA	949156	ACH-002105	ES4_BONE	CVCL_1200	NA	NA
SIDM00266	ES1	NA	Cell Line	Unknown	NA	NA	NA	NA	MSS	6.23333	1.94287	NA	TRUE	TRUE	TRUE	TRUE	FALSE	TRUE	TRUE	TRUE	SIDS00711	Bone	Tumour	Ewing's Sarcoma	Ewing's Sarcoma	C4817	5	NA	NA	NA	Unknown	NA	Unknown	SIDP00635	Homo Sapiens	Female	Unknown	Unknown	NA	949158	ACH-002103	ES1_BONE	CVCL_1198	NA	NA
SIDM00267	TGBC24TKB	NA	Cell Line	Adherent	NA	NA	NA	NA	MSS	11.7	2.52532	NA	TRUE	TRUE	TRUE	TRUE	FALSE	TRUE	TRUE	TRUE	SIDS00710	Biliary Tract	Metastasis	Biliary Tract Carcinoma	Gallbladder Carcinoma	C3844	NA	NA	NA	NA	Unknown	NA	Ascites	SIDP00634	Homo Sapiens	Female	East Asian	Unknown	NA	910695	ACH-002312	TGBC24TKB_BILIARY_TRACT	CVCL_1770	NA	RIKEN:RCB1196
SIDM00269	ES7	NA	Cell Line	Unknown	NA	NA	NA	NA	MSS	6	3.14956	NA	TRUE	TRUE	TRUE	TRUE	FALSE	TRUE	TRUE	TRUE	SIDS00716	Bone	Tumour	Ewing's Sarcoma	Ewing's Sarcoma	C4817	15	NA	NA	NA	Unknown	NA	Unknown	SIDP00640	Homo Sapiens	Male	Unknown	Unknown	NA	684059	ACH-002108	ES7_BONE	CVCL_1203	NA	NA
SIDM00271	MKN1	NA	Cell Line	Adherent	NA	NA	NA	NA	MSS	9.73333	2.98295	NA	TRUE	TRUE	TRUE	TRUE	FALSE	TRUE	TRUE	TRUE	SIDS00688	Stomach	Metastasis	Gastric Carcinoma	Gastric Adenosquamous Carcinoma	C5474	72	NA	NA	NA	Unknown	NA	Lymph Node	SIDP00615	Homo Sapiens	Male	East Asian	Unknown	NA	908138	ACH-000351	MKN1_STOMACH	CVCL_1415	NA	RIKEN:RCB1003
SIDM00272	MDA-MB-453	MDA-453	Cell Line	Adherent	10.1007/BF02616120	NA	NA	NA	MSS	21.9	4.1994	NA	TRUE	TRUE	TRUE	TRUE	TRUE	TRUE	TRUE	TRUE	SIDS00686	Breast	Metastasis	Breast Carcinoma	Breast Adenocarcinoma	C5214	48	10	6	1976	Unknown	NA	Pericardial Effusion	SIDP00613	Homo Sapiens	Female	White	Unknown	NA	908122	ACH-000910	MDAMB453_BREAST	CVCL_0418	NA	RIKEN:RCB1192
SIDM00273	GI-1	NA	Cell Line	Adherent	NA	NA	NA	NA	MSS	13.3333	4.34803	NA	TRUE	TRUE	TRUE	TRUE	TRUE	TRUE	TRUE	TRUE	SIDS00666	Central Nervous System	Tumour	Glioblastoma	Gliosarcoma	C3796	61	NA	NA	NA	Unknown	NA	Unknown	SIDP00594	Homo Sapiens	Male	East Asian	Unknown	NA	906871	ACH-000756	GI1_CENTRAL_NERVOUS_SYSTEM	CVCL_1231	NA	RIKEN:RCB0763
SIDM00274	GCIY	NA	Cell Line	Adherent	NA	NA	NA	NA	MSS	8.93333	2.65353	NA	TRUE	TRUE	TRUE	TRUE	FALSE	TRUE	TRUE	TRUE	SIDS00665	Stomach	Tumour	Gastric Carcinoma	Gastric Adenocarcinoma	C4004	NA	NA	NA	NA	Unknown	NA	Unknown	SIDP00593	Homo Sapiens	Female	East Asian	Unknown	NA	906869	ACH-000047	GCIY_STOMACH	CVCL_1228	NA	RIKEN:RCB0555
SIDM00276	ETK-1	NA	Cell Line	Unknown	NA	NA	NA	NA	MSS	11.4667	2.84863	NA	TRUE	TRUE	TRUE	TRUE	FALSE	TRUE	TRUE	TRUE	SIDS00663	Biliary Tract	Tumour	Biliary Tract Carcinoma	Intrahepatic Cholangiocarcinoma	C35417	NA	NA	NA	NA	Unknown	NA	Unknown	SIDP00592	Homo Sapiens	Female	East Asian	Unknown	ETK-1 has been shown by STR profiling to be contaminated with SSP-25 (ICLAC)	906861	ACH-002237	ETK1_BILIARY_TRACT	CVCL_1206	NA	RIKEN:RCB1289
SIDM00277	EoL-1-cell	AML-EOL-1	Cell Line	Suspension	NA	NA	NA	NA	MSS	10.4	2.12715	NA	TRUE	TRUE	TRUE	TRUE	FALSE	TRUE	TRUE	TRUE	SIDS00662	Haematopoietic and Lymphoid	Tumour	Acute Myeloid Leukemia	Chronic Eosinophilic Leukemia	C4563	33	NA	NA	NA	Unknown	NA	Unknown	SIDP00591	Homo Sapiens	Male	East Asian	Unknown	NA	906856	ACH-000198	EOL1_HAEMATOPOIETIC_AND_LYMPHOID_TISSUE	CVCL_0258	NA	RIKEN:RCB0641
SIDM00278	EC-GI-10	NA	Cell Line	Adherent	NA	NA	NA	NA	MSS	10.0667	3.46105	NA	TRUE	TRUE	TRUE	TRUE	TRUE	TRUE	TRUE	TRUE	SIDS00661	Esophagus	Metastasis	Esophageal Squamous Cell Carcinoma	Esophageal Squamous Cell Carcinoma	C4024	65	NA	NA	NA	Unknown	NA	Lymph Node	SIDP00590	Homo Sapiens	Male	East Asian	Unknown	NA	753555	ACH-000305	ECGI10_OESOPHAGUS	CVCL_1187	NA	RIKEN:RCB0774
SIDM00280	ECC10	NA	Cell Line	Suspension	NA	NA	NA	NA	MSS	14.3333	3.58226	NA	TRUE	TRUE	TRUE	TRUE	FALSE	TRUE	TRUE	TRUE	SIDS00659	Stomach	Metastasis	Gastric Carcinoma	Gastric Small Cell Neuroendocrine Carcinoma	C6764	NA	NA	NA	NA	Unknown	NA	Liver	SIDP00588	Homo Sapiens	Unknown	East Asian	Unknown	NA	906848	ACH-000560	ECC10_STOMACH	CVCL_1188	NA	RIKEN:RCB0983
SIDM00284	COLO-679	NA	Cell Line	Adherent	NA	NA	NA	NA	MSS	15.9	2.09472	NA	TRUE	TRUE	TRUE	TRUE	FALSE	TRUE	TRUE	TRUE	SIDS00655	Skin	Tumour	Melanoma	Melanoma	C3224	47	NA	NA	NA	Unknown	NA	Unknown	SIDP00584	Homo Sapiens	Female	Unknown	Unknown	NA	906818	ACH-000805	COLO679_SKIN	CVCL_1130	NA	RIKEN:RCB0989
SIDM00285	CHP-134	NA	Cell Line	Adherent	NA	NA	NA	NA	MSS	6.76667	1.97225	NA	TRUE	TRUE	TRUE	TRUE	FALSE	TRUE	TRUE	TRUE	SIDS00654	Peripheral Nervous System	Tumour	Neuroblastoma	Neuroblastoma	C3270	1.08	NA	NA	NA	Unknown	NA	Adrenal Gland	SIDP00583	Homo Sapiens	Male	Unknown	Unknown	NA	910941	ACH-001338	CHP134_AUTONOMIC_GANGLIA	CVCL_1124	NA	RIKEN:RCB0487
SIDM00287	BALL-1	NA	Cell Line	Suspension	NA	NA	NA	NA	MSS	10.4333	2.11352	NA	TRUE	TRUE	TRUE	TRUE	FALSE	TRUE	TRUE	TRUE	SIDS00652	Haematopoietic and Lymphoid	Tumour	B-Lymphoblastic Leukemia	Adult B Acute Lymphoblastic Leukemia	C9143	NA	NA	NA	NA	Unknown	NA	Unknown	SIDP00581	Homo Sapiens	Male	Unknown	Unknown	NA	910705	ACH-002211	BALL1_HAEMATOPOIETIC_AND_LYMPHOID_TISSUE	CVCL_1075	NA	RIKEN:RCB0256
SIDM00289	HAL-01	HAL-1	Cell Line	Suspension	NA	NA	NA	NA	MSS	9.46667	1.96171	NA	TRUE	TRUE	TRUE	TRUE	FALSE	FALSE	TRUE	TRUE	SIDS00668	Haematopoietic and Lymphoid	Tumour	B-Lymphoblastic Leukemia	Childhood B Acute Lymphoblastic Leukemia	C9140	17	NA	NA	NA	Unknown	NA	Unknown	SIDP00596	Homo Sapiens	Female	East Asian	Unknown	NA	949153	ACH-002241	HAL01_HAEMATOPOIETIC_AND_LYMPHOID_TISSUE	CVCL_1242	NA	RIKEN:RCB0540
SIDM00290	HGC-27	NA	Cell Line	Adherent	NA	NA	NA	NA	MSS	19.6	2.95129	NA	TRUE	TRUE	TRUE	TRUE	TRUE	TRUE	TRUE	TRUE	SIDS00669	Stomach	Metastasis	Gastric Carcinoma	Gastric Carcinoma	C4911	NA	NA	NA	NA	Unknown	NA	Lymph Node	SIDP00597	Homo Sapiens	Unknown	East Asian	Unknown	NA	907055	ACH-000847	HGC27_STOMACH	CVCL_1279	NA	RIKEN:RCB0500
SIDM00291	HMV-II	HMV-2	Cell Line	Adherent	NA	NA	NA	NA	MSS	14	2.73842	NA	TRUE	TRUE	TRUE	TRUE	FALSE	TRUE	TRUE	TRUE	SIDS00670	Skin	Tumour	Melanoma	Melanoma	C3224	65	NA	NA	NA	Unknown	NA	Vagina	SIDP00598	Homo Sapiens	Female	East Asian	Unknown	NA	907058	ACH-002040	HMVII_SKIN	CVCL_1282	NA	RIKEN:RCB0777
SIDM00292	LU-165	NA	Cell Line	Suspension	NA	NA	NA	NA	MSS	15.5667	1.84633	NA	TRUE	TRUE	TRUE	TRUE	FALSE	TRUE	TRUE	TRUE	SIDS00685	Lung	Metastasis	Small Cell Lung Carcinoma	Small Cell Lung Carcinoma	C4917	50	NA	NA	NA	Unknown	NA	Lymph Node	SIDP00612	Homo Sapiens	Male	East Asian	Unknown	NA	753589	ACH-002077	LU165_LUNG	CVCL_1391	NA	RIKEN:RCB1184
SIDM00293	LU-139	NCC-c-Lu-139	Cell Line	Suspension	NA	NA	NA	NA	MSS	14.9333	2.91619	NA	TRUE	TRUE	TRUE	TRUE	FALSE	TRUE	TRUE	TRUE	SIDS00684	Lung	Tumour	Small Cell Lung Carcinoma	Small Cell Lung Carcinoma	C4917	63	NA	NA	NA	Unknown	NA	Unknown	SIDP00611	Homo Sapiens	Male	East Asian	Unknown	NA	713878	ACH-002052	LU139_LUNG	CVCL_1390	NA	RIKEN:RCB0469
SIDM00294	LU-135	NCC-c-Lu-135	Cell Line	Semi-Adherent	NA	NA	NA	NA	MSS	14.2	2.43655	NA	TRUE	TRUE	TRUE	TRUE	FALSE	TRUE	TRUE	TRUE	SIDS00683	Lung	Tumour	Small Cell Lung Carcinoma	Small Cell Lung Carcinoma	C4917	69	NA	NA	NA	Unknown	NA	Unknown	SIDP00610	Homo Sapiens	Male	East Asian	Unknown	NA	713899	ACH-001549	LU135_LUNG	CVCL_1389	NA	RIKEN:RCB0468
SIDM00299	MFH-ino	NA	Cell Line	Adherent	NA	NA	NA	NA	MSS	10.6	2.75522	NA	TRUE	TRUE	TRUE	TRUE	FALSE	TRUE	TRUE	TRUE	SIDS00687	Soft Tissue	Tumour	Other Sarcomas	Undifferentiated Pleomorphic Sarcoma	C4247	NA	NA	NA	NA	Unknown	NA	Unknown	SIDP00614	Homo Sapiens	Female	East Asian	Unknown	NA	925343	ACH-002271	MFHINO_SOFT_TISSUE	CVCL_1407	NA	RIKEN:RCB0749
SIDM00300	LC-1-sq	Lung cancer-1/squamous	Cell Line	Adherent	NA	NA	NA	NA	MSS	15.2667	2.35121	NA	TRUE	TRUE	TRUE	TRUE	TRUE	TRUE	TRUE	TRUE	SIDS00679	Lung	Tumour	Squamous Cell Lung Carcinoma	Squamous Cell Lung Carcinoma	C3493	69	NA	NA	NA	Unknown	NA	Lung	SIDP00607	Homo Sapiens	Male	East Asian	Unknown	LC-1F (Floating variant) is from the same patient as LC-1-sq (Lung Cancer-1/Squamous). LC-1-sq-SF is a variant of LC-1-sq cultured in serum-free media (RIKEN).	1298223	ACH-002156	LC1SQ_LUNG	CVCL_3008	NA	RIKEN:RCB0455
SIDM00301	KP-4	NA	Cell Line	Adherent	NA	NA	NA	NA	MSS	9.56667	2.9844	NA	TRUE	TRUE	TRUE	TRUE	TRUE	TRUE	TRUE	TRUE	SIDS00677	Pancreas	Metastasis	Pancreatic Carcinoma	Pancreatic Carcinoma	C3850	50	NA	NA	NA	Unknown	NA	Ascites	SIDP00605	Homo Sapiens	Male	East Asian	Unknown	NA	753572	ACH-000265	KP4_PANCREAS	CVCL_1338	NA	RIKEN:RCB1005
SIDM00302	KGN	NA	Cell Line	Adherent	NA	NA	NA	NA	MSS	9.16667	1.93831	NA	TRUE	TRUE	TRUE	TRUE	FALSE	FALSE	TRUE	TRUE	SIDS00676	Ovary	Metastasis	Other Solid Cancers	Ovarian Granulosa Cell Tumor	C6261	69	NA	NA	NA	Unknown	NA	Peritoneum	SIDP00604	Homo Sapiens	Female	Unknown	Unknown	NA	924186	ACH-002149	KGN_OVARY	CVCL_0375	NA	RIKEN:RCB1154
SIDM00306	IA-LM	NA	Cell Line	Adherent	NA	NA	NA	NA	MSS	15.6667	2.31124	NA	TRUE	TRUE	TRUE	TRUE	FALSE	TRUE	TRUE	TRUE	SIDS00672	Lung	Metastasis	Non-Small Cell Lung Carcinoma	Large Cell Lung Carcinoma	C4450	68	NA	NA	NA	Unknown	NA	Skin	SIDP00600	Homo Sapiens	Male	East Asian	Unknown	NA	910779	ACH-000672	IALM_LUNG	CVCL_1302	NA	RIKEN:RCB0554
SIDM00308	KU812	NA	Cell Line	Suspension	NA	NA	NA	NA	MSS	6.66667	2.54516	NA	TRUE	TRUE	TRUE	TRUE	FALSE	TRUE	TRUE	TRUE	SIDS00678	Haematopoietic and Lymphoid	Tumour	Chronic Myelogenous Leukemia	Chronic Myelogenous Leukemia	C3174	38	1	8	1981	Unknown	NA	Peripheral Blood	SIDP00606	Homo Sapiens	Male	East Asian	Unknown	NA	907311	ACH-000074	KU812_HAEMATOPOIETIC_AND_LYMPHOID_TISSUE	CVCL_0379	NA	RIKEN:RCB0495
SIDM00312	L-363	NA	Cell Line	Suspension	NA	NA	NA	NA	MSS	8.4	2.09416	NA	TRUE	TRUE	TRUE	TRUE	TRUE	TRUE	TRUE	TRUE	SIDS01091	Haematopoietic and Lymphoid	Tumour	Plasma Cell Myeloma	Plasma Cell Myeloma	C3242	36	NA	NA	1977	Unknown	NA	Peripheral blood	SIDP00980	Homo Sapiens	Female	Unknown	Unknown	NA	924239	ACH-000183	L363_HAEMATOPOIETIC_AND_LYMPHOID_TISSUE	CVCL_1357	NA	DSMZ:ACC-49
SIDM00313	L-1236	NA	Cell Line	Unknown	NA	NA	NA	NA	MSS	16.1	2.81299	NA	TRUE	TRUE	TRUE	TRUE	FALSE	TRUE	TRUE	TRUE	SIDS01090	Haematopoietic and Lymphoid	Tumour	Hodgkin's Lymphoma	Hodgkin's Lymphoma	C9357	34	NA	NA	1994	Unknown	NA	Peripheral blood	SIDP00979	Homo Sapiens	Male	Unknown	Unknown	NA	1330935	ACH-000702	L1236_HAEMATOPOIETIC_AND_LYMPHOID_TISSUE	CVCL_2096	NA	DSMZ:ACC-530
SIDM00316	YH-13	NA	Cell Line	Unknown	NA	NA	NA	NA	MSS	9.03333	2.01232	NA	TRUE	TRUE	TRUE	TRUE	TRUE	TRUE	TRUE	TRUE	SIDS01087	Central Nervous System	Tumour	Glioblastoma	Glioblastoma	C3058	40	NA	NA	NA	Unknown	NA	Unknown	SIDP00976	Homo Sapiens	Male	Unknown	Unknown	NA	909905	ACH-000469	YH13_CENTRAL_NERVOUS_SYSTEM	CVCL_1795	NA	JCRB:IFO50493
SIDM00317	VMRC-RCZ	NA	Cell Line	Unknown	NA	NA	NA	NA	MSS	5.7	1.88772	NA	TRUE	TRUE	TRUE	TRUE	FALSE	TRUE	TRUE	TRUE	SIDS01086	Kidney	Tumour	Kidney Carcinoma	Renal Cell Carcinoma	C9385	NA	NA	NA	NA	Unknown	NA	Unknown	SIDP00975	Homo Sapiens	Unknown	Unknown	Unknown	NA	909781	ACH-000171	VMRCRCZ_KIDNEY	CVCL_1791	NA	JCRB:JCRB0827
SIDM00321	TYK-nu	NA	Cell Line	Unknown	NA	NA	NA	NA	MSS	10.2	2.3561	NA	TRUE	TRUE	TRUE	TRUE	TRUE	TRUE	TRUE	TRUE	SIDS01082	Ovary	Tumour	Ovarian Carcinoma	High Grade Ovarian Serous Adenocarcinoma	C105555	NA	NA	NA	NA	Unknown	NA	Unknown	SIDP00971	Homo Sapiens	Unknown	Unknown	Unknown	NA	909774	ACH-000430	TYKNU_OVARY	CVCL_1776	NA	JCRB:JCRB0234.0
SIDM00322	T-T	tdott	Cell Line	Unknown	NA	NA	NA	NA	MSS	13.1	3.4361	NA	TRUE	TRUE	TRUE	TRUE	TRUE	TRUE	TRUE	TRUE	SIDS01081	Esophagus	Tumour	Esophageal Squamous Cell Carcinoma	Esophageal Squamous Cell Carcinoma	C4024	67	NA	NA	NA	Unknown	NA	Oesophagus	SIDP00970	Homo Sapiens	Male	Unknown	Unknown	NA	1299064	ACH-000561	TT_OESOPHAGUS	CVCL_3174	NA	JCRB:JCRB0262
SIDM00323	TK	NA	Cell Line	Unknown	NA	NA	NA	NA	MSS	12.0333	2.98799	NA	TRUE	TRUE	TRUE	TRUE	FALSE	TRUE	TRUE	TRUE	SIDS01080	Haematopoietic and Lymphoid	Tumour	B-Cell Non-Hodgkin's Lymphoma	B-Cell Non-Hodgkin's Lymphoma	C3457	80	NA	NA	NA	Unknown	NA	Peripheral blood	SIDP00969	Homo Sapiens	Female	Unknown	Unknown	NA	1331045	ACH-002313	TK_HAEMATOPOIETIC_AND_LYMPHOID_TISSUE	CVCL_3216	NA	JCRB:JCRB0157
SIDM00324	TGW	TOG;TGW-nu;TGW-I-nu;TGW-nu-1	Cell Line	Unknown	NA	NA	NA	NA	MSS	15.8667	3.17355	NA	TRUE	TRUE	TRUE	TRUE	TRUE	TRUE	TRUE	TRUE	SIDS01079	Peripheral Nervous System	Tumour	Neuroblastoma	Adrenal Neuroblastoma	C4827	NA	NA	NA	NA	Unknown	NA	Adrenal Gland	SIDP00968	Homo Sapiens	Unknown	Unknown	Unknown	NA	910780	ACH-001674	TGW_AUTONOMIC_GANGLIA	CVCL_1771	NA	JCRB:JCRB0618
SIDM00325	TE-9	NA	Cell Line	Unknown	NA	NA	NA	NA	MSS	15.8	2.95195	NA	TRUE	TRUE	TRUE	TRUE	TRUE	TRUE	TRUE	TRUE	SIDS01078	Esophagus	Metastasis	Esophageal Squamous Cell Carcinoma	Esophageal Squamous Cell Carcinoma	C4024	NA	NA	NA	NA	Unknown	NA	Pleural effusion	SIDP00967	Homo Sapiens	Male	Unknown	Unknown	NA	946353	ACH-000694	TE9_OESOPHAGUS	CVCL_1767	NA	JCRB:RCB1988
SIDM00326	TE-8	NA	Cell Line	Unknown	NA	NA	NA	NA	MSS	10.2	2.40524	NA	TRUE	TRUE	TRUE	TRUE	TRUE	TRUE	TRUE	TRUE	SIDS01077	Esophagus	Tumour	Esophageal Squamous Cell Carcinoma	Esophageal Squamous Cell Carcinoma	C4024	NA	NA	NA	NA	Unknown	NA	Unknown	SIDP00966	Homo Sapiens	Unknown	Unknown	Unknown	NA	753623	ACH-000452	TE8_OESOPHAGUS	CVCL_1766	NA	JCRB:RCB2098
SIDM00328	TE-6	NA	Cell Line	Unknown	NA	NA	NA	NA	MSS	13.7	2.6118	NA	TRUE	TRUE	TRUE	TRUE	FALSE	TRUE	TRUE	TRUE	SIDS01076	Esophagus	Tumour	Esophageal Squamous Cell Carcinoma	Esophageal Squamous Cell Carcinoma	C4024	NA	NA	NA	NA	Unknown	NA	Unknown	SIDP00965	Homo Sapiens	Male	Unknown	Unknown	NA	946355	ACH-000605	TE6_OESOPHAGUS	CVCL_1765	NA	JCRB:RCB1950
SIDM00329	L-540	NA	Cell Line	Suspension	NA	NA	NA	NA	MSS	21.5333	2.89168	NA	TRUE	TRUE	TRUE	TRUE	FALSE	TRUE	TRUE	TRUE	SIDS01093	Haematopoietic and Lymphoid	Tumour	Hodgkin's Lymphoma	Hodgkin's Lymphoma	C9357	20	NA	NA	NA	Unknown	NA	Bone marrow	SIDP00982	Homo Sapiens	Female	Unknown	Unknown	NA	907323	ACH-000806	L540_HAEMATOPOIETIC_AND_LYMPHOID_TISSUE	CVCL_1362	NA	DSMZ:ACC-72
SIDM00331	MHH-CALL-2	NA	Cell Line	Suspension	NA	NA	NA	NA	MSS	1.9	2.11159	NA	TRUE	TRUE	TRUE	TRUE	FALSE	TRUE	TRUE	TRUE	SIDS01110	Haematopoietic and Lymphoid	Tumour	B-Lymphoblastic Leukemia	Childhood B Acute Lymphoblastic Leukemia	C9140	15	NA	NA	1993	None	NA	Peripheral blood	SIDP00999	Homo Sapiens	Female	White	Unknown	NA	908132	ACH-000020	MHHCALL2_HAEMATOPOIETIC_AND_LYMPHOID_TISSUE	CVCL_1409	NA	DSMZ:ACC-341
SIDM00332	MFM-223	NA	Cell Line	Adherent	NA	NA	NA	NA	MSS	8.66667	2.50564	NA	TRUE	TRUE	TRUE	TRUE	TRUE	TRUE	TRUE	TRUE	SIDS01109	Breast	Metastasis	Breast Carcinoma	Breast Carcinoma	C4872	NA	NA	NA	NA	None	NA	Pleural effusion	SIDP00998	Homo Sapiens	Female	Unknown	Unknown	NA	910948	ACH-001819	MFM223_BREAST	CVCL_1408	NA	DSMZ:ACC-422
SIDM00335	MFE-280	NA	Cell Line	Adherent	NA	NA	NA	NA	MSS	5.73333	2.48872	NA	TRUE	TRUE	TRUE	TRUE	TRUE	TRUE	TRUE	TRUE	SIDS01106	Endometrium	Tumour	Endometrial Carcinoma	Endometrial Adenocarcinoma	C7359	77	NA	NA	1990	Unknown	NA	Unknown	SIDP00995	Homo Sapiens	Female	Unknown	Unknown	NA	908129	ACH-000192	MFE280_ENDOMETRIUM	CVCL_1405	NA	DSMZ:ACC-410
SIDM00336	MEL-JUSO	NA	Cell Line	Adherent	NA	NA	NA	NA	MSS	23.2333	2.1748	NA	TRUE	TRUE	TRUE	TRUE	FALSE	TRUE	TRUE	TRUE	SIDS01105	Skin	Tumour	Melanoma	Cutaneous Melanoma	C3510	58	NA	NA	1977	Unknown	NA	Unknown	SIDP00994	Homo Sapiens	Female	Unknown	Unknown	NA	908125	ACH-000881	MELJUSO_SKIN	CVCL_1403	NA	DSMZ:ACC-74
SIDM00338	ME-1	NA	Cell Line	Suspension	NA	NA	NA	NA	MSS	9.76667	2.03222	NA	TRUE	TRUE	TRUE	TRUE	FALSE	TRUE	TRUE	TRUE	SIDS01103	Haematopoietic and Lymphoid	Tumour	Acute Myeloid Leukemia	Adult Acute Myeloid Leukemia	C9154	40	NA	NA	1988	Unknown	NA	Peripheral blood	SIDP00992	Homo Sapiens	Male	East Asian	Unknown	NA	1330942	ACH-000439	ME1_HAEMATOPOIETIC_AND_LYMPHOID_TISSUE	CVCL_2110	NA	DSMZ:ACC-537
SIDM00339	LXF-289	LXF 289L	Cell Line	Adherent	NA	NA	NA	NA	MSS	15.4667	2.87807	NA	TRUE	TRUE	TRUE	TRUE	TRUE	TRUE	TRUE	TRUE	SIDS01102	Lung	Tumour	Non-Small Cell Lung Carcinoma	Lung Adenocarcinoma	C3512	63	NA	NA	NA	Unknown	NA	Unknown	SIDP00991	Homo Sapiens	Male	Unknown	Unknown	NA	753592	ACH-000787	LXF289_LUNG	CVCL_1394	NA	DSMZ:ACC-265
SIDM00341	LOU-NH91	NA	Cell Line	Adherent	NA	NA	NA	NA	MSS	5.2	2.11989	NA	TRUE	TRUE	TRUE	TRUE	TRUE	TRUE	TRUE	TRUE	SIDS01100	Lung	Tumour	Squamous Cell Lung Carcinoma	Squamous Cell Lung Carcinoma	C3493	64	NA	NA	NA	Unknown	NA	Lower right lung lobe	SIDP00989	Homo Sapiens	Female	Unknown	Unknown	NA	1298226	ACH-000176	LOUNH91_LUNG	CVCL_2104	NA	DSMZ:ACC-393
SIDM00342	LOUCY	NA	Cell Line	Suspension	NA	NA	NA	NA	MSS	6.03333	3.76359	NA	TRUE	TRUE	TRUE	TRUE	FALSE	TRUE	TRUE	TRUE	SIDS01099	Haematopoietic and Lymphoid	Tumour	T-Lymphoblastic Leukemia	Adult T Acute Lymphoblastic Leukemia	C9142	38	NA	NA	NA	Unknown	NA	Peripheral blood	SIDP00988	Homo Sapiens	Female	Unknown	Unknown	NA	907789	ACH-000104	LOUCY_HAEMATOPOIETIC_AND_LYMPHOID_TISSUE	CVCL_1380	NA	DSMZ:ACC-394
SIDM00343	LN-405	NA	Cell Line	Adherent	NA	NA	NA	NA	MSS	5.4	4.77982	NA	TRUE	TRUE	TRUE	TRUE	FALSE	TRUE	TRUE	TRUE	SIDS01098	Central Nervous System	Tumour	Glioblastoma	Glioblastoma	C3058	62	NA	NA	1986	Unknown	NA	Unknown	SIDP00987	Homo Sapiens	Female	Unknown	Unknown	NA	910694	ACH-002268	LN405_CENTRAL_NERVOUS_SYSTEM	CVCL_1378	NA	DSMZ:ACC-189
SIDM00344	LCLC-97TM1	NA	Cell Line	Adherent	NA	NA	NA	NA	MSS	10.8	2.80025	NA	TRUE	TRUE	TRUE	TRUE	TRUE	TRUE	TRUE	TRUE	SIDS01097	Lung	Tumour	Non-Small Cell Lung Carcinoma	Large Cell Lung Carcinoma	C4450	44	NA	NA	NA	None	NA	Unknown	SIDP00986	Homo Sapiens	Male	White	Unknown	NA	946361	ACH-000596	LCLC97TM1_LUNG	CVCL_1376	NA	DSMZ:ACC-388
SIDM00345	LCLC-103H	NA	Cell Line	Adherent	NA	NA	NA	NA	MSS	11.5	3.91398	NA	TRUE	TRUE	TRUE	TRUE	FALSE	TRUE	TRUE	TRUE	SIDS01096	Lung	Metastasis	Non-Small Cell Lung Carcinoma	Large Cell Lung Carcinoma	C4450	61	NA	NA	NA	Chemotherapy;Radiotherapy	NA	Pleural effusion	SIDP00985	Homo Sapiens	Male	White	Unknown	NA	753586	ACH-000627	LCLC103H_LUNG	CVCL_1375	NA	DSMZ:ACC-384
SIDM00346	LAMA-84	NA	Cell Line	Suspension	NA	NA	NA	NA	MSS	5.96667	3.0846	NA	TRUE	TRUE	TRUE	TRUE	FALSE	TRUE	TRUE	TRUE	SIDS01094	Haematopoietic and Lymphoid	Tumour	Chronic Myelogenous Leukemia	Chronic Myelogenous Leukemia	C3174	29	NA	NA	NA	Chemotherapy	5 years with Busulfan (1979-1984)	Peripheral blood	SIDP00983	Homo Sapiens	Female	Unknown	Unknown	LAMA-87 is a subclone of LAMA-84 obtained after subcutaneous transplantation of LAMA-84 cells into estrone-treated nude mice (DSMZ).	907783	ACH-000301	LAMA84_HAEMATOPOIETIC_AND_LYMPHOID_TISSUE	CVCL_0388	NA	DSMZ:ACC-168
SIDM00347	TE-5	NA	Cell Line	Unknown	NA	NA	NA	NA	MSS	13.5333	2.96381	NA	TRUE	TRUE	TRUE	TRUE	TRUE	TRUE	TRUE	TRUE	SIDS01075	Esophagus	Tumour	Esophageal Squamous Cell Carcinoma	Esophageal Squamous Cell Carcinoma	C4024	NA	NA	NA	NA	Unknown	NA	Unknown	SIDP00964	Homo Sapiens	Female	Unknown	Unknown	NA	735784	ACH-000408	TE5_OESOPHAGUS	CVCL_1764	NA	JCRB:RCB1949
SIDM00350	SAT	NA	Cell Line	Unknown	NA	NA	NA	NA	MSS	10.1667	3.10438	NA	TRUE	TRUE	TRUE	TRUE	FALSE	TRUE	TRUE	TRUE	SIDS01052	Head and Neck	Tumour	Head and Neck Carcinoma	Head and Neck Squamous Cell Carcinoma	C34447	NA	NA	NA	NA	Unknown	NA	Oral cavity	SIDP00945	Homo Sapiens	Unknown	East Asian	Unknown	NA	1299050	ACH-001641	SAT_UPPER_AERODIGESTIVE_TRACT	CVCL_3160	NA	JCRB:JCRB1027
SIDM00351	SAS	NA	Cell Line	Unknown	NA	NA	NA	NA	MSS	12.8	2.90136	NA	TRUE	TRUE	TRUE	TRUE	TRUE	TRUE	TRUE	TRUE	SIDS01051	Head and Neck	Tumour	Oral Cavity Carcinoma	Tongue Squamous Cell Carcinoma	C4648	NA	NA	NA	NA	Unknown	NA	Tongue	SIDP00944	Homo Sapiens	Unknown	Unknown	Unknown	NA	909708	ACH-002029	SAS_UPPER_AERODIGESTIVE_TRACT	CVCL_1675	NA	JCRB:JCRB0260
SIDM00352	RMG-I	RMG1	Cell Line	Unknown	NA	NA	NA	NA	MSS	9.1	2.09451	NA	TRUE	TRUE	TRUE	TRUE	TRUE	TRUE	TRUE	TRUE	SIDS01050	Ovary	Tumour	Ovarian Carcinoma	Ovarian Clear Cell Adenocarcinoma	C40078	34	NA	NA	NA	Unknown	NA	Ascites	SIDP00943	Homo Sapiens	Female	East Asian	Unknown	NA	909699	ACH-000719	RMGI_OVARY	CVCL_1662	NA	JCRB:IFO50315
SIDM00353	RKN	NA	Cell Line	Unknown	NA	NA	NA	NA	MSS	9.16667	4.22198	NA	TRUE	TRUE	TRUE	TRUE	TRUE	TRUE	TRUE	TRUE	SIDS01049	Soft Tissue	Tumour	Other Sarcomas	Ovarian Leiomyosarcoma	C5234	45	NA	NA	NA	Unknown	NA	Ovary	SIDP00942	Homo Sapiens	Female	East Asian	Unknown	NA	1298539	ACH-000505	RKN_SOFT_TISSUE	CVCL_3156	NA	JCRB:JCRB0176
SIDM00354	RERF-LC-Sq1	NA	Cell Line	Unknown	NA	NA	NA	NA	MSS	9.93333	2.89178	NA	TRUE	TRUE	TRUE	TRUE	TRUE	TRUE	TRUE	TRUE	SIDS01048	Lung	Tumour	Squamous Cell Lung Carcinoma	Squamous Cell Lung Carcinoma	C3493	74	NA	NA	NA	Unknown	NA	Lung	SIDP00941	Homo Sapiens	Female	East Asian	Unknown	NA	1298538	ACH-000442	RERFLCSQ1_LUNG	CVCL_1656	NA	JCRB:JCRB1019
SIDM00356	RERF-LC-KJ	NA	Cell Line	Unknown	NA	NA	NA	NA	MSS	12	2.72045	NA	TRUE	TRUE	TRUE	TRUE	FALSE	TRUE	TRUE	TRUE	SIDS01046	Lung	Tumour	Non-Small Cell Lung Carcinoma	Lung Adenocarcinoma	C3512	78	NA	NA	NA	Unknown	NA	Unknown	SIDP00939	Homo Sapiens	Male	Unknown	Unknown	NA	1298537	ACH-000482	RERFLCKJ_LUNG	CVCL_1654	NA	JCRB:JCRB0137
SIDM00358	RERF-GC-1B	NA	Cell Line	Unknown	NA	NA	NA	NA	MSS	8.6	2.51803	NA	TRUE	TRUE	TRUE	TRUE	TRUE	TRUE	TRUE	TRUE	SIDS01044	Stomach	Metastasis	Gastric Carcinoma	Gastric Adenocarcinoma	C4004	41	NA	NA	NA	Unknown	NA	Pyloric lymph nodes	SIDP00937	Homo Sapiens	Male	East Asian	Unknown	NA	1240209	ACH-000144	RERFGC1B_STOMACH	CVCL_3152	NA	JCRB:JCRB1009
SIDM00359	RCM-1	NA	Cell Line	Unknown	NA	NA	NA	NA	MSS	9.73333	3.08037	NA	TRUE	TRUE	TRUE	TRUE	TRUE	TRUE	TRUE	TRUE	SIDS01043	Large Intestine	Unknown	Colorectal Carcinoma	Rectal Adenocarcinoma	C9383	NA	NA	NA	NA	Unknown	NA	Rectum	SIDP00936	Homo Sapiens	Unknown	Unknown	Unknown	NA	909263	ACH-000565	RCM1_LARGE_INTESTINE	CVCL_1648	NA	JCRB:JCRB0256
SIDM00362	P32-ISH	P32/Ishida	Cell Line	Unknown	NA	NA	NA	NA	MSS	7.7	1.95324	NA	TRUE	TRUE	TRUE	TRUE	FALSE	TRUE	TRUE	TRUE	SIDS01040	Haematopoietic and Lymphoid	Tumour	Burkitt's Lymphoma	Burkitt's Lymphoma	C2912	8	NA	NA	NA	Unknown	NA	Peripheral blood	SIDP00933	Homo Sapiens	Male	East Asian	Unknown	NA	1330987	ACH-002293	P32ISH_HAEMATOPOIETIC_AND_LYMPHOID_TISSUE	CVCL_3119	NA	JCRB:JCRB0095
SIDM00368	SBC-5	NA	Cell Line	Unknown	NA	NA	NA	NA	MSS	13.4333	2.91937	NA	TRUE	TRUE	TRUE	TRUE	FALSE	TRUE	TRUE	TRUE	SIDS01056	Lung	Unknown	Small Cell Lung Carcinoma	Small Cell Lung Carcinoma	C4917	NA	NA	NA	NA	Unknown	NA	Unknown	SIDP00948	Homo Sapiens	Unknown	Unknown	Unknown	NA	713880	ACH-000670	SBC5_LUNG	CVCL_1679	NA	JCRB:JCRB0819
SIDM00369	TE-1	NA	Cell Line	Unknown	NA	NA	NA	NA	MSS	12.3667	2.63961	NA	TRUE	TRUE	TRUE	TRUE	FALSE	TRUE	TRUE	TRUE	SIDS01072	Esophagus	Tumour	Esophageal Squamous Cell Carcinoma	Esophageal Squamous Cell Carcinoma	C4024	NA	NA	NA	NA	Unknown	NA	Unknown	SIDP00961	Homo Sapiens	Male	Unknown	Unknown	NA	753621	ACH-000647	TE1_OESOPHAGUS	CVCL_1759	NA	JCRB:RCB1894
SIDM00371	SUIT-2	NA	Cell Line	Unknown	NA	NA	NA	NA	MSS	10.8333	3.51452	NA	TRUE	TRUE	TRUE	TRUE	TRUE	TRUE	TRUE	TRUE	SIDS01070	Pancreas	Metastasis	Pancreatic Carcinoma	Pancreatic Ductal Adenocarcinoma	C9120	73	NA	NA	NA	Unknown	NA	Liver	SIDP00959	Homo Sapiens	Male	East Asian	Unknown	NA	1240219	ACH-000652	SUIT2_PANCREAS	CVCL_3172	NA	JCRB:JCRB1094
SIDM00374	SLVL	VL51	Cell Line	Unknown	NA	NA	NA	NA	MSS	15.1333	3.50526	NA	TRUE	TRUE	TRUE	TRUE	FALSE	TRUE	TRUE	TRUE	SIDS01067	Haematopoietic and Lymphoid	Tumour	B-Cell Non-Hodgkin's Lymphoma	Splenic Marginal Zone B-Cell Lymphoma with Villous Lymphocytes	C35425	70	NA	NA	NA	Unknown	NA	Peripheral blood	SIDP00957	Homo Sapiens	Female	East Asian	Unknown	NA	1331032	ACH-002062	SLVL_HAEMATOPOIETIC_AND_LYMPHOID_TISSUE	CVCL_3169	NA	JCRB:JCRB0159
SIDM00375	SKN-3	NA	Cell Line	Unknown	NA	NA	NA	NA	MSS	12.4	2.90175	NA	TRUE	TRUE	TRUE	TRUE	TRUE	TRUE	TRUE	TRUE	SIDS01066	Head and Neck	Unknown	Head and Neck Carcinoma	Head and Neck Squamous Cell Carcinoma	C34447	NA	NA	NA	NA	Unknown	NA	Unknown	SIDP00956	Homo Sapiens	Unknown	Unknown	Unknown	NA	1299059	ACH-002305	SKN3_UPPER_AERODIGESTIVE_TRACT	CVCL_3168	NA	JCRB:JCRB1039
SIDM00377	SKN	NA	Cell Line	Unknown	NA	NA	NA	NA	MSS	11.7667	2.60365	NA	TRUE	TRUE	TRUE	TRUE	FALSE	TRUE	TRUE	TRUE	SIDS01065	Uterus	Tumour	Other Sarcomas	Uterine Corpus Leiomyosarcoma	C6340	52	NA	NA	NA	Unknown	NA	Uterus	SIDP00955	Homo Sapiens	Female	Other	Unknown	NA	1240215	ACH-001655	SKN_ENDOMETRIUM	CVCL_3167	NA	JCRB:JCRB0173
SIDM00379	SK-MG-1	AJ	Cell Line	Unknown	NA	NA	NA	NA	MSS	9.3	2.61977	NA	TRUE	TRUE	TRUE	TRUE	TRUE	TRUE	TRUE	TRUE	SIDS01062	Central Nervous System	Unknown	Glioma	Astrocytoma	C60781	NA	NA	NA	NA	Unknown	NA	Unknown	SIDP00954	Homo Sapiens	Unknown	Unknown	Unknown	SK-MG-1 and Marcus share common ancestry (JCRB). RERF-LC-OK has been shown to be contaminated with Marcus cell line (ICLAC).	909729	ACH-002304	SKMG1_CENTRAL_NERVOUS_SYSTEM	CVCL_1698	NA	JCRB:IFO50344
SIDM00381	SKG-IIIa	SKG-3a	Cell Line	Unknown	NA	NA	NA	NA	MSS	12.1333	2.03452	NA	TRUE	TRUE	TRUE	TRUE	FALSE	TRUE	TRUE	TRUE	SIDS01060	Cervix	Tumour	Cervical Carcinoma	Human Papilloma Virus-Related Cervical Squamous Cell Carcinoma	C27676	NA	NA	NA	NA	Unknown	NA	Uterine cervix	SIDP00952	Homo Sapiens	Female	East Asian	Unknown	NA	930298	ACH-002020	SKGIIIA_CERVIX	CVCL_1704	NA	JCRB:JCRB0232
SIDM00384	SCC-3	NA	Cell Line	Unknown	NA	NA	NA	NA	MSS	11.7333	2.06361	NA	TRUE	TRUE	TRUE	TRUE	FALSE	TRUE	TRUE	TRUE	SIDS01057	Haematopoietic and Lymphoid	Metastasis	B-Cell Non-Hodgkin's Lymphoma	B-Cell Non-Hodgkin's Lymphoma	C3457	20	NA	NA	NA	Unknown	NA	Pleural effusion	SIDP00949	Homo Sapiens	Female	Unknown	Unknown	NA	910930	ACH-001642	SCC3_HAEMATOPOIETIC_AND_LYMPHOID_TISSUE	CVCL_1683	NA	JCRB:JCRB0115
SIDM00386	MHH-ES-1	NA	Cell Line	Adherent	NA	NA	NA	NA	MSS	6.8	4.28327	NA	TRUE	TRUE	TRUE	TRUE	TRUE	TRUE	TRUE	TRUE	SIDS01112	Bone	Metastasis	Ewing's Sarcoma	Ewing's Sarcoma	C4817	12	NA	NA	NA	Unknown	NA	Ascites	SIDP01001	Homo Sapiens	Male	Other	Unknown	NA	908134	ACH-000391	MHHES1_BONE	CVCL_1411	NA	DSMZ:ACC-167
SIDM00389	SU-DHL-10	NA	Cell Line	Suspension	NA	NA	NA	NA	MSS	5.73333	2.0325	NA	TRUE	TRUE	TRUE	TRUE	TRUE	TRUE	TRUE	TRUE	SIDS01163	Haematopoietic and Lymphoid	Metastasis	B-Cell Non-Hodgkin's Lymphoma	Diffuse Large B-Cell Lymphoma	C8851	25	NA	NA	NA	Unknown	NA	Pleural effusion	SIDP01049	Homo Sapiens	Male	Unknown	Unknown	NA	1331033	ACH-000271	SUDHL10_HAEMATOPOIETIC_AND_LYMPHOID_TISSUE	CVCL_1889	NA	DSMZ:ACC-576
SIDM00391	SK-MM-2	NA	Cell Line	Suspension	NA	NA	NA	NA	MSS	7.33333	1.90091	NA	TRUE	TRUE	TRUE	TRUE	FALSE	TRUE	TRUE	TRUE	SIDS01161	Haematopoietic and Lymphoid	Tumour	Plasma Cell Myeloma	Plasma Cell Myeloma	C3242	54	NA	NA	1982	Unknown	NA	Peripheral blood	SIDP01047	Homo Sapiens	Male	Unknown	Unknown	NA	753612	ACH-000363	SKMM2_HAEMATOPOIETIC_AND_LYMPHOID_TISSUE	CVCL_1699	NA	DSMZ:ACC-430
SIDM00393	SK-GT-2	NA	Cell Line	Adherent	NA	NA	NA	NA	MSS	10.4333	2.377	NA	TRUE	TRUE	TRUE	TRUE	FALSE	TRUE	TRUE	TRUE	SIDS01159	Stomach	Tumour	Gastric Carcinoma	Gastric Fundus Carcinoma	C8398	72	NA	NA	1989	Unknown	NA	gastric fundus	SIDP01045	Homo Sapiens	Male	Other	Unknown	NA	1503364	ACH-001653	SKGT2_STOMACH	CVCL_2194	NA	DSMZ:ACC-702
SIDM00394	SISO	NA	Cell Line	Adherent	NA	NA	NA	NA	MSS	11.4	2.62674	NA	TRUE	TRUE	TRUE	TRUE	FALSE	TRUE	TRUE	TRUE	SIDS01158	Cervix	Tumour	Cervical Carcinoma	Cervical Adenocarcinoma	C4029	67	NA	NA	NA	Unknown	NA	Unknown	SIDP01044	Homo Sapiens	Female	East Asian	Unknown	NA	1240212	ACH-001650	SISO_CERVIX	CVCL_2193	NA	DSMZ:ACC-327
SIDM00395	SIMA	NA	Cell Line	Adherent	NA	NA	NA	NA	MSS	5.6	3.8579	NA	TRUE	TRUE	TRUE	TRUE	FALSE	TRUE	TRUE	TRUE	SIDS01157	Peripheral Nervous System	Metastasis	Neuroblastoma	Neuroblastoma	C3270	1.7	NA	NA	1991	Unknown	NA	Adrenal Tissue	SIDP01043	Homo Sapiens	Male	Other	Unknown	NA	753620	ACH-000099	SIMA_AUTONOMIC_GANGLIA	CVCL_1695	NA	DSMZ:ACC-164
SIDM00402	RT-112	NA	Cell Line	Unknown	NA	NA	NA	NA	MSS	6.03333	2.01837	NA	TRUE	TRUE	TRUE	TRUE	FALSE	TRUE	TRUE	TRUE	SIDS01150	Bladder	Tumour	Bladder Carcinoma	Bladder Carcinoma	C4912	NA	NA	NA	1973	Unknown	NA	Unknown	SIDP01037	Homo Sapiens	Female	Unknown	Unknown	RT112-84 and RT-112 share common ancestry (DSMZ, ECACC).	909704	ACH-000473	RT112_URINARY_TRACT	CVCL_1670	NA	DSMZ:ACC-418
SIDM00403	RPMI-8402	NA	Cell Line	Suspension	NA	NA	NA	NA	MSS	13.3	3.68525	NA	TRUE	TRUE	TRUE	TRUE	FALSE	TRUE	TRUE	TRUE	SIDS01149	Haematopoietic and Lymphoid	Tumour	T-Lymphoblastic Leukemia	Childhood T Acute Lymphoblastic Leukemia	C7953	16	NA	NA	1972	Unknown	NA	Peripheral blood	SIDP01036	Homo Sapiens	Female	Unknown	Unknown	NA	909702	ACH-000636	RPMI8402_HAEMATOPOIETIC_AND_LYMPHOID_TISSUE	CVCL_1667	NA	DSMZ:ACC-290
SIDM00406	SU-DHL-5	NA	Cell Line	Suspension	NA	NA	NA	NA	MSS	10.0333	3.86849	NA	TRUE	TRUE	TRUE	TRUE	TRUE	TRUE	TRUE	TRUE	SIDS01166	Haematopoietic and Lymphoid	Tumour	B-Cell Non-Hodgkin's Lymphoma	Diffuse Large B-Cell Lymphoma	C8851	17	NA	NA	NA	Unknown	NA	Lymph node	SIDP01052	Homo Sapiens	Female	Unknown	Unknown	NA	1331036	ACH-000660	SUDHL5_HAEMATOPOIETIC_AND_LYMPHOID_TISSUE	CVCL_1735	NA	DSMZ:ACC-571
SIDM00407	SU-DHL-6	SUD6	Cell Line	Suspension	NA	NA	NA	NA	MSS	10.4333	1.9916	NA	TRUE	TRUE	TRUE	TRUE	FALSE	TRUE	TRUE	TRUE	SIDS01167	Haematopoietic and Lymphoid	Metastasis	B-Cell Non-Hodgkin's Lymphoma	Diffuse Large B-Cell Lymphoma	C8851	43	NA	NA	NA	Unknown	NA	Peritoneal effusion	SIDP01053	Homo Sapiens	Male	Unknown	Unknown	NA	1331037	ACH-000611	SUDHL6_HAEMATOPOIETIC_AND_LYMPHOID_TISSUE	CVCL_2206	NA	DSMZ:ACC-572
SIDM00410	YT	NA	Cell Line	Suspension	NA	NA	NA	NA	MSS	18.6333	3.67469	NA	TRUE	TRUE	TRUE	TRUE	FALSE	TRUE	TRUE	TRUE	SIDS01181	Haematopoietic and Lymphoid	Metastasis	Other Blood Cancers	Natural Killer Cell Lymphoblastic Leukemia or Lymphoma	C82217	15	NA	NA	1983	Unknown	NA	Pericardial fluid	SIDP01067	Homo Sapiens	Male	Unknown	Unknown	NA	946358	ACH-002317	YT_HAEMATOPOIETIC_AND_LYMPHOID_TISSUE	CVCL_1797	NA	DSMZ:ACC-434
SIDM00411	YAPC	NA	Cell Line	Adherent	NA	NA	NA	NA	MSS	7.76667	3.17691	NA	TRUE	TRUE	TRUE	TRUE	FALSE	TRUE	TRUE	TRUE	SIDS01180	Pancreas	Metastasis	Pancreatic Carcinoma	Pancreatic Carcinoma	C3850	43	NA	NA	1993	None	NA	Ascites	SIDP01066	Homo Sapiens	Male	East Asian	Unknown	NA	909904	ACH-000332	YAPC_PANCREAS	CVCL_1794	NA	DSMZ:ACC-382
SIDM00413	WSU-DLCL2	NA	Cell Line	Suspension	NA	NA	NA	NA	MSS	6.96667	2.01055	NA	TRUE	TRUE	TRUE	TRUE	FALSE	TRUE	TRUE	TRUE	SIDS01178	Haematopoietic and Lymphoid	Metastasis	B-Cell Non-Hodgkin's Lymphoma	Diffuse Large B-Cell Lymphoma	C8851	41	NA	NA	1990	Unknown	NA	Pleural effusion	SIDP01064	Homo Sapiens	Male	White	Unknown	NA	1331050	ACH-000534	WSUDLCL2_HAEMATOPOIETIC_AND_LYMPHOID_TISSUE	CVCL_1902	NA	DSMZ:ACC-575
SIDM00414	VM-CUB-1	VM-CUB-I	Cell Line	Adherent	NA	NA	NA	NA	MSS	14.3	1.89049	NA	TRUE	TRUE	TRUE	TRUE	FALSE	TRUE	TRUE	TRUE	SIDS01177	Bladder	Tumour	Bladder Carcinoma	Bladder Carcinoma	C4912	NA	NA	NA	NA	Unknown	NA	Unknown	SIDP01063	Homo Sapiens	Male	Unknown	Unknown	NA	909780	ACH-000545	VMCUB1_URINARY_TRACT	CVCL_1786	NA	DSMZ:ACC-400
SIDM00416	VAL	NA	Cell Line	Suspension	NA	NA	NA	NA	MSS	7.36667	2.10255	NA	TRUE	TRUE	TRUE	TRUE	FALSE	TRUE	TRUE	TRUE	SIDS01176	Haematopoietic and Lymphoid	Tumour	B-Cell Non-Hodgkin's Lymphoma	Diffuse Large B-Cell Lymphoma	C8851	50	NA	NA	1985	Unknown	NA	Bone marrow	SIDP01062	Homo Sapiens	Female	Unknown	Unknown	NA	1331048	ACH-001703	VAL_HAEMATOPOIETIC_AND_LYMPHOID_TISSUE	CVCL_1819	NA	DSMZ:ACC-586
SIDM00417	U-266	U266B1;U266S;U266BL	Cell Line	Suspension	NA	NA	NA	NA	MSS	10.4	2.00716	NA	TRUE	TRUE	TRUE	TRUE	FALSE	TRUE	TRUE	TRUE	SIDS01174	Haematopoietic and Lymphoid	Tumour	Plasma Cell Myeloma	Plasma Cell Myeloma	C3242	53	NA	NA	1968	Unknown	NA	Peripheral blood	SIDP01060	Homo Sapiens	Male	Unknown	Unknown	NA	753615	ACH-000626	U266B1_HAEMATOPOIETIC_AND_LYMPHOID_TISSUE	CVCL_0566	NA	DSMZ:ACC-9
SIDM00418	TT2609-C02	TT2609-CO2	Cell Line	Adherent	NA	NA	NA	NA	MSS	8.46667	3.17663	NA	TRUE	TRUE	TRUE	TRUE	FALSE	TRUE	TRUE	TRUE	SIDS01173	Thyroid	Tumour	Thyroid Gland Carcinoma	Follicular Thyroid Carcinoma	C8054	57	NA	NA	1996	Radioiodine Therapy	NA	Unknown	SIDP01059	Homo Sapiens	Male	White	Unknown	NA	1240223	ACH-000716	TT2609C02_THYROID	CVCL_2218	NA	DSMZ:ACC-510
SIDM00419	TC-71	GM11654	Cell Line	Semi-Adherent	NA	NA	NA	NA	MSS	7.23333	3.62423	NA	TRUE	TRUE	TRUE	TRUE	TRUE	TRUE	TRUE	TRUE	SIDS01172	Bone	Tumour	Ewing's Sarcoma	Ewing's Sarcoma	C4817	22	NA	NA	1981	Unknown	NA	Humerus	SIDP01058	Homo Sapiens	Male	Unknown	Unknown	NA	1240221	ACH-000424	TC71_BONE	CVCL_2213	NA	DSMZ:ACC-516
SIDM00420	SW1710	NA	Cell Line	Adherent	NA	NA	NA	NA	MSS	8	3.67466	NA	TRUE	TRUE	TRUE	TRUE	FALSE	TRUE	TRUE	TRUE	SIDS01171	Bladder	Tumour	Bladder Carcinoma	Bladder Carcinoma	C4912	84	NA	NA	1977	Unknown	NA	Unknown	SIDP01057	Homo Sapiens	Female	White	Unknown	NA	909749	ACH-000566	SW1710_URINARY_TRACT	CVCL_1721	NA	DSMZ:ACC-426
SIDM00421	SUP-M2	NA	Cell Line	Suspension	NA	NA	NA	NA	MSS	5.86667	2.18688	NA	TRUE	TRUE	TRUE	TRUE	FALSE	TRUE	TRUE	TRUE	SIDS01170	Haematopoietic and Lymphoid	Tumour	T-Cell Non-Hodgkin's Lymphoma	Anaplastic Large Cell Lymphoma	C3720	5	NA	NA	NA	Unknown	NA	Cerebrospinal fluid	SIDP01056	Homo Sapiens	Female	Unknown	Unknown	NA	1331040	ACH-000226	SUPM2_HAEMATOPOIETIC_AND_LYMPHOID_TISSUE	CVCL_2209	NA	DSMZ:ACC-509
SIDM00423	SU-DHL-8	NA	Cell Line	Suspension	NA	NA	NA	NA	MSS	11.7	2.15409	NA	TRUE	TRUE	TRUE	TRUE	TRUE	FALSE	TRUE	TRUE	SIDS01168	Haematopoietic and Lymphoid	Metastasis	B-Cell Non-Hodgkin's Lymphoma	Diffuse Large B-Cell Lymphoma	C8851	59	NA	NA	NA	Unknown	NA	Pleural effusion	SIDP01054	Homo Sapiens	Male	Unknown	Unknown	NA	1331038	ACH-000656	SUDHL8_HAEMATOPOIETIC_AND_LYMPHOID_TISSUE	CVCL_2207	NA	DSMZ:ACC-573
SIDM00424	U-698-M	NA	Cell Line	Suspension	NA	NA	NA	NA	MSS	10.5333	2.0838	NA	TRUE	TRUE	TRUE	TRUE	FALSE	TRUE	TRUE	TRUE	SIDS01175	Haematopoietic and Lymphoid	Metastasis	B-Cell Non-Hodgkin's Lymphoma	Precursor Lymphoblastic Lymphoma	C9360	7	NA	NA	1972	Unknown	NA	Tonsil	SIDP01061	Homo Sapiens	Male	Unknown	Unknown	NA	909777	ACH-001680	U698M_HAEMATOPOIETIC_AND_LYMPHOID_TISSUE	CVCL_0017	NA	DSMZ:ACC-4
SIDM00427	RH-1	SJRH-1	Cell Line	Adherent	NA	NA	NA	NA	MSS	7.3	2.98292	NA	TRUE	TRUE	TRUE	TRUE	FALSE	TRUE	TRUE	TRUE	SIDS01145	Bone	Metastasis	Ewing's Sarcoma	Ewing's Sarcoma	C4817	NA	NA	NA	NA	Unknown	NA	Bone marrow	SIDP01032	Homo Sapiens	Male	Unknown	Unknown	NA	971773	ACH-002194	RH1_BONE	CVCL_1658	NA	DSMZ:ACC-493
SIDM00434	MOLP-8	NA	Cell Line	Suspension	NA	NA	NA	NA	MSS	13.5667	2.97683	NA	TRUE	TRUE	TRUE	TRUE	FALSE	TRUE	TRUE	TRUE	SIDS01122	Haematopoietic and Lymphoid	Tumour	Plasma Cell Myeloma	Plasma Cell Myeloma	C3242	52	NA	NA	2002	Unknown	NA	Peripheral blood	SIDP01009	Homo Sapiens	Male	East Asian	Unknown	NA	1330950	ACH-000745	MOLP8_HAEMATOPOIETIC_AND_LYMPHOID_TISSUE	CVCL_2124	NA	DSMZ:ACC-569
SIDM00437	MOLM-13	NA	Cell Line	Suspension	NA	NA	NA	NA	MSS	9.83333	2.16782	NA	TRUE	TRUE	TRUE	TRUE	FALSE	TRUE	TRUE	TRUE	SIDS01120	Haematopoietic and Lymphoid	Tumour	Acute Myeloid Leukemia	Adult Acute Myeloid Leukemia	C9154	20	NA	NA	1995	Unknown	NA	Peripheral blood	SIDP01007	Homo Sapiens	Male	Unknown	Unknown	MOLM-13 and MOLM-14 are sister cell lines, both established from the peripheral blood of the same patient (DSMZ).	1330947	ACH-000362	MOLM13_HAEMATOPOIETIC_AND_LYMPHOID_TISSUE	CVCL_2119	NA	DSMZ:ACC-554
SIDM00441	ML-2	NA	Cell Line	Suspension	NA	NA	NA	NA	MSS	5.5	1.97532	NA	TRUE	TRUE	TRUE	TRUE	FALSE	TRUE	TRUE	TRUE	SIDS01116	Haematopoietic and Lymphoid	Tumour	Acute Myeloid Leukemia	Adult Acute Myeloid Leukemia	C9154	NA	NA	NA	1978	Unknown	NA	Peripheral blood	SIDP01005	Homo Sapiens	Male	Unknown	Unknown	The ML-1, ML-2, and ML-3 lines were all established from the peripheral blood samples obtained from the same patient with acute myeloid leukemia (PMID: 3458526).	908141	ACH-002273	ML2_HAEMATOPOIETIC_AND_LYMPHOID_TISSUE	CVCL_1418	NA	DSMZ:ACC-15
SIDM00444	OACM5-1	OACM5.1 C	Cell Line	Semi-Adherent	NA	NA	NA	NA	MSS	6	1.92105	NA	TRUE	TRUE	TRUE	TRUE	TRUE	TRUE	TRUE	TRUE	SIDS01128	Esophagus	Metastasis	Esophageal Carcinoma	Esophageal Adenocarcinoma	C4025	47	NA	NA	1996	Unknown	NA	Lymph node	SIDP01015	Homo Sapiens	Male	White	Unknown	NA	1503363	ACH-001368	OACM51_OESOPHAGUS	CVCL_1842	NA	DSMZ:ACC-696
SIDM00445	OACp4C	NA	Cell Line	Adherent	NA	NA	NA	NA	MSS	4.63333	2.42575	NA	TRUE	TRUE	TRUE	TRUE	FALSE	TRUE	TRUE	TRUE	SIDS01129	Esophagus	Tumour	Esophageal Carcinoma	Esophageal Adenocarcinoma	C4025	55	NA	NA	1996	Unknown	NA	Gastro-oesophageal junction (cardia)	SIDP01016	Homo Sapiens	Male	White	Unknown	NA	1503362	ACH-002292	OACP4C_OESOPHAGUS	CVCL_1843	NA	DSMZ:ACC-704
SIDM00446	OCI-AML2	NA	Cell Line	Suspension	NA	NA	NA	NA	MSS	5.03333	2.09878	NA	TRUE	TRUE	TRUE	TRUE	TRUE	TRUE	TRUE	TRUE	SIDS01130	Haematopoietic and Lymphoid	Tumour	Acute Myeloid Leukemia	Adult Acute Myeloid Leukemia	C9154	65	NA	NA	1986	Unknown	NA	Peripheral blood	SIDP01017	Homo Sapiens	Male	Unknown	Unknown	NA	910947	ACH-000113	OCIAML2_HAEMATOPOIETIC_AND_LYMPHOID_TISSUE	CVCL_1619	NA	DSMZ:ACC-99
SIDM00448	RC-K8	NA	Cell Line	Suspension	NA	NA	NA	NA	MSS	18.8333	2.07228	NA	TRUE	TRUE	TRUE	TRUE	FALSE	TRUE	TRUE	TRUE	SIDS01143	Haematopoietic and Lymphoid	Metastasis	B-Cell Non-Hodgkin's Lymphoma	Diffuse Large B-Cell Lymphoma	C8851	NA	NA	NA	1984	Unknown	NA	Peritoneal effusion	SIDP01030	Homo Sapiens	Unknown	Unknown	Unknown	NA	1330995	ACH-001638	RCK8_HAEMATOPOIETIC_AND_LYMPHOID_TISSUE	CVCL_1883	NA	DSMZ:ACC-561
SIDM00451	PF-382	NA	Cell Line	Suspension	NA	NA	NA	NA	MSS	49.6333	3.91586	NA	TRUE	TRUE	TRUE	TRUE	FALSE	TRUE	TRUE	TRUE	SIDS01140	Haematopoietic and Lymphoid	Metastasis	T-Lymphoblastic Leukemia	Childhood T Acute Lymphoblastic Leukemia	C7953	6	NA	NA	NA	Unknown	NA	Pleural effusion	SIDP01027	Homo Sapiens	Female	Unknown	Unknown	NA	909260	ACH-000937	PF382_HAEMATOPOIETIC_AND_LYMPHOID_TISSUE	CVCL_1641	NA	DSMZ:ACC-38
SIDM00453	PA-TU-8988T	PATU-T	Cell Line	Adherent	NA	NA	NA	NA	MSS	5.96667	2.86055	NA	TRUE	TRUE	TRUE	TRUE	TRUE	TRUE	TRUE	TRUE	SIDS01139	Pancreas	Metastasis	Pancreatic Carcinoma	Pancreatic Adenocarcinoma	C8294	64	NA	NA	1985	Unknown	NA	Liver	SIDP01026	Homo Sapiens	Female	Unknown	Unknown	PA-TU-8988T and PA-TU-8988S are sister cell lines established from the same patient (DSMZ, PMID:1348891).	1240201	ACH-000023	PATU8988T_PANCREAS	CVCL_1847	NA	DSMZ:ACC-162
SIDM00455	PA-TU-8902	NA	Cell Line	Adherent	NA	NA	NA	NA	MSS	9.53333	3.89939	NA	TRUE	TRUE	TRUE	TRUE	TRUE	TRUE	TRUE	TRUE	SIDS01138	Pancreas	Tumour	Pancreatic Carcinoma	Pancreatic Adenocarcinoma	C8294	44	NA	NA	1985	Unknown	NA	Unknown	SIDP01025	Homo Sapiens	Female	Unknown	Unknown	NA	1298526	ACH-000599	PATU8902_PANCREAS	CVCL_1845	NA	DSMZ:ACC-179
SIDM00457	OPM-2	NA	Cell Line	Suspension	NA	3926660	NA	NA	MSS	14.3333	3.22617	NA	TRUE	TRUE	TRUE	TRUE	TRUE	TRUE	TRUE	TRUE	SIDS01136	Haematopoietic and Lymphoid	Tumour	Plasma Cell Myeloma	Plasma Cell Myeloma	C3242	56	NA	NA	1982	Unknown	NA	Peripheral blood	SIDP01023	Homo Sapiens	Female	Unknown	Unknown	OPM-1 and OPM-2 were established from the peripheral blood of the same patient (PMID: 3926660).	909249	ACH-000024	OPM2_HAEMATOPOIETIC_AND_LYMPHOID_TISSUE	CVCL_1625	NA	DSMZ:ACC-50
SIDM00458	OCI-M1	NA	Cell Line	Suspension	NA	NA	NA	NA	MSS	10.1667	3.15596	NA	TRUE	TRUE	TRUE	TRUE	FALSE	TRUE	TRUE	TRUE	SIDS01135	Haematopoietic and Lymphoid	Tumour	Acute Myeloid Leukemia	Adult Acute Myeloid Leukemia	C9154	62	NA	NA	NA	Chemotherapy	7 year chlorambucil	Erythroleukemia blasts	SIDP01022	Homo Sapiens	Unknown	Unknown	Unknown	NA	1330985	ACH-000751	OCIM1_HAEMATOPOIETIC_AND_LYMPHOID_TISSUE	CVCL_2149	NA	DSMZ:ACC-529
SIDM00461	OCI-AML5	NA	Cell Line	Suspension	NA	NA	NA	NA	MSS	10.0667	2.04893	NA	TRUE	TRUE	TRUE	TRUE	FALSE	TRUE	TRUE	TRUE	SIDS01132	Haematopoietic and Lymphoid	Tumour	Acute Myeloid Leukemia	Adult Acute Myeloid Leukemia	C9154	77	NA	NA	1990	Unknown	NA	Peripheral blood	SIDP01019	Homo Sapiens	Male	Unknown	Unknown	NA	1330983	ACH-000065	OCIAML5_HAEMATOPOIETIC_AND_LYMPHOID_TISSUE	CVCL_1620	NA	DSMZ:ACC-247
SIDM00462	OCI-AML3	NA	Cell Line	Suspension	NA	NA	NA	NA	MSS	5.43333	2.05766	NA	TRUE	TRUE	TRUE	TRUE	TRUE	TRUE	TRUE	TRUE	SIDS01131	Haematopoietic and Lymphoid	Tumour	Acute Myeloid Leukemia	Adult Acute Myeloid Leukemia	C9154	57	NA	NA	1987	Unknown	NA	Peripheral blood	SIDP01018	Homo Sapiens	Male	Unknown	Unknown	NA	1290455	ACH-000336	OCIAML3_HAEMATOPOIETIC_AND_LYMPHOID_TISSUE	CVCL_1844	NA	DSMZ:ACC-582
SIDM00463	P12-ICHIKAWA	NA	Cell Line	Suspension	NA	NA	NA	NA	MSS	10.9667	3.66898	NA	TRUE	TRUE	TRUE	TRUE	FALSE	TRUE	TRUE	TRUE	SIDS01137	Haematopoietic and Lymphoid	Tumour	T-Lymphoblastic Leukemia	Childhood T Acute Lymphoblastic Leukemia	C7953	7	NA	NA	NA	Unknown	NA	Peripheral blood	SIDP01024	Homo Sapiens	Male	Unknown	Unknown	NA	909251	ACH-000372	P12ICHIKAWA_HAEMATOPOIETIC_AND_LYMPHOID_TISSUE	CVCL_1630	NA	DSMZ:ACC-34
SIDM00465	OVMIU	NA	Cell Line	Unknown	NA	NA	NA	NA	MSS	13.8	2.12804	NA	TRUE	TRUE	TRUE	TRUE	TRUE	TRUE	TRUE	TRUE	SIDS01035	Ovary	Tumour	Ovarian Carcinoma	High Grade Ovarian Serous Adenocarcinoma	C105555	NA	NA	NA	NA	Unknown	NA	Ovary	SIDP00929	Homo Sapiens	Female	East Asian	Unknown	OVMIU and OVSAYO share common ancestry (JCRB).	1240200	ACH-002183	OVMIU_OVARY	CVCL_3112	NA	JCRB:JCRB1049
SIDM00469	PSN1	NA	Cell Line	Adherent	NA	NA	NA	NA	MSS	7.76667	2.76048	NA	TRUE	TRUE	TRUE	TRUE	TRUE	TRUE	TRUE	TRUE	SIDS00933	Pancreas	Tumour	Pancreatic Carcinoma	Pancreatic Adenocarcinoma	C8294	NA	NA	NA	NA	Unknown	NA	Pancreas	SIDP00834	Homo Sapiens	Unknown	Unknown	Unknown	GR-M has been shown to be cross-contaminated with PSN1 (DOI: 10.1038/nature14397).	910546	ACH-000320	PSN1_PANCREAS	CVCL_1644	NA	ECACC:94060601
SIDM00472	PEO1	PE01	Cell Line	Adherent	NA	NA	NA	NA	MSS	7.76667	1.77314	NA	TRUE	TRUE	TRUE	TRUE	TRUE	TRUE	TRUE	TRUE	SIDS00930	Ovary	Metastasis	Ovarian Carcinoma	Ovarian Cystadenocarcinoma	C5228	NA	NA	NA	NA	Chemotherapy	cisplatin, 5-fluorouracil and chlorambucil treatment.	Ascites	SIDP00833	Homo Sapiens	Female	Unknown	Unknown	PEO1 is from the same patient as the PEO4 and PEO6. PEO4 was collected after clinical resistance developed to chemotherapy. PEO6 was collected at advanced, terminal stage disease. (ECACC)	1480372	ACH-001630	PEO1_OVARY	CVCL_2686	NA	ECACC:10032308
SIDM00475	OV-56	NA	Cell Line	Adherent	NA	NA	NA	NA	MSS	4.53333	3.84024	NA	TRUE	TRUE	TRUE	TRUE	FALSE	FALSE	TRUE	TRUE	SIDS00927	Ovary	Metastasis	Ovarian Carcinoma	Ovarian Serous Adenocarcinoma	C7550	46	NA	NA	NA	Chemotherapy	The patient had received sequential treatment with cisplatin and cyclophosphamide, cisplatin and etoposide and subsequently tamoxifen	Ascites	SIDP00830	Homo Sapiens	Female	Unknown	Unknown	NA	1480362	ACH-000091	OV56_OVARY	CVCL_2673	NA	ECACC:96020759
SIDM00477	OE33	JROECL33;OEC33	Cell Line	Adherent	NA	NA	NA	NA	MSS	6.96667	3.55024	NA	TRUE	TRUE	TRUE	TRUE	TRUE	TRUE	TRUE	TRUE	SIDS00925	Esophagus	Tumour	Esophageal Carcinoma	Barrett s Adenocarcinoma	C7027	73	NA	NA	NA	Unknown	NA	Esophagus	SIDP00828	Homo Sapiens	Female	White	Unknown	NA	910549	ACH-000383	OE33_OESOPHAGUS	CVCL_0471	NA	ECACC:96070808
SIDM00478	OE21	JROECL21	Cell Line	Adherent	NA	NA	NA	NA	MSS	7.4	3.06786	NA	TRUE	TRUE	TRUE	TRUE	TRUE	TRUE	TRUE	TRUE	SIDS00924	Esophagus	Tumour	Esophageal Squamous Cell Carcinoma	Esophageal Squamous Cell Carcinoma	C4024	74	NA	NA	1993	Unknown	NA	Esophagus	SIDP00827	Homo Sapiens	Male	White	Unknown	NA	1298359	ACH-000544	OE21_OESOPHAGUS	CVCL_2661	NA	ECACC:96062201
SIDM00479	OE19	JROECL19;OEC19	Cell Line	Adherent	NA	NA	NA	NA	MSS	9.8	2.61254	NA	TRUE	TRUE	TRUE	TRUE	FALSE	TRUE	TRUE	TRUE	SIDS00923	Esophagus	Tumour	Esophageal Carcinoma	Esophageal Adenocarcinoma	C4025	72	NA	NA	1993	Unknown	NA	Esophagus	SIDP00826	Homo Sapiens	Male	White	Unknown	NA	910079	ACH-000679	OE19_OESOPHAGUS	CVCL_1622	NA	ECACC:96071721
SIDM00425	OVTOKO	NA	Cell Line	Unknown	NA	9328139	NA	NA	MSS	12.3	3.25762	NA	TRUE	TRUE	TRUE	TRUE	FALSE	TRUE	TRUE	TRUE	SIDS01037	Ovary	Metastasis	Ovarian Carcinoma	Ovarian Clear Cell Adenocarcinoma	C40078	78	NA	7	1990	Chemotherapy	Five courses of CAP; cyclophosphamide, adriamycin and cis-platinum.	Spleen	SIDP00930	Homo Sapiens	Female	East Asian	Unknown	NA	1298365	ACH-000663	OVTOKO_OVARY	CVCL_3117	NA	JCRB:JCRB1048
SIDM00466	OVKATE	NA	Cell Line	Unknown	NA	9328139	NA	NA	MSS	9.73333	1.90961	NA	TRUE	TRUE	TRUE	TRUE	FALSE	TRUE	TRUE	TRUE	SIDS01034	Ovary	Tumour	Ovarian Carcinoma	High Grade Ovarian Serous Adenocarcinoma	C105555	40	NA	12	1991	Chemotherapy	Three courses of CAP; cyclophosphamide, adriamycin and cisplatin. Three courses of etoposide and cisplatin.	Ovary	SIDP00928	Homo Sapiens	Female	East Asian	Unknown	NA	1240199	ACH-000443	OVKATE_OVARY	CVCL_3110	NA	JCRB:JCRB1044
SIDM00480	OAW-42	NA	Cell Line	Adherent	NA	NA	NA	NA	MSS	6.23333	3.65586	NA	TRUE	TRUE	TRUE	TRUE	TRUE	TRUE	TRUE	TRUE	SIDS00922	Ovary	Metastasis	Ovarian Carcinoma	Ovarian Serous Cystadenocarcinoma	C7978	NA	NA	NA	NA	Unknown	NA	Ascites	SIDP00825	Homo Sapiens	Female	Unknown	Unknown	NA	910548	ACH-000704	OAW42_OVARY	CVCL_1615	NA	ECACC:85073102
SIDM00481	OAW-28	NA	Cell Line	Adherent	NA	NA	NA	NA	MSS	4.63333	2.28333	NA	TRUE	TRUE	TRUE	TRUE	FALSE	TRUE	TRUE	TRUE	SIDS00921	Ovary	Metastasis	Ovarian Carcinoma	High Grade Ovarian Serous Adenocarcinoma	C105555	NA	NA	NA	NA	Unknown	NA	Ascites	SIDP00824	Homo Sapiens	Female	Unknown	Unknown	NA	946360	ACH-000116	OAW28_OVARY	CVCL_1614	NA	ECACC:85101601
SIDM00482	RPMI-8866	R8866	Cell Line	Suspension	NA	NA	NA	NA	MSS	14.7	2.00859	NA	TRUE	TRUE	TRUE	TRUE	FALSE	TRUE	TRUE	TRUE	SIDS00936	Haematopoietic and Lymphoid	Tumour	Chronic Myelogenous Leukemia	Chronic Myelogenous Leukemia	C3174	51	NA	5	1966	Unknown	NA	Peripheral blood	SIDP00836	Homo Sapiens	Female	Unknown	Unknown	NA	910544	ACH-002302	RPMI8866_HAEMATOPOIETIC_AND_LYMPHOID_TISSUE	CVCL_1668	NA	ECACC:95041316
SIDM00483	SK-GT-4	NA	Cell Line	Adherent	NA	NA	NA	NA	MSS	7.3	2.45453	NA	TRUE	TRUE	TRUE	TRUE	TRUE	TRUE	TRUE	TRUE	SIDS00937	Esophagus	Tumour	Esophageal Carcinoma	Esophageal Adenocarcinoma	C4025	89	NA	NA	1989	Unknown	NA	Esophagus	SIDP00837	Homo Sapiens	Male	White	Unknown	NA	1503365	ACH-001654	SKGT4_OESOPHAGUS	CVCL_2195	NA	ECACC:11012007
SIDM00484	TT	MTC-TT	Cell Line	Adherent	NA	NA	NA	NA	MSS	9.8	1.88406	NA	TRUE	TRUE	TRUE	TRUE	FALSE	TRUE	TRUE	TRUE	SIDS00938	Thyroid	Tumour	Thyroid Gland Carcinoma	Hereditary Thyroid Gland Medullary Carcinoma	C46099	77	NA	NA	NA	Unknown	NA	Thyroid	SIDP00838	Homo Sapiens	Female	White	Unknown	NA	930299	ACH-001321	TT_THYROID	CVCL_1774	NA	ECACC:92050721
SIDM00485	BICR22	NA	Cell Line	Adherent	NA	NA	NA	NA	MSS	6.83333	1.89791	NA	TRUE	TRUE	TRUE	TRUE	TRUE	FALSE	TRUE	TRUE	SIDS00939	Head and Neck	Metastasis	Oral Cavity Carcinoma	Tongue Squamous Cell Carcinoma	C4648	NA	NA	NA	NA	Unknown	NA	Lymph node	SIDP00839	Homo Sapiens	Male	White	Unknown	NA	1240121	ACH-000794	BICR22_UPPER_AERODIGESTIVE_TRACT	CVCL_2310	NA	ECACC:04072106
SIDM00486	EBC-1	EBC-1/original	Cell Line	Unknown	NA	NA	NA	NA	MSS	13.7667	2.79442	NA	TRUE	TRUE	TRUE	TRUE	TRUE	TRUE	TRUE	TRUE	SIDS00955	Lung	Tumour	Squamous Cell Lung Carcinoma	Squamous Cell Lung Carcinoma	C3493	69	NA	NA	NA	Unknown	NA	Unknown	SIDP00855	Homo Sapiens	Male	Unknown	Unknown	NA	753554	ACH-000563	EBC1_LUNG	CVCL_2891	NA	JCRB:JCRB0820
SIDM00488	CaR-1	NA	Cell Line	Adherent	NA	NA	NA	NA	MSS	8.93333	2.77321	NA	TRUE	TRUE	TRUE	TRUE	FALSE	TRUE	TRUE	TRUE	SIDS00953	Large Intestine	Tumour	Colorectal Carcinoma	Rectal Adenocarcinoma	C9383	NA	NA	NA	NA	Unknown	NA	Rectum	SIDP00853	Homo Sapiens	Unknown	Unknown	Unknown	NA	924108	ACH-002345	CAR1_LARGE_INTESTINE	CVCL_1116	NA	JCRB:JCRB0207
SIDM00489	Ca9-22	NA	Cell Line	Adherent	NA	NA	NA	NA	MSS	14.6	2.57706	NA	TRUE	TRUE	TRUE	TRUE	TRUE	TRUE	TRUE	TRUE	SIDS00952	Head and Neck	Tumour	Head and Neck Carcinoma	Gingival Squamous Cell Carcinoma	C129857	NA	NA	NA	NA	Unknown	NA	Oral, gingiva	SIDP00852	Homo Sapiens	Male	East Asian	Unknown	NA	753538	ACH-002043	CA922_UPPER_AERODIGESTIVE_TRACT	CVCL_1102	NA	JCRB:JCRB0625
SIDM00490	Becker	AK	Cell Line	Adherent	NA	NA	NA	NA	MSS	8.26667	2.68149	NA	TRUE	TRUE	TRUE	TRUE	TRUE	TRUE	TRUE	TRUE	SIDS00951	Central Nervous System	Tumour	Glioma	Astrocytoma	C60781	57	NA	NA	NA	Unknown	NA	Unknown	SIDP00851	Homo Sapiens	Male	Unknown	Unknown	NA	906746	ACH-001016	BECKER_CENTRAL_NERVOUS_SYSTEM	CVCL_1093	NA	JCRB:IFO50289
SIDM00491	ASH-3	NA	Cell Line	Adherent	NA	NA	NA	NA	MSS	14.5667	2.90238	NA	TRUE	TRUE	TRUE	TRUE	FALSE	TRUE	TRUE	TRUE	SIDS00950	Thyroid	Tumour	Thyroid Gland Carcinoma	Anaplastic Thyroid Carcinoma	C3878	68	NA	NA	NA	Unknown	NA	Neck	SIDP00850	Homo Sapiens	Female	East Asian	Unknown	NA	1290722	ACH-001443	ASH3_THYROID	CVCL_2856	NA	JCRB:JCRB1073
SIDM00492	AM-38	NA	Cell Line	Unknown	NA	NA	NA	NA	MSS	12.3	3.23508	NA	TRUE	TRUE	TRUE	TRUE	TRUE	TRUE	TRUE	TRUE	SIDS00949	Central Nervous System	Tumour	Glioblastoma	Glioblastoma	C3058	36	NA	NA	NA	Unknown	NA	Unknown	SIDP00849	Homo Sapiens	Male	Unknown	Unknown	NA	910933	ACH-000269	AM38_CENTRAL_NERVOUS_SYSTEM	CVCL_1070	NA	JCRB:IFO50492
SIDM00495	A3-KAW	A3/Kawakami	Cell Line	Suspension	NA	NA	NA	NA	MSS	18.9333	2.04382	NA	TRUE	TRUE	TRUE	TRUE	FALSE	TRUE	TRUE	TRUE	SIDS00946	Haematopoietic and Lymphoid	Tumour	B-Cell Non-Hodgkin's Lymphoma	Diffuse Large B-Cell Lymphoma	C8851	68	NA	NA	NA	Unknown	NA	Ascites	SIDP00846	Homo Sapiens	Female	East Asian	Unknown	NA	910935	ACH-000697	A3KAW_HAEMATOPOIETIC_AND_LYMPHOID_TISSUE	CVCL_1062	NA	JCRB:JCRB0101
SIDM00496	HTC-C3	NA	Cell Line	Adherent	NA	NA	NA	NA	MSS	11.1	2.84707	NA	TRUE	TRUE	TRUE	TRUE	FALSE	TRUE	TRUE	TRUE	SIDS00945	Thyroid	Metastasis	Thyroid Gland Carcinoma	Anaplastic Thyroid Carcinoma	C3878	44	NA	NA	NA	Chemotherapy	NA	Pleural Fluid	SIDP00845	Homo Sapiens	Female	East Asian	Unknown	NA	924151	ACH-001350	HTCC3_THYROID	CVCL_1295	NA	RIKEN:RCB0452
SIDM00501	BICR78	NA	Cell Line	Adherent	NA	NA	NA	NA	MSS	5.76667	2.58359	NA	TRUE	TRUE	TRUE	TRUE	TRUE	TRUE	TRUE	TRUE	SIDS00940	Head and Neck	Tumour	Oral Cavity Carcinoma	Oral Cavity Squamous Cell Carcinoma	C4833	NA	NA	NA	NA	Unknown	NA	Oral Aveolus	SIDP00840	Homo Sapiens	Male	White	Unknown	NA	1240122	ACH-001332	BICR78_UPPER_AERODIGESTIVE_TRACT	CVCL_2315	NA	ECACC:04072111
SIDM00502	A4-Fuk	A4/Fukuda	Cell Line	Suspension	NA	NA	NA	NA	MSS	10.5333	2.06585	NA	TRUE	TRUE	TRUE	TRUE	FALSE	TRUE	TRUE	TRUE	SIDS00947	Haematopoietic and Lymphoid	Metastasis	B-Lymphoblastic Leukemia	Adult B Acute Lymphoblastic Leukemia	C9143	52	NA	NA	NA	Unknown	NA	Ascites	SIDP00847	Homo Sapiens	Female	East Asian	Unknown	NA	910934	ACH-000157	A4FUK_HAEMATOPOIETIC_AND_LYMPHOID_TISSUE	CVCL_1064	NA	JCRB:JCRB0097
SIDM00503	FU97	NA	Cell Line	Adherent	NA	NA	NA	NA	MSS	11.8667	2.78936	NA	TRUE	TRUE	TRUE	TRUE	FALSE	TRUE	TRUE	TRUE	SIDS00956	Stomach	Tumour	Gastric Carcinoma	Gastric Adenocarcinoma	C4004	66	NA	NA	NA	Unknown	NA	Unknown	SIDP00856	Homo Sapiens	Female	East Asian	Unknown	NA	1290806	ACH-000633	FU97_STOMACH	CVCL_2908	NA	JCRB:JCRB1074
SIDM00504	MOG-G-UVW	GO-G-UVW	Cell Line	Adherent	NA	NA	NA	NA	MSS	7.56667	3.58641	NA	TRUE	TRUE	TRUE	TRUE	TRUE	TRUE	TRUE	TRUE	SIDS00919	Central Nervous System	Tumour	Glioma	Anaplastic Astrocytoma	C9477	NA	NA	NA	NA	Unknown	NA	Brain	SIDP00822	Homo Sapiens	Unknown	Unknown	Unknown	NA	908145	ACH-001126	MOGGUVW_CENTRAL_NERVOUS_SYSTEM	CVCL_2614	NA	ECACC:86022703
SIDM00505	MIA-PaCa-2	NA	Cell Line	Semi-Adherent	NA	NA	NA	NA	MSS	8.53333	2.76024	NA	TRUE	TRUE	TRUE	TRUE	TRUE	TRUE	TRUE	TRUE	SIDS00917	Pancreas	Tumour	Pancreatic Carcinoma	Pancreatic Ductal Adenocarcinoma	C9120	65	NA	NA	NA	Unknown	NA	Unknown	SIDP00820	Homo Sapiens	Male	White	Unknown	NA	724870	ACH-000601	MIAPACA2_PANCREAS	CVCL_0428	NA	ECACC:85062806
SIDM00506	COR-L88	NA	Cell Line	Semi-Adherent	NA	NA	NA	NA	MSS	12.0333	3.28922	NA	TRUE	TRUE	TRUE	TRUE	FALSE	TRUE	TRUE	TRUE	SIDS00897	Lung	Metastasis	Small Cell Lung Carcinoma	Small Cell Lung Carcinoma	C4917	55	NA	NA	NA	Unknown	NA	Pleural effusion	SIDP00800	Homo Sapiens	Male	White	Unknown	NA	906808	ACH-000508	CORL88_LUNG	CVCL_1141	NA	ECACC:92031917
SIDM00508	COR-L32	NA	Cell Line	Suspension	NA	NA	NA	NA	MSS	10.5	2.73827	NA	TRUE	TRUE	TRUE	TRUE	FALSE	TRUE	TRUE	TRUE	SIDS00895	Lung	Metastasis	Squamous Cell Lung Carcinoma	Squamous Cell Lung Carcinoma	C3493	NA	NA	NA	NA	Unknown	NA	Bone Marrow	SIDP00798	Homo Sapiens	Unknown	Unknown	Unknown	NA	1322212	ACH-001489	CORL32_LUNG	CVCL_2413	NA	ECACC:96020744
SIDM00509	COR-L311	NA	Cell Line	Suspension	NA	NA	NA	NA	MSS	5.96667	4.32623	NA	TRUE	TRUE	TRUE	TRUE	FALSE	TRUE	TRUE	TRUE	SIDS00894	Lung	Tumour	Small Cell Lung Carcinoma	Small Cell Lung Carcinoma	C4917	63	NA	NA	NA	Chemotherapy	3 cycles of chemotherapy treatment with eroposide, colchicine, methotrexate and vincristine	Unknown	SIDP00797	Homo Sapiens	Male	Unknown	Unknown	NA	687980	ACH-000187	CORL311_LUNG	CVCL_2412	NA	ECACC:96020721
SIDM00511	COR-L279	NA	Cell Line	Suspension	NA	NA	NA	NA	MSS	6.96667	3.2119	NA	TRUE	TRUE	TRUE	TRUE	FALSE	TRUE	TRUE	TRUE	SIDS00892	Lung	Metastasis	Small Cell Lung Carcinoma	Small Cell Lung Carcinoma	C4917	63	NA	NA	NA	None	NA	Lymph node	SIDP00795	Homo Sapiens	Male	Unknown	Unknown	NA	910937	ACH-000257	CORL279_LUNG	CVCL_1140	NA	ECACC:96020724
SIDM00512	COR-L23	L23/P	Cell Line	Adherent	NA	NA	NA	NA	MSS	7.83333	2.21647	NA	TRUE	TRUE	TRUE	TRUE	TRUE	TRUE	TRUE	TRUE	SIDS00891	Lung	Metastasis	Non-Small Cell Lung Carcinoma	Large Cell Lung Carcinoma	C4450	62	NA	NA	NA	Unknown	NA	Pleural effusion	SIDP00794	Homo Sapiens	Male	White	Unknown	COR-L23-R is a multi-drug resistant sub-line derived from the parent line COR-L23 after treatment with doxorubicin (ECACC).	687780	ACH-000662	CORL23_LUNG	CVCL_1139	NA	ECACC:92031919
SIDM00513	COR-L105	NA	Cell Line	Semi-Adherent	NA	NA	NA	NA	MSS	5.13333	1.73561	NA	TRUE	TRUE	TRUE	TRUE	FALSE	TRUE	TRUE	TRUE	SIDS00890	Lung	Metastasis	Non-Small Cell Lung Carcinoma	Lung Adenocarcinoma	C3512	NA	NA	NA	NA	Unknown	NA	Pleural effusion	SIDP00793	Homo Sapiens	Male	White	Unknown	NA	906805	ACH-000161	CORL105_LUNG	CVCL_1138	NA	ECACC:92031918
SIDM00517	NCI-H3118	NA	Cell Line	Unknown	NA	NA	NA	NA	MSS	4.93333	2.05706	NA	TRUE	TRUE	TRUE	TRUE	TRUE	TRUE	TRUE	TRUE	SIDS00886	Head and Neck	Unknown	Head and Neck Carcinoma	Parotid Gland Mucoepidermoid Carcinoma	C5938	NA	NA	NA	NA	Unknown	NA	Unknown	SIDP00790	Homo Sapiens	Unknown	Unknown	Unknown	NA	1240140	NA	NA	CVCL_A464	NA	NCI-Navy Medical Oncology Branch:NCI-H3118
SIDM00520	NCI-H2818	NA	Cell Line	Unknown	NA	NA	NA	NA	MSS	3.9	3.37667	NA	TRUE	TRUE	TRUE	TRUE	FALSE	TRUE	TRUE	TRUE	SIDS00883	Lung	Unknown	Mesothelioma	Pleural Epithelioid Mesothelioma	C45662	NA	NA	NA	NA	Unknown	NA	Unknown	SIDP00787	Homo Sapiens	Unknown	Unknown	Unknown	NA	1290814	ACH-002134	H2818_PLEURA	CVCL_V000	NA	NCI-Navy Medical Oncology Branch:NCI-H2818
SIDM00521	COR-L95	NA	Cell Line	Suspension	NA	NA	NA	NA	MSS	11.4333	2.86508	NA	TRUE	TRUE	TRUE	TRUE	FALSE	TRUE	TRUE	TRUE	SIDS00898	Lung	Tumour	Small Cell Lung Carcinoma	Small Cell Lung Carcinoma	C4917	64	NA	NA	NA	Unknown	NA	Bronchus	SIDP00801	Homo Sapiens	Male	Unknown	Unknown	NA	1297439	ACH-000743	CORL95_LUNG	CVCL_2418	NA	ECACC:96020733
SIDM00522	DMS-273	NA	Cell Line	Adherent	NA	NA	NA	NA	MSS	11.5333	2.73228	NA	TRUE	TRUE	TRUE	TRUE	FALSE	TRUE	TRUE	TRUE	SIDS00899	Lung	Metastasis	Small Cell Lung Carcinoma	Small Cell Lung Carcinoma	C4917	50	NA	NA	NA	Unknown	NA	Pleural effusion	SIDP00802	Homo Sapiens	Female	Unknown	Unknown	NA	687985	ACH-000749	DMS273_LUNG	CVCL_1176	NA	ECACC:95062830
SIDM00523	DMS-53	NA	Cell Line	Adherent	NA	NA	NA	NA	MSS	11.5667	2.649	NA	TRUE	TRUE	TRUE	TRUE	FALSE	TRUE	TRUE	TRUE	SIDS00900	Lung	Tumour	Small Cell Lung Carcinoma	Small Cell Lung Carcinoma	C4917	54	NA	NA	1974	None	NA	Unknown	SIDP00803	Homo Sapiens	Male	White	Unknown	NA	907295	ACH-000698	DMS53_LUNG	CVCL_1177	NA	ECACC:95062823
SIDM00525	MG-63	NA	Cell Line	Adherent	NA	NA	NA	NA	MSS	7.03333	3.03489	NA	TRUE	TRUE	TRUE	TRUE	FALSE	TRUE	TRUE	TRUE	SIDS00916	Bone	Tumour	Osteosarcoma	Osteosarcoma	C9145	14	NA	NA	NA	Unknown	NA	Unknown	SIDP00819	Homo Sapiens	Male	Unknown	Unknown	NA	908131	ACH-000359	MG63_BONE	CVCL_0426	NA	ECACC:86051601
SIDM00526	MEG-01	NA	Cell Line	Semi-Adherent	NA	NA	NA	NA	MSS	8.33333	2.53479	NA	TRUE	TRUE	TRUE	TRUE	FALSE	TRUE	TRUE	TRUE	SIDS00915	Haematopoietic and Lymphoid	Tumour	Chronic Myelogenous Leukemia	Chronic Myelogenous Leukemia	C3174	55	NA	NA	NA	Unknown	NA	Bone Marrow	SIDP00818	Homo Sapiens	Male	Unknown	Unknown	NA	908126	ACH-000072	MEG01_HAEMATOPOIETIC_AND_LYMPHOID_TISSUE	CVCL_0425	NA	ECACC:94012401
SIDM00527	MDST8	NA	Cell Line	Adherent	NA	NA	NA	NA	MSS	22.8333	3.82825	NA	TRUE	TRUE	TRUE	TRUE	TRUE	FALSE	TRUE	TRUE	SIDS00914	Large Intestine	Tumour	Colorectal Carcinoma	Colon Carcinoma	C4910	NA	NA	NA	NA	Unknown	NA	Unknown	SIDP00817	Homo Sapiens	Unknown	Unknown	Unknown	NA	1240173	ACH-000935	MDST8_LARGE_INTESTINE	CVCL_2588	NA	ECACC:99011801
SIDM00528	MDA-MB-361	MDA-361	Cell Line	Adherent	NA	NA	NA	NA	MSS	30.5667	2.65479	NA	TRUE	TRUE	TRUE	TRUE	TRUE	TRUE	TRUE	TRUE	SIDS00913	Breast	Metastasis	Breast Carcinoma	Breast Adenocarcinoma	C5214	40	NA	NA	NA	Unknown	NA	Brain	SIDP00816	Homo Sapiens	Female	White	Unknown	NA	908121	ACH-000934	MDAMB361_BREAST	CVCL_0620	NA	ECACC:92020423
SIDM00529	MDA-MB-157	MDA-157	Cell Line	Adherent	NA	NA	NA	NA	MSS	10.1667	2.81175	NA	TRUE	TRUE	TRUE	TRUE	FALSE	TRUE	TRUE	TRUE	SIDS00912	Breast	Metastasis	Breast Carcinoma	Breast Carcinoma	C4872	44	NA	NA	NA	Unknown	NA	Pleural effusion	SIDP00815	Homo Sapiens	Female	Black	Unknown	NA	925338	ACH-000621	MDAMB157_BREAST	CVCL_0618	NA	ECACC:92020422
SIDM00530	KYAE-1	NA	Cell Line	Adherent	NA	NA	NA	NA	MSS	12.6	3.18288	NA	TRUE	TRUE	TRUE	TRUE	TRUE	TRUE	TRUE	TRUE	SIDS00911	Esophagus	Tumour	Esophageal Carcinoma	Esophageal Adenocarcinoma	C4025	60	NA	NA	2001	Chemotherapy;Radiotherapy	NA	Esophagus	SIDP00814	Homo Sapiens	Male	Unknown	Unknown	NA	1503368	ACH-001544	KYAE1_OESOPHAGUS	CVCL_1825	NA	ECACC:11012002
SIDM00531	HuP-T4	NA	Cell Line	Adherent	NA	NA	NA	NA	MSS	7.8	3.34003	NA	TRUE	TRUE	TRUE	TRUE	TRUE	FALSE	TRUE	TRUE	SIDS00910	Pancreas	Metastasis	Pancreatic Carcinoma	Pancreatic Adenocarcinoma	C8294	60	NA	NA	1985	Unknown	NA	Ascites	SIDP00813	Homo Sapiens	Male	East Asian	Unknown	NA	907286	ACH-000213	HUPT4_PANCREAS	CVCL_1300	NA	ECACC:93121056
SIDM00532	MOG-G-CCM	GO-G-CCM	Cell Line	Adherent	NA	NA	NA	NA	MSS	3.86667	1.97812	NA	TRUE	TRUE	TRUE	TRUE	FALSE	TRUE	TRUE	TRUE	SIDS00918	Central Nervous System	Tumour	Glioma	Anaplastic Astrocytoma	C9477	NA	NA	NA	NA	Unknown	NA	Brain	SIDP00821	Homo Sapiens	Unknown	Unknown	Unknown	NA	908144	ACH-001125	MOGGCCM_CENTRAL_NERVOUS_SYSTEM	CVCL_2613	NA	ECACC:86022702
SIDM00533	HuP-T3	NA	Cell Line	Adherent	NA	NA	NA	NA	MSS	6.56667	1.80954	NA	TRUE	TRUE	TRUE	TRUE	TRUE	TRUE	TRUE	TRUE	SIDS00909	Pancreas	Tumour	Pancreatic Carcinoma	Pancreatic Adenocarcinoma	C8294	66	NA	NA	1984	Unknown	NA	Ascites	SIDP00812	Homo Sapiens	Male	East Asian	Unknown	NA	907285	ACH-000118	HUPT3_PANCREAS	CVCL_1299	NA	ECACC:93121055
SIDM00535	H-EMC-SS	NA	Cell Line	Adherent	NA	NA	NA	NA	MSS	10.0333	1.97789	NA	TRUE	TRUE	TRUE	TRUE	FALSE	FALSE	TRUE	TRUE	SIDS00906	Bone	Tumour	Chondrosarcoma	Chondrosarcoma	C2946	77	NA	NA	NA	Unknown	NA	Muscle	SIDP00809	Homo Sapiens	Female	Unknown	Unknown	NA	907290	ACH-001519	HEMCSS_BONE	CVCL_1238	NA	ECACC:94042258
SIDM00538	ESO51	NA	Cell Line	Suspension	NA	NA	NA	NA	MSS	8.53333	2.75062	NA	TRUE	TRUE	TRUE	TRUE	TRUE	TRUE	TRUE	TRUE	SIDS00904	Esophagus	Tumour	Esophageal Carcinoma	Esophageal Adenocarcinoma	C4025	74	NA	NA	2000	Unknown	NA	Esophagus	SIDP00807	Homo Sapiens	Male	White	Unknown	NA	1503367	ACH-001497	ESO51_OESOPHAGUS	CVCL_2036	NA	ECACC:11012010
SIDM00540	DOK	NA	Cell Line	Adherent	NA	NA	NA	NA	MSS	5.4	3.51096	NA	TRUE	TRUE	TRUE	TRUE	TRUE	TRUE	TRUE	TRUE	SIDS00902	Head and Neck	Tumour	Oral Cavity Carcinoma	Oral Dysplasia	C129863	57	NA	NA	NA	Unknown	NA	Tongue	SIDP00805	Homo Sapiens	Male	White	Unknown	NA	910936	ACH-002234	DOK_UPPER_AERODIGESTIVE_TRACT	CVCL_1180	NA	ECACC:94122104
SIDM00541	HT55	NA	Cell Line	Adherent	NA	NA	NA	NA	MSS	33.7333	3.45294	NA	TRUE	TRUE	TRUE	TRUE	TRUE	TRUE	TRUE	TRUE	SIDS00908	Large Intestine	Tumour	Colorectal Carcinoma	Colon Carcinoma	C4910	NA	NA	NA	NA	Unknown	NA	Unknown	SIDP00811	Homo Sapiens	Unknown	Unknown	Unknown	NA	907287	ACH-000926	HT55_LARGE_INTESTINE	CVCL_1294	NA	ECACC:85061105
SIDM00542	D-392MG	NA	Cell Line	Unknown	NA	NA	NA	NA	MSS	5.46667	2.02584	NA	TRUE	TRUE	TRUE	TRUE	FALSE	TRUE	TRUE	TRUE	SIDS00574	Central Nervous System	Tumour	Glioblastoma	Glioblastoma	C3058	NA	NA	NA	NA	Unknown	NA	Unknown	SIDP00507	Homo Sapiens	Female	Unknown	Unknown	NA	946370	ACH-002227	D392MG_CENTRAL_NERVOUS_SYSTEM	CVCL_1158	NA	NA
SIDM00543	GAK	NA	Cell Line	Adherent	NA	NA	NA	NA	MSS	8.83333	2.57727	NA	TRUE	TRUE	TRUE	TRUE	FALSE	TRUE	TRUE	TRUE	SIDS00957	Skin	Metastasis	Melanoma	Vulvar Melanoma	C40329	86	NA	NA	NA	Unknown	NA	Inguinal lymph node	SIDP00857	Homo Sapiens	Female	East Asian	Unknown	NA	910932	ACH-002120	GAK_SKIN	CVCL_1225	NA	JCRB:JCRB0180
SIDM00544	GOTO	NA	Cell Line	Adherent	NA	NA	NA	NA	MSS	11.0667	2.02044	NA	TRUE	TRUE	TRUE	TRUE	FALSE	TRUE	TRUE	TRUE	SIDS00959	Peripheral Nervous System	Tumour	Neuroblastoma	Neuroblastoma	C3270	NA	NA	NA	NA	Unknown	NA	Adrenal Gland	SIDP00859	Homo Sapiens	Unknown	Unknown	Unknown	NA	906875	ACH-001716	GOTO_AUTONOMIC_GANGLIA	CVCL_1234	NA	JCRB:JCRB0612
SIDM00545	Mewo	Mevo;SK-MEL-MeWo;BI-Mel;EST50	Cell Line	Adherent	NA	NA	NA	NA	MSS	143.167	1.92984	NA	TRUE	TRUE	TRUE	TRUE	FALSE	FALSE	TRUE	TRUE	SIDS01013	Skin	Metastasis	Melanoma	Melanoma	C3224	78	NA	NA	1974	Unknown	NA	Lymph node	SIDP00907	Homo Sapiens	Male	White	Unknown	NA	908128	ACH-000987	MEWO_SKIN	CVCL_0445	NA	JCRB:JCRB0066
SIDM00547	LU-65	LU-65M;C-Lu65	Cell Line	Unknown	NA	NA	NA	NA	MSS	10.9667	4.43112	NA	TRUE	TRUE	TRUE	TRUE	TRUE	TRUE	TRUE	TRUE	SIDS01011	Lung	Tumour	Non-Small Cell Lung Carcinoma	Giant Cell Lung Carcinoma	C4452	64	NA	NA	NA	Unknown	NA	Lung	SIDP00905	Homo Sapiens	Male	East Asian	Unknown	NA	724863	ACH-000438	LU65_LUNG	CVCL_1392	NA	JCRB:JCRB0079
SIDM00548	LK-2	NA	Cell Line	Adherent	NA	NA	NA	NA	MSS	12.7667	2.68878	NA	TRUE	TRUE	TRUE	TRUE	TRUE	TRUE	TRUE	TRUE	SIDS01010	Lung	Tumour	Squamous Cell Lung Carcinoma	Squamous Cell Lung Carcinoma	C3493	74	NA	NA	NA	Unknown	NA	Unknown	SIDP00904	Homo Sapiens	Male	Unknown	Unknown	NA	687787	ACH-000769	LK2_LUNG	CVCL_1377	NA	JCRB:JCRB0829
SIDM00549	LC4-1	NA	Cell Line	Suspension	NA	NA	NA	NA	MSS	9.76667	1.95739	NA	TRUE	TRUE	TRUE	TRUE	FALSE	TRUE	TRUE	TRUE	SIDS01009	Haematopoietic and Lymphoid	Tumour	B-Lymphoblastic Leukemia	Childhood B Acute Lymphoblastic Leukemia	C9140	13	NA	NA	NA	Unknown	NA	Peripheral blood	SIDP00903	Homo Sapiens	Female	Unknown	Unknown	NA	907787	ACH-002267	LC41_HAEMATOPOIETIC_AND_LYMPHOID_TISSUE	CVCL_1374	NA	JCRB:JCRB0114
SIDM00550	KYSE-50	KY-50	Cell Line	Unknown	NA	NA	NA	NA	MSS	12.3333	3.36122	NA	TRUE	TRUE	TRUE	TRUE	FALSE	TRUE	TRUE	TRUE	SIDS01008	Esophagus	Tumour	Esophageal Squamous Cell Carcinoma	Esophageal Squamous Cell Carcinoma	C4024	58	NA	NA	NA	Unknown	NA	Unknown	SIDP00902	Homo Sapiens	Male	East Asian	Unknown	NA	1298222	ACH-002264	KYSE50_OESOPHAGUS	CVCL_1360	NA	JCRB:JCRB0189
SIDM00551	KYSE-220	KY-220	Cell Line	Adherent	NA	NA	NA	NA	MSS	17.8333	2.80917	NA	TRUE	TRUE	TRUE	TRUE	TRUE	TRUE	TRUE	TRUE	SIDS01007	Esophagus	Tumour	Esophageal Squamous Cell Carcinoma	Esophageal Squamous Cell Carcinoma	C4024	78	NA	NA	NA	Unknown	NA	Oesophagus	SIDP00901	Homo Sapiens	Male	East Asian	Unknown	NA	1240167	ACH-002263	KYSE220_OESOPHAGUS	CVCL_1359	NA	JCRB:JCRB1086
SIDM00552	KYM-1	NA	Cell Line	Unknown	NA	NA	NA	NA	MSS	15.7333	1.95411	NA	TRUE	TRUE	TRUE	TRUE	FALSE	TRUE	TRUE	TRUE	SIDS01006	Soft Tissue	Tumour	Rhabdomyosarcoma	Alveolar Rhabdomyosarcoma	C3749	NA	NA	NA	NA	Unknown	NA	Neck	SIDP00900	Homo Sapiens	Unknown	East Asian	Unknown	NA	1240166	ACH-000607	KYM1_SOFT_TISSUE	CVCL_3007	NA	JCRB:JCRB0627
SIDM00553	KY821	NA	Cell Line	Unknown	NA	NA	NA	NA	MSS	8.8	3.83652	NA	TRUE	TRUE	TRUE	TRUE	FALSE	TRUE	TRUE	TRUE	SIDS01005	Haematopoietic and Lymphoid	Tumour	Acute Myeloid Leukemia	Acute Myelomonocytic Leukemia	C7463	28	NA	NA	NA	Unknown	NA	Unknown	SIDP00899	Homo Sapiens	Male	East Asian	Unknown	NA	907300	ACH-002262	KY821_HAEMATOPOIETIC_AND_LYMPHOID_TISSUE	CVCL_1346	NA	JCRB:JCRB0105
SIDM00554	KURAMOCHI	NA	Cell Line	Unknown	NA	NA	NA	NA	MSS	9.4	2.61014	NA	TRUE	TRUE	TRUE	TRUE	TRUE	TRUE	TRUE	TRUE	SIDS01004	Ovary	Metastasis	Ovarian Carcinoma	High Grade Ovarian Serous Adenocarcinoma	C105555	NA	NA	NA	NA	Unknown	NA	Ascites	SIDP00898	Homo Sapiens	Female	East Asian	Unknown	NA	909975	ACH-000524	KURAMOCHI_OVARY	CVCL_1345	NA	JCRB:JCRB0098
SIDM00555	KS-1	NA	Cell Line	Adherent	NA	NA	NA	NA	MSS	12.1	3.47651	NA	TRUE	TRUE	TRUE	TRUE	FALSE	TRUE	TRUE	TRUE	SIDS01003	Central Nervous System	Tumour	Glioblastoma	Glioblastoma	C3058	NA	NA	NA	NA	Unknown	NA	Unknown	SIDP00897	Homo Sapiens	Female	Unknown	Unknown	NA	907313	ACH-000631	KS1_CENTRAL_NERVOUS_SYSTEM	CVCL_1343	NA	JCRB:IFO50436
SIDM00556	KP-N-YN	NA	Cell Line	Unknown	NA	NA	NA	NA	MSS	9.46667	1.92583	NA	TRUE	TRUE	TRUE	TRUE	TRUE	TRUE	TRUE	TRUE	SIDS01002	Peripheral Nervous System	Metastasis	Neuroblastoma	Neuroblastoma	C3270	NA	NA	NA	NA	Unknown	NA	Pararenal lymph node	SIDP00896	Homo Sapiens	Unknown	Unknown	Unknown	NA	907314	ACH-000227	KPNYN_AUTONOMIC_GANGLIA	CVCL_1341	NA	JCRB:IFO50431
SIDM00561	MLMA	NA	Cell Line	Unknown	NA	NA	NA	NA	MSS	11.6333	2.01852	NA	TRUE	TRUE	TRUE	TRUE	FALSE	TRUE	TRUE	TRUE	SIDS01015	Haematopoietic and Lymphoid	Tumour	Other Blood Cancers	Hairy Cell Leukemia	C7402	32	NA	NA	NA	Unknown	NA	Peritoneal effusion	SIDP00909	Homo Sapiens	Female	East Asian	Unknown	NA	908142	ACH-002274	MLMA_HAEMATOPOIETIC_AND_LYMPHOID_TISSUE	CVCL_1419	NA	JCRB:JCRB0146
SIDM00562	MRK-nu-1	NA	Cell Line	Unknown	NA	NA	NA	NA	MSS	26.5667	3.82021	NA	TRUE	TRUE	TRUE	TRUE	FALSE	TRUE	TRUE	TRUE	SIDS01016	Breast	Tumour	Breast Carcinoma	Breast Carcinoma	C4872	46	NA	NA	NA	Unknown	NA	Mammary gland	SIDP00910	Homo Sapiens	Female	Unknown	Unknown	NA	908151	ACH-002163	MRKNU1_BREAST	CVCL_1428	NA	JCRB:JCRB0628
SIDM00565	OSC-20	NA	Cell Line	Unknown	NA	NA	NA	NA	MSS	11.1333	2.66548	NA	TRUE	TRUE	TRUE	TRUE	TRUE	TRUE	TRUE	TRUE	SIDS01032	Head and Neck	Metastasis	Oral Cavity Carcinoma	Oral Cavity Squamous Cell Carcinoma	C4833	59	NA	NA	NA	Unknown	NA	Cervical lymph node	SIDP00926	Homo Sapiens	Female	East Asian	Unknown	NA	1240196	ACH-001626	OSC20_UPPER_AERODIGESTIVE_TRACT	CVCL_3087	NA	JCRB:JCRB0197
SIDM00567	ONS-76	NA	Cell Line	Adherent	NA	NA	NA	NA	MSS	16.3333	3.4931	NA	TRUE	TRUE	TRUE	TRUE	FALSE	TRUE	TRUE	TRUE	SIDS01030	Central Nervous System	Tumour	Other Solid Cancers	Medulloblastoma	C3222	2	NA	NA	NA	Unknown	NA	Unknown	SIDP00924	Homo Sapiens	Female	Unknown	Unknown	NA	909248	ACH-000776	ONS76_CENTRAL_NERVOUS_SYSTEM	CVCL_1624	NA	JCRB:IFO50355
SIDM00569	NY	NA	Cell Line	Unknown	NA	NA	NA	NA	MSS	12.7667	3.54004	NA	TRUE	TRUE	TRUE	TRUE	FALSE	TRUE	TRUE	TRUE	SIDS01028	Bone	Tumour	Osteosarcoma	Osteosarcoma	C9145	NA	NA	NA	NA	Unknown	NA	Femur	SIDP00922	Homo Sapiens	Unknown	Unknown	Unknown	NA	910849	ACH-002178	NY_BONE	CVCL_1613	NA	JCRB:JCRB0614
SIDM00571	KP-3	NA	Cell Line	Adherent	NA	NA	NA	NA	MSS	8.66667	2.65617	NA	TRUE	TRUE	TRUE	TRUE	TRUE	TRUE	TRUE	TRUE	SIDS00998	Pancreas	Metastasis	Pancreatic Carcinoma	Pancreatic Adenosquamous Carcinoma	C5721	75	NA	NA	NA	Unknown	NA	Liver	SIDP00894	Homo Sapiens	Male	East Asian	Unknown	KP-3L cells were established using tumor nodules removed from the liver of mouse that had KP-3 cells injected into the spleen (JCRB). KP-3N was derived from parent line KP-3 (PMID: 2172194).	1298219	ACH-000108	KP3_PANCREAS	CVCL_3005	NA	JCRB:JCRB0178.0
SIDM00576	NKM-1	NA	Cell Line	Unknown	NA	NA	NA	NA	MSS	10.9667	1.96443	NA	TRUE	TRUE	TRUE	TRUE	FALSE	TRUE	TRUE	TRUE	SIDS01021	Haematopoietic and Lymphoid	Tumour	Acute Myeloid Leukemia	Adult Acute Myeloid Leukemia	C9154	NA	NA	NA	NA	Unknown	NA	Peripheral blood	SIDP00915	Homo Sapiens	Unknown	Unknown	Unknown	NA	908448	ACH-002290	NKM1_HAEMATOPOIETIC_AND_LYMPHOID_TISSUE	CVCL_1607	NA	JCRB:IFO50476
SIDM00577	NH-12	NA	Cell Line	Unknown	NA	NA	NA	NA	MSS	9.4	1.97533	NA	TRUE	TRUE	TRUE	TRUE	TRUE	FALSE	TRUE	TRUE	SIDS01020	Peripheral Nervous System	Tumour	Neuroblastoma	Neuroblastoma	C3270	1.25	NA	NA	NA	Unknown	NA	Adrenal Tissue	SIDP00914	Homo Sapiens	Male	Unknown	Unknown	NA	908447	ACH-001603	NH12_AUTONOMIC_GANGLIA	CVCL_1605	NA	JCRB:JCRB0833
SIDM00578	NB1	NB-I	Cell Line	Unknown	NA	NA	NA	NA	MSS	13.6	1.94023	NA	TRUE	TRUE	TRUE	TRUE	FALSE	TRUE	TRUE	TRUE	SIDS01019	Peripheral Nervous System	Metastasis	Neuroblastoma	Neuroblastoma	C3270	2	NA	NA	NA	Unknown	NA	Cervical lymph node	SIDP00913	Homo Sapiens	Male	Unknown	Unknown	NA	949179	ACH-000804	NB1_AUTONOMIC_GANGLIA	CVCL_1440	NA	JCRB:JCRB0621
SIDM00579	NB(TU)1-10	NA	Cell Line	Unknown	NA	NA	NA	NA	MSS	11	3.00047	NA	TRUE	TRUE	TRUE	TRUE	FALSE	TRUE	TRUE	TRUE	SIDS01018	Peripheral Nervous System	Metastasis	Neuroblastoma	Neuroblastoma	C3270	1.66	NA	NA	NA	Unknown	NA	Abdominal Mass	SIDP00912	Homo Sapiens	Female	East Asian	Unknown	NA	1240181	ACH-002277	NBTU110_AUTONOMIC_GANGLIA	CVCL_3041	NA	JCRB:JCRB0154
SIDM00580	NOMO-1	NA	Cell Line	Unknown	NA	NA	NA	NA	MSS	8.23333	2.05664	NA	TRUE	TRUE	TRUE	TRUE	FALSE	TRUE	TRUE	TRUE	SIDS01025	Haematopoietic and Lymphoid	Tumour	Acute Myeloid Leukemia	Adult Acute Monocytic Leukemia	C8263	34	NA	NA	NA	Unknown	NA	Bone marrow	SIDP00919	Homo Sapiens	Female	Unknown	Unknown	NA	908451	ACH-000168	NOMO1_HAEMATOPOIETIC_AND_LYMPHOID_TISSUE	CVCL_1609	NA	JCRB:IFO50474
SIDM00581	GB-1	NA	Cell Line	Unknown	NA	NA	NA	NA	MSS	14.4333	2.94375	NA	TRUE	TRUE	TRUE	TRUE	TRUE	TRUE	TRUE	TRUE	SIDS00958	Central Nervous System	Tumour	Glioblastoma	Glioblastoma	C3058	35	NA	NA	NA	Unknown	NA	Unknown	SIDP00858	Homo Sapiens	Male	Unknown	Unknown	NA	687568	ACH-000738	GB1_CENTRAL_NERVOUS_SYSTEM	CVCL_1227	NA	JCRB:IFO50489
SIDM00583	KP-1N	NA	Cell Line	Adherent	NA	NA	NA	NA	MSS	6.9	2.52483	NA	TRUE	TRUE	TRUE	TRUE	TRUE	TRUE	TRUE	TRUE	SIDS00995	Pancreas	Unknown	Pancreatic Carcinoma	Pancreatic Ductal Adenocarcinoma	C9120	56	NA	NA	NA	Unknown	NA	Unknown	SIDP00892	Homo Sapiens	Male	White	Unknown	KP-1N has been shown to be a derivative of PANC-1. KP-1NL is a subline of KP-1N (ICLAC).	1298216	ACH-001107	KP1N_PANCREAS	CVCL_3002	NA	JCRB:JCRB0177.0
SIDM00584	HuO-3N1	NA	Cell Line	Unknown	NA	NA	NA	NA	MSS	8.63333	3.52825	NA	TRUE	TRUE	TRUE	TRUE	FALSE	TRUE	TRUE	TRUE	SIDS00974	Bone	Tumour	Osteosarcoma	Osteosarcoma	C9145	15	NA	NA	NA	Unknown	NA	Ilium	SIDP00872	Homo Sapiens	Female	Unknown	Unknown	NA	909977	ACH-002142	HUO3N1_BONE	CVCL_1297	NA	JCRB:JCRB0413
SIDM00585	HuH-7	JTC-39	Cell Line	Unknown	NA	NA	NA	NA	MSS	11.5333	2.43533	NA	TRUE	TRUE	TRUE	TRUE	FALSE	TRUE	TRUE	TRUE	SIDS00973	Liver	Tumour	Hepatocellular Carcinoma	Hepatocellular Carcinoma	C3099	57	NA	NA	NA	Unknown	NA	Unknown	SIDP00871	Homo Sapiens	Male	East Asian	Unknown	NA	907071	ACH-000480	HUH7_LIVER	CVCL_0336	NA	JCRB:JCRB0403
SIDM00586	huH-1	NA	Cell Line	Unknown	NA	NA	NA	NA	MSS	12.6	2.96044	NA	TRUE	TRUE	TRUE	TRUE	FALSE	TRUE	TRUE	TRUE	SIDS00972	Liver	Tumour	Hepatocellular Carcinoma	Hepatocellular Carcinoma	C3099	53	NA	NA	NA	Unknown	NA	Unknown	SIDP00870	Homo Sapiens	Male	East Asian	Unknown	NA	1298146	ACH-000475	HUH1_LIVER	CVCL_2956	NA	JCRB:JCRB0199
SIDM00587	HuCCT1	NA	Cell Line	Unknown	NA	NA	NA	NA	MSS	10.6	3.16372	NA	TRUE	TRUE	TRUE	TRUE	FALSE	TRUE	TRUE	TRUE	SIDS00971	Biliary Tract	Tumour	Biliary Tract Carcinoma	Intrahepatic Cholangiocarcinoma	C35417	NA	NA	NA	NA	Unknown	NA	Bile duct	SIDP00869	Homo Sapiens	Unknown	Unknown	Unknown	NA	907069	ACH-000976	HUCCT1_BILIARY_TRACT	CVCL_0324	NA	JCRB:JCRB0425
SIDM00588	HSC-4	NA	Cell Line	Adherent	NA	NA	NA	NA	MSS	11.7667	3.42942	NA	TRUE	TRUE	TRUE	TRUE	TRUE	TRUE	TRUE	TRUE	SIDS00970	Head and Neck	Tumour	Oral Cavity Carcinoma	Tongue Squamous Cell Carcinoma	C4648	64	NA	NA	NA	Unknown	NA	Tongue	SIDP00868	Homo Sapiens	Male	East Asian	Unknown	NA	907062	ACH-000546	HSC4_UPPER_AERODIGESTIVE_TRACT	CVCL_1289	NA	JCRB:JCRB0624
SIDM00589	HSC-3	NA	Cell Line	Unknown	NA	NA	NA	NA	MSS	14.1	2.65789	NA	TRUE	TRUE	TRUE	TRUE	TRUE	TRUE	TRUE	TRUE	SIDS00969	Head and Neck	Tumour	Oral Cavity Carcinoma	Tongue Squamous Cell Carcinoma	C4648	64	NA	NA	NA	Unknown	NA	Tongue	SIDP00867	Homo Sapiens	Male	Unknown	Unknown	NA	907061	ACH-000778	HSC3_UPPER_AERODIGESTIVE_TRACT	CVCL_1288	NA	JCRB:JCRB0623
SIDM00590	HSC-2	NA	Cell Line	Adherent	NA	NA	NA	NA	MSS	12.2	2.50764	NA	TRUE	TRUE	TRUE	TRUE	FALSE	TRUE	TRUE	TRUE	SIDS00968	Head and Neck	Tumour	Oral Cavity Carcinoma	Oral Cavity Squamous Cell Carcinoma	C4833	69	NA	NA	NA	Unknown	NA	Mouth	SIDP00866	Homo Sapiens	Male	Unknown	Unknown	NA	753562	ACH-000472	HSC2_UPPER_AERODIGESTIVE_TRACT	CVCL_1287	NA	JCRB:JCRB0622
SIDM00591	HO-1-u-1	Ueda-1	Cell Line	Unknown	NA	NA	NA	NA	MSS	11.1	2.62129	NA	TRUE	TRUE	TRUE	TRUE	TRUE	TRUE	TRUE	TRUE	SIDS00967	Head and Neck	Tumour	Oral Cavity Carcinoma	Oral Cavity Squamous Cell Carcinoma	C4833	72	NA	NA	NA	Unknown	NA	Mouth floor	SIDP00865	Homo Sapiens	Male	Unknown	Unknown	NA	753561	ACH-002045	HO1U1_UPPER_AERODIGESTIVE_TRACT	CVCL_2784	NA	JCRB:JCRB0828
SIDM00592	HO-1-N-1	Nakata-1	Cell Line	Adherent	NA	NA	NA	NA	MSS	9.63333	3.45641	NA	TRUE	TRUE	TRUE	TRUE	FALSE	TRUE	TRUE	TRUE	SIDS00966	Head and Neck	Tumour	Oral Cavity Carcinoma	Oral Cavity Squamous Cell Carcinoma	C4833	NA	NA	NA	NA	Unknown	NA	Buccal mucosa	SIDP00864	Homo Sapiens	Unknown	Unknown	Unknown	NA	924111	ACH-002244	HO1N1_UPPER_AERODIGESTIVE_TRACT	CVCL_1284	NA	JCRB:JCRB0831
SIDM00598	HARA	KCC-C1	Cell Line	Unknown	NA	NA	NA	NA	MSS	24.6333	2.77608	NA	TRUE	TRUE	TRUE	TRUE	TRUE	TRUE	TRUE	TRUE	SIDS00960	Lung	Tumour	Squamous Cell Lung Carcinoma	Squamous Cell Lung Carcinoma	C3493	57	NA	NA	NA	Unknown	NA	Unknown	SIDP00860	Homo Sapiens	Male	East Asian	Unknown	NA	1240142	ACH-000843	HARA_LUNG	CVCL_2914	NA	JCRB:JCRB1080.0
SIDM00599	HuO9	Hu09	Cell Line	Adherent	NA	NA	NA	NA	MSS	7.96667	3.08191	NA	TRUE	TRUE	TRUE	TRUE	FALSE	TRUE	TRUE	TRUE	SIDS00975	Bone	Tumour	Osteosarcoma	Osteosarcoma	C9145	13	NA	NA	NA	Unknown	NA	Unknown	SIDP00873	Homo Sapiens	Female	East Asian	Unknown	NA	907072	ACH-001526	HUO9_BONE	CVCL_1298	NA	JCRB:JCRB0427
SIDM00600	IHH-4	NA	Cell Line	Unknown	NA	NA	NA	NA	MSS	14.3667	2.00132	NA	TRUE	TRUE	TRUE	TRUE	FALSE	TRUE	TRUE	TRUE	SIDS00976	Thyroid	Metastasis	Thyroid Gland Carcinoma	Papillary Thyroid Carcinoma	C4035	75	NA	NA	NA	Unknown	NA	Lymph node	SIDP00874	Homo Sapiens	Unknown	East Asian	Unknown	IHH-4 and TMH-1 share common ancestry having matching STR profiles (JCRB).	1240154	ACH-001528	IHH4_THYROID	CVCL_2960	NA	JCRB:JCRB1079
SIDM00606	KNS-62	NA	Cell Line	Adherent	NA	NA	NA	NA	MSS	18.3667	2.50671	NA	TRUE	TRUE	TRUE	TRUE	TRUE	TRUE	TRUE	TRUE	SIDS00991	Lung	Metastasis	Squamous Cell Lung Carcinoma	Squamous Cell Lung Carcinoma	C3493	49	NA	NA	NA	Unknown	NA	Brain	SIDP00888	Homo Sapiens	Male	Unknown	Unknown	NA	753569	ACH-000858	KNS62_LUNG	CVCL_1335	NA	JCRB:IFO50358
SIDM00570	NUGC-4	NA	Cell Line	Unknown	10.1007/BF02471470	NA	NA	NA	MSS	12.2	3.33832	NA	TRUE	TRUE	TRUE	TRUE	FALSE	TRUE	TRUE	TRUE	SIDS01027	Stomach	Metastasis	Gastric Carcinoma	Signet Ring Cell Gastric Adenocarcinoma	C5250	35	NA	NA	NA	Unknown	NA	Paragastric Lymph Node	SIDP00921	Homo Sapiens	Female	Unknown	Unknown	NA	1298357	ACH-000674	NUGC4_STOMACH	CVCL_3082	NA	JCRB:JCRB0834
SIDM00564	OVISE	NA	Cell Line	Adherent	NA	9328139	NA	NA	MSS	11.5667	2.80215	NA	TRUE	TRUE	TRUE	TRUE	TRUE	TRUE	TRUE	TRUE	SIDS01033	Ovary	Metastasis	Ovarian Carcinoma	Ovarian Clear Cell Adenocarcinoma	C40078	40	NA	10	1998	Chemotherapy	Six courses of CAP; cyclophosphamide, adriamycin and cis-platinum.	Innominate Bone	SIDP00927	Homo Sapiens	Female	East Asian	Unknown	NA	1240198	ACH-000527	OVISE_OVARY	CVCL_3116	NA	JCRB:JCRB1043
SIDM00609	KMRC-20	NA	Cell Line	Adherent	NA	NA	NA	NA	MSS	7.96667	3.07337	NA	TRUE	TRUE	TRUE	TRUE	FALSE	TRUE	TRUE	TRUE	SIDS00988	Kidney	Tumour	Kidney Carcinoma	Clear Cell Renal Cell Carcinoma	C4033	NA	NA	NA	NA	Unknown	NA	Kidney	SIDP00885	Homo Sapiens	Unknown	East Asian	Unknown	NA	1298169	ACH-000250	KMRC20_KIDNEY	CVCL_2986	NA	JCRB:JCRB1071
SIDM00611	KMRC-1	NA	Cell Line	Adherent	NA	NA	NA	NA	MSS	10.6333	3.25367	NA	TRUE	TRUE	TRUE	TRUE	FALSE	FALSE	TRUE	TRUE	SIDS00987	Kidney	Tumour	Kidney Carcinoma	Clear Cell Renal Cell Carcinoma	C4033	NA	NA	NA	NA	Unknown	NA	Kidney	SIDP00884	Homo Sapiens	Male	East Asian	Unknown	NA	1298168	ACH-000684	KMRC1_KIDNEY	CVCL_2983	NA	JCRB:JCRB1010
SIDM00612	KINGS-1	NA	Cell Line	Unknown	NA	NA	NA	NA	MSS	8.33333	1.8325	NA	TRUE	TRUE	TRUE	TRUE	TRUE	TRUE	TRUE	TRUE	SIDS00985	Central Nervous System	Tumour	Glioma	Anaplastic Astrocytoma	C9477	NA	NA	NA	NA	Unknown	NA	Unknown	SIDP00882	Homo Sapiens	Male	Unknown	Unknown	NA	907279	ACH-002257	KINGS1_CENTRAL_NERVOUS_SYSTEM	CVCL_1328	NA	JCRB:IFO50435
SIDM00613	KALS-1	NA	Cell Line	Unknown	NA	NA	NA	NA	MSS	9.3	3.0551	NA	TRUE	TRUE	TRUE	TRUE	FALSE	TRUE	TRUE	TRUE	SIDS00984	Central Nervous System	Tumour	Glioblastoma	Glioblastoma	C3058	NA	NA	NA	NA	Unknown	NA	Unknown	SIDP00881	Homo Sapiens	Female	Unknown	Unknown	NA	907271	ACH-000231	KALS1_CENTRAL_NERVOUS_SYSTEM	CVCL_1323	NA	JCRB:IFO50434
SIDM00614	JHH-7	FLC-7;Functional Liver Cell-7	Cell Line	Adherent	NA	NA	NA	NA	MSS	20.3667	2.98351	NA	TRUE	TRUE	TRUE	TRUE	FALSE	TRUE	TRUE	TRUE	SIDS00983	Liver	Tumour	Hepatocellular Carcinoma	Hepatocellular Carcinoma	C3099	53	NA	NA	NA	Unknown	NA	Unknown	SIDP00880	Homo Sapiens	Male	East Asian	Unknown	NA	1240160	ACH-000848	JHH7_LIVER	CVCL_2805	NA	JCRB:JCRB1031
SIDM00615	JHH-6	NA	Cell Line	Adherent	NA	NA	NA	NA	MSS	10.2333	3.04964	NA	TRUE	TRUE	TRUE	TRUE	FALSE	TRUE	TRUE	TRUE	SIDS00982	Liver	Tumour	Hepatocellular Carcinoma	Hepatocellular Carcinoma	C3099	57	NA	NA	NA	Unknown	NA	Unknown	SIDP00879	Homo Sapiens	Female	East Asian	Unknown	NA	1240159	ACH-000217	JHH6_LIVER	CVCL_2788	NA	JCRB:JCRB1030
SIDM00616	JHH-4	NA	Cell Line	Adherent	NA	NA	NA	NA	MSS	10.2	NA	NA	TRUE	TRUE	TRUE	FALSE	FALSE	TRUE	TRUE	TRUE	SIDS00981	Liver	Tumour	Hepatocellular Carcinoma	Hepatocellular Carcinoma	C3099	51	NA	NA	NA	Unknown	NA	Unknown	SIDP00878	Homo Sapiens	Male	East Asian	Unknown	NA	1240158	ACH-000476	JHH4_LIVER	CVCL_2787	NA	JCRB:JCRB0435
SIDM00617	JHH-2	NA	Cell Line	Unknown	NA	NA	NA	NA	MSS	11.3333	NA	NA	TRUE	TRUE	TRUE	FALSE	FALSE	TRUE	TRUE	TRUE	SIDS00980	Liver	Unknown	Hepatocellular Carcinoma	Hepatocellular Carcinoma	C3099	57	NA	NA	NA	Unknown	NA	Unknown	SIDP00877	Homo Sapiens	Male	East Asian	Unknown	NA	1240157	ACH-000577	JHH2_LIVER	CVCL_2786	NA	JCRB:JCRB1028
SIDM00618	JHH-1	NA	Cell Line	Adherent	NA	NA	NA	Originally thought to be of human origin but found to be from mouse (PMID: 20143388, Cellosaurus).	MSS	11.7333	3.77649	NA	TRUE	TRUE	TRUE	TRUE	FALSE	TRUE	TRUE	TRUE	SIDS00979	Liver	Tumour	Hepatocellular Carcinoma	Hepatocellular Carcinoma	C3099	50	NA	NA	NA	Unknown	NA	Gall Bladder	SIDP00876	Homo Sapiens	Male	East Asian	Unknown	NA	1298151	ACH-000620	JHH1_LIVER	CVCL_2785	NA	JCRB:JCRB1062
SIDM00621	EW-13	IARC-EW13	Cell Line	Unknown	NA	NA	NA	NA	MSS	6.73333	1.90776	NA	TRUE	TRUE	TRUE	TRUE	FALSE	TRUE	TRUE	TRUE	SIDS00585	Bone	Unknown	Ewing's Sarcoma	Ewing's Sarcoma	C4817	NA	NA	NA	NA	Unknown	NA	Unknown	SIDP00517	Homo Sapiens	Unknown	Unknown	Unknown	NA	949166	ACH-002113	EW13_BONE	CVCL_1211	NA	NA
SIDM00623	Mo-T	NA	Cell Line	Suspension	NA	NA	NA	NA	MSS	4.33333	1.96178	NA	TRUE	TRUE	TRUE	TRUE	FALSE	TRUE	TRUE	TRUE	SIDS00204	Haematopoietic and Lymphoid	Tumour	Other Blood Cancers	Hairy Cell Leukemia	C7402	0	NA	NA	NA	Unknown	NA	Unknown	SIDP00166	Homo Sapiens	Male	Unknown	Unknown	NA	908149	ACH-002339	MOT_HAEMATOPOIETIC_AND_LYMPHOID_TISSUE	CVCL_1439	NA	ATCC:CRL-8066
SIDM00625	MES-SA	NA	Cell Line	Adherent	NA	NA	NA	NA	MSS	10.6333	1.88006	NA	TRUE	TRUE	TRUE	TRUE	FALSE	TRUE	TRUE	TRUE	SIDS00202	Uterus	Tumour	Other Sarcomas	Uterine Corpus Sarcoma	C6339	56	NA	NA	1980	Unknown	NA	Uterus	SIDP00164	Homo Sapiens	Female	White	Unknown	MES-SA-MX2 is a mitoxantrone resistant derivative of the human uterine sarcoma cell line MES-SA (ATCC). MES-SADx-5 is a multi drug-resistant subclone of MES-SA (ECACC).	908127	ACH-000449	MESSA_SOFT_TISSUE	CVCL_1404	NA	ATCC:CRL-1976
SIDM00627	ME-180	NA	Cell Line	Adherent	NA	NA	NA	NA	MSS	6.26667	2.67385	NA	TRUE	TRUE	TRUE	TRUE	FALSE	TRUE	TRUE	TRUE	SIDS00200	Cervix	Metastasis	Cervical Carcinoma	Human Papilloma Virus-Related Cervical Squamous Cell Carcinoma	C27676	66	NA	NA	NA	Unknown	NA	Omentum	SIDP00163	Homo Sapiens	Female	White	Unknown	SF767 has been shown to be a derivative of ME-180 (PMID: 22570425).	687514	ACH-001359	ME180_CERVIX	CVCL_1401	NA	ATCC:HTB-33
SIDM00628	MDA-MB-468	MDA-468	Cell Line	Adherent	NA	NA	NA	NA	MSS	10.7	2.84215	NA	TRUE	TRUE	TRUE	TRUE	TRUE	TRUE	TRUE	TRUE	SIDS00199	Breast	Metastasis	Breast Carcinoma	Breast Adenocarcinoma	C5214	51	NA	NA	1977	Unknown	NA	Pleural effusion	SIDP00162	Homo Sapiens	Female	Black	Unknown	NA	908123	ACH-000849	MDAMB468_BREAST	CVCL_0419	NA	ATCC:HTB-132
SIDM00630	MDA-MB-415	MDA-415	Cell Line	Adherent	NA	NA	NA	NA	MSS	9.5	2.87508	NA	TRUE	TRUE	TRUE	TRUE	TRUE	TRUE	TRUE	TRUE	SIDS00197	Breast	Metastasis	Breast Carcinoma	Breast Adenocarcinoma	C5214	38	NA	NA	1975	Unknown	NA	Pleural effusion	SIDP00160	Homo Sapiens	Female	White	Unknown	NA	924240	ACH-000876	MDAMB415_BREAST	CVCL_0621	NA	ATCC:HTB-128
SIDM00633	MDA-MB-175-VII	MDA-175	Cell Line	Semi-Adherent	NA	NA	NA	NA	MSS	10.2	3.62706	NA	TRUE	FALSE	TRUE	TRUE	FALSE	TRUE	TRUE	TRUE	SIDS00194	Breast	Metastasis	Breast Carcinoma	Invasive Ductal Carcinoma Not Otherwise Specified	C4194	56	NA	NA	1973	Unknown	NA	Pleural effusion	SIDP00157	Homo Sapiens	Female	Black	Unknown	NA	908120	ACH-000759	MDAMB175VII_BREAST	CVCL_1400	NA	ATCC:HTB-25
SIDM00638	MS751	NA	Cell Line	Adherent	NA	NA	NA	NA	MSS	4.36667	1.86278	NA	TRUE	TRUE	TRUE	TRUE	FALSE	TRUE	TRUE	TRUE	SIDS00205	Cervix	Metastasis	Cervical Carcinoma	Human Papilloma Virus-Related Cervical Squamous Cell Carcinoma	C27676	47	NA	NA	1974	Unknown	NA	Lymph node	SIDP00167	Homo Sapiens	Female	White	Unknown	NA	1240179	ACH-001360	MS751_CERVIX	CVCL_4996	NA	ATCC:HTB-34
SIDM00640	MSTO-211H	NA	Cell Line	Adherent	NA	NA	NA	NA	MSS	6.26667	3.48918	NA	TRUE	TRUE	TRUE	TRUE	FALSE	TRUE	TRUE	TRUE	SIDS00206	Lung	Metastasis	Mesothelioma	Pleural Biphasic Mesothelioma	C45665	62	NA	NA	1985	None	NA	Pleural effusion	SIDP00168	Homo Sapiens	Male	White	Unknown	NA	908152	ACH-000335	MSTO211H_PLEURA	CVCL_1430	NA	ATCC:CRL-2081
SIDM00642	NCI-H1417	NA	Cell Line	Suspension	NA	NA	NA	NA	MSS	10.9	3.30702	NA	TRUE	TRUE	TRUE	TRUE	FALSE	TRUE	TRUE	FALSE	SIDS00223	Lung	Tumour	Small Cell Lung Carcinoma	Small Cell Lung Carcinoma	C4917	61	NA	5	1986	Unknown	NA	Lung	SIDP00182	Homo Sapiens	Female	White	Smoker	NA	688001	ACH-001591	NCIH1417_LUNG	CVCL_1469	NA	ATCC:CRL-5869
SIDM00645	NCI-H1355	NA	Cell Line	Suspension	NA	NA	NA	NA	MSS	11.9333	2.30449	NA	TRUE	TRUE	TRUE	TRUE	TRUE	TRUE	TRUE	TRUE	SIDS00220	Lung	Metastasis	Non-Small Cell Lung Carcinoma	Lung Adenocarcinoma	C3512	53	NA	3	1986	Unknown	NA	Pleural effusion	SIDP00180	Homo Sapiens	Male	White	Smoker	NA	724866	ACH-000666	NCIH1355_LUNG	CVCL_1464	NA	ATCC:CRL-5865
SIDM00646	NCI-H1341	NA	Cell Line	Suspension	NA	NA	NA	NA	MSS	5.23333	3.6014	NA	TRUE	TRUE	TRUE	TRUE	FALSE	TRUE	TRUE	TRUE	SIDS00219	Lung	Metastasis	Small Cell Lung Carcinoma	Small Cell Lung Carcinoma	C4917	NA	NA	2	1986	Unknown	NA	Cervix	SIDP00179	Homo Sapiens	Female	Unknown	Unknown	NA	1330964	ACH-000129	NCIH1341_LUNG	CVCL_1463	NA	ATCC:CRL-5864
SIDM00649	NCI-H1299	NA	Cell Line	Adherent	NA	NA	NA	NA	MSS	10.4333	4.7504	NA	TRUE	TRUE	TRUE	TRUE	TRUE	TRUE	TRUE	TRUE	SIDS00216	Lung	Metastasis	Non-Small Cell Lung Carcinoma	Large Cell Lung Carcinoma	C4450	43	NA	NA	NA	Radiotherapy	NA	Lymph node	SIDP00177	Homo Sapiens	Male	White	Smoker	NA	724831	ACH-000510	NCIH1299_LUNG	CVCL_0060	NA	ATCC:CRL-5803
SIDM00651	NCI-H1155	NCI-1155	Cell Line	Suspension	NA	NA	NA	NA	MSS	56.2333	2.05543	NA	TRUE	TRUE	TRUE	TRUE	TRUE	FALSE	TRUE	TRUE	SIDS00214	Lung	Metastasis	Non-Small Cell Lung Carcinoma	Large Cell Lung Carcinoma	C4450	36	NA	NA	NA	None	NA	Lymph node	SIDP00175	Homo Sapiens	Male	White	Smoker	NA	908467	ACH-000980	NCIH1155_LUNG	CVCL_1456	NA	ATCC:CRL-5818
SIDM00653	NCI-H1092	NA	Cell Line	Suspension	NA	NA	NA	NA	MSS	12.2333	2.9107	NA	TRUE	TRUE	TRUE	TRUE	FALSE	TRUE	TRUE	TRUE	SIDS00212	Lung	Metastasis	Small Cell Lung Carcinoma	Small Cell Lung Carcinoma	C4917	67	NA	6	1985	Unknown	NA	Bone marrow	SIDP00173	Homo Sapiens	Male	White	Smoker	NA	687997	ACH-000514	NCIH1092_LUNG	CVCL_1454	NA	ATCC:CRL-5855
SIDM00657	MV-4-11	MV4II	Cell Line	Suspension	NA	NA	NA	NA	MSS	4.56667	2.01213	NA	TRUE	TRUE	TRUE	TRUE	FALSE	FALSE	TRUE	TRUE	SIDS00207	Haematopoietic and Lymphoid	Tumour	Acute Myeloid Leukemia	Childhood Acute Differentiated Monocytic Leukemia	C9163	10	NA	NA	NA	Unknown	NA	Peripheral blood	SIDP00169	Homo Sapiens	Male	Unknown	Unknown	NA	908156	ACH-000045	MV411_HAEMATOPOIETIC_AND_LYMPHOID_TISSUE	CVCL_0064	NA	ATCC:CRL-9591
SIDM00658	NCI-H1435	NA	Cell Line	Semi-Adherent	NA	NA	NA	NA	MSS	28.7667	1.85607	NA	TRUE	TRUE	TRUE	TRUE	FALSE	TRUE	TRUE	TRUE	SIDS00224	Lung	Tumour	Non-Small Cell Lung Carcinoma	Lung Adenocarcinoma	C3512	35	NA	6	1986	Unknown	NA	Lung	SIDP00183	Homo Sapiens	Female	Unknown	Unknown	NA	1298347	ACH-000852	NCIH1435_LUNG	CVCL_1470	NA	ATCC:CRL-5870
SIDM00659	M059J	Mo 59J	Cell Line	Adherent	NA	NA	NA	NA	MSS	4.73333	4.23948	NA	TRUE	TRUE	TRUE	TRUE	FALSE	TRUE	TRUE	TRUE	SIDS00188	Central Nervous System	Tumour	Glioblastoma	Glioblastoma	C3058	33	NA	NA	NA	None	NA	Brain	SIDP00153	Homo Sapiens	Male	Unknown	Unknown	M059K and M059J cells concurrently from the same tumor specimen from a 33 year old male patient with untreated glioblastoma (ATCC).	949094	ACH-001118	M059J_CENTRAL_NERVOUS_SYSTEM	CVCL_0400	NA	ATCC:CRL-2366
SIDM00664	Hs-766T	H766T	Cell Line	Adherent	NA	NA	NA	NA	MSS	6.4	2.39742	NA	TRUE	TRUE	TRUE	TRUE	FALSE	TRUE	TRUE	TRUE	SIDS00163	Pancreas	Metastasis	Pancreatic Carcinoma	Pancreatic Adenocarcinoma	C8294	46	NA	NA	1973	Unknown	NA	Lymph node	SIDP00129	Homo Sapiens	Male	White	Unknown	NA	1298141	ACH-000178	HS766T_PANCREAS	CVCL_0334	NA	ATCC:HTB-134
SIDM00665	Hs-746T	NA	Cell Line	Adherent	NA	NA	NA	NA	MSS	11.2333	2.05979	NA	TRUE	TRUE	TRUE	TRUE	FALSE	TRUE	TRUE	TRUE	SIDS00162	Stomach	Metastasis	Gastric Carcinoma	Gastric Adenocarcinoma	C4004	74	NA	NA	1973	Unknown	NA	Left leg	SIDP00128	Homo Sapiens	Male	White	Unknown	NA	1240151	ACH-000616	HS746T_STOMACH	CVCL_0333	NA	ATCC:HTB-135
SIDM00881	HCC1428	NA	Cell Line	Adherent	NA	NA	NA	NA	MSS	10.2	3.51526	NA	TRUE	TRUE	TRUE	TRUE	FALSE	TRUE	TRUE	TRUE	SIDS00136	Breast	Metastasis	Breast Carcinoma	Breast Adenocarcinoma	C5214	49	4	11	1995	Unknown	NA	Pleural effusion	SIDP00109	Homo Sapiens	Female	White	Unknown	HCC1428-BL is a B-lymphoblastoid cell line initiated by Epstein Barr virus (EBV) transformation of peripheral blood lymphocytes obtained from the same patient as the breast carcinoma cell line HCC1428 (ATCC).	1290905	ACH-000352	HCC1428_BREAST	CVCL_1252	NA	ATCC:CRL-2327
SIDM00667	Hs-633T	MBA/8387;MB 8387;Line 8387;HS 8387	Cell Line	Adherent	NA	NA	NA	NA	MSS	NA	NA	NA	TRUE	TRUE	TRUE	FALSE	FALSE	TRUE	TRUE	TRUE	SIDS00160	Soft Tissue	Tumour	Other Sarcomas	Fibrosarcoma	C3043	NA	NA	NA	NA	Unknown	NA	Unknown	SIDP00126	Homo Sapiens	Unknown	Unknown	Unknown	NA	1240149	ACH-002246	HS633T_SOFT_TISSUE	CVCL_0832	NA	ECACC:89050201
SIDM00668	Hs-445	HS 445T	Cell Line	Suspension	NA	NA	NA	Originally thought to be a Hodgkin's cell line but is a B-lymphoblastoid cell line (PMID: 12592342, Sanger).	MSS	5.36667	2.0351	NA	TRUE	TRUE	TRUE	TRUE	FALSE	FALSE	TRUE	TRUE	SIDS00159	Haematopoietic and Lymphoid	Tumour	Non-Cancerous	Non-Cancerous	C41168	56	NA	NA	1970	Unknown	NA	Lymph Node	SIDP00125	Homo Sapiens	Female	White	Unknown	NA	1322218	ACH-002245	HS445_HAEMATOPOIETIC_AND_LYMPHOID_TISSUE	CVCL_0761	NA	ATCC:HTB-146
SIDM00669	HPAF-II	HPAF-2;HPAF/CD18;CD18/HPAF;HPAF-II/CD18	Cell Line	Adherent	NA	NA	NA	NA	MSS	5.76667	2.55169	NA	TRUE	TRUE	TRUE	TRUE	TRUE	TRUE	TRUE	TRUE	SIDS00158	Pancreas	Metastasis	Pancreatic Carcinoma	Pancreatic Ductal Adenocarcinoma	C9120	44	NA	NA	NA	Unknown	NA	Peritoneal ascitic fluid	SIDP00124	Homo Sapiens	Male	White	Unknown	NA	724869	ACH-000094	HPAFII_PANCREAS	CVCL_0313	NA	ATCC:CRL-1997
SIDM00670	HPAC	NA	Cell Line	Adherent	NA	NA	NA	NA	MSS	7.7	2.74092	NA	TRUE	TRUE	TRUE	TRUE	FALSE	TRUE	TRUE	TRUE	SIDS00157	Pancreas	Tumour	Pancreatic Carcinoma	Pancreatic Adenocarcinoma	C8294	64	NA	NA	1985	Unknown	NA	Pancreas	SIDP00123	Homo Sapiens	Female	White	Unknown	KCI-MOH1 is a derivative of HPAC (ICLAC).	1298136	ACH-000270	HPAC_PANCREAS	CVCL_3517	NA	ATCC:CRL-2119
SIDM00671	HH	NA	Cell Line	Suspension	NA	NA	NA	NA	MSS	6.66667	1.95423	NA	TRUE	TRUE	TRUE	TRUE	FALSE	TRUE	TRUE	TRUE	SIDS00156	Haematopoietic and Lymphoid	Tumour	T-Cell Non-Hodgkin's Lymphoma	Cutaneous T-Cell Lymphoma	C3467	61	NA	NA	NA	Unknown	NA	Peripheral Blood	SIDP00122	Homo Sapiens	Male	White	Unknown	NA	907056	ACH-000061	HH_HAEMATOPOIETIC_AND_LYMPHOID_TISSUE	CVCL_1280	NA	ATCC:CRL-2105
SIDM00673	HCC70	HCC0070	Cell Line	Adherent	NA	NA	NA	NA	MSS	6.23333	4.24339	NA	TRUE	TRUE	TRUE	TRUE	TRUE	TRUE	TRUE	TRUE	SIDS00154	Breast	Tumour	Breast Carcinoma	Ductal Breast Carcinoma	C4017	49	3	6	1992	Unknown	NA	Mammary gland/duct	SIDP00120	Homo Sapiens	Female	Black	Unknown	NA	907048	ACH-000668	HCC70_BREAST	CVCL_1270	NA	ATCC:CRL-2315
SIDM00675	HCC38	HCC0038	Cell Line	Semi-Adherent	NA	NA	NA	NA	MSS	3.83333	1.82282	NA	TRUE	TRUE	TRUE	TRUE	TRUE	TRUE	TRUE	TRUE	SIDS00152	Breast	Tumour	Breast Carcinoma	Ductal Breast Carcinoma	C4017	50	27	4	1992	Unknown	NA	Mammary gland/duct	SIDP00119	Homo Sapiens	Female	White	Unknown	HCC38-BL is a B-lymphoblastoid cell line initiated by Epstein Barr virus (EBV) transformation of peripheral blood lymphocytes obtained from the same patient as HCC38 (ATCC).	749717	ACH-000276	HCC38_BREAST	CVCL_1267	NA	ATCC:CRL-2314
SIDM00676	HT-1197	HT 1197.T	Cell Line	Adherent	NA	NA	NA	NA	MSS	7.13333	3.21999	NA	TRUE	TRUE	TRUE	TRUE	FALSE	TRUE	TRUE	TRUE	SIDS00167	Bladder	Tumour	Bladder Carcinoma	Bladder Carcinoma	C4912	44	NA	NA	NA	Unknown	NA	Urinary Bladder	SIDP00133	Homo Sapiens	Male	White	Unknown	NA	907065	ACH-000547	HT1197_URINARY_TRACT	CVCL_1291	NA	ATCC:CRL-1473
SIDM00677	LS-513	NA	Cell Line	Adherent	NA	NA	NA	NA	MSS	7.83333	2.22106	NA	TRUE	TRUE	TRUE	TRUE	TRUE	TRUE	TRUE	TRUE	SIDS00187	Large Intestine	Tumour	Colorectal Carcinoma	Cecum Adenocarcinoma	C5543	63	NA	NA	NA	Unknown	NA	Cecum	SIDP00152	Homo Sapiens	Male	White	Unknown	NA	907795	ACH-000007	LS513_LARGE_INTESTINE	CVCL_1386	NA	ATCC:CRL-2134
SIDM00678	HT-1376	HT 1376.T	Cell Line	Adherent	NA	NA	NA	NA	MSS	8.53333	4.99278	NA	TRUE	TRUE	TRUE	TRUE	FALSE	TRUE	TRUE	TRUE	SIDS00168	Bladder	Tumour	Bladder Carcinoma	Bladder Carcinoma	C4912	58	NA	NA	NA	Unknown	NA	Urinary Bladder	SIDP00134	Homo Sapiens	Female	White	Unknown	NA	907066	ACH-000724	HT1376_URINARY_TRACT	CVCL_1292	NA	ATCC:CRL-1472
SIDM00679	HT-3	NA	Cell Line	Adherent	NA	NA	NA	NA	MSS	11.7333	2.90474	NA	TRUE	TRUE	TRUE	TRUE	FALSE	TRUE	TRUE	TRUE	SIDS00170	Cervix	Metastasis	Cervical Carcinoma	Cervical Carcinoma	C9039	58	NA	NA	NA	Unknown	NA	Lymph Node	SIDP00136	Homo Sapiens	Female	White	Unknown	NA	907068	ACH-001525	HT3_CERVIX	CVCL_1293	NA	ATCC:HTB-32
SIDM00684	LN-229	LNT-229	Cell Line	Adherent	NA	10416987	NA	NA	MSS	9.23333	3.67617	NA	TRUE	TRUE	TRUE	TRUE	TRUE	TRUE	TRUE	TRUE	SIDS00181	Central Nervous System	Tumour	Glioblastoma	Glioblastoma	C3058	60	NA	NA	1979	Unknown	NA	Right frontal parieto-occipital cortex	SIDP00146	Homo Sapiens	Female	White	Unknown	NA	1240169	ACH-000595	LN229_CENTRAL_NERVOUS_SYSTEM	CVCL_0393	NA	ATCC:CRL-2611
SIDM00685	LN-18	LN018	Cell Line	Adherent	NA	NA	NA	NA	MSS	16.1667	2.53526	NA	TRUE	TRUE	TRUE	TRUE	FALSE	TRUE	TRUE	TRUE	SIDS00180	Central Nervous System	Tumour	Glioblastoma	Glioblastoma	C3058	65	NA	NA	1976	Unknown	NA	Right temporal lobe	SIDP00145	Homo Sapiens	Male	White	Unknown	NA	1240168	ACH-000819	LN18_CENTRAL_NERVOUS_SYSTEM	CVCL_0392	NA	ATCC:CRL-2610
SIDM00686	KLE	NA	Cell Line	Adherent	NA	NA	NA	NA	MSS	4.8	2.65335	NA	TRUE	TRUE	TRUE	TRUE	TRUE	TRUE	TRUE	TRUE	SIDS00179	Endometrium	Tumour	Endometrial Carcinoma	Endometrial Adenocarcinoma	C7359	64	NA	NA	NA	Unknown	NA	Endometrium	SIDP00144	Homo Sapiens	Female	White	Unknown	NA	924187	ACH-000293	KLE_ENDOMETRIUM	CVCL_1329	NA	ATCC:CRL-1622
SIDM00687	KATOIII	KATO 3;JTC-28	Cell Line	Semi-Adherent	NA	NA	NA	NA	MSS	16.2333	3.58409	NA	TRUE	TRUE	TRUE	TRUE	TRUE	TRUE	TRUE	TRUE	SIDS00178	Stomach	Metastasis	Gastric Carcinoma	Signet Ring Cell Gastric Adenocarcinoma	C5250	55	NA	NA	NA	Unknown	NA	Pleural effusion	SIDP00143	Homo Sapiens	Male	Unknown	Unknown	NA	907276	ACH-000793	KATOIII_STOMACH	CVCL_0371	NA	ATCC:HTB-103
SIDM00688	JSC-1	NA	Cell Line	Suspension	NA	NA	NA	NA	MSS	22.3667	3.45442	NA	TRUE	TRUE	TRUE	TRUE	FALSE	TRUE	TRUE	TRUE	SIDS00177	Haematopoietic and Lymphoid	Metastasis	B-Cell Non-Hodgkin's Lymphoma	Primary Effusion Lymphoma	C6915	NA	NA	NA	NA	Unknown	NA	Unknown	SIDP00142	Homo Sapiens	Male	Unknown	Unknown	NA	1327769	ACH-002253	JSC1_HAEMATOPOIETIC_AND_LYMPHOID_TISSUE	CVCL_3728	NA	ATCC:CRL-2769
SIDM00693	J82	J82COT	Cell Line	Adherent	NA	NA	NA	NA	MSS	4.8	3.63117	NA	TRUE	TRUE	TRUE	TRUE	FALSE	TRUE	TRUE	TRUE	SIDS00172	Bladder	Tumour	Bladder Carcinoma	Bladder Carcinoma	C4912	58	NA	NA	NA	Unknown	NA	Urinary Bladder	SIDP00138	Homo Sapiens	Male	White	Unknown	J82-EBV was derived from the same patient as J82.	753566	ACH-000396	J82_URINARY_TRACT	CVCL_0359	NA	ATCC:HTB-1
SIDM00695	HT-144	HT144-mel	Cell Line	Adherent	NA	NA	NA	NA	MSS	5.56667	2.66132	NA	TRUE	TRUE	TRUE	TRUE	FALSE	TRUE	TRUE	TRUE	SIDS00169	Skin	Tumour	Melanoma	Melanoma	C3224	29	NA	NA	NA	Unknown	NA	Subcutaneous tissue	SIDP00135	Homo Sapiens	Male	White	Unknown	NA	907067	ACH-000322	HT144_SKIN	CVCL_0318	NA	ATCC:HTB-63
SIDM00699	NCI-H2141	NA	Cell Line	Suspension	NA	NA	NA	NA	MSS	16.1333	2.82673	NA	TRUE	TRUE	TRUE	TRUE	FALSE	TRUE	TRUE	TRUE	SIDS00280	Lung	Metastasis	Small Cell Lung Carcinoma	Small Cell Lung Carcinoma	C4917	58	NA	3	1989	Unknown	NA	Lymph node	SIDP00230	Homo Sapiens	Male	White	Smoker	NCI-BL2141 is a lymphoblastoid line from the same patient as NCI-H2141 (ATCC).	688014	ACH-001138	NCIH2141_LUNG	CVCL_1534	NA	ATCC:CRL-5927
SIDM00702	NCI-H2122	NA	Cell Line	Adherent	NA	NA	NA	NA	MSS	3.83333	2.47145	NA	TRUE	TRUE	TRUE	TRUE	FALSE	TRUE	TRUE	TRUE	SIDS00277	Lung	Metastasis	Non-Small Cell Lung Carcinoma	Lung Adenocarcinoma	C3512	46	NA	1	1989	Unknown	NA	Pleural effusion	SIDP00228	Homo Sapiens	Female	White	Smoker	NCI-BL2122 is a lymphoblastoid line from the same patient as NCI-H2122 (ATCC).	722046	ACH-000311	NCIH2122_LUNG	CVCL_1531	NA	ATCC:CRL-5985
SIDM00704	NCI-H211	NA	Cell Line	Suspension	NA	NA	NA	NA	MSS	12.7667	1.80195	NA	TRUE	TRUE	TRUE	TRUE	FALSE	TRUE	TRUE	TRUE	SIDS00275	Lung	Tumour	Small Cell Lung Carcinoma	Small Cell Lung Carcinoma	C4917	50	NA	1	1980	Chemotherapy;Radiotherapy	NA	Unknown	SIDP00226	Homo Sapiens	Female	White	Smoker	NA	1240189	ACH-000639	NCIH211_LUNG	CVCL_1529	NA	ATCC:CRL-5824
SIDM00706	NCI-H209	NA	Cell Line	Suspension	NA	NA	NA	NA	MSS	4.66667	3.94345	NA	TRUE	TRUE	TRUE	TRUE	FALSE	TRUE	TRUE	TRUE	SIDS00273	Lung	Metastasis	Small Cell Lung Carcinoma	Small Cell Lung Carcinoma	C4917	55	NA	12	1979	None	NA	Bone marrow	SIDP00225	Homo Sapiens	Male	White	Unknown	NCI-BL209 is a lymphoblastoid line from the same patient as NCI-H209 (ATCC).	688013	ACH-000290	NCIH209_LUNG	CVCL_1525	NA	ATCC:HTB-172
SIDM00708	NCI-H2087	NA	Cell Line	Adherent	NA	NA	NA	NA	MSS	14.5333	2.39176	NA	TRUE	TRUE	TRUE	TRUE	TRUE	TRUE	TRUE	TRUE	SIDS00271	Lung	Metastasis	Non-Small Cell Lung Carcinoma	Lung Adenocarcinoma	C3512	69	NA	11	1988	Unknown	NA	Lymph node	SIDP00224	Homo Sapiens	Male	White	Smoker	NCI-BL2087 is a lymphoblastoid line from the same patient as NCI-H2087 (ATCC).	724834	ACH-000841	NCIH2087_LUNG	CVCL_1524	NA	ATCC:CRL-5922
SIDM00709	NCI-H2085	NA	Cell Line	Adherent	NA	NA	NA	NA	MSS	9.13333	2.67274	NA	TRUE	TRUE	TRUE	TRUE	FALSE	TRUE	TRUE	TRUE	SIDS00270	Lung	Tumour	Non-Small Cell Lung Carcinoma	Lung Adenocarcinoma	C3512	45	NA	11	1988	Unknown	NA	Unknown	SIDP00223	Homo Sapiens	Male	Unknown	Unknown	NA	687812	ACH-000451	NCIH2085_LUNG	CVCL_1523	NA	ATCC:CRL-5921
SIDM00711	NCI-H2066	NA	Cell Line	Adherent	NA	NA	NA	NA	MSS	16.2667	2.40858	NA	TRUE	TRUE	TRUE	TRUE	FALSE	TRUE	TRUE	TRUE	SIDS00268	Lung	Tumour	Squamous Cell Lung Carcinoma	Squamous Cell Lung Carcinoma	C3493	70	NA	10	1988	Unknown	NA	Unknown	SIDP00221	Homo Sapiens	Female	White	Unknown	NA	1330973	ACH-000727	NCIH2066_LUNG	CVCL_1520	NA	ATCC:CRL-5917
SIDM00713	NCI-H2052	H2052_MM	Cell Line	Adherent	NA	NA	NA	NA	MSS	1.43333	3.87556	NA	TRUE	TRUE	TRUE	TRUE	FALSE	TRUE	TRUE	TRUE	SIDS00266	Lung	Metastasis	Mesothelioma	Pleural Sarcomatoid Mesothelioma	C45663	65	NA	9	1988	Unknown	NA	Pleural effusion	SIDP00220	Homo Sapiens	Male	White	Smoker	NCI-BL2052 is a lymphoblastoid line derived from the same patient as NCI-H2052 (ATCC).	688058	ACH-000153	NCIH2052_PLEURA	CVCL_1518	NA	ATCC:CRL-5915
SIDM00716	NCI-H2170	NA	Cell Line	Adherent	NA	NA	NA	NA	MSS	8.46667	5.47314	NA	TRUE	TRUE	TRUE	TRUE	TRUE	TRUE	TRUE	TRUE	SIDS00282	Lung	Tumour	Squamous Cell Lung Carcinoma	Squamous Cell Lung Carcinoma	C3493	NA	NA	4	1989	Unknown	NA	Unknown	SIDP00231	Homo Sapiens	Male	Unknown	Unknown	NA	687815	ACH-000481	NCIH2170_LUNG	CVCL_1535	NA	ATCC:CRL-5928
SIDM00718	NCI-H358	NA	Cell Line	Adherent	NA	NA	NA	NA	MSS	28.9667	2.83778	NA	TRUE	TRUE	TRUE	TRUE	TRUE	TRUE	TRUE	TRUE	SIDS00299	Lung	Tumour	Non-Small Cell Lung Carcinoma	Bronchiolo-Alveolar Lung Carcinoma	C2923	NA	NA	NA	1981	None	NA	Alveolus	SIDP00246	Homo Sapiens	Male	Unknown	Unknown	NA	908465	ACH-000860	NCIH358_LUNG	CVCL_1559	NA	ATCC:CRL-5807
SIDM00719	NCI-H345	NA	Cell Line	Semi-Adherent	NA	NA	NA	NA	MSS	24.4	2.69565	NA	TRUE	TRUE	TRUE	TRUE	FALSE	TRUE	TRUE	TRUE	SIDS00298	Lung	Metastasis	Small Cell Lung Carcinoma	Small Cell Lung Carcinoma	C4917	64	NA	NA	1981	Chemotherapy	NA	Bone marrow	SIDP00245	Homo Sapiens	Male	White	Smoker	NA	688021	ACH-001364	NCIH345_LUNG	CVCL_1558	NA	ATCC:HTB-180
SIDM00722	NCI-H2452	NA	Cell Line	Adherent	NA	NA	NA	NA	MSS	3.8	3.30963	NA	TRUE	TRUE	TRUE	TRUE	FALSE	TRUE	TRUE	TRUE	SIDS00295	Lung	Tumour	Mesothelioma	Pleural Biphasic Mesothelioma	C45665	NA	NA	11	1990	Unknown	NA	Unknown	SIDP00242	Homo Sapiens	Male	Unknown	Unknown	NA	908462	ACH-000092	NCIH2452_PLEURA	CVCL_1553	NA	ATCC:CRL-5946
SIDM00724	NCI-H2405	NA	Cell Line	Semi-Adherent	NA	NA	NA	NA	MSS	4.46667	3.71414	NA	TRUE	TRUE	TRUE	TRUE	FALSE	TRUE	TRUE	TRUE	SIDS00293	Lung	Metastasis	Non-Small Cell Lung Carcinoma	Lung Adenocarcinoma	C3512	47	NA	9	1990	Unknown	NA	Ascites	SIDP00240	Homo Sapiens	Male	White	Smoker	NA	687821	ACH-000121	NCIH2405_LUNG	CVCL_1551	NA	ATCC:CRL-5944
SIDM00726	NCI-H2347	NA	Cell Line	Adherent	NA	NA	NA	NA	MSS	26.5	3.75611	NA	TRUE	TRUE	TRUE	TRUE	FALSE	FALSE	TRUE	TRUE	SIDS00291	Lung	Tumour	Non-Small Cell Lung Carcinoma	Lung Adenocarcinoma	C3512	54	NA	5	1990	Unknown	NA	Unknown	SIDP00239	Homo Sapiens	Female	White	Unknown	NCI-BL2347 is a lymphoblastoid line from the same patient as NCI-H2347 (ATCC).	687820	ACH-000875	NCIH2347_LUNG	CVCL_1550	NA	ATCC:CRL-5942
SIDM00727	NCI-H2342	NA	Cell Line	Adherent	NA	NA	NA	NA	MSS	60.2667	3.66389	NA	TRUE	TRUE	TRUE	TRUE	FALSE	TRUE	TRUE	TRUE	SIDS00290	Lung	Tumour	Non-Small Cell Lung Carcinoma	Lung Adenocarcinoma	C3512	55	NA	4	1990	Unknown	NA	Unknown	SIDP00238	Homo Sapiens	Male	White	Unknown	NA	687819	ACH-000951	NCIH2342_LUNG	CVCL_1549	NA	ATCC:CRL-5941
SIDM00729	NCI-H2228	NA	Cell Line	Adherent	NA	NA	NA	NA	MSS	6.96667	3.74353	NA	TRUE	TRUE	TRUE	TRUE	FALSE	TRUE	TRUE	TRUE	SIDS00288	Lung	Tumour	Non-Small Cell Lung Carcinoma	Lung Adenocarcinoma	C3512	NA	NA	8	1989	Unknown	NA	Lung	SIDP00236	Homo Sapiens	Female	Unknown	Unknown	NA	687816	ACH-000447	NCIH2228_LUNG	CVCL_1543	NA	ATCC:CRL-5935
SIDM00732	D-263MG	NA	Cell Line	Unknown	NA	NA	NA	NA	MSS	4.66667	3.19438	NA	TRUE	TRUE	TRUE	TRUE	FALSE	TRUE	TRUE	TRUE	SIDS00572	Central Nervous System	Tumour	Glioblastoma	Glioblastoma	C3058	NA	NA	NA	NA	Unknown	NA	Unknown	SIDP00505	Homo Sapiens	Unknown	Unknown	Unknown	NA	946368	ACH-002225	D263MG_CENTRAL_NERVOUS_SYSTEM	CVCL_1154	NA	NA
SIDM00882	HCC1419	NA	Cell Line	Adherent	NA	NA	NA	NA	MSS	7.76667	3.55541	NA	TRUE	TRUE	TRUE	TRUE	FALSE	TRUE	TRUE	TRUE	SIDS00135	Breast	Tumour	Breast Carcinoma	Ductal Breast Carcinoma	C4017	42	28	12	1994	Chemotherapy	NA	Mammary gland	SIDP00108	Homo Sapiens	Female	Other	Unknown	NA	907045	ACH-000277	HCC1419_BREAST	CVCL_1251	NA	ATCC:CRL-2326
SIDM00735	NCI-H2029	NA	Cell Line	Adherent	NA	NA	NA	NA	MSS	8.53333	1.87526	NA	TRUE	TRUE	TRUE	TRUE	FALSE	TRUE	TRUE	TRUE	SIDS00264	Lung	Metastasis	Small Cell Lung Carcinoma	Small Cell Lung Carcinoma	C4917	69	NA	9	1988	Unknown	NA	Lymph node	SIDP00218	Homo Sapiens	Female	White	Smoker	NA	688011	ACH-000298	NCIH2029_LUNG	CVCL_1516	NA	ATCC:CRL-5913
SIDM00738	NCI-H1755	NA	Cell Line	Semi-Adherent	NA	NA	NA	NA	MSS	8.73333	3.00925	NA	TRUE	TRUE	TRUE	TRUE	TRUE	TRUE	TRUE	TRUE	SIDS00241	Lung	Metastasis	Non-Small Cell Lung Carcinoma	Lung Adenocarcinoma	C3512	65	NA	10	1987	Unknown	NA	Liver	SIDP00200	Homo Sapiens	Female	White	Smoker	NA	908475	ACH-000282	NCIH1755_LUNG	CVCL_1492	NA	ATCC:CRL-5892
SIDM00740	NCI-H1703	NA	Cell Line	Adherent	NA	NA	NA	NA	MSS	16.6	2.31551	NA	TRUE	TRUE	TRUE	TRUE	FALSE	TRUE	TRUE	TRUE	SIDS00239	Lung	Tumour	Squamous Cell Lung Carcinoma	Squamous Cell Lung Carcinoma	C3493	54	NA	8	1987	Unknown	NA	Unknown	SIDP00198	Homo Sapiens	Male	White	Smoker	NA	908474	ACH-000747	NCIH1703_LUNG	CVCL_1490	NA	ATCC:CRL-5889
SIDM00741	NCI-H1694	NA	Cell Line	Suspension	NA	NA	NA	NA	MSS	6.9	2.4033	NA	TRUE	TRUE	TRUE	TRUE	FALSE	TRUE	TRUE	TRUE	SIDS00238	Lung	Metastasis	Small Cell Lung Carcinoma	Small Cell Lung Carcinoma	C4917	61	NA	7	1987	Unknown	NA	Ascites	SIDP00197	Homo Sapiens	Male	White	Unknown	NA	688006	ACH-000431	NCIH1694_LUNG	CVCL_1489	NA	ATCC:CRL-5888
SIDM00742	NCI-H1693	NA	Cell Line	Adherent	NA	NA	NA	NA	MSS	9.33333	2.73017	NA	TRUE	TRUE	TRUE	TRUE	FALSE	TRUE	TRUE	TRUE	SIDS00237	Lung	Metastasis	Non-Small Cell Lung Carcinoma	Lung Adenocarcinoma	C3512	55	NA	7	1987	Unknown	NA	Lymph node	SIDP00196	Homo Sapiens	Female	White	Smoker	NCI-H1819 and the matched normal line NCI-BL1819 were derived from the same patient as NCI-H1693 following chemotherapy. (PMID: 8806092)	687802	ACH-000021	NCIH1693_LUNG	CVCL_1488	NA	ATCC:CRL-5887
SIDM00743	NCI-H1666	H1666_DA	Cell Line	Semi-Adherent	NA	NA	NA	NA	MSS	9.56667	2.95784	NA	TRUE	TRUE	TRUE	TRUE	FALSE	TRUE	TRUE	TRUE	SIDS00236	Lung	Metastasis	Non-Small Cell Lung Carcinoma	Bronchiolo-Alveolar Lung Carcinoma	C2923	50	NA	6	1986	Unknown	NA	Pleural effusion	SIDP00195	Homo Sapiens	Female	White	Unknown	NA	908473	ACH-000448	NCIH1666_LUNG	CVCL_1485	NA	ATCC:CRL-5885
SIDM00744	NCI-H1651	NA	Cell Line	Adherent	NA	NA	NA	NA	MSS	27.3	2.90545	NA	TRUE	TRUE	TRUE	TRUE	FALSE	TRUE	TRUE	TRUE	SIDS00235	Lung	Tumour	Non-Small Cell Lung Carcinoma	Lung Adenocarcinoma	C3512	71	NA	5	1987	Unknown	NA	Lung	SIDP00194	Homo Sapiens	Male	Unknown	Unknown	NA	910900	ACH-000893	NCIH1651_LUNG	CVCL_1484	NA	ATCC:CRL-5884
SIDM00745	NCI-H1650	H1650_CO	Cell Line	Adherent	NA	NA	NA	NA	MSS	3.53333	1.99183	NA	TRUE	TRUE	TRUE	TRUE	TRUE	TRUE	TRUE	TRUE	SIDS00234	Lung	Metastasis	Non-Small Cell Lung Carcinoma	Bronchiolo-Alveolar Lung Carcinoma	C2923	27	NA	5	1987	Unknown	NA	Pleural effusion	SIDP00193	Homo Sapiens	Male	White	Smoker	NA	687800	ACH-000035	NCIH1650_LUNG	CVCL_1483	NA	ATCC:CRL-5883
SIDM00746	NCI-H1648	NA	Cell Line	Adherent	NA	NA	NA	NA	MSS	17.2667	2.43708	NA	TRUE	TRUE	TRUE	TRUE	FALSE	TRUE	TRUE	TRUE	SIDS00233	Lung	Metastasis	Non-Small Cell Lung Carcinoma	Lung Adenocarcinoma	C3512	39	NA	5	1987	Unknown	NA	Lymph node	SIDP00192	Homo Sapiens	Male	Black	Smoker	NA	687799	ACH-000766	NCIH1648_LUNG	CVCL_1482	NA	ATCC:CRL-5882
SIDM00747	NCI-H1623	NA	Cell Line	Semi-Adherent	NA	NA	NA	NA	MSS	20.2333	2.63488	NA	TRUE	TRUE	TRUE	TRUE	FALSE	TRUE	TRUE	TRUE	SIDS00232	Lung	Metastasis	Non-Small Cell Lung Carcinoma	Lung Adenocarcinoma	C3512	58	NA	4	1987	Unknown	NA	Lymph node	SIDP00191	Homo Sapiens	Male	White	Smoker	NA	687798	ACH-000744	NCIH1623_LUNG	CVCL_1481	NA	ATCC:CRL-5881
SIDM00748	NCI-H1581	NA	Cell Line	Semi-Adherent	NA	NA	NA	NA	MSS	8	3.18966	NA	TRUE	TRUE	TRUE	TRUE	FALSE	TRUE	TRUE	TRUE	SIDS00231	Lung	Tumour	Non-Small Cell Lung Carcinoma	Large Cell Lung Carcinoma	C4450	44	NA	1	1987	Unknown	NA	Lung	SIDP00190	Homo Sapiens	Male	White	Smoker	NA	908471	ACH-000015	NCIH1581_LUNG	CVCL_1479	NA	ATCC:CRL-5878
SIDM00749	NCI-H1573	NA	Cell Line	Adherent	NA	NA	NA	NA	MSS	44.3	1.66188	NA	TRUE	TRUE	TRUE	TRUE	FALSE	TRUE	TRUE	TRUE	SIDS00230	Lung	Metastasis	Non-Small Cell Lung Carcinoma	Lung Adenocarcinoma	C3512	35	NA	12	1986	Unknown	NA	Soft tissue	SIDP00189	Homo Sapiens	Female	White	Smoker	NA	908472	ACH-000916	NCIH1573_LUNG	CVCL_1478	NA	ATCC:CRL-5877
SIDM00750	NCI-H1568	NA	Cell Line	Adherent	NA	NA	NA	NA	MSS	25.6333	2.50062	NA	TRUE	TRUE	TRUE	TRUE	TRUE	TRUE	TRUE	TRUE	SIDS00229	Lung	Metastasis	Non-Small Cell Lung Carcinoma	Lung Adenocarcinoma	C3512	48	NA	12	1986	Unknown	NA	Lymph node	SIDP00188	Homo Sapiens	Female	White	Smoker	NA	1298348	ACH-000869	NCIH1568_LUNG	CVCL_1476	NA	ATCC:CRL-5876
SIDM00751	NCI-H1563	NA	Cell Line	Adherent	NA	NA	NA	NA	MSS	18.2667	3.67237	NA	TRUE	TRUE	TRUE	TRUE	FALSE	TRUE	TRUE	TRUE	SIDS00228	Lung	Tumour	Non-Small Cell Lung Carcinoma	Lung Adenocarcinoma	C3512	0	NA	12	1986	Unknown	NA	Lung	SIDP00187	Homo Sapiens	Male	Unknown	Unknown	NA	753600	ACH-000892	NCIH1563_LUNG	CVCL_1475	NA	ATCC:CRL-5875
SIDM00753	NCI-H2023	NA	Cell Line	Adherent	NA	NA	NA	NA	MSS	18.3667	2.47021	NA	TRUE	TRUE	TRUE	TRUE	TRUE	TRUE	TRUE	TRUE	SIDS00263	Lung	Metastasis	Squamous Cell Lung Carcinoma	Squamous Cell Lung Carcinoma	C3493	26	NA	9	1988	Unknown	NA	Lymph node	SIDP00217	Homo Sapiens	Male	White	Unknown	NA	1240187	ACH-000781	NCIH2023_LUNG	CVCL_1515	NA	ATCC:CRL-5912
SIDM00755	NCI-H1793	NA	Cell Line	Adherent	NA	NA	NA	NA	MSS	38	3.21614	NA	TRUE	TRUE	TRUE	TRUE	FALSE	TRUE	TRUE	TRUE	SIDS00246	Lung	Tumour	Non-Small Cell Lung Carcinoma	Lung Adenocarcinoma	C3512	52	NA	12	1987	Unknown	NA	Unknown	SIDP00204	Homo Sapiens	Female	Unknown	Unknown	NA	908463	ACH-000888	NCIH1793_LUNG	CVCL_1496	NA	ATCC:CRL-5896
SIDM00756	NCI-H2009	NA	Cell Line	Adherent	NA	NA	NA	NA	MSS	25.2	4.77296	NA	TRUE	TRUE	TRUE	TRUE	FALSE	TRUE	TRUE	TRUE	SIDS00261	Lung	Metastasis	Non-Small Cell Lung Carcinoma	Lung Adenocarcinoma	C3512	68	NA	8	1988	Chemotherapy;Radiotherapy	NA	Lymph node	SIDP00216	Homo Sapiens	Female	White	Smoker	NCI-BL2009 is a lymphoblastoid line derived from the same patient as NCI-H2009 (ATCC).	724873	ACH-000886	NCIH2009_LUNG	CVCL_1514	NA	ATCC:CRL-5911
SIDM00758	NCI-H1993	NA	Cell Line	Adherent	NA	NA	NA	NA	MSS	13.9333	4.19421	NA	TRUE	TRUE	TRUE	TRUE	TRUE	TRUE	TRUE	TRUE	SIDS00259	Lung	Metastasis	Non-Small Cell Lung Carcinoma	Lung Adenocarcinoma	C3512	47	NA	NA	NA	Unknown	NA	Lymph node	SIDP00215	Homo Sapiens	Female	White	Smoker	NCI-H1993 and NCI-H2073 were derived from the same patient (ATCC).	908476	ACH-001137	NCIH1993_LUNG	CVCL_1512	NA	ATCC:CRL-5909
SIDM00759	NCI-H1975	NA	Cell Line	Adherent	NA	NA	NA	NA	MSS	8.26667	2.82989	NA	TRUE	TRUE	TRUE	TRUE	TRUE	TRUE	TRUE	TRUE	SIDS00258	Lung	Tumour	Non-Small Cell Lung Carcinoma	Lung Adenocarcinoma	C3512	NA	NA	7	1988	Unknown	NA	Unknown	SIDP00214	Homo Sapiens	Female	Unknown	Unknown	NA	924244	ACH-000587	NCIH1975_LUNG	CVCL_1511	NA	ATCC:CRL-5908
SIDM00761	NCI-H196	NA	Cell Line	Adherent	NA	NA	NA	NA	MSS	13.8	2.35138	NA	TRUE	TRUE	TRUE	TRUE	FALSE	TRUE	TRUE	TRUE	SIDS00256	Lung	Metastasis	Small Cell Lung Carcinoma	Small Cell Lung Carcinoma	C4917	68	NA	10	1979	Chemotherapy;Radiotherapy	NA	Pleural effusion	SIDP00212	Homo Sapiens	Male	White	Unknown	NA	1240186	ACH-000752	NCIH196_LUNG	CVCL_1509	NA	ATCC:CRL-5823
SIDM00762	NCI-H1944	NA	Cell Line	Adherent	NA	NA	NA	NA	MSS	14.1333	2.12805	NA	TRUE	TRUE	TRUE	TRUE	TRUE	TRUE	TRUE	TRUE	SIDS00255	Lung	Metastasis	Non-Small Cell Lung Carcinoma	Lung Adenocarcinoma	C3512	62	NA	6	1988	Unknown	NA	Soft tissue	SIDP00211	Homo Sapiens	Female	White	Smoker	NA	1240185	ACH-000414	NCIH1944_LUNG	CVCL_1508	NA	ATCC:CRL-5907
SIDM00763	NCI-H1915	NA	Cell Line	Adherent	NA	NA	NA	NA	MSS	12.6667	2.0093	NA	TRUE	TRUE	TRUE	TRUE	TRUE	TRUE	TRUE	TRUE	SIDS00254	Lung	Metastasis	Non-Small Cell Lung Carcinoma	Non-Small Cell Lung Carcinoma	C2926	61	NA	4	1988	Unknown	NA	Brain	SIDP00210	Homo Sapiens	Female	White	Unknown	NA	1240184	ACH-000434	NCIH1915_LUNG	CVCL_1505	NA	ATCC:CRL-5904
SIDM00766	NCI-H1876	NA	Cell Line	Adherent	10.1002/jcb.240630505	NA	NA	NA	MSS	13.3667	2.41223	NA	TRUE	TRUE	TRUE	TRUE	FALSE	TRUE	TRUE	TRUE	SIDS00251	Lung	Metastasis	Small Cell Lung Carcinoma	Small Cell Lung Carcinoma	C4917	59	NA	4	1988	Unknown	NA	Lymph node	SIDP00209	Homo Sapiens	Male	White	Smoker	NCI-H1876 & NCI-H1882 & NCI-H1881 have been derived from the same same patient. (NCI-Navy Medical Oncology Brance Cell Line Supplement DOI: 10.1002/jcb.240630505)	1330972	ACH-000586	NCIH1876_LUNG	CVCL_1503	NA	ATCC:CRL-5902
SIDM00768	NCI-H1869	NA	Cell Line	Adherent	NA	NA	NA	NA	MSS	6.76667	3.77433	NA	TRUE	TRUE	TRUE	TRUE	TRUE	TRUE	TRUE	TRUE	SIDS00249	Lung	Metastasis	Non-Small Cell Lung Carcinoma	Non-Small Cell Lung Carcinoma	C2926	58	NA	3	1988	Chemotherapy;Radiotherapy	NA	Pleural effusion	SIDP00207	Homo Sapiens	Male	White	Smoker	NA	1240183	ACH-000894	NCIH1869_LUNG	CVCL_1500	NA	ATCC:CRL-5900
SIDM00769	NCI-H1838	NA	Cell Line	Adherent	NA	NA	NA	NA	MSS	17.2	2.74803	NA	TRUE	TRUE	TRUE	TRUE	FALSE	TRUE	TRUE	TRUE	SIDS00248	Lung	Tumour	Non-Small Cell Lung Carcinoma	Lung Adenocarcinoma	C3512	0	NA	2	1988	Unknown	NA	Unknown	SIDP00206	Homo Sapiens	Female	Unknown	Unknown	NA	687807	ACH-000733	NCIH1838_LUNG	CVCL_1499	NA	ATCC:CRL-5899
SIDM00771	NCI-H1792	NA	Cell Line	Adherent	NA	NA	NA	NA	MSS	7.83333	2.16392	NA	TRUE	TRUE	TRUE	TRUE	FALSE	TRUE	TRUE	TRUE	SIDS00245	Lung	Metastasis	Non-Small Cell Lung Carcinoma	Lung Adenocarcinoma	C3512	50	NA	NA	1987	Unknown	NA	Pleural effusion	SIDP00203	Homo Sapiens	Male	White	Smoker	NA	724868	ACH-000496	NCIH1792_LUNG	CVCL_1495	NA	ATCC:CRL-5895
SIDM00774	HCC2157	NA	Cell Line	Suspension	NA	NA	NA	NA	MSS	5.53333	2.68976	NA	TRUE	TRUE	TRUE	TRUE	FALSE	TRUE	TRUE	TRUE	SIDS00148	Breast	Tumour	Breast Carcinoma	Ductal Breast Carcinoma	C4017	48	NA	NA	1996	Unknown	NA	Mammary gland	SIDP00117	Homo Sapiens	Female	Black	Unknown	HCC2157-BL is a B-lymphoblastoid cell line initiated by Epstein Barr virus (EBV) transformation of peripheral blood lymphocytes obtained from the same patient as HCC2157 (ATCC).	749715	ACH-000691	HCC2157_BREAST	CVCL_1261	NA	ATCC:CRL-2340
SIDM00776	LS-123	NA	Cell Line	Adherent	NA	NA	NA	NA	MSS	8.03333	2.72426	NA	TRUE	TRUE	TRUE	TRUE	TRUE	TRUE	TRUE	TRUE	SIDS00050	Large Intestine	Tumour	Colorectal Carcinoma	Colon Adenocarcinoma	C4349	65	NA	3	1974	Unknown	NA	Colon	SIDP00039	Homo Sapiens	Female	White	Unknown	NA	907792	ACH-000501	LS123_LARGE_INTESTINE	CVCL_1383	NA	ATCC:CCL-255
SIDM00779	NCI-H716	NA	Cell Line	Suspension	NA	NA	NA	NA	MSS	7.83333	2.74334	NA	TRUE	TRUE	TRUE	TRUE	FALSE	TRUE	TRUE	TRUE	SIDS00047	Large Intestine	Metastasis	Colorectal Carcinoma	Cecum Adenocarcinoma	C5543	33	NA	NA	1984	Chemotherapy	5-FU	Ascites	SIDP00036	Homo Sapiens	Male	White	Unknown	NA	908458	ACH-000491	NCIH716_LARGE_INTESTINE	CVCL_1581	NA	ATCC:CCL-251
SIDM00782	T84	NA	Cell Line	Adherent	NA	NA	NA	NA	MSS	9.23333	2.69503	NA	TRUE	TRUE	TRUE	TRUE	TRUE	TRUE	TRUE	TRUE	SIDS00045	Large Intestine	Metastasis	Colorectal Carcinoma	Colon Adenocarcinoma	C4349	72	NA	NA	NA	Unknown	NA	Lung	SIDP00034	Homo Sapiens	Male	Unknown	Unknown	NA	909761	ACH-000381	T84_LARGE_INTESTINE	CVCL_0555	NA	ATCC:CCL-248
SIDM00785	KG-1	NA	Cell Line	Suspension	NA	NA	NA	NA	MSS	6.36667	1.9857	NA	TRUE	TRUE	TRUE	TRUE	FALSE	TRUE	TRUE	TRUE	SIDS00042	Haematopoietic and Lymphoid	Tumour	Acute Myeloid Leukemia	Adult Acute Myeloid Leukemia	C9154	59	NA	NA	NA	Unknown	NA	Bone marrow	SIDP00031	Homo Sapiens	Male	White	Unknown	NA	907278	ACH-000386	KG1_HAEMATOPOIETIC_AND_LYMPHOID_TISSUE	CVCL_0374	NA	ATCC:CRL-246
SIDM00791	K-562	GM05372	Cell Line	Suspension	NA	NA	NA	NA	MSS	11.1	2.96047	NA	TRUE	TRUE	TRUE	TRUE	FALSE	TRUE	TRUE	TRUE	SIDS00037	Haematopoietic and Lymphoid	Metastasis	Chronic Myelogenous Leukemia	Chronic Myelogenous Leukemia	C3174	53	NA	NA	NA	Unknown	NA	Unknown	SIDP00029	Homo Sapiens	Female	Unknown	Unknown	NA	905940	ACH-000551	K562_HAEMATOPOIETIC_AND_LYMPHOID_TISSUE	CVCL_0004	NA	NCI:K-562
SIDM00792	NCI-H1688	NA	Cell Line	Adherent	NA	NA	NA	NA	MSS	15.6333	2.7329	NA	TRUE	TRUE	TRUE	TRUE	FALSE	TRUE	TRUE	TRUE	SIDS00053	Lung	Metastasis	Small Cell Lung Carcinoma	Small Cell Lung Carcinoma	C4917	50	NA	NA	NA	None	NA	Liver	SIDP00041	Homo Sapiens	Male	White	Smoker	NA	1298349	ACH-002170	NCIH1688_LUNG	CVCL_1487	NA	ATCC:CCL-257
SIDM00793	EB-3	Epstein-Barr-3;GM04679	Cell Line	Suspension	NA	NA	NA	NA	MSS	11.0667	1.9706	NA	TRUE	TRUE	TRUE	TRUE	FALSE	TRUE	TRUE	TRUE	SIDS00055	Haematopoietic and Lymphoid	Tumour	Burkitt's Lymphoma	Epstein-Barr Virus-Related Burkitt s Lymphoma	C27694	3	NA	NA	NA	Unknown	NA	Unknown	SIDP00043	Homo Sapiens	Male	Black	Unknown	NA	906847	ACH-002236	EB3_HAEMATOPOIETIC_AND_LYMPHOID_TISSUE	CVCL_1185	NA	ATCC:CCL-85
SIDM00795	A375	A375-MEL	Cell Line	Adherent	NA	NA	NA	NA	MSS	14.3333	2.68986	NA	TRUE	TRUE	TRUE	TRUE	TRUE	TRUE	TRUE	TRUE	SIDS00069	Skin	Tumour	Melanoma	Amelanotic Melanoma	C3802	54	NA	NA	NA	Unknown	NA	Skin	SIDP00054	Homo Sapiens	Female	Unknown	Unknown	A375_CJ1, A375_CJ2 and A375_CJ3 are drug resistant subclones of A375.	906793	ACH-000219	A375_SKIN	CVCL_0132	NA	ATCC:CRL-1619
SIDM00796	A253	NA	Cell Line	Adherent	NA	NA	NA	NA	MSS	11.4333	2.77092	NA	TRUE	TRUE	TRUE	TRUE	TRUE	TRUE	TRUE	TRUE	SIDS00068	Head and Neck	Tumour	Head and Neck Carcinoma	Salivary Gland Squamous Cell Carcinoma	C7991	54	NA	NA	NA	Unknown	NA	Submaxillary salivary gland	SIDP00053	Homo Sapiens	Male	White	Unknown	NA	906794	ACH-000740	A253_SALIVARY_GLAND	CVCL_1060	NA	ATCC:HTB-41
SIDM00797	A2058	NA	Cell Line	Adherent	NA	NA	NA	NA	MSS	12.3667	2.1286	NA	TRUE	TRUE	TRUE	TRUE	TRUE	TRUE	TRUE	TRUE	SIDS00067	Skin	Metastasis	Melanoma	Amelanotic Melanoma	C3802	43	NA	NA	NA	Unknown	NA	Lymph node	SIDP00052	Homo Sapiens	Male	White	Unknown	NA	906792	ACH-000788	A2058_SKIN	CVCL_1059	NA	ATCC:CRL-11147
SIDM00798	A204	NA	Cell Line	Adherent	NA	NA	NA	NA	MSS	4.1	1.97495	NA	TRUE	TRUE	TRUE	TRUE	FALSE	TRUE	TRUE	TRUE	SIDS00066	Soft Tissue	Tumour	Rhabdomyosarcoma	Embryonal Rhabdomyosarcoma	C8971	1	NA	NA	NA	Unknown	NA	Muscle	SIDP00051	Homo Sapiens	Female	Unknown	Unknown	NA	910784	ACH-000201	A204_SOFT_TISSUE	CVCL_1058	NA	ATCC:HTB-82
SIDM00799	A172	A-172 MG	Cell Line	Adherent	NA	NA	NA	NA	MSS	8.43333	3.45695	NA	TRUE	TRUE	TRUE	TRUE	TRUE	TRUE	TRUE	TRUE	SIDS00065	Central Nervous System	Tumour	Glioblastoma	Glioblastoma	C3058	53	NA	NA	NA	Unknown	NA	Brain	SIDP00050	Homo Sapiens	Male	Unknown	Unknown	NA	687563	ACH-000558	A172_CENTRAL_NERVOUS_SYSTEM	CVCL_0131	NA	ATCC:CRL-1620
SIDM00801	A101D	NA	Cell Line	Adherent	NA	NA	NA	NA	MSS	5.26667	2.52267	NA	TRUE	TRUE	TRUE	TRUE	FALSE	TRUE	TRUE	TRUE	SIDS00063	Skin	Tumour	Melanoma	Melanoma	C3224	56	NA	NA	NA	Unknown	NA	Skin	SIDP00049	Homo Sapiens	Male	White	Unknown	Hs-294-T and A101D were isolated from the same donor tissue (ATCC).	910921	ACH-000008	A101D_SKIN	CVCL_1057	NA	ATCC:CRL-7898
SIDM00806	HOS	NA	Cell Line	Adherent	NA	NA	NA	NA	MSS	9.23333	2.14809	NA	TRUE	TRUE	TRUE	TRUE	FALSE	TRUE	TRUE	TRUE	SIDS00058	Bone	Tumour	Osteosarcoma	Osteosarcoma	C9145	13	NA	NA	NA	Unknown	NA	Bone	SIDP00046	Homo Sapiens	Female	White	Unknown	HOS and 143B originated from the same patient: 143B is TK- and originated indirectly from HOS which is TK+ (ECACC & PMID: 20544518). HTK- and 143B have a common STR profile and are thought to be the same cell line (ECACC).	907060	ACH-000613	HOS_BONE	CVCL_0312	NA	ATCC:CRL-1543
SIDM00807	5637	NA	Cell Line	Adherent	NA	NA	NA	NA	MSS	15.0333	2.98882	NA	TRUE	TRUE	TRUE	TRUE	FALSE	FALSE	TRUE	TRUE	SIDS00057	Bladder	Tumour	Bladder Carcinoma	Bladder Carcinoma	C4912	68	NA	3	1974	Unknown	NA	Urinary Bladder	SIDP00045	Homo Sapiens	Male	White	Unknown	NA	687452	ACH-000905	5637_URINARY_TRACT	CVCL_0126	NA	ATCC:HTB-9
SIDM00812	SW1417	NA	Cell Line	Adherent	NA	NA	NA	NA	MSS	7.06667	3.01259	NA	TRUE	TRUE	TRUE	TRUE	FALSE	TRUE	TRUE	TRUE	SIDS00034	Large Intestine	Tumour	Colorectal Carcinoma	Colon Adenocarcinoma	C4349	53	NA	NA	NA	Unknown	NA	Colon	SIDP00027	Homo Sapiens	Female	White	Unknown	NA	909747	ACH-000236	SW1417_LARGE_INTESTINE	CVCL_1717	NA	ATCC:CCL-238
SIDM00814	SW13	Scott and White No. 13	Cell Line	Adherent	NA	NA	NA	NA	MSS	11.8	3.10059	NA	TRUE	TRUE	TRUE	TRUE	FALSE	TRUE	TRUE	TRUE	SIDS00013	Adrenal Gland	Tumour	Other Solid Cancers	Adrenal Cortex Carcinoma	C9325	55	NA	8	1971	Unknown	NA	Adrenal Cortex	SIDP00010	Homo Sapiens	Female	White	Unknown	NA	909744	ACH-001401	SW13_ADRENAL_CORTEX	CVCL_0542	NA	ATCC:CCL-105
SIDM00826	COLO-205	Co 205	Cell Line	Semi-Adherent	NA	565251	NA	NA	MSS	6.2	3.25439	NA	TRUE	TRUE	TRUE	TRUE	TRUE	TRUE	TRUE	TRUE	SIDS00003	Large Intestine	Metastasis	Colorectal Carcinoma	Colon Adenocarcinoma	C4349	70	31	7	1975	Chemotherapy	5-FU	Ascites	SIDP00002	Homo Sapiens	Male	White	Unknown	COLO-201, COLO-205 and COLO-206F were all established from the ascites fluid of a patient with adenocarcinoma of the colon. COLO-197 is a lymphoid line established from the original biopsy of the same patient. COLO-200 is a lymphoid line establisted from the peripheral blood of the same patient (PMID: 565251).	905961	ACH-001039	COLO205_LARGE_INTESTINE	CVCL_0218	NA	ECACC:87061208
SIDM00828	HT-1080	HT 1080.T	Cell Line	Adherent	NA	NA	NA	NA	MSS	4.7	1.98557	NA	TRUE	TRUE	TRUE	TRUE	FALSE	FALSE	TRUE	TRUE	SIDS00015	Soft Tissue	Tumour	Other Sarcomas	Fibrosarcoma	C3043	35	NA	7	1972	Unknown	NA	Connective tissue	SIDP00012	Homo Sapiens	Male	White	Unknown	HP is a polytropic retroviral packaging cell line derived from the human fibrosarcoma cell line, HT-1080 (ATCC). HX is a xenotropic retroviral packaging cell line derived from the human fibrosarcoma cell line, HT-1080 (ATCC). PEAZ-1 has been shown to be contaminated wih HT-1080 (ICLAC).	907064	ACH-000054	HT1080_SOFT_TISSUE	CVCL_0317	NA	ATCC:CCL-121
SIDM00829	HL-60	NA	Cell Line	Suspension	NA	NA	NA	NA	MSS	3.76667	1.90713	NA	TRUE	TRUE	TRUE	TRUE	FALSE	TRUE	TRUE	TRUE	SIDS00035	Haematopoietic and Lymphoid	Tumour	Acute Myeloid Leukemia	Adult Acute Myeloid Leukemia	C9154	36	NA	NA	NA	Unknown	NA	Peripheral Blood	SIDP00028	Homo Sapiens	Female	White	Unknown	PLB-985 is known to be cross contaminated with HL-60 (ICLAC).	905938	ACH-000002	HL60_HAEMATOPOIETIC_AND_LYMPHOID_TISSUE	CVCL_0002	NA	ATCC:CCL-240
SIDM00831	Detroit562	Det 562;D562	Cell Line	Adherent	NA	NA	NA	NA	MSS	5.46667	2.85584	NA	TRUE	TRUE	TRUE	TRUE	TRUE	TRUE	TRUE	TRUE	SIDS00018	Head and Neck	Metastasis	Head and Neck Carcinoma	Pharyngeal Squamous Cell Carcinoma	C102872	NA	NA	NA	NA	Unknown	NA	Pleural Effusion	SIDP00014	Homo Sapiens	Female	White	Unknown	NA	906837	ACH-000207	DETROIT562_UPPER_AERODIGESTIVE_TRACT	CVCL_1171	NA	ATCC:CCL-138
SIDM00832	SW948	NA	Cell Line	Adherent	NA	NA	NA	NA	MSS	11.2667	2.9299	NA	TRUE	TRUE	TRUE	TRUE	FALSE	TRUE	TRUE	TRUE	SIDS00033	Large Intestine	Tumour	Colorectal Carcinoma	Colon Adenocarcinoma	C4349	81	NA	NA	NA	Unknown	NA	Colon	SIDP00026	Homo Sapiens	Female	White	Unknown	NA	909757	ACH-000680	SW948_LARGE_INTESTINE	CVCL_0632	NA	ATCC:CCL-237
SIDM00833	SW837	NA	Cell Line	Adherent	NA	NA	NA	NA	MSS	7	1.82741	NA	TRUE	TRUE	TRUE	TRUE	TRUE	TRUE	TRUE	TRUE	SIDS00032	Large Intestine	Tumour	Colorectal Carcinoma	Rectal Adenocarcinoma	C9383	53	NA	NA	NA	Unknown	NA	Rectum	SIDP00025	Homo Sapiens	Male	White	Unknown	NA	909755	ACH-000421	SW837_LARGE_INTESTINE	CVCL_1729	NA	ATCC:CCL-235
SIDM00834	SW1463	NA	Cell Line	Adherent	NA	NA	NA	NA	MSS	6.66667	3.40225	NA	TRUE	TRUE	TRUE	TRUE	FALSE	TRUE	TRUE	TRUE	SIDS00031	Large Intestine	Tumour	Colorectal Carcinoma	Rectal Adenocarcinoma	C9383	66	NA	NA	NA	Unknown	NA	Rectum	SIDP00024	Homo Sapiens	Female	White	Unknown	NA	909748	ACH-000470	SW1463_LARGE_INTESTINE	CVCL_1718	NA	ATCC:CCL-234
SIDM00835	SW1116	NA	Cell Line	Adherent	NA	NA	NA	NA	MSS	8.86667	2.69201	NA	TRUE	TRUE	TRUE	TRUE	FALSE	TRUE	TRUE	TRUE	SIDS00030	Large Intestine	Tumour	Colorectal Carcinoma	Colon Adenocarcinoma	C4349	73	NA	NA	NA	Unknown	NA	Colon	SIDP00023	Homo Sapiens	Male	White	Unknown	NA	909746	ACH-000489	SW1116_LARGE_INTESTINE	CVCL_0544	NA	ATCC:CCL-233
SIDM00841	SW620	NA	Cell Line	Adherent	NA	NA	NA	NA	MSS	15.2	2.17739	NA	TRUE	FALSE	TRUE	TRUE	TRUE	TRUE	TRUE	TRUE	SIDS00024	Large Intestine	Metastasis	Colorectal Carcinoma	Colon Adenocarcinoma	C4349	51	NA	NA	NA	Unknown	NA	Colon	SIDP00019	Homo Sapiens	Male	White	Unknown	SW480 was derived from the primary adenocarcinoma of the colon. SW620 was derived the following year from a lymph node metastasis in the same patient (ATCC).	905962	ACH-000651	SW620_LARGE_INTESTINE	CVCL_0547	NA	ATCC:CCL-227
SIDM00842	COLO-320-HSR	COLO-HSR	Cell Line	Semi-Adherent	NA	NA	NA	NA	MSS	6.6	2.27027	NA	TRUE	TRUE	TRUE	TRUE	TRUE	TRUE	TRUE	TRUE	SIDS00023	Large Intestine	Tumour	Colorectal Carcinoma	Colon Adenocarcinoma	C4349	55	NA	NA	NA	Unknown	NA	Unknown	SIDP00018	Homo Sapiens	Female	White	Unknown	COLO-320 and COLO-320-HSR share common ancestry.	910569	NA	NA	CVCL_0220	NA	ATCC:CCL-220.1
SIDM00844	Raji	P1-Raji;GM04671	Cell Line	Suspension	NA	NA	NA	NA	MSS	9.8	1.97607	NA	TRUE	TRUE	TRUE	TRUE	FALSE	TRUE	TRUE	TRUE	SIDS00021	Haematopoietic and Lymphoid	Tumour	Burkitt's Lymphoma	Epstein-Barr Virus-Related Burkitt s Lymphoma	C27694	11	NA	NA	1963	Unknown	NA	Maxilla	SIDP00017	Homo Sapiens	Male	Black	Unknown	TDL-4 has been shown to be a derivative of Raji (ICLAC). NC-37 has been shown to be a derivative of Raji by DNA fingerptrinting (ATCC).	909262	ACH-000654	RAJI_HAEMATOPOIETIC_AND_LYMPHOID_TISSUE	CVCL_0511	NA	ATCC:CCL-86
SIDM00846	HeLa	Henrietta Lacks cells;Helacyton gartleri	Cell Line	Adherent	NA	NA	NA	NA	MSS	8.46667	3.45538	NA	TRUE	TRUE	TRUE	TRUE	FALSE	TRUE	TRUE	TRUE	SIDS00019	Cervix	Tumour	Cervical Carcinoma	Cervical Adenocarcinoma	C4029	31	NA	NA	1951	Unknown	NA	Cervix	SIDP00015	Homo Sapiens	Female	Black	Unknown	HeLaSF is a variant of Hela grown in serum free conditions. HEp-2 was originally thought to be derived from an epidermoid carcinoma of the larynx, but was found to contain HeLa marker chromosomes. DNA fingerprinting has confirmed it to have been established via HeLa cell contamination (ATCC). BCG-823 was originally reported as a human gastric adenocarcinoma cell line. However, the STR DNA analysi…	1298134	ACH-001086	HELA_CERVIX	CVCL_0030	NA	ATCC:CCL-2
SIDM00847	RD	RD-2;130T;TE-32;TE 32.T	Cell Line	Adherent	NA	NA	NA	NA	MSS	7.2	2.16721	NA	TRUE	TRUE	TRUE	TRUE	FALSE	TRUE	TRUE	TRUE	SIDS00017	Soft Tissue	Tumour	Rhabdomyosarcoma	Embryonal Rhabdomyosarcoma	C8971	7	NA	NA	NA	Chemotherapy;Radiotherapy	Cyclophosphamide	Muscle	SIDP00013	Homo Sapiens	Female	White	Unknown	NA	909264	ACH-000169	RD_SOFT_TISSUE	CVCL_1649	NA	ATCC:CCL-136
SIDM00848	A673	RMS 1598	Cell Line	Adherent	NA	NA	NA	NA	MSS	3.5	1.95144	NA	TRUE	TRUE	TRUE	TRUE	FALSE	TRUE	TRUE	TRUE	SIDS00072	Bone	Tumour	Ewing's Sarcoma	Ewing's Sarcoma	C4817	15	NA	NA	NA	Unknown	NA	Muscle	SIDP00057	Homo Sapiens	Female	Unknown	Unknown	NA	684052	ACH-000052	A673_BONE	CVCL_0080	NA	ATCC:CRL-1598
SIDM00850	AGS	NA	Cell Line	Adherent	NA	NA	NA	NA	MSS	25.2	2.09426	NA	TRUE	TRUE	TRUE	TRUE	TRUE	TRUE	TRUE	TRUE	SIDS00074	Stomach	Tumour	Gastric Carcinoma	Gastric Adenocarcinoma	C4004	54	NA	NA	1979	None	NA	Stomach	SIDP00059	Homo Sapiens	Female	White	Unknown	NA	906790	ACH-000880	AGS_STOMACH	CVCL_0139	NA	ATCC:CRL-1739
SIDM00852	H4	NA	Cell Line	Adherent	NA	NA	NA	NA	MSS	8.26667	3.06626	NA	TRUE	TRUE	TRUE	TRUE	FALSE	TRUE	TRUE	TRUE	SIDS00127	Central Nervous System	Tumour	Glioma	Astrocytoma	C60781	37	NA	NA	NA	Unknown	NA	Brain	SIDP00103	Homo Sapiens	Male	White	Unknown	NA	907042	ACH-000389	H4_CENTRAL_NERVOUS_SYSTEM	CVCL_1239	NA	ATCC:HTB-148
SIDM00853	GCT	Giant cell tumor	Cell Line	Adherent	NA	NA	NA	NA	MSS	21.5	2.89251	NA	TRUE	TRUE	TRUE	TRUE	FALSE	TRUE	TRUE	TRUE	SIDS00126	Soft Tissue	Metastasis	Other Sarcomas	Undifferentiated Pleomorphic Sarcoma	C4247	29	NA	NA	NA	Unknown	NA	Lung	SIDP00102	Homo Sapiens	Male	Unknown	Unknown	NA	906999	ACH-000835	GCT_SOFT_TISSUE	CVCL_1229	NA	ATCC:TIB-223
SIDM00854	GA-10	NA	Cell Line	Suspension	NA	NA	NA	NA	MSS	6.43333	3.98915	NA	TRUE	TRUE	TRUE	TRUE	FALSE	TRUE	TRUE	TRUE	SIDS00125	Haematopoietic and Lymphoid	Tumour	Burkitt's Lymphoma	Burkitt's Lymphoma	C2912	41	NA	NA	1996	Chemotherapy	yclophosphamide, hydroxydaunomycin, vincristine, and prednisone (CHOP chemotherapy)	Peripheral blood	SIDP00101	Homo Sapiens	Male	White	Unknown	GA-10-Clone-4 and GA-10-Clone-20 are subclones of the GA 10 cell line derived by culturing the parental line on semi solid medium conditioned by a feeder layer (ATCC).	1303896	ACH-000162	GA10_HAEMATOPOIETIC_AND_LYMPHOID_TISSUE	CVCL_1222	NA	ATCC:CRL-2392
SIDM00855	G-402	NA	Cell Line	Adherent	NA	NA	NA	NA	MSS	6.43333	2.04639	NA	TRUE	TRUE	TRUE	TRUE	FALSE	FALSE	TRUE	TRUE	SIDS00124	Soft Tissue	Tumour	Other Sarcomas	Epithelioid Cell Type Gastrointestinal Stromal Tumor	C3486	0.75	NA	NA	NA	Unknown	NA	Kidney	SIDP00100	Homo Sapiens	Female	White	Unknown	NA	907298	ACH-000375	G402_SOFT_TISSUE	CVCL_1221	NA	ATCC:CRL-1440
SIDM00856	G-401	NA	Cell Line	Adherent	NA	NA	NA	NA	MSS	4.5	1.96101	NA	TRUE	TRUE	TRUE	TRUE	FALSE	FALSE	TRUE	TRUE	SIDS00123	Kidney	Tumour	Other Solid Cancers	Rhabdoid Tumour of the Kidney	C8715	0.25	NA	NA	NA	Unknown	NA	Kidney	SIDP00099	Homo Sapiens	Male	White	Unknown	NA	907299	ACH-000096	G401_SOFT_TISSUE	CVCL_0270	NA	ATCC:CRL-1441
SIDM00857	G-361	G361-mel	Cell Line	Adherent	NA	NA	NA	NA	MSS	8.46667	3.14649	NA	TRUE	TRUE	TRUE	TRUE	FALSE	TRUE	TRUE	TRUE	SIDS00122	Skin	Tumour	Melanoma	Melanoma	C3224	31	NA	NA	NA	Unknown	NA	Unknown	SIDP00098	Homo Sapiens	Male	White	Unknown	NA	906865	ACH-000572	G361_SKIN	CVCL_1220	NA	ATCC:CRL-1424
SIDM00858	G-292-Clone-A141B1	NA	Cell Line	Adherent	NA	NA	NA	NA	MSS	NA	NA	NA	TRUE	TRUE	TRUE	TRUE	FALSE	TRUE	TRUE	TRUE	SIDS00121	Bone	Tumour	Osteosarcoma	Osteosarcoma	C9145	9	NA	NA	NA	Unknown	NA	Bone	SIDP00097	Homo Sapiens	Female	White	Unknown	NA	1290807	ACH-000082	G292CLONEA141B1_BONE	CVCL_2909	NA	ATCC:CRL-1423
SIDM00860	FADU	NA	Cell Line	Adherent	NA	NA	NA	NA	MSS	19.2333	2.91988	NA	TRUE	TRUE	TRUE	TRUE	TRUE	TRUE	TRUE	TRUE	SIDS00119	Head and Neck	Tumour	Head and Neck Carcinoma	Hypopharyngeal Squamous Cell Carcinoma	C4043	56	NA	NA	1968	Unknown	NA	Pharynx	SIDP00095	Homo Sapiens	Male	White	Unknown	NA	906863	ACH-000846	FADU_UPPER_AERODIGESTIVE_TRACT	CVCL_1218	NA	ATCC:HTB-43
SIDM00861	ES-2	NA	Cell Line	Adherent	NA	NA	NA	NA	MSS	15.2	2.96907	NA	TRUE	TRUE	TRUE	TRUE	TRUE	TRUE	TRUE	TRUE	SIDS00118	Ovary	Tumour	Ovarian Carcinoma	Ovarian Clear Cell Adenocarcinoma	C40078	47	NA	NA	NA	Unknown	NA	Ovary	SIDP00094	Homo Sapiens	Female	Black	Unknown	NA	1240128	ACH-000906	ES2_OVARY	CVCL_3509	NA	ATCC:CRL-1978
SIDM00864	DoTc2-4510	NA	Cell Line	Adherent	NA	NA	NA	NA	MSS	10.8333	3.15689	NA	TRUE	TRUE	TRUE	TRUE	FALSE	TRUE	TRUE	TRUE	SIDS00115	Cervix	Tumour	Cervical Carcinoma	Cervical Carcinoma	C9039	NA	NA	NA	NA	Unknown	NA	Cervix	SIDP00092	Homo Sapiens	Female	Unknown	Unknown	NA	906843	ACH-001341	DOTC24510_CERVIX	CVCL_1181	NA	ATCC:CRL-7920
SIDM00865	DMS-114	NA	Cell Line	Adherent	NA	NA	NA	NA	MSS	8.13333	2.89337	NA	TRUE	TRUE	TRUE	TRUE	FALSE	TRUE	TRUE	TRUE	SIDS00114	Lung	Tumour	Small Cell Lung Carcinoma	Small Cell Lung Carcinoma	C4917	68	NA	NA	NA	Unknown	NA	Unknown	SIDP00091	Homo Sapiens	Male	White	Unknown	NA	687983	ACH-000530	DMS114_LUNG	CVCL_1174	NA	ATCC:CRL-2066
SIDM00866	HCC1143	NA	Cell Line	Adherent	NA	NA	NA	NA	MSS	4.3	3.36204	NA	TRUE	TRUE	TRUE	TRUE	TRUE	TRUE	TRUE	TRUE	SIDS00129	Breast	Tumour	Breast Carcinoma	Ductal Breast Carcinoma	C4017	52	30	8	1994	Unknown	NA	Mammary gland/duct	SIDP00105	Homo Sapiens	Female	White	Unknown	HCC1143-BL is a B-lymphoblastoid cell line initiated using peripheral blood lymphocytes obtained from the same patient as HCC1143 (ATCC).	749710	ACH-000374	HCC1143_BREAST	CVCL_1245	NA	ATCC:CRL-2321
SIDM00817	RCC-JW	KTCTL-195	Cell Line	Adherent	NA	NA	NA	NA	MSS	5.76667	3.18031	NA	TRUE	TRUE	TRUE	TRUE	FALSE	TRUE	TRUE	TRUE	SIDS00010	Kidney	Tumour	Kidney Carcinoma	Clear Cell Renal Cell Carcinoma	C4033	46	NA	NA	1999	Unknown	NA	Unknown	SIDP00007	Homo Sapiens	Male	White	Unknown	NA	1524416	ACH-002191	RCCJW_KIDNEY	CVCL_5880	NA	CLS:RCC-JW
SIDM00867	DBTRG-05MG	NA	Cell Line	Adherent	NA	NA	NA	NA	MSS	12.3333	3.75002	NA	TRUE	TRUE	TRUE	TRUE	TRUE	TRUE	TRUE	TRUE	SIDS00113	Central Nervous System	Tumour	Glioblastoma	Glioblastoma	C3058	59	NA	NA	NA	Chemotherapy;Radiotherapy	NA	Brain	SIDP00090	Homo Sapiens	Female	White	Unknown	NA	906835	ACH-000863	DBTRG05MG_CENTRAL_NERVOUS_SYSTEM	CVCL_1169	NA	ATCC:CRL-2020
SIDM00872	HCC1954	NA	Cell Line	Adherent	NA	NA	NA	NA	MSS	4.2	4.20398	NA	TRUE	TRUE	TRUE	TRUE	TRUE	TRUE	TRUE	TRUE	SIDS00145	Breast	Tumour	Breast Carcinoma	Ductal Breast Carcinoma	C4017	61	30	10	1995	Unknown	NA	Mammary gland/duct	SIDP00115	Homo Sapiens	Female	South Asian	Unknown	HCC1954-BL is a B-lymphoblastoid cell line initiated from peripheral blood lymphocytes obtained from the same patient as HCC1954 (ATCC).	749709	ACH-000859	HCC1954_BREAST	CVCL_1259	NA	ATCC:CRL-2338
SIDM00874	HCC1937	NA	Cell Line	Semi-Adherent	NA	NA	NA	NA	MSS	3.63333	4.23847	NA	TRUE	TRUE	TRUE	TRUE	TRUE	TRUE	TRUE	TRUE	SIDS00143	Breast	Tumour	Breast Carcinoma	Ductal Breast Carcinoma	C4017	23	13	10	1995	Unknown	NA	Mammary gland/duct	SIDP00114	Homo Sapiens	Female	White	Unknown	HCC1937-BL is a B-lymphoblastoid cell line initiated by Epstein Barr virus (EBV) transformation of peripheral blood lymphocytes obtained from the same patient as HCC1937 (ATCC).	749714	ACH-000223	HCC1937_BREAST	CVCL_0290	NA	ATCC:CRL-2336
SIDM00875	HCC1806	NA	Cell Line	Adherent	NA	NA	NA	NA	MSS	9	2.21533	NA	TRUE	TRUE	TRUE	TRUE	TRUE	TRUE	TRUE	TRUE	SIDS00142	Breast	Tumour	Breast Carcinoma	Squamous Cell Breast Carcinoma Acantholytic Variant	C40359	60	31	7	1991	Unknown	NA	Mammary gland	SIDP00113	Homo Sapiens	Female	Black	Unknown	NA	907047	ACH-000624	HCC1806_BREAST	CVCL_1258	NA	ATCC:CRL-2335
SIDM00877	HCC1599	NA	Cell Line	Suspension	NA	NA	NA	NA	MSS	4.43333	2.99508	NA	TRUE	TRUE	TRUE	TRUE	FALSE	TRUE	TRUE	TRUE	SIDS00140	Breast	Tumour	Breast Carcinoma	Ductal Breast Carcinoma	C4017	44	28	3	1998	Unknown	NA	Mammary gland/duct	SIDP00112	Homo Sapiens	Female	White	Unknown	HCC1599-BL is a B-lymphoblastoid cell line initiated by Epstein Barr virus (EBV) transformation of peripheral blood lymphocytes obtained from the same patient as HCC1599 (ATCC).	749713	ACH-000196	HCC1599_BREAST	CVCL_1256	NA	ATCC:CRL-2331
SIDM00884	HCC1395	SCC-1395	Cell Line	Adherent	NA	NA	NA	NA	MSS	9.06667	2.6916	NA	TRUE	TRUE	TRUE	TRUE	TRUE	TRUE	TRUE	TRUE	SIDS00133	Breast	Tumour	Breast Carcinoma	Ductal Breast Carcinoma	C4017	43	14	12	1994	Unknown	NA	Mammary gland/duct	SIDP00107	Homo Sapiens	Female	White	Unknown	HCC1395-BL is a B-lymphoblastoid cell line initiated by Epstein Barr virus (EBV) transformation of peripheral blood lymphocytes obtained from the same patient as the breast carcinoma cell line HCC1395 (ATCC).	749712	ACH-000699	HCC1395_BREAST	CVCL_1249	NA	ATCC:CRL-2324
SIDM00885	HCC1187	NA	Cell Line	Semi-Adherent	NA	NA	NA	NA	MSS	3.16667	2.64413	NA	TRUE	TRUE	TRUE	TRUE	TRUE	TRUE	TRUE	TRUE	SIDS00131	Breast	Tumour	Breast Carcinoma	Ductal Breast Carcinoma	C4017	41	NA	NA	NA	Unknown	NA	Mammary gland	SIDP00106	Homo Sapiens	Female	White	Unknown	HCC1187-BL is a B-lymphoblastoid cell line initiated by Epstein Barr virus (EBV) transformation of peripheral blood lymphocytes obtained from the same patient as HCC1187 (ATCC).	749711	ACH-000111	HCC1187_BREAST	CVCL_1247	NA	ATCC:CRL-2322
SIDM00886	DB	NA	Cell Line	Suspension	NA	NA	NA	NA	MSS	8.83333	3.15791	NA	TRUE	TRUE	TRUE	TRUE	FALSE	FALSE	TRUE	TRUE	SIDS00112	Haematopoietic and Lymphoid	Tumour	B-Cell Non-Hodgkin's Lymphoma	Diffuse Large B-Cell Lymphoma	C8851	45	NA	NA	NA	Unknown	NA	Ascites	SIDP00089	Homo Sapiens	Male	White	Unknown	NA	906832	ACH-000334	DB_HAEMATOPOIETIC_AND_LYMPHOID_TISSUE	CVCL_1168	NA	ATCC:CRL-2289
SIDM00887	Daoy	D324 Med	Cell Line	Adherent	NA	NA	NA	NA	MSS	5.23333	4.15417	NA	TRUE	TRUE	TRUE	TRUE	FALSE	TRUE	TRUE	TRUE	SIDS00111	Central Nervous System	Tumour	Other Solid Cancers	Medulloblastoma	C3222	4	NA	NA	1985	Unknown	NA	Cerebellum	SIDP00088	Homo Sapiens	Male	White	Unknown	NA	906833	ACH-000211	DAOY_CENTRAL_NERVOUS_SYSTEM	CVCL_1167	NA	ATCC:HTB-186
SIDM00888	D-283MED	Med 283;H283	Cell Line	Suspension	NA	NA	NA	NA	MSS	4.4	1.99418	NA	TRUE	TRUE	TRUE	TRUE	FALSE	TRUE	TRUE	TRUE	SIDS00110	Central Nervous System	Metastasis	Other Solid Cancers	Medulloblastoma	C3222	6	NA	NA	1985	Unknown	NA	Peritoneum	SIDP00087	Homo Sapiens	Male	White	Unknown	NA	906834	ACH-000055	D283MED_CENTRAL_NERVOUS_SYSTEM	CVCL_1155	NA	ATCC:HTB-185
SIDM00890	C32	C32-mel;C32r	Cell Line	Adherent	NA	NA	NA	NA	MSS	8.46667	2.01172	NA	TRUE	TRUE	TRUE	TRUE	FALSE	TRUE	TRUE	TRUE	SIDS00088	Skin	Tumour	Melanoma	Amelanotic Melanoma	C3802	53	NA	NA	NA	Unknown	NA	Unknown	SIDP00071	Homo Sapiens	Male	White	Unknown	NA	906830	ACH-000580	C32_SKIN	CVCL_1097	NA	ATCC:CRL-1585
SIDM00892	BT-483	NA	Cell Line	Adherent	NA	NA	NA	NA	MSS	12.2333	3.8402	NA	TRUE	TRUE	TRUE	TRUE	FALSE	TRUE	TRUE	TRUE	SIDS00086	Breast	Tumour	Breast Carcinoma	Invasive Ductal Carcinoma Not Otherwise Specified	C4194	23	NA	NA	NA	Unknown	NA	Mammary gland	SIDP00069	Homo Sapiens	Female	White	Unknown	NA	949093	ACH-000818	BT483_BREAST	CVCL_2319	NA	ATCC:HTB-121
SIDM00893	BT-20	NA	Cell Line	Adherent	NA	NA	NA	NA	MSS	10.5333	2.44509	NA	TRUE	TRUE	TRUE	TRUE	FALSE	TRUE	TRUE	TRUE	SIDS00085	Breast	Tumour	Breast Carcinoma	Invasive Ductal Carcinoma Not Otherwise Specified	C4194	74	NA	NA	1958	Unknown	NA	Mammary gland	SIDP00068	Homo Sapiens	Female	White	Unknown	NA	906801	ACH-000536	BT20_BREAST	CVCL_0178	NA	ATCC:HTB-19
SIDM00896	BC-1	NA	Cell Line	Suspension	NA	NA	NA	NA	MSS	6.86667	2.22383	NA	TRUE	TRUE	TRUE	TRUE	FALSE	TRUE	TRUE	TRUE	SIDS00082	Haematopoietic and Lymphoid	Tumour	B-Cell Non-Hodgkin's Lymphoma	Primary Effusion Lymphoma	C6915	46	NA	NA	1992	Unknown	NA	Peritoneal Cavity	SIDP00065	Homo Sapiens	Male	Unknown	Unknown	NA	910919	ACH-002214	BC1_HAEMATOPOIETIC_AND_LYMPHOID_TISSUE	CVCL_1079	NA	ATCC:CRL-2230
SIDM00898	AU565	NA	Cell Line	Adherent	NA	NA	NA	NA	MSS	12.9	3.61417	NA	TRUE	TRUE	TRUE	TRUE	TRUE	TRUE	TRUE	TRUE	SIDS00080	Breast	Metastasis	Breast Carcinoma	Breast Adenocarcinoma	C5214	43	NA	NA	NA	Unknown	NA	Pleural Effusion	SIDP00064	Homo Sapiens	Female	White	Unknown	AU565 and SK-BR-3 were derived from the same patient (ATCC).	910704	ACH-000248	AU565_BREAST	CVCL_1074	NA	ATCC:CRL-2351
SIDM00899	AsPC-1	NA	Cell Line	Adherent	NA	NA	NA	NA	MSS	6.36667	2.46124	NA	TRUE	TRUE	TRUE	TRUE	TRUE	TRUE	TRUE	TRUE	SIDS00079	Pancreas	Metastasis	Pancreatic Carcinoma	Pancreatic Ductal Adenocarcinoma	C9120	62	NA	NA	NA	Unknown	NA	Ascites	SIDP00063	Homo Sapiens	Female	White	Unknown	NA	910702	ACH-000222	ASPC1_PANCREAS	CVCL_0152	NA	ATCC:CRL-1682
SIDM00903	A549	NCI-A549;A549/ATCC;hA549	Cell Line	Adherent	NA	NA	NA	NA	MSS	8.63333	2.76194	NA	TRUE	TRUE	TRUE	TRUE	TRUE	TRUE	TRUE	TRUE	SIDS00075	Lung	Tumour	Non-Small Cell Lung Carcinoma	Lung Adenocarcinoma	C3512	58	NA	NA	1972	Unknown	NA	Unknown	SIDP00060	Homo Sapiens	Male	White	Unknown	The human umbilical vein cell line, EA.hy926, was established by fusing primary human umbilical vein cells with a thioguanine-resistant clone of A549 by exposure to polyethylene glycol (PEG). Hybrid clones were selected in HAT medium and screened for factor VIII-related antigen. (ATCC)	905949	ACH-000681	A549_LUNG	CVCL_0023	NA	NCI:A549
SIDM00905	C-4-I	C4-1;Hs 636.T	Cell Line	Adherent	NA	NA	NA	NA	MSS	7.8	1.92584	NA	TRUE	TRUE	TRUE	TRUE	FALSE	TRUE	TRUE	TRUE	SIDS00091	Cervix	Tumour	Cervical Carcinoma	Human Papilloma Virus-Related Cervical Squamous Cell Carcinoma	C27676	41	NA	NA	NA	Unknown	NA	Cervix	SIDP00074	Homo Sapiens	Female	White	Unknown	C-4-I and C-4-II were both derived from the same patient (ATCC).	687506	ACH-001334	C4I_CERVIX	CVCL_2253	NA	ATCC:CRL-1594
SIDM00907	CA46	NA	Cell Line	Suspension	NA	NA	NA	NA	MSS	9.83333	4.01341	NA	TRUE	TRUE	TRUE	TRUE	FALSE	FALSE	TRUE	TRUE	SIDS00093	Haematopoietic and Lymphoid	Tumour	Burkitt's Lymphoma	Burkitt's Lymphoma	C2912	NA	NA	NA	NA	Unknown	NA	Unknown	SIDP00075	Homo Sapiens	Male	Unknown	Unknown	NA	910703	ACH-000440	CA46_HAEMATOPOIETIC_AND_LYMPHOID_TISSUE	CVCL_1101	NA	ATCC:CRL-1648
SIDM00909	COLO-829	NA	Cell Line	Adherent	NA	NA	NA	NA	MSS	6.63333	2.76517	NA	TRUE	TRUE	TRUE	TRUE	FALSE	FALSE	TRUE	TRUE	SIDS00108	Skin	Tumour	Melanoma	Melanoma	C3224	45	NA	NA	NA	None	NA	Unknown	SIDP00086	Homo Sapiens	Male	White	Unknown	COLO-829 was derived from a sample taken prior to chemotherapy for metastatic melanoma. COLO 829BL was established from the same patient by Epstein Barr virus (EBV) transformation of a sample of peripheral blood (ATCC).	687448	ACH-000644	COLO829_SKIN	CVCL_1137	NA	ATCC:CRL-1974
SIDM00910	CHP-212	NA	Cell Line	Adherent	NA	NA	NA	NA	MSS	4.33333	1.98371	NA	TRUE	TRUE	TRUE	TRUE	TRUE	FALSE	TRUE	TRUE	SIDS00107	Peripheral Nervous System	Tumour	Neuroblastoma	Neuroblastoma	C3270	NA	NA	NA	NA	Unknown	NA	Brain	SIDP00085	Homo Sapiens	Unknown	Unknown	Unknown	NA	906820	ACH-000120	CHP212_AUTONOMIC_GANGLIA	CVCL_1125	NA	ATCC:CRL-2273
SIDM00917	CESS	NA	Cell Line	Suspension	NA	NA	NA	NA	MSS	7.6	2.00177	NA	TRUE	TRUE	TRUE	TRUE	FALSE	TRUE	TRUE	TRUE	SIDS00100	Haematopoietic and Lymphoid	Tumour	Acute Myeloid Leukemia	Acute Myeloid Leukemia	C3171	NA	NA	NA	NA	Unknown	NA	Blood	SIDP00082	Homo Sapiens	Male	White	Unknown	NA	910688	ACH-002218	CESS_HAEMATOPOIETIC_AND_LYMPHOID_TISSUE	CVCL_0209	NA	ATCC:TIB-190
SIDM00918	Caov-4	NA	Cell Line	Adherent	NA	NA	NA	NA	MSS	5.23333	4.63997	NA	TRUE	TRUE	TRUE	TRUE	TRUE	TRUE	TRUE	TRUE	SIDS00099	Ovary	Metastasis	Ovarian Carcinoma	High Grade Ovarian Serous Adenocarcinoma	C105555	45	NA	NA	NA	Unknown	NA	subserosa of fallopian tube	SIDP00081	Homo Sapiens	Female	White	Unknown	NA	949090	ACH-000103	CAOV4_OVARY	CVCL_0202	NA	ATCC:HTB-76
SIDM00920	CAMA-1	NA	Cell Line	Adherent	NA	NA	NA	NA	MSS	10.6667	1.93283	NA	TRUE	TRUE	TRUE	TRUE	FALSE	TRUE	TRUE	TRUE	SIDS00097	Breast	Metastasis	Breast Carcinoma	Breast Adenocarcinoma	C5214	51	NA	NA	1975	Unknown	NA	Pleural Effusion	SIDP00079	Homo Sapiens	Female	White	Unknown	NA	946382	ACH-000783	CAMA1_BREAST	CVCL_1115	NA	ATCC:HTB-21
SIDM00921	Calu-6	NA	Cell Line	Adherent	NA	NA	NA	NA	MSS	5.9	2.55626	NA	TRUE	TRUE	TRUE	TRUE	FALSE	TRUE	TRUE	TRUE	SIDS00096	Lung	Tumour	Non-Small Cell Lung Carcinoma	Lung Adenocarcinoma	C3512	61	NA	NA	1976	Unknown	NA	Unknown	SIDP00078	Homo Sapiens	Female	White	Unknown	NA	724859	ACH-000264	CALU6_LUNG	CVCL_0236	NA	ATCC:HTB-56
SIDM00922	Calu-3	NA	Cell Line	Adherent	NA	NA	NA	NA	MSS	6.63333	2.86178	NA	TRUE	TRUE	TRUE	TRUE	FALSE	TRUE	TRUE	TRUE	SIDS00095	Lung	Metastasis	Non-Small Cell Lung Carcinoma	Lung Adenocarcinoma	C3512	25	NA	NA	NA	Chemotherapy	cytoxan, bleomycin and adriamycin	Pleural effusion	SIDP00077	Homo Sapiens	Male	White	Unknown	NA	687777	ACH-000392	CALU3_LUNG	CVCL_0609	NA	ATCC:HTB-55
SIDM00923	Ca-Ski	NA	Cell Line	Adherent	NA	NA	NA	NA	MSS	10	3.22619	NA	TRUE	TRUE	TRUE	TRUE	FALSE	TRUE	TRUE	TRUE	SIDS00094	Cervix	Metastasis	Cervical Carcinoma	Human Papilloma Virus-Related Cervical Squamous Cell Carcinoma	C27676	40	NA	NA	NA	Unknown	NA	Small intestine	SIDP00076	Homo Sapiens	Female	White	Unknown	NA	906824	ACH-001336	CASKI_CERVIX	CVCL_1100	NA	ATCC:CRL-1550
SIDM00925	NCI-H441	NCI-H441-4;NCI-441	Cell Line	Adherent	NA	NA	NA	NA	MSS	15.3667	2.67045	NA	TRUE	TRUE	TRUE	TRUE	FALSE	TRUE	TRUE	TRUE	SIDS00301	Lung	Metastasis	Non-Small Cell Lung Carcinoma	Papillary Lung Adenocarcinoma	C5650	NA	NA	NA	1982	Unknown	NA	Pericardial fluid	SIDP00248	Homo Sapiens	Male	Unknown	Unknown	NA	908460	ACH-000638	NCIH441_LUNG	CVCL_1561	NA	ATCC:HTB-174
SIDM00928	CAL-85-1	NA	Cell Line	Adherent	NA	NA	NA	NA	MSS	12.3667	2.67538	NA	TRUE	TRUE	TRUE	TRUE	FALSE	TRUE	TRUE	TRUE	SIDS00479	Breast	Tumour	Breast Carcinoma	Breast Carcinoma	C4872	35	NA	NA	1990	Unknown	NA	Unknown	SIDP00416	Homo Sapiens	Female	Unknown	Unknown	NA	910852	ACH-000857	CAL851_BREAST	CVCL_1114	NA	DSMZ:ACC-440
SIDM00929	CAL-78	NA	Cell Line	Adherent	NA	NA	NA	NA	MSS	8.3	3.4249	NA	TRUE	TRUE	TRUE	TRUE	FALSE	TRUE	TRUE	TRUE	SIDS00478	Bone	Tumour	Chondrosarcoma	Chondrosarcoma	C2946	76	NA	NA	1989	Unknown	NA	Thigh muscle	SIDP00415	Homo Sapiens	Male	Unknown	Unknown	NA	1290765	ACH-000516	CAL78_BONE	CVCL_1809	NA	DSMZ:ACC-449
SIDM00931	CAL-62	NA	Cell Line	Adherent	NA	NA	NA	NA	MSS	5.13333	2.52647	NA	TRUE	TRUE	TRUE	TRUE	FALSE	TRUE	TRUE	TRUE	SIDS00476	Thyroid	Tumour	Thyroid Gland Carcinoma	Anaplastic Thyroid Carcinoma	C3878	70	NA	NA	1988	Unknown	NA	Pleural Effusion	SIDP00413	Homo Sapiens	Female	Unknown	Unknown	NA	906828	ACH-000174	CAL62_THYROID	CVCL_1112	NA	DSMZ:ACC-448
SIDM00932	CAL-54	NA	Cell Line	Adherent	NA	NA	NA	NA	MSS	6.76667	2.34508	NA	TRUE	TRUE	TRUE	TRUE	FALSE	TRUE	TRUE	TRUE	SIDS00475	Kidney	Metastasis	Kidney Carcinoma	Renal Cell Carcinoma	C9385	75	NA	NA	1987	Unknown	NA	Pleural Effusion	SIDP00412	Homo Sapiens	Male	Unknown	Unknown	NA	910952	ACH-000457	CAL54_KIDNEY	CVCL_1111	NA	DSMZ:ACC-365
SIDM00934	CAPAN-1	NA	Cell Line	Adherent	NA	NA	NA	NA	MSS	7.1	2.60526	NA	TRUE	TRUE	TRUE	TRUE	TRUE	TRUE	TRUE	TRUE	SIDS00480	Pancreas	Metastasis	Pancreatic Carcinoma	Pancreatic Ductal Adenocarcinoma	C9120	40	NA	NA	1974	Unknown	NA	Liver	SIDP00417	Homo Sapiens	Male	White	Unknown	NA	753624	ACH-000354	CAPAN1_PANCREAS	CVCL_0237	NA	DSMZ:ACC-244
SIDM00935	CAL-39	NA	Cell Line	Adherent	NA	NA	NA	NA	MSS	8.9	2.53741	NA	TRUE	TRUE	TRUE	TRUE	FALSE	TRUE	TRUE	TRUE	SIDS00473	Vulva	Tumour	Other Solid Cancers	Vulvar Squamous Cell Carcinoma	C4052	76	NA	NA	1984	Unknown	NA	Vulva	SIDP00410	Homo Sapiens	Female	Unknown	Unknown	NA	924107	ACH-002091	CAL39_VULVA	CVCL_1109	NA	DSMZ:ACC-187
SIDM00936	CAL-29	NA	Cell Line	Adherent	NA	NA	NA	NA	MSS	5.63333	2.92929	NA	TRUE	TRUE	TRUE	TRUE	FALSE	TRUE	TRUE	TRUE	SIDS00471	Bladder	Tumour	Bladder Carcinoma	Bladder Carcinoma	C4912	80	NA	NA	NA	None	NA	Urinary Bladder	SIDP00408	Homo Sapiens	Female	Unknown	Unknown	NA	1290730	ACH-000142	CAL29_URINARY_TRACT	CVCL_1808	NA	DSMZ:ACC-515
SIDM00937	CAL-27	NA	Cell Line	Adherent	NA	NA	NA	NA	MSS	12.0667	1.93547	NA	TRUE	TRUE	TRUE	TRUE	TRUE	FALSE	TRUE	TRUE	SIDS00470	Head and Neck	Tumour	Oral Cavity Carcinoma	Tongue Squamous Cell Carcinoma	C4648	56	NA	NA	1982	None	NA	Tongue	SIDP00407	Homo Sapiens	Male	Unknown	Unknown	NA	910916	ACH-000832	CAL27_UPPER_AERODIGESTIVE_TRACT	CVCL_1107	NA	DSMZ:ACC-446
SIDM00938	CAL-148	NA	Cell Line	Adherent	NA	NA	NA	NA	MSS	17.6333	2.06551	NA	TRUE	TRUE	TRUE	TRUE	FALSE	TRUE	TRUE	TRUE	SIDS00469	Breast	Metastasis	Breast Carcinoma	Breast Carcinoma	C4872	58	NA	NA	NA	Chemotherapy	adriamycin and taxol	Pleural Effusion	SIDP00406	Homo Sapiens	Female	Unknown	Unknown	NA	924106	ACH-000902	CAL148_BREAST	CVCL_1106	NA	DSMZ:ACC-460
SIDM00940	CAL-120	NA	Cell Line	Adherent	NA	NA	NA	NA	MSS	4.2	3.1977	NA	TRUE	TRUE	TRUE	TRUE	FALSE	TRUE	TRUE	TRUE	SIDS00467	Breast	Metastasis	Breast Carcinoma	Breast Carcinoma	C4872	43	NA	NA	1991	Unknown	NA	Pleural Effusion	SIDP00404	Homo Sapiens	Female	Unknown	Unknown	NA	906826	ACH-000212	CAL120_BREAST	CVCL_1104	NA	DSMZ:ACC-459
SIDM00942	CAL-33	NA	Cell Line	Adherent	NA	NA	NA	NA	MSS	8.63333	2.08887	NA	TRUE	TRUE	TRUE	TRUE	TRUE	TRUE	TRUE	TRUE	SIDS00472	Head and Neck	Tumour	Oral Cavity Carcinoma	Tongue Squamous Cell Carcinoma	C4648	69	NA	NA	1983	None	NA	Tongue	SIDP00409	Homo Sapiens	Male	Unknown	Unknown	NA	753541	ACH-000518	CAL33_UPPER_AERODIGESTIVE_TRACT	CVCL_1108	NA	DSMZ:ACC-447
SIDM00943	CAPAN-2	NA	Cell Line	Adherent	NA	NA	NA	NA	MSS	4.5	3.21626	NA	TRUE	TRUE	TRUE	TRUE	FALSE	TRUE	TRUE	TRUE	SIDS00481	Pancreas	Tumour	Pancreatic Carcinoma	Pancreatic Ductal Adenocarcinoma	C9120	56	NA	NA	1975	Unknown	NA	Unknown	SIDP00418	Homo Sapiens	Male	White	Unknown	NA	910915	ACH-000107	CAPAN2_PANCREAS	CVCL_0026	NA	DSMZ:ACC-245
SIDM00944	CL-11	NA	Cell Line	Adherent	NA	NA	NA	NA	MSS	5.7	1.93649	NA	TRUE	TRUE	TRUE	TRUE	TRUE	TRUE	TRUE	TRUE	SIDS00482	Large Intestine	Tumour	Colorectal Carcinoma	Colon Adenocarcinoma	C4349	NA	NA	NA	NA	Unknown	NA	Colon	SIDP00419	Homo Sapiens	Unknown	Unknown	Unknown	NA	1290769	ACH-000249	CL11_LARGE_INTESTINE	CVCL_1978	NA	DSMZ:ACC-467
SIDM00949	DEL	NA	Cell Line	Suspension	NA	NA	NA	NA	MSS	7.2	3.23264	NA	TRUE	TRUE	TRUE	TRUE	FALSE	TRUE	TRUE	TRUE	SIDS00495	Haematopoietic and Lymphoid	Metastasis	T-Cell Non-Hodgkin's Lymphoma	Anaplastic Large Cell Lymphoma	C3720	12	NA	NA	1987	Unknown	NA	Pleural Effusion	SIDP00432	Homo Sapiens	Male	Unknown	Unknown	NA	906836	ACH-000233	DEL_HAEMATOPOIETIC_AND_LYMPHOID_TISSUE	CVCL_1170	NA	DSMZ:ACC-338
SIDM00950	DAN-G	NA	Cell Line	Adherent	NA	NA	NA	NA	MSS	5.96667	2.9291	NA	TRUE	TRUE	TRUE	TRUE	TRUE	TRUE	TRUE	TRUE	SIDS00494	Pancreas	Tumour	Pancreatic Carcinoma	Pancreatic Adenocarcinoma	C8294	NA	NA	NA	1985	Unknown	NA	Unknown	SIDP00431	Homo Sapiens	Unknown	Unknown	Unknown	NA	1290797	ACH-000243	DANG_PANCREAS	CVCL_0243	NA	DSMZ:ACC-249
SIDM00953	CPC-N	NA	Cell Line	Suspension	NA	NA	NA	NA	MSS	11.0333	2.06979	NA	TRUE	TRUE	TRUE	TRUE	FALSE	TRUE	TRUE	TRUE	SIDS00491	Lung	Metastasis	Small Cell Lung Carcinoma	Small Cell Lung Carcinoma	C4917	NA	NA	NA	1987	Unknown	NA	Pleural Effusion	SIDP00428	Homo Sapiens	Unknown	Unknown	Unknown	NA	753547	ACH-001049	CPCN_LUNG	CVCL_1146	NA	DSMZ:ACC-306
SIDM00954	COLO-824	NA	Cell Line	Adherent	NA	NA	NA	NA	MSS	10.5333	2.43859	NA	TRUE	TRUE	TRUE	TRUE	TRUE	FALSE	TRUE	TRUE	SIDS00490	Breast	Metastasis	Breast Carcinoma	Breast Carcinoma	C4872	52	NA	NA	1991	Unknown	NA	Peripheral Fluid	SIDP00427	Homo Sapiens	Female	Unknown	Unknown	NA	906812	ACH-001820	COLO824_BREAST	CVCL_1136	NA	DSMZ:ACC-200
SIDM00956	COLO-680N	NA	Cell Line	Adherent	NA	NA	NA	NA	MSS	10.2	2.88446	NA	TRUE	TRUE	TRUE	TRUE	TRUE	TRUE	TRUE	TRUE	SIDS00488	Esophagus	Tumour	Esophageal Squamous Cell Carcinoma	Esophageal Squamous Cell Carcinoma	C4024	57	NA	NA	1985	Unknown	NA	Oesophagus	SIDP00425	Homo Sapiens	Female	Black	Unknown	NA	906817	ACH-000717	COLO680N_OESOPHAGUS	CVCL_1131	NA	DSMZ:ACC-182
SIDM00957	COLO-678	NA	Cell Line	Adherent	NA	NA	NA	NA	MSS	7.13333	2.30669	NA	TRUE	TRUE	TRUE	TRUE	TRUE	TRUE	TRUE	TRUE	SIDS00487	Large Intestine	Metastasis	Colorectal Carcinoma	Colon Carcinoma	C4910	69	NA	NA	1984	Unknown	NA	Lymph node	SIDP00424	Homo Sapiens	Male	Unknown	Unknown	NA	910689	ACH-000350	COLO678_LARGE_INTESTINE	CVCL_1129	NA	DSMZ:ACC-194
SIDM00960	CL-40	NA	Cell Line	Adherent	NA	NA	NA	NA	MSS	9.96667	2.05354	NA	TRUE	TRUE	TRUE	TRUE	FALSE	TRUE	TRUE	TRUE	SIDS00484	Large Intestine	Tumour	Colorectal Carcinoma	Colon Adenocarcinoma	C4349	NA	NA	NA	NA	Unknown	NA	Right colon	SIDP00421	Homo Sapiens	Female	Unknown	Unknown	NA	1240124	ACH-000798	CL40_LARGE_INTESTINE	CVCL_1982	NA	DSMZ:ACC-535
SIDM00961	CADO-ES1	ESCADO1	Cell Line	Adherent	NA	NA	NA	NA	MSS	9.83333	2.06174	NA	TRUE	TRUE	TRUE	TRUE	FALSE	TRUE	TRUE	TRUE	SIDS00465	Bone	Metastasis	Ewing's Sarcoma	Ewing's Sarcoma	C4817	19	NA	NA	NA	Unknown	NA	Pleural Effusion	SIDP00402	Homo Sapiens	Female	East Asian	Unknown	NA	753539	ACH-000210	CADOES1_BONE	CVCL_1103	NA	DSMZ:ACC-255
SIDM00962	BV-173	NA	Cell Line	Suspension	NA	NA	NA	NA	MSS	8.43333	2.00481	NA	TRUE	TRUE	TRUE	TRUE	FALSE	TRUE	TRUE	TRUE	SIDS00464	Haematopoietic and Lymphoid	Tumour	Chronic Myelogenous Leukemia	Chronic Myelogenous Leukemia	C3174	45	NA	NA	1980	Unknown	NA	Peripheral Blood	SIDP00401	Homo Sapiens	Male	Unknown	Unknown	NA	910710	ACH-000432	BV173_HAEMATOPOIETIC_AND_LYMPHOID_TISSUE	CVCL_0181	NA	DSMZ:ACC-20
SIDM00963	BT-474	NA	Cell Line	Adherent	NA	NA	NA	NA	MSS	25.6667	2.69326	NA	TRUE	TRUE	TRUE	TRUE	FALSE	TRUE	TRUE	TRUE	SIDS00463	Breast	Tumour	Breast Carcinoma	Invasive Ductal Carcinoma Not Otherwise Specified	C4194	60	NA	NA	NA	Unknown	NA	Unknown	SIDP00400	Homo Sapiens	Female	Unknown	Unknown	NA	946359	ACH-000927	BT474_BREAST	CVCL_0179	NA	DSMZ:ACC-64
SIDM00964	BPH-1	NA	Cell Line	Adherent	NA	NA	NA	Prostate epithelial cells from a 68-year-old man with benign prostate hyperplasia cells were immortalized with SV-40 large T-antigen (DSMZ).	MSS	3.33333	3.22355	NA	TRUE	TRUE	TRUE	TRUE	FALSE	TRUE	TRUE	TRUE	SIDS00462	Prostate	Normal	Non-Cancerous	Benign Prostatic Hyperplasia	C2897	68	NA	NA	NA	Unknown	NA	Prostate	SIDP00399	Homo Sapiens	Male	Unknown	Unknown	NA	924105	ACH-001453	BPH1_PROSTATE	CVCL_1091	NA	DSMZ:ACC-143
SIDM00965	NCI-H446	NCI-446	Cell Line	Semi-Adherent	NA	NA	NA	NA	MSS	22.3	3.11351	NA	TRUE	TRUE	TRUE	TRUE	FALSE	TRUE	TRUE	TRUE	SIDS00302	Lung	Metastasis	Small Cell Lung Carcinoma	Small Cell Lung Carcinoma	C4917	61	NA	NA	1982	Unknown	NA	Pleural effusion	SIDP00249	Homo Sapiens	Male	White	Smoker	NA	688023	ACH-000800	NCIH446_LUNG	CVCL_1562	NA	ATCC:HTB-171
SIDM00967	OVCA420	OVCAR-420	Cell Line	Adherent	NA	NA	NA	NA	MSS	8.96667	2.65269	NA	TRUE	TRUE	TRUE	TRUE	TRUE	TRUE	TRUE	TRUE	SIDS00440	Ovary	Tumour	Ovarian Carcinoma	Ovarian Serous Adenocarcinoma	C7550	NA	NA	NA	NA	Unknown	NA	Unknown	SIDP00377	Homo Sapiens	Female	Unknown	Unknown	NA	1480364	ACH-002181	OVCA420_OVARY	CVCL_3935	NA	NA
SIDM00968	Hey	NA	Cell Line	Adherent	NA	NA	NA	NA	MSS	7.13333	3.65491	NA	TRUE	TRUE	TRUE	TRUE	TRUE	TRUE	TRUE	TRUE	SIDS00439	Ovary	Tumour	Ovarian Carcinoma	High Grade Ovarian Serous Adenocarcinoma	C105555	NA	NA	NA	NA	Unknown	NA	Unknown	SIDP00376	Homo Sapiens	Female	Unknown	Unknown	Hey-A8 and Hey-C2, are Cisplatin resistant derivations of HEY generated in athymic nude mice (PMID: 23934194).	1479988	ACH-002140	HEY_OVARY	CVCL_0297	NA	NA
SIDM00969	DOV13	NA	Cell Line	Adherent	NA	NA	NA	NA	MSS	6.26667	1.90087	NA	TRUE	TRUE	TRUE	TRUE	TRUE	TRUE	TRUE	TRUE	SIDS00438	Ovary	Unknown	Ovarian Carcinoma	Ovarian Adenocarcinoma	C7700	NA	NA	NA	NA	Unknown	NA	Unknown	SIDP00375	Homo Sapiens	Female	Unknown	Unknown	NA	1479987	NA	NA	CVCL_6774	NA	NA
SIDM00970	DSH1	NA	Cell Line	Adherent	NA	NA	NA	NA	MSS	10.5333	3.43929	NA	TRUE	TRUE	TRUE	TRUE	FALSE	TRUE	TRUE	TRUE	SIDS00437	Bladder	Unknown	Bladder Carcinoma	Bladder Carcinoma	C4912	NA	NA	NA	NA	Unknown	NA	Unknown	SIDP00374	Homo Sapiens	Unknown	Unknown	Unknown	NA	753552	ACH-002235	DSH1_URINARY_TRACT	CVCL_1182	NA	NA
SIDM00973	WM793B	WC00062	Cell Line	Adherent	NA	NA	NA	NA	MSS	16.9667	2.14715	NA	TRUE	TRUE	TRUE	TRUE	FALSE	TRUE	TRUE	TRUE	SIDS00434	Skin	Metastasis	Melanoma	Melanoma	C3224	37	NA	NA	NA	Unknown	NA	Unknown	SIDP00372	Homo Sapiens	Male	Unknown	Unknown	1205Lu was dervied by serial passaging of WM793 through immune deficient mice and harvesting lung metastases (DOI: 10.4172/1948-5956.1000401).	1299081	ACH-000827	WM793_SKIN	CVCL_8787	NA	ATCC:CRL-2806
SIDM00974	WM35	WC00060	Cell Line	Adherent	NA	NA	NA	NA	MSS	9.43333	2.87193	NA	TRUE	TRUE	TRUE	TRUE	FALSE	TRUE	TRUE	TRUE	SIDS00433	Skin	Tumour	Melanoma	Melanoma	C3224	NA	NA	NA	NA	Unknown	NA	Unknown	SIDP00371	Homo Sapiens	Unknown	Unknown	Unknown	NA	1299080	ACH-002207	WM35_SKIN	CVCL_0580	NA	ATCC:CRL-2807
SIDM00975	WM278	WC00054	Cell Line	Adherent	NA	NA	NA	NA	MSS	9.06667	3.1867	NA	TRUE	TRUE	TRUE	TRUE	FALSE	TRUE	TRUE	TRUE	SIDS00432	Skin	Tumour	Melanoma	Melanoma	C3224	NA	NA	NA	NA	Unknown	NA	Unknown	SIDP00370	Homo Sapiens	Unknown	Unknown	Unknown	NA	1240226	ACH-002206	WM278_SKIN	CVCL_6473	NA	Rockland:WM278
SIDM00976	WM1552C	EST73	Cell Line	Adherent	NA	NA	NA	NA	MSS	7.16667	2.00705	NA	TRUE	TRUE	TRUE	TRUE	FALSE	TRUE	TRUE	TRUE	SIDS00431	Skin	Tumour	Melanoma	Melanoma	C3224	72	NA	NA	NA	Unknown	NA	Unknown	SIDP00369	Homo Sapiens	Male	Unknown	Unknown	NA	1299078	ACH-002205	WM1552C_SKIN	CVCL_6472	NA	Rockland:WM1552C
SIDM00982	42-MG-BA	NA	Cell Line	Adherent	NA	NA	NA	NA	MSS	5.86667	3.83374	NA	TRUE	TRUE	TRUE	TRUE	TRUE	TRUE	TRUE	TRUE	SIDS00444	Central Nervous System	Tumour	Glioblastoma	Glioblastoma	C3058	63	NA	NA	1990	None	NA	Temporal Lobe	SIDP00381	Homo Sapiens	Male	Unknown	Unknown	NA	687561	ACH-000323	42MGBA_CENTRAL_NERVOUS_SYSTEM	CVCL_1798	NA	DSMZ:ACC-431
SIDM00983	647-V	NA	Cell Line	Adherent	NA	NA	NA	NA	MSS	13.7333	2.50238	NA	TRUE	TRUE	TRUE	TRUE	FALSE	TRUE	TRUE	TRUE	SIDS00446	Bladder	Tumour	Bladder Carcinoma	Bladder Carcinoma	C4912	NA	NA	NA	NA	Unknown	NA	Unknown	SIDP00383	Homo Sapiens	Male	Unknown	Unknown	NA	906797	ACH-000896	647V_URINARY_TRACT	CVCL_1049	NA	DSMZ:ACC-414
SIDM00985	BL-41	IARC/BL41	Cell Line	Suspension	NA	NA	NA	NA	MSS	6.83333	3.10761	NA	TRUE	TRUE	TRUE	TRUE	FALSE	TRUE	TRUE	TRUE	SIDS00460	Haematopoietic and Lymphoid	Tumour	Burkitt's Lymphoma	Burkitt's Lymphoma	C2912	8	NA	NA	NA	Unknown	NA	Unknown	SIDP00397	Homo Sapiens	Male	White	Unknown	NA	910706	ACH-000245	BL41_HAEMATOPOIETIC_AND_LYMPHOID_TISSUE	CVCL_1087	NA	DSMZ:ACC-160
SIDM00987	BHT-101	NA	Cell Line	Adherent	NA	NA	NA	NA	MSS	5.66667	4.26498	NA	TRUE	TRUE	TRUE	TRUE	FALSE	TRUE	TRUE	TRUE	SIDS00458	Thyroid	Metastasis	Thyroid Gland Carcinoma	Anaplastic Thyroid Carcinoma	C3878	63	NA	NA	NA	Unknown	NA	Lymph node	SIDP00395	Homo Sapiens	Female	Unknown	Unknown	NA	906696	ACH-000191	BHT101_THYROID	CVCL_1085	NA	DSMZ:ACC-279
SIDM00988	BFTC-909	NA	Cell Line	Adherent	NA	NA	NA	NA	MSS	12.2333	3.26287	NA	TRUE	TRUE	TRUE	TRUE	FALSE	TRUE	TRUE	TRUE	SIDS00457	Kidney	Tumour	Kidney Carcinoma	Renal Pelvis Urothelial Carcinoma	C7355	64	NA	NA	1990	Unknown	NA	Renal pelvis	SIDP00394	Homo Sapiens	Male	Unknown	Unknown	NA	910698	ACH-000792	BFTC909_KIDNEY	CVCL_1084	NA	DSMZ:ACC-367
SIDM00989	BFTC-905	NA	Cell Line	Adherent	NA	NA	NA	NA	MSS	14.5333	2.66024	NA	TRUE	TRUE	TRUE	TRUE	FALSE	TRUE	TRUE	TRUE	SIDS00456	Bladder	Tumour	Bladder Carcinoma	Bladder Carcinoma	C4912	51	NA	NA	1990	Unknown	NA	Unknown	SIDP00393	Homo Sapiens	Female	East Asian	Unknown	NA	910926	ACH-000802	BFTC905_URINARY_TRACT	CVCL_1083	NA	DSMZ:ACC-361
SIDM00992	B-CPAP	NA	Cell Line	Adherent	NA	NA	NA	NA	MSS	7.96667	2.96633	NA	TRUE	TRUE	TRUE	TRUE	FALSE	TRUE	TRUE	TRUE	SIDS00453	Thyroid	Tumour	Thyroid Gland Carcinoma	Papillary Thyroid Carcinoma	C4035	76	NA	NA	1992	Unknown	NA	Unknown	SIDP00390	Homo Sapiens	Female	Unknown	Unknown	NA	924104	ACH-000456	BCPAP_THYROID	CVCL_0153	NA	DSMZ:ACC-273
SIDM00993	AMO-1	NA	Cell Line	Suspension	NA	NA	NA	NA	MSS	16.3	3.49653	NA	TRUE	TRUE	TRUE	TRUE	FALSE	TRUE	TRUE	TRUE	SIDS00452	Haematopoietic and Lymphoid	Metastasis	Plasma Cell Myeloma	Plasma Cell Myeloma	C3242	64	NA	NA	1984	Unknown	NA	Ascites	SIDP00389	Homo Sapiens	Female	Unknown	Unknown	NA	1295741	ACH-000838	AMO1_HAEMATOPOIETIC_AND_LYMPHOID_TISSUE	CVCL_1806	NA	DSMZ:ACC-538
SIDM00994	ALL-SIL	SIL-ALL	Cell Line	Suspension	NA	NA	NA	NA	MSS	6.86667	2.04827	NA	TRUE	TRUE	TRUE	TRUE	FALSE	TRUE	TRUE	TRUE	SIDS00451	Haematopoietic and Lymphoid	Tumour	T-Lymphoblastic Leukemia	Childhood T Acute Lymphoblastic Leukemia	C7953	17	NA	NA	NA	Unknown	NA	Peripheral Blood	SIDP00388	Homo Sapiens	Male	Unknown	Unknown	NA	1295740	ACH-000105	ALLSIL_HAEMATOPOIETIC_AND_LYMPHOID_TISSUE	CVCL_1805	NA	DSMZ:ACC-511
SIDM00996	8505C	NA	Cell Line	Adherent	NA	NA	NA	NA	MSS	8.46667	3.00086	NA	TRUE	TRUE	TRUE	TRUE	FALSE	TRUE	TRUE	TRUE	SIDS00449	Thyroid	Tumour	Thyroid Gland Carcinoma	Anaplastic Thyroid Carcinoma	C3878	78	NA	NA	NA	Unknown	NA	Thyroid	SIDP00386	Homo Sapiens	Female	Unknown	Unknown	NA	924102	ACH-001307	8505C_THYROID	CVCL_1054	NA	JCRB:JCRB0826
SIDM00997	8305C	8305C_1	Cell Line	Adherent	NA	NA	NA	NA	MSS	10.0667	3.09478	NA	TRUE	TRUE	TRUE	TRUE	FALSE	TRUE	TRUE	TRUE	SIDS00448	Thyroid	Tumour	Thyroid Gland Carcinoma	Anaplastic Thyroid Carcinoma	C3878	67	NA	NA	NA	Unknown	NA	Thyroid	SIDP00385	Homo Sapiens	Female	Unknown	Unknown	NA	906795	ACH-001306	8305C_THYROID	CVCL_1053	NA	JCRB:JCRB0824
SIDM00998	8-MG-BA	NA	Cell Line	Adherent	NA	NA	NA	NA	MSS	6	2.19748	NA	TRUE	TRUE	TRUE	TRUE	TRUE	TRUE	TRUE	TRUE	SIDS00447	Central Nervous System	Tumour	Glioblastoma	Glioblastoma	C3058	54	NA	NA	1989	None	NA	Frontal Brain lobe	SIDP00384	Homo Sapiens	Female	Unknown	Unknown	NA	687562	ACH-000137	8MGBA_CENTRAL_NERVOUS_SYSTEM	CVCL_1052	NA	DSMZ:ACC-432
SIDM00999	639-V	NA	Cell Line	Adherent	NA	NA	NA	NA	MSS	49.5667	2.40609	NA	TRUE	TRUE	TRUE	TRUE	FALSE	TRUE	TRUE	TRUE	SIDS00445	Bladder	Tumour	Bladder Carcinoma	Bladder Carcinoma	C4912	69	NA	NA	1973	Unknown	NA	Left ureter	SIDP00382	Homo Sapiens	Male	White	Unknown	NA	906798	ACH-000973	639V_URINARY_TRACT	CVCL_1048	NA	DSMZ:ACC-413
SIDM01000	WM-115	WM115F;WM115-mel;WC00079	Cell Line	Adherent	NA	NA	NA	NA	MSS	11.5	1.95656	NA	TRUE	TRUE	TRUE	TRUE	FALSE	TRUE	TRUE	TRUE	SIDS00427	Skin	Tumour	Melanoma	Melanoma	C3224	55	NA	NA	NA	Unknown	NA	Unknown	SIDP00368	Homo Sapiens	Female	Unknown	Unknown	WM115, WM266-4, WM239A and WM165-1 were all derived from the same patient. WM115 cell line originated from the primary tumor, and WM239A, WM165-1 and WM266-4 were from individual lymph-node metastases (Rockland).	909784	ACH-000304	WM115_SKIN	CVCL_0040	NA	Rockland:WM115
SIDM01001	DU-4475	NA	Cell Line	Suspension	NA	NA	NA	NA	MSS	7.26667	3.74435	NA	TRUE	TRUE	TRUE	TRUE	FALSE	TRUE	TRUE	TRUE	SIDS00500	Breast	Metastasis	Breast Carcinoma	Breast Carcinoma	C4872	62	NA	NA	NA	Unknown	NA	Unknown	SIDP00437	Homo Sapiens	Female	Unknown	Unknown	NA	906844	ACH-000258	DU4475_BREAST	CVCL_1183	NA	DSMZ:ACC-427
SIDM01002	EFM-192A	NA	Cell Line	Adherent	NA	NA	NA	NA	MSS	4.8	3.14891	NA	TRUE	TRUE	TRUE	TRUE	FALSE	TRUE	TRUE	TRUE	SIDS00502	Breast	Metastasis	Breast Carcinoma	Breast Carcinoma	C4872	46	NA	NA	1985	Unknown	NA	Pleural Effusion	SIDP00439	Homo Sapiens	Female	White	Unknown	EFM-192B and EFM-192C were established from the same patient as EFM-192A (DSMZ).	1290798	ACH-000117	EFM192A_BREAST	CVCL_1812	NA	DSMZ:ACC-258
SIDM01003	KE-37	NA	Cell Line	Suspension	NA	NA	NA	NA	MSS	5.3	1.97931	NA	TRUE	TRUE	TRUE	TRUE	FALSE	TRUE	TRUE	TRUE	SIDS00552	Haematopoietic and Lymphoid	Tumour	T-Lymphoblastic Leukemia	Adult T Acute Lymphoblastic Leukemia	C9142	27	NA	NA	1979	Unknown	NA	Unknown	SIDP00486	Homo Sapiens	Male	Unknown	Unknown	NA	907277	ACH-000101	KE37_HAEMATOPOIETIC_AND_LYMPHOID_TISSUE	CVCL_1327	NA	DSMZ:ACC-46
SIDM01006	KARPAS-620	K620	Cell Line	Suspension	NA	NA	NA	NA	MSS	5.66667	2.8939	NA	TRUE	TRUE	TRUE	TRUE	FALSE	TRUE	TRUE	TRUE	SIDS00549	Haematopoietic and Lymphoid	Tumour	Plasma Cell Myeloma	Plasma Cell Myeloma	C3242	77	NA	NA	NA	Unknown	NA	Unknown	SIDP00483	Homo Sapiens	Female	Unknown	Unknown	NA	1327775	ACH-000193	KARPAS620_HAEMATOPOIETIC_AND_LYMPHOID_TISSUE	CVCL_1823	NA	Ximbio:KARPAS-620
SIDM01007	KARPAS-45	T-45	Cell Line	Suspension	NA	NA	NA	NA	MSS	152.067	3.68062	NA	TRUE	TRUE	TRUE	TRUE	FALSE	TRUE	TRUE	TRUE	SIDS00548	Haematopoietic and Lymphoid	Tumour	T-Lymphoblastic Leukemia	Childhood T Acute Lymphoblastic Leukemia	C7953	2	NA	NA	1972	Unknown	NA	Unknown	SIDP00482	Homo Sapiens	Male	Unknown	Unknown	NA	907272	ACH-002256	KARPAS45_HAEMATOPOIETIC_AND_LYMPHOID_TISSUE	CVCL_1326	NA	ECACC:6072602
SIDM01008	KARPAS-422	K422	Cell Line	Suspension	NA	NA	NA	NA	MSS	10.7667	2.08048	NA	TRUE	TRUE	TRUE	TRUE	FALSE	TRUE	TRUE	TRUE	SIDS00547	Haematopoietic and Lymphoid	Metastasis	B-Cell Non-Hodgkin's Lymphoma	Diffuse Large B-Cell Lymphoma	C8851	73	NA	NA	NA	Unknown	NA	Unknown	SIDP00481	Homo Sapiens	Female	Unknown	Unknown	NA	907274	ACH-000315	KARPAS422_HAEMATOPOIETIC_AND_LYMPHOID_TISSUE	CVCL_1325	NA	ECACC:6101702
SIDM01009	KELLY	NB19;NB19-RIKEN	Cell Line	Adherent	NA	NA	NA	NA	MSS	6.56667	1.99444	NA	TRUE	TRUE	TRUE	TRUE	FALSE	TRUE	TRUE	TRUE	SIDS00553	Peripheral Nervous System	Tumour	Neuroblastoma	Neuroblastoma	C3270	NA	NA	NA	NA	Unknown	NA	Unknown	SIDP00487	Homo Sapiens	Unknown	Unknown	Unknown	NA	753618	ACH-000259	KELLY_AUTONOMIC_GANGLIA	CVCL_2092	NA	DSMZ:ACC-355
SIDM01010	KARPAS-299	K299	Cell Line	Suspension	NA	NA	NA	NA	MSS	5.2	1.8991	NA	TRUE	TRUE	TRUE	TRUE	FALSE	TRUE	TRUE	TRUE	SIDS00546	Haematopoietic and Lymphoid	Tumour	T-Cell Non-Hodgkin's Lymphoma	Anaplastic Large Cell Lymphoma	C3720	25	NA	NA	1986	Unknown	NA	Unknown	SIDP00480	Homo Sapiens	Male	Unknown	Unknown	NA	907273	ACH-000053	KARPAS299_HAEMATOPOIETIC_AND_LYMPHOID_TISSUE	CVCL_1324	NA	ECACC:6072604
SIDM01011	KARPAS-1106P	K1106	Cell Line	Suspension	NA	NA	NA	NA	MSS	10.2	2.0912	NA	TRUE	TRUE	TRUE	TRUE	FALSE	TRUE	TRUE	TRUE	SIDS00544	Haematopoietic and Lymphoid	Metastasis	B-Cell Non-Hodgkin's Lymphoma	Mediastinal Thymic Large B-Cell Cell Lymphoma	C9280	23	NA	NA	NA	Unknown	NA	Unknown	SIDP00478	Homo Sapiens	Female	Unknown	Unknown	NA	1327773	ACH-002254	KARPAS1106P_HAEMATOPOIETIC_AND_LYMPHOID_TISSUE	CVCL_1821	NA	ECACC:6072607
SIDM01012	JVM-3	NA	Cell Line	Suspension	NA	NA	NA	NA	MSS	7.23333	3.99214	NA	TRUE	TRUE	TRUE	TRUE	FALSE	TRUE	TRUE	TRUE	SIDS00543	Haematopoietic and Lymphoid	Tumour	Other Blood Cancers	B-Cell Prolymphocytic Leukemia	C4753	73	NA	NA	NA	Unknown	NA	Peripheral blood	SIDP00477	Homo Sapiens	Male	Unknown	Unknown	NA	907270	ACH-000346	JVM3_HAEMATOPOIETIC_AND_LYMPHOID_TISSUE	CVCL_1320	NA	DSMZ:ACC-18
SIDM01013	JVM-2	NA	Cell Line	Suspension	NA	NA	NA	NA	MSS	5.33333	2.01037	NA	TRUE	TRUE	TRUE	TRUE	FALSE	TRUE	TRUE	TRUE	SIDS00542	Haematopoietic and Lymphoid	Tumour	B-Cell Non-Hodgkin's Lymphoma	Mantle Cell Lymphoma	C4337	63	NA	NA	NA	Unknown	NA	Peripheral blood	SIDP00476	Homo Sapiens	Female	Unknown	Unknown	NA	907269	ACH-000106	JVM2_HAEMATOPOIETIC_AND_LYMPHOID_TISSUE	CVCL_1319	NA	DSMZ:ACC-12
SIDM01015	JURL-MK1	NA	Cell Line	Suspension	NA	NA	NA	NA	MSS	6.63333	1.90414	NA	TRUE	TRUE	TRUE	TRUE	FALSE	TRUE	TRUE	TRUE	SIDS00540	Haematopoietic and Lymphoid	Tumour	Chronic Myelogenous Leukemia	Chronic Myelogenous Leukemia	C3174	73	NA	NA	1993	Unknown	NA	Peripheral Blood	SIDP00475	Homo Sapiens	Male	Unknown	Unknown	JURL-MK1 and JURL-MK2 are sister cell lines derived from the same patient (DSMZ).	1327771	ACH-000326	JURLMK1_HAEMATOPOIETIC_AND_LYMPHOID_TISSUE	CVCL_2086	NA	DSMZ:ACC-532
SIDM01017	KARPAS-231	NA	Cell Line	Suspension	NA	NA	NA	NA	MSS	6.63333	2.05209	NA	TRUE	TRUE	TRUE	TRUE	FALSE	TRUE	TRUE	TRUE	SIDS00545	Haematopoietic and Lymphoid	Tumour	B-Lymphoblastic Leukemia	Adult B Acute Lymphoblastic Leukemia	C9143	71	NA	NA	NA	Unknown	NA	Unknown	SIDP00479	Homo Sapiens	Female	Unknown	Unknown	NA	1327774	ACH-002255	KARPAS231_HAEMATOPOIETIC_AND_LYMPHOID_TISSUE	CVCL_1822	NA	ECACC:6120601
SIDM01018	KM-H2	NA	Cell Line	Suspension	NA	NA	NA	NA	MSS	24	2.86316	NA	TRUE	TRUE	TRUE	TRUE	FALSE	TRUE	TRUE	TRUE	SIDS00554	Haematopoietic and Lymphoid	Metastasis	Hodgkin's Lymphoma	Hodgkin's Lymphoma	C9357	37	NA	NA	NA	Unknown	NA	Pleural effusion	SIDP00488	Homo Sapiens	Male	Unknown	Unknown	NA	909976	ACH-000815	KMH2_HAEMATOPOIETIC_AND_LYMPHOID_TISSUE	CVCL_1330	NA	DSMZ:ACC-8
SIDM01019	KMOE-2	NA	Cell Line	Suspension	NA	NA	NA	NA	MSS	22.8	3.62874	NA	TRUE	TRUE	TRUE	TRUE	FALSE	TRUE	TRUE	TRUE	SIDS00555	Haematopoietic and Lymphoid	Tumour	Acute Myeloid Leukemia	Erythroleukemia	C7152	2	NA	NA	1978	Unknown	NA	Peripheral Blood	SIDP00489	Homo Sapiens	Female	Unknown	Unknown	NA	907280	ACH-002258	KMOE2_HAEMATOPOIETIC_AND_LYMPHOID_TISSUE	CVCL_1332	NA	DSMZ:ACC-37
SIDM01020	KMS-12-BM	NA	Cell Line	Suspension	NA	NA	NA	NA	MSS	11.2667	3.41059	NA	TRUE	TRUE	TRUE	TRUE	FALSE	TRUE	TRUE	TRUE	SIDS00556	Haematopoietic and Lymphoid	Tumour	Plasma Cell Myeloma	Plasma Cell Myeloma	C3242	64	NA	NA	1988	Chemotherapy	NA	Bone marrow	SIDP00490	Homo Sapiens	Female	Unknown	Unknown	KMS-12-PE and KMS-12-BM were both derived from the same patient (DSMZ).	907281	ACH-000380	KMS12BM_HAEMATOPOIETIC_AND_LYMPHOID_TISSUE	CVCL_1334	NA	DSMZ:ACC-551
SIDM01023	MONO-MAC-6	MM6	Cell Line	Suspension	NA	NA	NA	NA	MSS	5.23333	1.90748	NA	TRUE	TRUE	TRUE	TRUE	FALSE	TRUE	TRUE	TRUE	SIDS00569	Haematopoietic and Lymphoid	Tumour	Acute Myeloid Leukemia	Adult Acute Monocytic Leukemia	C8263	64	NA	NA	1985	Unknown	NA	Peripheral Blood	SIDP00502	Homo Sapiens	Male	Unknown	Unknown	MONO-MAC-1 and MONO-MAC-6 are simultaneous sister cell lines derived from a peripheral blood sample from the same patient (DSMZ).	908148	ACH-000006	MONOMAC6_HAEMATOPOIETIC_AND_LYMPHOID_TISSUE	CVCL_1426	NA	DSMZ:ACC-124
SIDM01024	KYSE-70	KY70	Cell Line	Adherent	NA	NA	NA	NA	MSS	16.7	2.4405	NA	TRUE	TRUE	TRUE	TRUE	TRUE	TRUE	TRUE	TRUE	SIDS00568	Esophagus	Tumour	Esophageal Squamous Cell Carcinoma	Esophageal Squamous Cell Carcinoma	C4024	77	NA	NA	NA	None	NA	Middle intrathoracic oesophagus	SIDP00501	Homo Sapiens	Male	East Asian	Unknown	NA	753576	ACH-000784	KYSE70_OESOPHAGUS	CVCL_1356	NA	DSMZ:ACC-363
SIDM01025	KYSE-520	NA	Cell Line	Adherent	NA	NA	NA	NA	MSS	13.4667	2.69234	NA	TRUE	TRUE	TRUE	TRUE	TRUE	TRUE	TRUE	TRUE	SIDS00567	Esophagus	Tumour	Esophageal Squamous Cell Carcinoma	Esophageal Squamous Cell Carcinoma	C4024	58	NA	NA	NA	None	NA	Lower intrathoracic oesophagus	SIDP00500	Homo Sapiens	Female	East Asian	Unknown	NA	753575	ACH-000637	KYSE520_OESOPHAGUS	CVCL_1355	NA	DSMZ:ACC-371
SIDM01027	KYSE-450	NA	Cell Line	Adherent	NA	NA	NA	NA	MSS	20.3333	2.26739	NA	TRUE	TRUE	TRUE	TRUE	TRUE	TRUE	TRUE	TRUE	SIDS00565	Esophagus	Tumour	Esophageal Squamous Cell Carcinoma	Esophageal Squamous Cell Carcinoma	C4024	59	NA	NA	NA	None	NA	Middle intrathoracic oesophagus	SIDP00498	Homo Sapiens	Male	East Asian	Unknown	NA	907320	ACH-000865	KYSE450_OESOPHAGUS	CVCL_1353	NA	DSMZ:ACC-387
SIDM01028	KYSE-410	NA	Cell Line	Adherent	NA	NA	NA	NA	MSS	20.8	3.92046	NA	TRUE	TRUE	TRUE	TRUE	TRUE	TRUE	TRUE	TRUE	SIDS00564	Esophagus	Tumour	Esophageal Squamous Cell Carcinoma	Esophageal Squamous Cell Carcinoma	C4024	51	NA	NA	NA	Unknown	NA	Cervical oesophagus	SIDP00497	Homo Sapiens	Male	East Asian	Unknown	NA	753574	ACH-000809	KYSE410_OESOPHAGUS	CVCL_1352	NA	DSMZ:ACC-381
SIDM01029	KYSE-270	KY-270	Cell Line	Adherent	NA	NA	NA	NA	MSS	21.2333	2.86673	NA	TRUE	TRUE	TRUE	TRUE	TRUE	TRUE	TRUE	TRUE	SIDS00563	Esophagus	Tumour	Esophageal Squamous Cell Carcinoma	Esophageal Squamous Cell Carcinoma	C4024	79	NA	NA	NA	None	NA	Middle intrathoracic oesophagus	SIDP00496	Homo Sapiens	Male	East Asian	Unknown	NA	907319	ACH-000873	KYSE270_OESOPHAGUS	CVCL_1350	NA	DSMZ:ACC-380
SIDM01030	KYSE-180	KY180	Cell Line	Adherent	NA	NA	NA	NA	MSS	16.4	2.60406	NA	TRUE	TRUE	TRUE	TRUE	FALSE	TRUE	TRUE	TRUE	SIDS00562	Esophagus	Tumour	Esophageal Squamous Cell Carcinoma	Esophageal Squamous Cell Carcinoma	C4024	43	NA	NA	NA	None	NA	Middle intrathoracic oesophagus	SIDP00495	Homo Sapiens	Male	East Asian	Unknown	NA	907318	ACH-000693	KYSE180_OESOPHAGUS	CVCL_1349	NA	DSMZ:ACC-379
SIDM01031	KYSE-150	KY150	Cell Line	Adherent	NA	NA	NA	NA	MSS	21.7333	2.84721	NA	TRUE	TRUE	TRUE	TRUE	TRUE	TRUE	TRUE	TRUE	SIDS00561	Esophagus	Tumour	Esophageal Squamous Cell Carcinoma	Esophageal Squamous Cell Carcinoma	C4024	49	NA	NA	NA	Unknown	NA	Upper (cervical) oesophagus	SIDP00494	Homo Sapiens	Female	Unknown	Unknown	NA	907317	ACH-000855	KYSE150_OESOPHAGUS	CVCL_1348	NA	DSMZ:ACC-375
SIDM01032	KYSE-140	NA	Cell Line	Adherent	NA	NA	NA	NA	MSS	20.9333	2.81827	NA	TRUE	TRUE	TRUE	TRUE	TRUE	TRUE	TRUE	TRUE	SIDS00560	Esophagus	Tumour	Esophageal Squamous Cell Carcinoma	Esophageal Squamous Cell Carcinoma	C4024	54	NA	NA	NA	Unknown	NA	Middle intrathoracic oesophagus	SIDP00493	Homo Sapiens	Male	East Asian	Unknown	NA	753573	ACH-000823	KYSE140_OESOPHAGUS	CVCL_1347	NA	DSMZ:ACC-348
SIDM01033	KU-19-19	KU 19-19, KU19-19;Keio University-19-19	Cell Line	Adherent	NA	NA	NA	NA	MSS	11.8667	3.21026	NA	TRUE	TRUE	TRUE	TRUE	FALSE	TRUE	TRUE	TRUE	SIDS00559	Bladder	Tumour	Bladder Carcinoma	Bladder Carcinoma	C4912	76	NA	NA	1993	Unknown	NA	Unknown	SIDP00492	Homo Sapiens	Female	Unknown	Unknown	NA	907312	ACH-000486	KU1919_URINARY_TRACT	CVCL_1344	NA	DSMZ:ACC-395
SIDM01034	KOPN-8	NA	Cell Line	Suspension	NA	NA	NA	NA	MSS	9.63333	1.9763	NA	TRUE	TRUE	TRUE	TRUE	FALSE	TRUE	TRUE	TRUE	SIDS00558	Haematopoietic and Lymphoid	Tumour	B-Lymphoblastic Leukemia	Childhood B Acute Lymphoblastic Leukemia	C9140	0.25	NA	NA	1977	Unknown	NA	Peripheral Blood	SIDP00491	Homo Sapiens	Female	Unknown	Unknown	NA	1330933	ACH-001106	KOPN8_HAEMATOPOIETIC_AND_LYMPHOID_TISSUE	CVCL_1866	NA	DSMZ:ACC-552
SIDM01036	JJN-3	NA	Cell Line	Suspension	NA	NA	NA	NA	MSS	8.83333	2.66454	NA	TRUE	TRUE	TRUE	TRUE	FALSE	TRUE	TRUE	TRUE	SIDS00538	Haematopoietic and Lymphoid	Tumour	Plasma Cell Myeloma	Plasma Cell Myeloma	C3242	57	NA	NA	1987	Unknown	NA	Bone marrow	SIDP00473	Homo Sapiens	Female	Unknown	Unknown	NA	1327766	ACH-000653	JJN3_HAEMATOPOIETIC_AND_LYMPHOID_TISSUE	CVCL_2078	NA	DSMZ:ACC-541
SIDM01040	FU-OV-1	NA	Cell Line	Adherent	NA	NA	NA	NA	MSS	9.56667	2.82034	NA	TRUE	TRUE	TRUE	TRUE	FALSE	TRUE	TRUE	TRUE	SIDS00515	Ovary	Tumour	Ovarian Carcinoma	High Grade Ovarian Serous Adenocarcinoma	C105555	65	NA	NA	1989	Unknown	NA	Ovary	SIDP00451	Homo Sapiens	Female	East Asian	Unknown	NA	1240129	ACH-000574	FUOV1_OVARY	CVCL_2047	NA	DSMZ:ACC-444
SIDM01041	FLO-1	NA	Cell Line	Adherent	NA	NA	NA	NA	MSS	7.5	1.90716	NA	TRUE	TRUE	TRUE	TRUE	TRUE	TRUE	TRUE	TRUE	SIDS00514	Esophagus	Tumour	Esophageal Carcinoma	Esophageal Adenocarcinoma	C4025	68	NA	NA	1991	Unknown	NA	Unknown	SIDP00450	Homo Sapiens	Male	White	Unknown	NA	1503361	ACH-001500	FLO1_OESOPHAGUS	CVCL_2045	NA	DSMZ:ACC--698
SIDM01042	EVSA-T	NA	Cell Line	Adherent	NA	NA	NA	NA	MSS	16.5	2.83903	NA	TRUE	TRUE	TRUE	TRUE	TRUE	TRUE	TRUE	TRUE	SIDS00513	Breast	Metastasis	Breast Carcinoma	Breast Carcinoma	C4872	NA	NA	NA	NA	Unknown	NA	Ascites	SIDP00449	Homo Sapiens	Female	Unknown	Unknown	NA	906862	ACH-001065	EVSAT_BREAST	CVCL_1207	NA	DSMZ:ACC-433
SIDM01043	ESS-1	NA	Cell Line	Adherent	NA	NA	NA	NA	MSS	32.4	2.00602	NA	TRUE	TRUE	TRUE	TRUE	TRUE	FALSE	TRUE	TRUE	SIDS00512	Endometrium	Tumour	Other Sarcomas	Endometrial Stromal Sarcoma	C8973	76	NA	NA	NA	Unknown	NA	Uterus	SIDP00448	Homo Sapiens	Female	White	Unknown	NA	907000	ACH-000913	ESS1_ENDOMETRIUM	CVCL_1205	NA	DSMZ:ACC-461
SIDM01044	EPLC-272H	NA	Cell Line	Adherent	NA	NA	NA	NA	MSS	12.4	3.00836	NA	TRUE	TRUE	TRUE	TRUE	TRUE	TRUE	TRUE	TRUE	SIDS00511	Lung	Tumour	Other Solid Cancers	Lung Mucoepidermoid Carcinoma	C45544	57	NA	NA	1986	None	NA	Lung	SIDP00447	Homo Sapiens	Male	White	Unknown	NA	753556	ACH-000585	EPLC272H_LUNG	CVCL_1197	NA	DSMZ:ACC-383
SIDM01047	EM-2	NA	Cell Line	Suspension	NA	NA	NA	NA	MSS	7.03333	3.41685	NA	TRUE	TRUE	TRUE	TRUE	FALSE	TRUE	TRUE	TRUE	SIDS00508	Haematopoietic and Lymphoid	Tumour	Chronic Myelogenous Leukemia	Chronic Myelogenous Leukemia	C3174	5	NA	NA	1980	Unknown	NA	Bone marrow	SIDP00445	Homo Sapiens	Female	White	Unknown	EM-2 and EM-3 were derived from the same patient. EM-2 was established +28 days after bone marrow transplantation. EM-3 was established +47 days after bone marrow transplantation (DSMZ).	906855	ACH-000295	EM2_HAEMATOPOIETIC_AND_LYMPHOID_TISSUE	CVCL_1196	NA	DSMZ:ACC-135
SIDM01048	EJM	NA	Cell Line	Unknown	NA	NA	NA	NA	MSS	16.0333	2.93903	NA	TRUE	TRUE	TRUE	TRUE	FALSE	TRUE	TRUE	TRUE	SIDS00507	Haematopoietic and Lymphoid	Metastasis	Plasma Cell Myeloma	Plasma Cell Myeloma	C3242	58	NA	NA	1988	Unknown	NA	Peritoneal fluid	SIDP00444	Homo Sapiens	Female	Unknown	Unknown	NA	1297447	ACH-000821	EJM_HAEMATOPOIETIC_AND_LYMPHOID_TISSUE	CVCL_2030	NA	DSMZ:ACC-560
SIDM01050	EGI-1	NA	Cell Line	Adherent	NA	NA	NA	NA	MSS	8.1	2.80788	NA	TRUE	TRUE	TRUE	TRUE	TRUE	TRUE	TRUE	TRUE	SIDS00505	Biliary Tract	Tumour	Biliary Tract Carcinoma	Cholangiocarcinoma	C4436	52	NA	NA	1984	None	NA	Unknown	SIDP00442	Homo Sapiens	Male	White	Unknown	NA	906853	ACH-001494	EGI1_BILIARY_TRACT	CVCL_1193	NA	DSMZ:ACC-385
SIDM01052	EFO-21	NA	Cell Line	Adherent	NA	NA	NA	NA	MSS	8.3	2.85049	NA	TRUE	TRUE	TRUE	TRUE	TRUE	TRUE	TRUE	TRUE	SIDS00503	Ovary	Metastasis	Ovarian Carcinoma	Ovarian Serous Cystadenocarcinoma	C7978	56	NA	NA	1979	Unknown	NA	Ascites	SIDP00440	Homo Sapiens	Female	White	Unknown	NA	911905	ACH-000308	EFO21_OVARY	CVCL_0029	NA	DSMZ:ACC-235
SIDM01055	GAMG	NA	Cell Line	Adherent	NA	NA	NA	NA	MSS	5.26667	2.92462	NA	TRUE	TRUE	TRUE	TRUE	TRUE	TRUE	TRUE	TRUE	SIDS00516	Central Nervous System	Tumour	Glioblastoma	Glioblastoma	C3058	42	NA	NA	NA	Unknown	NA	Unknown	SIDP00452	Homo Sapiens	Female	Unknown	Unknown	NA	906868	ACH-000098	GAMG_CENTRAL_NERVOUS_SYSTEM	CVCL_1226	NA	DSMZ:ACC-242
SIDM01056	EFM-19	NA	Cell Line	Adherent	NA	NA	NA	NA	MSS	7.43333	2.83764	NA	TRUE	TRUE	TRUE	TRUE	FALSE	TRUE	TRUE	TRUE	SIDS00501	Breast	Metastasis	Breast Carcinoma	Ductal Breast Carcinoma	C4017	50	NA	NA	1979	Unknown	NA	Pleural Effusion	SIDP00438	Homo Sapiens	Female	White	Unknown	NA	906851	ACH-000330	EFM19_BREAST	CVCL_0253	NA	DSMZ:ACC-231
SIDM01057	GDM-1	NA	Cell Line	Suspension	NA	NA	NA	NA	MSS	5.83333	2.05196	NA	TRUE	TRUE	TRUE	TRUE	FALSE	FALSE	TRUE	TRUE	SIDS00517	Haematopoietic and Lymphoid	Tumour	Acute Myeloid Leukemia	Adult Acute Myeloid Leukemia	C9154	NA	NA	NA	1979	Unknown	NA	Peripheral Blood	SIDP00453	Homo Sapiens	Female	Unknown	Unknown	NA	906870	ACH-000081	GDM1_HAEMATOPOIETIC_AND_LYMPHOID_TISSUE	CVCL_1230	NA	DSMZ:ACC-87
SIDM01058	GRANTA-519	G519	Cell Line	Suspension	NA	NA	NA	NA	MSS	4.56667	1.89087	NA	TRUE	TRUE	TRUE	TRUE	FALSE	FALSE	TRUE	TRUE	SIDS00519	Haematopoietic and Lymphoid	Tumour	B-Cell Non-Hodgkin's Lymphoma	Mantle Cell Lymphoma	C4337	58	NA	NA	1991	Unknown	NA	Peripheral Blood	SIDP00455	Homo Sapiens	Female	White	Unknown	NA	1303897	ACH-000073	GRANTA519_HAEMATOPOIETIC_AND_LYMPHOID_TISSUE	CVCL_1818	NA	DSMZ:ACC-342
SIDM01060	IGR-1	NA	Cell Line	Adherent	NA	NA	NA	NA	MSS	35.4667	3.14241	NA	TRUE	TRUE	TRUE	TRUE	FALSE	TRUE	TRUE	TRUE	SIDS00533	Skin	Metastasis	Melanoma	Melanoma	C3224	42	NA	NA	NA	Unknown	NA	Groin lymph node	SIDP00468	Homo Sapiens	Male	Unknown	Unknown	NA	907169	ACH-000882	IGR1_SKIN	CVCL_1303	NA	DSMZ:ACC-236
SIDM01062	HDQ-P1	NA	Cell Line	Adherent	NA	NA	NA	NA	MSS	10	4.13906	NA	TRUE	TRUE	TRUE	TRUE	FALSE	TRUE	TRUE	TRUE	SIDS00531	Breast	Tumour	Breast Carcinoma	Breast Carcinoma	C4872	50	NA	NA	1995	Unknown	NA	Unknown	SIDP00466	Homo Sapiens	Female	Unknown	Unknown	NA	1290922	ACH-000643	HDQP1_BREAST	CVCL_2067	NA	DSMZ:ACC-494
SIDM01063	HD-MY-Z	NA	Cell Line	Unknown	NA	NA	NA	NA	MSS	7.1	2.4413	NA	TRUE	TRUE	TRUE	TRUE	FALSE	TRUE	TRUE	TRUE	SIDS00530	Haematopoietic and Lymphoid	Metastasis	Acute Myeloid Leukemia	Adult Acute Myeloid Leukemia	C9154	29	NA	NA	1991	Unknown	NA	Pleural effusion	SIDP00465	Homo Sapiens	Unknown	Unknown	Unknown	NA	907050	ACH-000190	HDMYZ_HAEMATOPOIETIC_AND_LYMPHOID_TISSUE	CVCL_1273	NA	DSMZ:ACC-346
SIDM01064	HDLM-2	NA	Cell Line	Suspension	NA	NA	NA	NA	MSS	8.5	1.89009	NA	TRUE	TRUE	TRUE	TRUE	FALSE	TRUE	TRUE	TRUE	SIDS00529	Haematopoietic and Lymphoid	Metastasis	Hodgkin's Lymphoma	Hodgkin's Lymphoma	C9357	74	NA	NA	NA	Unknown	NA	Pleural effusion	SIDP00464	Homo Sapiens	Male	Unknown	Unknown	NA	924110	ACH-000267	HDLM2_HAEMATOPOIETIC_AND_LYMPHOID_TISSUE	CVCL_0009	NA	DSMZ:ACC-17
SIDM01066	IGR-37	MM1	Cell Line	Adherent	NA	NA	NA	NA	MSS	11.2333	1.66275	NA	TRUE	TRUE	TRUE	TRUE	FALSE	TRUE	TRUE	TRUE	SIDS00527	Skin	Metastasis	Melanoma	Melanoma	C3224	26	NA	NA	NA	Unknown	NA	Groin lymph node	SIDP00463	Homo Sapiens	Male	Unknown	Unknown	IGR-37 and IGR-39 derived from the same patient. IGR-37 was established from a lymph node metastasis. IGR-39 was established from a primary (achromic) cutaneous tumor (DSMZ).	1240153	ACH-000650	IGR37_SKIN	CVCL_2075	NA	DSMZ:ACC-237
SIDM01067	HCC-827	HCC0827	Cell Line	Adherent	NA	NA	NA	NA	MSS	6.3	2.84376	NA	TRUE	TRUE	TRUE	TRUE	FALSE	TRUE	TRUE	TRUE	SIDS00526	Lung	Tumour	Non-Small Cell Lung Carcinoma	Lung Adenocarcinoma	C3512	39	NA	NA	NA	Unknown	NA	Lung	SIDP00462	Homo Sapiens	Female	Unknown	Unknown	HCC-827-GR5 is a Gefitinib resistant clone of HCC-827. (10.1126/science.1141478).	1240146	ACH-000012	HCC827_LUNG	CVCL_2063	NA	DSMZ:ACC-566
SIDM01068	HCC-78	HCC0078	Cell Line	Adherent	NA	NA	NA	NA	MSS	8.8	3.94242	NA	TRUE	TRUE	TRUE	TRUE	TRUE	TRUE	TRUE	TRUE	SIDS00525	Lung	Metastasis	Non-Small Cell Lung Carcinoma	Lung Adenocarcinoma	C3512	65	NA	NA	NA	Unknown	NA	Pleural effusion	SIDP00461	Homo Sapiens	Male	Unknown	Unknown	NA	1290908	ACH-000562	HCC78_LUNG	CVCL_2061	NA	DSMZ:ACC-563
SIDM01069	HCC-44	HCC0044	Cell Line	Adherent	NA	NA	NA	NA	MSS	11.3333	3.0173	NA	TRUE	TRUE	TRUE	TRUE	FALSE	TRUE	TRUE	TRUE	SIDS00524	Lung	Tumour	Non-Small Cell Lung Carcinoma	Lung Adenocarcinoma	C3512	54	NA	NA	NA	Unknown	NA	Lung	SIDP00460	Homo Sapiens	Female	Unknown	Unknown	NA	1240145	ACH-000667	HCC44_LUNG	CVCL_2060	NA	DSMZ:ACC-534
SIDM01073	HC-1	NA	Cell Line	Suspension	NA	NA	NA	NA	MSS	5.4	3.90135	NA	TRUE	TRUE	TRUE	TRUE	FALSE	FALSE	TRUE	TRUE	SIDS00520	Haematopoietic and Lymphoid	Tumour	Other Blood Cancers	Hairy Cell Leukemia	C7402	56	NA	NA	NA	Unknown	NA	Unknown	SIDP00456	Homo Sapiens	Male	White	Unknown	NA	907044	ACH-002242	HC1_HAEMATOPOIETIC_AND_LYMPHOID_TISSUE	CVCL_1243	NA	DSMZ:ACC-301
SIDM01076	697	Line 697;EU-3	Cell Line	Suspension	NA	NA	NA	NA	MSS	5.66667	1.98304	NA	TRUE	TRUE	TRUE	TRUE	FALSE	FALSE	TRUE	TRUE	SIDS00442	Haematopoietic and Lymphoid	Tumour	B-Lymphoblastic Leukemia	Childhood B Acute Lymphoblastic Leukemia	C9140	12	NA	NA	1979	Unknown	NA	Bone marrow	SIDP00379	Homo Sapiens	Male	Unknown	Unknown	NA	906800	ACH-000070	697_HAEMATOPOIETIC_AND_LYMPHOID_TISSUE	CVCL_0079	NA	DSMZ:ACC-42
SIDM01077	VCaP	NA	Cell Line	Adherent	NA	NA	NA	NA	MSS	4.7	3.28126	NA	TRUE	TRUE	TRUE	TRUE	FALSE	TRUE	TRUE	TRUE	SIDS00424	Prostate	Metastasis	Prostate Carcinoma	Prostate Carcinoma	C4863	59	NA	NA	1997	Unknown	NA	Vertebral bone	SIDP00366	Homo Sapiens	Male	White	Unknown	NA	1299075	ACH-000115	VCAP_PROSTATE	CVCL_2235	NA	ATCC:CRL-2876
SIDM01078	SHP-77	NA	Cell Line	Semi-Adherent	NA	NA	NA	NA	MSS	16.2	2.0197	NA	TRUE	FALSE	TRUE	TRUE	FALSE	TRUE	TRUE	TRUE	SIDS00356	Lung	Tumour	Small Cell Lung Carcinoma	Small Cell Lung Carcinoma	C4917	54	NA	NA	1977	Unknown	NA	Lung	SIDP00301	Homo Sapiens	Male	White	Unknown	NA	724872	ACH-000790	SHP77_LUNG	CVCL_1693	NA	ATCC:CRL-2195
SIDM01079	SH-4	NA	Cell Line	Adherent	NA	NA	NA	NA	MSS	8.7	2.29964	NA	TRUE	TRUE	TRUE	TRUE	FALSE	TRUE	TRUE	TRUE	SIDS00355	Skin	Tumour	Melanoma	Melanoma	C3224	60	NA	NA	NA	Unknown	NA	Unknown	SIDP00300	Homo Sapiens	Female	White	Unknown	NA	909713	ACH-000441	SH4_SKIN	CVCL_1692	NA	ATCC:CRL-7724
SIDM01080	SCC-9	NA	Cell Line	Adherent	NA	NA	NA	NA	MSS	6.56667	3.14102	NA	TRUE	TRUE	TRUE	TRUE	TRUE	TRUE	TRUE	TRUE	SIDS00354	Head and Neck	Tumour	Oral Cavity Carcinoma	Tongue Squamous Cell Carcinoma	C4648	25	NA	NA	NA	Unknown	NA	Tongue	SIDP00299	Homo Sapiens	Male	Unknown	Unknown	NA	909709	ACH-000181	SCC9_UPPER_AERODIGESTIVE_TRACT	CVCL_1685	NA	ATCC:CRL-1629
SIDM01081	SCC-4	NA	Cell Line	Adherent	NA	NA	NA	NA	MSS	6.66667	2.9546	NA	TRUE	TRUE	TRUE	TRUE	TRUE	TRUE	TRUE	TRUE	SIDS00353	Head and Neck	Tumour	Oral Cavity Carcinoma	Tongue Squamous Cell Carcinoma	C4648	55	NA	NA	NA	Unknown	NA	Tongue	SIDP00298	Homo Sapiens	Male	Unknown	Unknown	NA	910904	ACH-000238	SCC4_UPPER_AERODIGESTIVE_TRACT	CVCL_1684	NA	ATCC:CRL-1624
SIDM01083	SCC-15	NA	Cell Line	Adherent	NA	NA	NA	NA	MSS	5.76667	3.19832	NA	TRUE	TRUE	TRUE	TRUE	FALSE	TRUE	TRUE	TRUE	SIDS00351	Head and Neck	Tumour	Oral Cavity Carcinoma	Tongue Squamous Cell Carcinoma	C4648	55	NA	NA	NA	Unknown	NA	Tongue	SIDP00296	Homo Sapiens	Male	Unknown	Unknown	NA	910911	ACH-000254	SCC15_UPPER_AERODIGESTIVE_TRACT	CVCL_1681	NA	ATCC:CRL-1623
SIDM01084	Saos-2	Sarcoma OSteogenic-2	Cell Line	Adherent	NA	NA	NA	NA	MSS	8.76667	2.59383	NA	TRUE	TRUE	TRUE	TRUE	FALSE	TRUE	TRUE	TRUE	SIDS00350	Bone	Tumour	Osteosarcoma	Osteosarcoma	C9145	11	NA	NA	NA	Chemotherapy	The patient was treated with RTG, methotrexate, adriamycin, vincristine, cytoxan, and aramycin C	Bone	SIDP00295	Homo Sapiens	Female	White	Unknown	NA	909707	ACH-000410	SAOS2_BONE	CVCL_0548	NA	ATCC:HTB-85
SIDM01085	RT4	RT4P	Cell Line	Adherent	NA	NA	NA	NA	MSS	5.5	3.72251	NA	TRUE	TRUE	TRUE	TRUE	FALSE	TRUE	TRUE	TRUE	SIDS00349	Bladder	Tumour	Bladder Carcinoma	Bladder Carcinoma	C4912	63	NA	NA	NA	Unknown	NA	Urinary Bladder	SIDP00294	Homo Sapiens	Male	White	Unknown	NA	687455	ACH-000242	RT4_URINARY_TRACT	CVCL_0036	NA	ATCC:HTB-2
SIDM01087	RPMI-7951	NA	Cell Line	Adherent	NA	NA	NA	NA	MSS	7	2.48144	NA	TRUE	TRUE	TRUE	TRUE	FALSE	TRUE	TRUE	TRUE	SIDS00347	Skin	Metastasis	Melanoma	Melanoma	C3224	18	NA	NA	1971	Unknown	NA	Lymph node	SIDP00292	Homo Sapiens	Female	White	Unknown	NA	910903	ACH-000348	RPMI7951_SKIN	CVCL_1666	NA	ATCC:HTB-66
SIDM01092	RF-48	NA	Cell Line	Unknown	NA	NA	NA	Misidentified, now shown to be a B-cell lymphoma and not from a gastric cancer (PMID: 12226758).	MSS	8.13333	2.04639	NA	TRUE	TRUE	TRUE	TRUE	FALSE	FALSE	TRUE	TRUE	SIDS00342	Haematopoietic and Lymphoid	Unknown	B-Cell Non-Hodgkin's Lymphoma	Lymphoma	C3208	NA	NA	NA	NA	Unknown	NA	Unknown	SIDP00288	Homo Sapiens	Unknown	Unknown	Unknown	RF-1 and RF-48 were derived from the same patient (PMID: 12226758)	909697	ACH-002301	RF48_HAEMATOPOIETIC_AND_LYMPHOID_TISSUE	CVCL_1657	NA	ATCC:CRL-1863
SIDM01093	SiHa	NA	Cell Line	Adherent	NA	NA	NA	NA	MSS	10.4333	2.94541	NA	TRUE	TRUE	TRUE	TRUE	FALSE	TRUE	TRUE	TRUE	SIDS00357	Cervix	Tumour	Cervical Carcinoma	Human Papilloma Virus-Related Cervical Squamous Cell Carcinoma	C27676	55	NA	NA	NA	Unknown	NA	Cervix	SIDP00302	Homo Sapiens	Female	Unknown	Unknown	NA	930297	ACH-000556	SIHA_CERVIX	CVCL_0032	NA	ATCC:HTB-35
SIDM01096	SK-CO-1	SKCol1	Cell Line	Adherent	NA	NA	NA	NA	MSS	7.4	3.64799	NA	TRUE	TRUE	TRUE	TRUE	FALSE	TRUE	TRUE	TRUE	SIDS00360	Large Intestine	Metastasis	Colorectal Carcinoma	Colon Adenocarcinoma	C4349	65	NA	NA	NA	Unknown	NA	Ascites	SIDP00305	Homo Sapiens	Male	White	Unknown	NA	909718	ACH-000400	SKCO1_LARGE_INTESTINE	CVCL_0626	NA	ATCC:HTB-39
SIDM01097	SK-PN-DW	NA	Cell Line	Adherent	NA	NA	NA	NA	MSS	6.16667	1.7796	NA	TRUE	TRUE	TRUE	TRUE	TRUE	TRUE	TRUE	TRUE	SIDS00375	Central Nervous System	Tumour	Other Solid Cancers	Primitive Neuroectodermal Tumor	C3716	17	NA	NA	1979	Unknown	NA	Retroperitoneal embroyonal tumour	SIDP00319	Homo Sapiens	Male	White	Unknown	NA	909731	ACH-001193	SKPNDW_BONE	CVCL_1703	NA	ATCC:CRL-2139
SIDM01098	SK-N-SH	NA	Cell Line	Adherent	NA	NA	NA	NA	MSS	4.76667	2.039	NA	TRUE	TRUE	TRUE	TRUE	TRUE	TRUE	TRUE	TRUE	SIDS00374	Peripheral Nervous System	Metastasis	Neuroblastoma	Neuroblastoma	C3270	4	NA	NA	NA	Unknown	NA	Bone marrow	SIDP00318	Homo Sapiens	Female	Unknown	Unknown	SH-SY5Y is a thrice cloned (SK-N-SH -> SH-SY -> SH-SY5 -> SH-SY5Y) subline of the neuroblastoma cell line SK-N-SH (ATCC).	717431	ACH-000149	SKNSH_AUTONOMIC_GANGLIA	CVCL_0531	NA	ATCC:HTB-11
SIDM01099	SK-N-FI	SK-N-F1	Cell Line	Adherent	NA	NA	NA	NA	MSS	6.7	2.04916	NA	TRUE	TRUE	TRUE	TRUE	TRUE	TRUE	TRUE	TRUE	SIDS00373	Peripheral Nervous System	Metastasis	Neuroblastoma	Neuroblastoma	C3270	11	NA	NA	1979	Unknown	NA	Bone marrow	SIDP00317	Homo Sapiens	Male	White	Unknown	NA	688087	ACH-000341	SKNFI_AUTONOMIC_GANGLIA	CVCL_1702	NA	ATCC:CRL-2142
SIDM01100	SK-N-DZ	NA	Cell Line	Adherent	NA	NA	NA	NA	MSS	7.7	3.89895	NA	TRUE	TRUE	TRUE	TRUE	TRUE	TRUE	TRUE	TRUE	SIDS00372	Peripheral Nervous System	Metastasis	Neuroblastoma	Neuroblastoma	C3270	2	NA	NA	1978	Unknown	NA	Bone marrow	SIDP00316	Homo Sapiens	Female	White	Unknown	NA	688086	ACH-000366	SKNDZ_AUTONOMIC_GANGLIA	CVCL_1701	NA	ATCC:CRL-2149
SIDM01101	SK-N-AS	NA	Cell Line	Adherent	NA	NA	NA	NA	MSS	6.1	1.93879	NA	TRUE	TRUE	TRUE	TRUE	TRUE	FALSE	TRUE	TRUE	SIDS00371	Peripheral Nervous System	Metastasis	Neuroblastoma	Neuroblastoma	C3270	6	NA	NA	1981	Unknown	NA	Bone marrow	SIDP00315	Homo Sapiens	Female	White	Unknown	NA	724828	ACH-000260	SKNAS_AUTONOMIC_GANGLIA	CVCL_1700	NA	ATCC:CRL-2137
SIDM01102	WIL2-NS	NA	Cell Line	Suspension	NA	NA	NA	NA	MSS	11.1	2.01751	NA	TRUE	TRUE	TRUE	TRUE	FALSE	TRUE	TRUE	TRUE	SIDS00425	Haematopoietic and Lymphoid	Tumour	Non-Cancerous	Hereditary Spherocytosis	C97074	5	NA	NA	NA	Unknown	NA	Spleen	SIDP00367	Homo Sapiens	Male	White	Unknown	WIL2-S is a HAT sensitive variant of the WIL2-NS cell line (ATCC).	1331049	ACH-002316	WIL2NS_HAEMATOPOIETIC_AND_LYMPHOID_TISSUE	CVCL_2761	NA	ATCC:CRL-8155
SIDM01103	SK-MES-1	NA	Cell Line	Adherent	NA	NA	NA	NA	MSS	13.1333	2.47401	NA	TRUE	TRUE	TRUE	TRUE	TRUE	TRUE	TRUE	TRUE	SIDS00369	Lung	Metastasis	Squamous Cell Lung Carcinoma	Squamous Cell Lung Carcinoma	C3493	65	NA	NA	NA	Unknown	NA	Pleural effusion	SIDP00314	Homo Sapiens	Male	White	Unknown	RERF-LC-MA has the same DNA profile as lung squamous carcinoma cell line SK-MES-1 (JCRB).	909728	ACH-000665	SKMES1_LUNG	CVCL_0630	NA	ATCC:HTB-58
SIDM01106	SK-MEL-24	AQ-Mel	Cell Line	Adherent	NA	NA	NA	NA	MSS	14.1	1.96526	NA	TRUE	TRUE	TRUE	TRUE	FALSE	FALSE	TRUE	TRUE	SIDS00366	Skin	Metastasis	Melanoma	Melanoma	C3224	67	NA	NA	NA	Unknown	NA	Lymph node	SIDP00311	Homo Sapiens	Male	White	Unknown	NA	909725	ACH-000822	SKMEL24_SKIN	CVCL_0599	NA	ATCC:HTB-71
SIDM01107	SK-MEL-1	SK 1	Cell Line	Suspension	NA	NA	NA	NA	MSS	6.76667	3.49305	NA	TRUE	TRUE	TRUE	TRUE	FALSE	TRUE	TRUE	TRUE	SIDS00365	Skin	Metastasis	Melanoma	Melanoma	C3224	29	NA	NA	NA	Unknown	NA	Lymphatic system	SIDP00310	Homo Sapiens	Male	White	Unknown	NA	909723	ACH-000465	SKMEL1_SKIN	CVCL_0068	NA	ATCC:HTB-67
SIDM01108	SK-LU-1	NA	Cell Line	Adherent	NA	NA	NA	NA	MSS	14	3.70238	NA	TRUE	TRUE	TRUE	TRUE	FALSE	TRUE	TRUE	TRUE	SIDS00364	Lung	Tumour	Non-Small Cell Lung Carcinoma	Lung Adenocarcinoma	C3512	60	NA	NA	NA	Unknown	NA	Unknown	SIDP00309	Homo Sapiens	Female	White	Unknown	NA	909721	ACH-000309	SKLU1_LUNG	CVCL_0629	NA	ATCC:HTB-57
SIDM01109	SK-LMS-1	NA	Cell Line	Adherent	NA	NA	NA	NA	MSS	4.26667	2.13185	NA	TRUE	TRUE	TRUE	TRUE	FALSE	TRUE	TRUE	TRUE	SIDS00363	Soft Tissue	Tumour	Other Sarcomas	Vulvar Leiomyosarcoma	C40318	43	NA	NA	1971	Unknown	NA	Vulva	SIDP00308	Homo Sapiens	Female	White	Unknown	NA	909720	ACH-000145	SKLMS1_SOFT_TISSUE	CVCL_0628	NA	ATCC:HTB-88
SIDM01110	SK-HEP-1	NA	Cell Line	Adherent	NA	NA	NA	NA	MSS	5.13333	2.80303	NA	TRUE	TRUE	TRUE	TRUE	FALSE	TRUE	TRUE	TRUE	SIDS00362	Liver	Metastasis	Hepatocellular Carcinoma	Hepatocellular Carcinoma	C3099	52	NA	NA	1971	Unknown	NA	Ascites	SIDP00307	Homo Sapiens	Male	White	Unknown	NA	909719	ACH-000361	SKHEP1_LIVER	CVCL_0525	NA	ATCC:HTB-52
SIDM01111	SK-ES-1	NA	Cell Line	Unknown	NA	NA	NA	NA	MSS	4.66667	2.18192	NA	TRUE	TRUE	TRUE	TRUE	FALSE	TRUE	TRUE	TRUE	SIDS00361	Bone	Tumour	Ewing's Sarcoma	Ewing's Sarcoma	C4817	18	NA	NA	1971	Unknown	NA	Bone	SIDP00306	Homo Sapiens	Male	White	Unknown	NA	684072	ACH-000087	SKES1_BONE	CVCL_0627	NA	ATCC:HTB-86
SIDM01114	PWR-1E	NA	Cell Line	Adherent	NA	NA	NA	PWR-1-E was single cell clone isolated from cells derived from non-neoplastic adult human prostate cells that were infected with the Ad12-SV40 virus (PMID: 8761420).	MSS	4.5	2.39998	NA	TRUE	TRUE	TRUE	TRUE	FALSE	TRUE	TRUE	TRUE	SIDS00340	Prostate	Normal	Non-Cancerous	Non-Cancerous	C33414	67	NA	NA	NA	Unknown	NA	Prostate	SIDP00286	Homo Sapiens	Male	White	Unknown	NA	1330993	ACH-001383	PWR1E_PROSTATE	CVCL_3775	NA	ATCC:CRL-11611
SIDM01116	NCI-H810	NA	Cell Line	Adherent	NA	NA	NA	NA	MSS	18.9	2.54947	NA	TRUE	TRUE	TRUE	TRUE	FALSE	TRUE	TRUE	TRUE	SIDS00318	Lung	Tumour	Non-Small Cell Lung Carcinoma	Large Cell Lung Carcinoma	C4450	51	NA	NA	NA	None	NA	Unknown	SIDP00265	Homo Sapiens	Male	Black	Smoker	NA	925341	ACH-000789	NCIH810_LUNG	CVCL_1590	NA	ATCC:CRL-5816
SIDM01119	NCI-H727	NA	Cell Line	Adherent	NA	NA	NA	NA	MSS	18.3	2.64602	NA	TRUE	TRUE	TRUE	TRUE	FALSE	TRUE	TRUE	TRUE	SIDS00315	Lung	Tumour	Other Solid Cancers	Lung Carcinoid Tumor	C4038	65	NA	NA	NA	None	NA	Bronchus	SIDP00262	Homo Sapiens	Female	White	Smoker	NA	724855	ACH-000775	NCIH727_LUNG	CVCL_1584	NA	ATCC:CRL-5815
SIDM01120	NCI-H720	NA	Cell Line	Suspension	NA	NA	NA	NA	MSS	11.9	2.03489	NA	TRUE	TRUE	TRUE	TRUE	FALSE	TRUE	TRUE	TRUE	SIDS00314	Lung	Tumour	Other Solid Cancers	Lung Carcinoid Tumor	C4038	0	NA	4	1984	Unknown	NA	Unknown	SIDP00261	Homo Sapiens	Male	Unknown	Unknown	NA	687600	ACH-002174	NCIH720_LUNG	CVCL_1583	NA	ATCC:CRL-5838
SIDM01121	NCI-H69	NCI-HUT-69;H69/P;NCI-H69C	Cell Line	Suspension	NA	NA	NA	NA	MSS	9.4	1.60739	NA	TRUE	TRUE	TRUE	TRUE	FALSE	TRUE	TRUE	TRUE	SIDS00313	Lung	Tumour	Small Cell Lung Carcinoma	Small Cell Lung Carcinoma	C4917	55	NA	9	1977	Unknown	NA	Unknown	SIDP00260	Homo Sapiens	Male	White	Unknown	NA	688027	ACH-000358	NCIH69_LUNG	CVCL_1579	NA	ATCC:HTB-119
SIDM01122	NCI-H661	NA	Cell Line	Adherent	NA	NA	NA	NA	MSS	19.0667	3.24734	NA	TRUE	TRUE	TRUE	TRUE	FALSE	TRUE	TRUE	TRUE	SIDS00312	Lung	Metastasis	Non-Small Cell Lung Carcinoma	Large Cell Lung Carcinoma	C4450	43	NA	11	1983	Unknown	NA	Lymph node	SIDP00259	Homo Sapiens	Male	White	Unknown	NA	687829	ACH-000853	NCIH661_LUNG	CVCL_1577	NA	ATCC:HTB-183
SIDM01124	NCI-H650	NA	Cell Line	Suspension	NA	NA	NA	NA	MSS	60.6	4.42023	NA	TRUE	TRUE	TRUE	TRUE	TRUE	TRUE	TRUE	TRUE	SIDS00310	Lung	Tumour	Non-Small Cell Lung Carcinoma	Lung Adenocarcinoma	C3512	NA	NA	10	1983	Unknown	NA	Unknown	SIDP00257	Homo Sapiens	Male	Unknown	Unknown	NA	722066	ACH-000945	NCIH650_LUNG	CVCL_1575	NA	ATCC:CRL-5835
SIDM01126	NCI-H64	NA	Cell Line	Suspension	NA	NA	NA	NA	MSS	16.9667	3.56875	NA	TRUE	TRUE	TRUE	TRUE	FALSE	TRUE	TRUE	TRUE	SIDS00308	Lung	Tumour	Small Cell Lung Carcinoma	Small Cell Lung Carcinoma	C4917	48	NA	5	1977	Unknown	NA	Unknown	SIDP00255	Homo Sapiens	Female	Black	Smoker	NA	688026	ACH-001599	NCIH64_LUNG	CVCL_1573	NA	ATCC:CRL-5976
SIDM01127	NCI-H596	NCI-HUT-596	Cell Line	Adherent	NA	NA	NA	NA	MSS	10.6667	2.98964	NA	TRUE	TRUE	TRUE	TRUE	FALSE	TRUE	TRUE	TRUE	SIDS00307	Lung	Tumour	Non-Small Cell Lung Carcinoma	Adenosquamous Lung Carcinoma	C9133	73	NA	NA	1983	None	NA	Chest wall	SIDP00254	Homo Sapiens	Male	White	Unknown	NA	908459	ACH-000628	NCIH596_LUNG	CVCL_1571	NA	ATCC:HTB-178
SIDM01130	NCI-H520	NCI-HUT-520	Cell Line	Adherent	NA	NA	NA	NA	MSS	8.16667	4.63364	NA	TRUE	TRUE	TRUE	TRUE	TRUE	TRUE	TRUE	TRUE	SIDS00304	Lung	Tumour	Squamous Cell Lung Carcinoma	Squamous Cell Lung Carcinoma	C3493	NA	NA	NA	1982	Unknown	NA	Lung	SIDP00251	Homo Sapiens	Male	Unknown	Unknown	NA	908443	ACH-000395	NCIH520_LUNG	CVCL_1566	NA	ATCC:HTB-182
SIDM01131	NCI-H82	NA	Cell Line	Suspension	NA	NA	NA	NA	MSS	7.3	2.49397	NA	TRUE	TRUE	TRUE	TRUE	FALSE	TRUE	TRUE	TRUE	SIDS00319	Lung	Metastasis	Small Cell Lung Carcinoma	Small Cell Lung Carcinoma	C4917	40	NA	NA	1978	Unknown	NA	Pleural effusion	SIDP00266	Homo Sapiens	Male	White	Smoker	NA	688031	ACH-000355	NCIH82_LUNG	CVCL_1591	NA	ATCC:HTB-175
SIDM01132	PFSK-1	NA	Cell Line	Adherent	NA	NA	NA	NA	MSS	3.96667	3.65797	NA	TRUE	TRUE	TRUE	TRUE	FALSE	TRUE	TRUE	TRUE	SIDS00339	Central Nervous System	Tumour	Other Solid Cancers	Primitive Neuroectodermal Tumor	C3716	0.92	NA	NA	NA	Unknown	NA	Cerebral hemisphere	SIDP00285	Homo Sapiens	Male	White	Unknown	NA	683667	ACH-001711	PFSK1_CENTRAL_NERVOUS_SYSTEM	CVCL_1642	NA	ATCC:CRL-2060
SIDM01133	NCI-H835	NA	Cell Line	Suspension	NA	NA	NA	NA	MSS	21.6667	3.36272	NA	TRUE	TRUE	TRUE	TRUE	FALSE	TRUE	TRUE	TRUE	SIDS00320	Lung	Tumour	Other Solid Cancers	Lung Carcinoid Tumor	C4038	48	NA	10	1984	Unknown	NA	Unknown	SIDP00267	Homo Sapiens	Female	Black	Unknown	NA	753607	ACH-002177	NCIH835_LUNG	CVCL_1593	NA	ATCC:CRL-5843
SIDM01134	NCI-H841	NCI-841	Cell Line	Semi-Adherent	NA	NA	NA	NA	MSS	8.56667	2.51994	NA	TRUE	TRUE	TRUE	TRUE	FALSE	TRUE	TRUE	TRUE	SIDS00322	Lung	Tumour	Small Cell Lung Carcinoma	Small Cell Lung Carcinoma	C4917	51	NA	10	1984	Chemotherapy;Radiotherapy	NA	Unknown	SIDP00269	Homo Sapiens	Male	White	Smoker	NA	1240192	ACH-000292	NCIH841_LUNG	CVCL_1595	NA	ATCC:CRL-5845
SIDM01135	PANC-10-05	Pa16C;PL12	Cell Line	Adherent	NA	NA	NA	NA	MSS	5	1.71488	NA	TRUE	TRUE	TRUE	TRUE	TRUE	FALSE	TRUE	TRUE	SIDS00337	Pancreas	Tumour	Pancreatic Carcinoma	Pancreatic Ductal Adenocarcinoma	C9120	NA	NA	NA	1992	Unknown	NA	Pancreas	SIDP00284	Homo Sapiens	Male	White	Unknown	Panc-10-05 was derived from the same patient as the PL45 cell line (ATCC).	925348	ACH-000060	PANC1005_PANCREAS	CVCL_1639	NA	ATCC:CRL-2547
SIDM01137	PANC-04-03	Panc 4.03;Pa17C;Pa017C;PL5	Cell Line	Adherent	NA	NA	NA	NA	MSS	6.73333	2.69742	NA	TRUE	TRUE	TRUE	TRUE	TRUE	TRUE	TRUE	TRUE	SIDS00335	Pancreas	Tumour	Pancreatic Carcinoma	Pancreatic Ductal Adenocarcinoma	C9120	70	3	4	1995	Unknown	NA	Pancreas	SIDP00282	Homo Sapiens	Male	White	Unknown	NA	1298476	ACH-000235	PANC0403_PANCREAS	CVCL_1636	NA	ATCC:CRL-2555
SIDM01138	PANC-03-27	Panc 3.27;PL11	Cell Line	Adherent	NA	NA	NA	NA	MSS	5.06667	3.16196	NA	TRUE	TRUE	TRUE	TRUE	TRUE	TRUE	TRUE	TRUE	SIDS00334	Pancreas	Tumour	Pancreatic Carcinoma	Pancreatic Adenocarcinoma	C8294	65	NA	NA	1995	Unknown	NA	Pancreas	SIDP00281	Homo Sapiens	Female	White	Unknown	NA	925346	ACH-000139	PANC0327_PANCREAS	CVCL_1635	NA	ATCC:CRL-2549
SIDM01139	PANC-02-03	Panc 2.03	Cell Line	Adherent	NA	NA	NA	NA	MSS	4.4	3.23827	NA	TRUE	TRUE	TRUE	TRUE	TRUE	TRUE	TRUE	TRUE	SIDS00333	Pancreas	Tumour	Pancreatic Carcinoma	Pancreatic Adenocarcinoma	C8294	70	NA	NA	1995	Unknown	NA	Pancreas	SIDP00280	Homo Sapiens	Female	White	Unknown	NA	1298475	ACH-000042	PANC0203_PANCREAS	CVCL_1633	NA	ATCC:CRL-2553
SIDM01140	PA-1	PA I	Cell Line	Adherent	NA	NA	NA	NA	MSS	8.16667	1.97706	NA	TRUE	TRUE	TRUE	TRUE	FALSE	TRUE	TRUE	TRUE	SIDS00332	Ovary	Metastasis	Ovarian Carcinoma	Ovarian Mixed Germ Cell Tumor	C8114	12	NA	NA	NA	Unknown	NA	Ascites	SIDP00279	Homo Sapiens	Female	White	Unknown	NA	909255	ACH-001374	PA1_OVARY	CVCL_0479	NA	ATCC:CRL-1572
SIDM01141	OV-90	NA	Cell Line	Adherent	NA	NA	NA	NA	MSS	6.16667	1.90863	NA	TRUE	TRUE	TRUE	TRUE	TRUE	TRUE	TRUE	TRUE	SIDS00331	Ovary	Metastasis	Ovarian Carcinoma	Ovarian Adenocarcinoma	C7700	64	NA	9	1992	Unknown	NA	Ascites	SIDP00278	Homo Sapiens	Female	Unknown	Unknown	NA	1240197	ACH-000291	OV90_OVARY	CVCL_3768	NA	ATCC:CRL-11732
SIDM01144	SNU-5	NCI-SNU-5	Cell Line	Suspension	NA	NA	NA	NA	MSS	9.63333	3.98555	NA	TRUE	TRUE	TRUE	TRUE	FALSE	TRUE	TRUE	TRUE	SIDS00328	Stomach	Metastasis	Gastric Carcinoma	Gastric Carcinoma	C4911	33	NA	NA	1987	Chemotherapy;Radiotherapy	5 fluorouracil, doxorubicin and mitomycin C	Ascites	SIDP00275	Homo Sapiens	Female	East Asian	Unknown	NA	908445	ACH-000303	SNU5_STOMACH	CVCL_0078	NA	ATCC:CRL-5973
SIDM01145	SNU-16	NCI-SNU-16	Cell Line	Suspension	NA	NA	NA	NA	MSS	8.76667	3.69191	NA	TRUE	TRUE	TRUE	TRUE	TRUE	TRUE	TRUE	TRUE	SIDS00327	Stomach	Metastasis	Gastric Carcinoma	Gastric Carcinoma	C4911	33	NA	NA	1987	Unknown	NA	Ascites	SIDP00274	Homo Sapiens	Female	East Asian	Unknown	NA	908446	ACH-000581	SNU16_STOMACH	CVCL_0076	NA	ATCC:CRL-5974
SIDM01147	NCI-N87	NCI-H87	Cell Line	Adherent	NA	NA	NA	NA	MSS	8.3	1.81374	NA	TRUE	TRUE	TRUE	TRUE	TRUE	TRUE	TRUE	TRUE	SIDS00325	Stomach	Metastasis	Gastric Carcinoma	Gastric Tubular Adenocarcinoma	C5473	NA	NA	NA	1976	Unknown	NA	Liver	SIDP00272	Homo Sapiens	Male	Unknown	Unknown	NA	908461	ACH-000427	NCIN87_STOMACH	CVCL_1603	NA	ATCC:CRL-5822
SIDM01149	NCI-H847	NA	Cell Line	Suspension	NA	NA	NA	NA	MSS	9.7	3.14466	NA	TRUE	TRUE	TRUE	TRUE	FALSE	TRUE	TRUE	TRUE	SIDS00323	Lung	Metastasis	Small Cell Lung Carcinoma	Small Cell Lung Carcinoma	C4917	63	NA	10	1984	Chemotherapy;Radiotherapy	NA	Pleural effusion	SIDP00270	Homo Sapiens	Male	White	Smoker	NA	1240193	ACH-001365	NCIH847_LUNG	CVCL_1596	NA	ATCC:CRL-5846
SIDM01151	SNU-182	NCI-SNU-182	Cell Line	Adherent	NA	NA	NA	NA	MSS	9.83333	3.20462	NA	TRUE	TRUE	TRUE	TRUE	FALSE	TRUE	TRUE	TRUE	SIDS00377	Liver	Tumour	Hepatocellular Carcinoma	Hepatocellular Carcinoma	C3099	24	NA	NA	1989	None	NA	Liver	SIDP00321	Homo Sapiens	Male	East Asian	Unknown	NA	1240216	ACH-000483	SNU182_LIVER	CVCL_0090	NA	ATCC:CRL-2235
SIDM01154	SUP-T1	Tsup-1;VB	Cell Line	Suspension	NA	NA	NA	NA	MSS	67.6667	1.92953	NA	TRUE	TRUE	TRUE	TRUE	FALSE	TRUE	TRUE	TRUE	SIDS00388	Haematopoietic and Lymphoid	Metastasis	T-Lymphoblastic Leukemia	Childhood Precursor T Lymphoblastic Lymphoma	C7210	8	NA	NA	NA	Unknown	NA	Pleural effusion	SIDP00332	Homo Sapiens	Male	White	Unknown	NA	909743	ACH-000953	SUPT1_HAEMATOPOIETIC_AND_LYMPHOID_TISSUE	CVCL_1714	NA	ATCC:CRL-1942
SIDM01155	SW1088	NA	Cell Line	Adherent	NA	NA	NA	NA	MSS	5.36667	4.55284	NA	TRUE	TRUE	TRUE	TRUE	TRUE	TRUE	TRUE	TRUE	SIDS00389	Central Nervous System	Tumour	Glioma	Astrocytoma	C60781	72	NA	1	1982	Unknown	NA	Brain	SIDP00333	Homo Sapiens	Male	White	Unknown	NA	909745	ACH-000437	SW1088_CENTRAL_NERVOUS_SYSTEM	CVCL_1715	NA	ATCC:HTB-12
SIDM01156	SW1271	NA	Cell Line	Adherent	NA	NA	NA	NA	MSS	28.9667	2.65815	NA	TRUE	TRUE	TRUE	TRUE	FALSE	TRUE	TRUE	TRUE	SIDS00390	Lung	Tumour	Small Cell Lung Carcinoma	Small Cell Lung Carcinoma	C4917	69	NA	NA	1976	Unknown	NA	Unknown	SIDP00334	Homo Sapiens	Male	White	Unknown	NA	1299062	ACH-000890	SW1271_LUNG	CVCL_1716	NA	ATCC:CRL-2177
SIDM01158	SW900	NA	Cell Line	Adherent	NA	NA	NA	NA	MSS	11.3667	2.58405	NA	TRUE	TRUE	TRUE	TRUE	FALSE	TRUE	TRUE	TRUE	SIDS00401	Lung	Tumour	Squamous Cell Lung Carcinoma	Squamous Cell Lung Carcinoma	C3493	53	NA	1	1975	Unknown	NA	Lung	SIDP00345	Homo Sapiens	Male	White	Unknown	NA	724879	ACH-000669	SW900_LUNG	CVCL_1731	NA	ATCC:HTB-59
SIDM01159	SW872	NA	Cell Line	Adherent	NA	NA	NA	NA	MSS	7.93333	3.45597	NA	TRUE	TRUE	TRUE	TRUE	FALSE	TRUE	TRUE	TRUE	SIDS00400	Soft Tissue	Tumour	Other Sarcomas	Liposarcoma	C3194	36	NA	NA	1974	Unknown	NA	Connective tissue	SIDP00344	Homo Sapiens	Male	White	Unknown	NA	909756	ACH-002310	SW872_SOFT_TISSUE	CVCL_1730	NA	ATCC:HTB-92
SIDM01160	SW780	NA	Cell Line	Adherent	NA	NA	NA	NA	MSS	5.63333	3.58005	NA	TRUE	TRUE	TRUE	TRUE	FALSE	TRUE	TRUE	TRUE	SIDS00399	Bladder	Tumour	Bladder Carcinoma	Bladder Carcinoma	C4912	80	NA	NA	1974	Unknown	NA	Urinary Bladder	SIDP00343	Homo Sapiens	Female	White	Unknown	NA	687457	ACH-000384	SW780_URINARY_TRACT	CVCL_1728	NA	ATCC:CRL-2169
SIDM01161	SW982	NA	Cell Line	Adherent	NA	NA	NA	NA	MSS	14.9333	2.04112	NA	TRUE	TRUE	TRUE	TRUE	FALSE	TRUE	TRUE	TRUE	SIDS00404	Soft Tissue	Tumour	Other Sarcomas	Synovial Sarcoma	C3400	25	NA	NA	1974	Unknown	NA	Synovium	SIDP00348	Homo Sapiens	Female	White	Unknown	NA	909759	ACH-001274	SW982_SOFT_TISSUE	CVCL_1734	NA	ATCC:HTB-93
SIDM01163	SW1573	NA	Cell Line	Adherent	NA	NA	NA	NA	MSS	8.8	3.32176	NA	TRUE	TRUE	TRUE	TRUE	TRUE	TRUE	TRUE	TRUE	SIDS00392	Lung	Tumour	Non-Small Cell Lung Carcinoma	Bronchiolo-Alveolar Lung Carcinoma	C2923	44	NA	NA	1977	Unknown	NA	Unknown	SIDP00336	Homo Sapiens	Female	White	Unknown	NA	724878	ACH-000677	SW1573_LUNG	CVCL_1720	NA	ATCC:CRL-2170
SIDM01165	SW1990	NA	Cell Line	Adherent	NA	NA	NA	NA	MSS	5.53333	2.59787	NA	TRUE	TRUE	TRUE	TRUE	TRUE	TRUE	TRUE	TRUE	SIDS00394	Pancreas	Metastasis	Pancreatic Carcinoma	Pancreatic Adenocarcinoma	C8294	56	NA	NA	1978	Unknown	NA	Spleen	SIDP00338	Homo Sapiens	Male	White	Unknown	NA	910907	ACH-000155	SW1990_PANCREAS	CVCL_1723	NA	ATCC:CRL-2172
SIDM01168	SW626	NA	Cell Line	Adherent	NA	NA	NA	SW626 may have been derived from an ovarian metastasis of a primary adenocarcinoma of the colon (ATCC).	MSS	5.1	3.21983	NA	TRUE	TRUE	TRUE	TRUE	TRUE	TRUE	TRUE	TRUE	SIDS00396	Large Intestine	Metastasis	Colorectal Carcinoma	Colon Adenocarcinoma	C4349	46	NA	1	1974	Unknown	NA	Ovary	SIDP00340	Homo Sapiens	Female	White	Unknown	NA	909753	ACH-001399	SW626_OVARY	CVCL_1725	NA	ATCC:HTB-78
SIDM01170	TOV-112D	NA	Cell Line	Adherent	NA	NA	NA	NA	MSS	3.06667	2.34643	NA	TRUE	TRUE	TRUE	TRUE	TRUE	FALSE	TRUE	TRUE	SIDS00411	Ovary	Tumour	Ovarian Carcinoma	Ovarian Endometrioid Adenocarcinoma	C7979	42	NA	NA	1992	Unknown	NA	Ovary	SIDP00354	Homo Sapiens	Female	Unknown	Unknown	NA	1299070	ACH-000048	TOV112D_OVARY	CVCL_3612	NA	ATCC:CRL-11731
SIDM01171	T98G	NA	Cell Line	Adherent	NA	NA	NA	NA	MSS	6.66667	2.76245	NA	TRUE	TRUE	TRUE	TRUE	TRUE	TRUE	TRUE	TRUE	SIDS00407	Central Nervous System	Tumour	Glioblastoma	Glioblastoma	C3058	61	NA	NA	NA	Unknown	NA	Brain	SIDP00350	Homo Sapiens	Male	White	Unknown	NA	687586	ACH-000571	T98G_CENTRAL_NERVOUS_SYSTEM	CVCL_0556	NA	ATCC:CRL-1690
SIDM01174	SW756	NA	Cell Line	Adherent	NA	NA	NA	NA	MSS	23.6	3.73128	NA	TRUE	TRUE	TRUE	TRUE	FALSE	TRUE	TRUE	TRUE	SIDS00398	Cervix	Tumour	Cervical Carcinoma	Human Papilloma Virus-Related Cervical Squamous Cell Carcinoma	C27676	46	NA	NA	1974	Unknown	NA	Unknown	SIDP00342	Homo Sapiens	Female	White	Unknown	NA	724839	ACH-001402	SW756_CERVIX	CVCL_1727	NA	ATCC:CRL-10302
SIDM01175	SW684	NA	Cell Line	Adherent	NA	NA	NA	NA	MSS	142.067	3.2185	NA	TRUE	TRUE	TRUE	TRUE	FALSE	TRUE	TRUE	TRUE	SIDS00397	Soft Tissue	Tumour	Other Sarcomas	Fibrosarcoma	C3043	68	NA	NA	1974	Unknown	NA	Connective tissue	SIDP00341	Homo Sapiens	Male	White	Unknown	NA	909754	ACH-002309	SW684_SOFT_TISSUE	CVCL_1726	NA	ATCC:HTB-91
SIDM01176	SUP-B15	SupB15W;SupB15WT	Cell Line	Suspension	NA	NA	NA	NA	MSS	6	1.97945	NA	TRUE	TRUE	TRUE	TRUE	FALSE	TRUE	TRUE	TRUE	SIDS00386	Haematopoietic and Lymphoid	Tumour	B-Lymphoblastic Leukemia	Childhood B Acute Lymphoblastic Leukemia	C9140	8	NA	NA	NA	Unknown	NA	Bone marrow	SIDP00330	Homo Sapiens	Male	White	Unknown	NA	1247871	ACH-000059	SUPB15_HAEMATOPOIETIC_AND_LYMPHOID_TISSUE	CVCL_0103	NA	ATCC:CRL-1929
SIDM01179	VA-ES-BJ	NA	Cell Line	Adherent	NA	NA	NA	NA	MSS	3.73333	2.7387	NA	TRUE	TRUE	TRUE	TRUE	FALSE	TRUE	TRUE	TRUE	SIDS00423	Soft Tissue	Metastasis	Other Sarcomas	Epithelioid Sarcoma	C3714	41	NA	NA	1991	Unknown	NA	Bone marrow	SIDP00365	Homo Sapiens	Male	White	Unknown	NA	688121	ACH-001702	VAESBJ_SOFT_TISSUE	CVCL_1785	NA	ATCC:CRL-2138
SIDM01180	SNU-387	NCI-SNU-387	Cell Line	Adherent	NA	NA	NA	NA	MSS	9.6	2.90044	NA	TRUE	TRUE	TRUE	TRUE	FALSE	FALSE	TRUE	TRUE	SIDS00378	Liver	Tumour	Hepatocellular Carcinoma	Hepatocellular Carcinoma	C3099	41	NA	NA	1990	Chemotherapy	treated by transcatheter arterial embolization with lipoidol plus a combination of doxorubicin and mitomycin C	Liver	SIDP00322	Homo Sapiens	Female	East Asian	Unknown	NA	909736	ACH-000478	SNU387_LIVER	CVCL_0250	NA	ATCC:CRL-2237
SIDM01181	SNU-398	NCI-SNU-398	Cell Line	Semi-Adherent	NA	NA	NA	NA	MSS	9.03333	2.62873	NA	TRUE	TRUE	TRUE	TRUE	FALSE	TRUE	TRUE	TRUE	SIDS00379	Liver	Tumour	Hepatocellular Carcinoma	Hepatocellular Carcinoma	C3099	42	NA	NA	1990	Chemotherapy	treated by transcatheter arterial embolization with lipoidol plus a combination of doxorubicin and mitomycin C	Liver	SIDP00323	Homo Sapiens	Male	East Asian	Unknown	NA	1240217	ACH-000221	SNU398_LIVER	CVCL_0077	NA	ATCC:CRL-2233
SIDM01182	UM-UC-3	NA	Cell Line	Adherent	NA	NA	NA	NA	MSS	9.2	3.39253	NA	TRUE	TRUE	TRUE	TRUE	FALSE	TRUE	TRUE	TRUE	SIDS00422	Bladder	Tumour	Bladder Carcinoma	Bladder Carcinoma	C4912	NA	NA	NA	NA	Unknown	NA	Urinary Bladder	SIDP00364	Homo Sapiens	Male	Unknown	Unknown	NA	724838	ACH-000522	UMUC3_URINARY_TRACT	CVCL_1783	NA	ATCC:CRL-1749
SIDM01183	UMC-11	NCI-UMC-11	Cell Line	Adherent	NA	NA	NA	NA	MSS	11.1333	2.32337	NA	TRUE	TRUE	TRUE	TRUE	FALSE	TRUE	TRUE	TRUE	SIDS00421	Lung	Tumour	Other Solid Cancers	Lung Carcinoid Tumor	C4038	NA	NA	NA	NA	Unknown	NA	Unknown	SIDP00363	Homo Sapiens	Unknown	Unknown	Unknown	NA	909779	ACH-001417	UMC11_LUNG	CVCL_1784	NA	ATCC:CRL-5975
SIDM01186	UACC-893	NA	Cell Line	Adherent	NA	NA	NA	NA	MSS	8.26667	2.9475	NA	TRUE	TRUE	TRUE	TRUE	TRUE	TRUE	TRUE	TRUE	SIDS00419	Breast	Tumour	Breast Carcinoma	Invasive Ductal Carcinoma Not Otherwise Specified	C4194	57	NA	NA	1987	None	NA	Mammary gland	SIDP00361	Homo Sapiens	Female	White	Unknown	NA	909778	ACH-000554	UACC893_BREAST	CVCL_1782	NA	ATCC:CRL-1902
SIDM01187	UACC-812	NA	Cell Line	Adherent	NA	NA	NA	NA	MSS	9.5	2.91158	NA	TRUE	TRUE	TRUE	TRUE	FALSE	TRUE	TRUE	TRUE	SIDS00418	Breast	Tumour	Breast Carcinoma	Invasive Ductal Carcinoma Not Otherwise Specified	C4194	43	NA	NA	1986	Chemotherapy	NA	Mammary gland	SIDP00360	Homo Sapiens	Female	Unknown	Unknown	NA	910910	ACH-000568	UACC812_BREAST	CVCL_1781	NA	ATCC:CRL-1897
SIDM01188	SU8686	NA	Cell Line	Adherent	NA	NA	NA	NA	MSS	5.36667	2.8689	NA	TRUE	TRUE	TRUE	TRUE	TRUE	TRUE	TRUE	TRUE	SIDS00385	Pancreas	Metastasis	Pancreatic Carcinoma	Pancreatic Adenocarcinoma	C8294	57	NA	NA	NA	Unknown	NA	Liver	SIDP00329	Homo Sapiens	Female	White	Unknown	NA	1240218	ACH-000114	SU8686_PANCREAS	CVCL_3881	NA	ATCC:CRL-1837
SIDM01189	U-87-MG	U-87MG ATCC	Cell Line	Adherent	NA	NA	NA	NA	MSS	5.63333	1.86657	NA	TRUE	TRUE	TRUE	TRUE	TRUE	TRUE	TRUE	TRUE	SIDS00417	Central Nervous System	Tumour	Glioblastoma	Glioblastoma	C3058	NA	NA	NA	NA	Unknown	NA	Brain	SIDP00359	Homo Sapiens	Male	Unknown	Unknown	NA	687590	ACH-000075	U87MG_CENTRAL_NERVOUS_SYSTEM	CVCL_0022	NA	ATCC:HTB-14
SIDM01190	TCCSUP	NA	Cell Line	Adherent	NA	NA	NA	NA	MSS	11.2333	3.03512	NA	TRUE	TRUE	TRUE	TRUE	FALSE	TRUE	TRUE	TRUE	SIDS00408	Bladder	Tumour	Bladder Carcinoma	Bladder Carcinoma	C4912	67	NA	NA	NA	Unknown	NA	Neck of the urinary bladder	SIDP00351	Homo Sapiens	Female	Unknown	Unknown	NA	687459	ACH-000720	TCCSUP_URINARY_TRACT	CVCL_1738	NA	ATCC:HTB-5
SIDM01191	U-2-OS	U20-S;2T	Cell Line	Adherent	NA	NA	NA	NA	MSS	8.16667	3.03517	NA	TRUE	TRUE	TRUE	TRUE	FALSE	TRUE	TRUE	TRUE	SIDS00416	Bone	Tumour	Osteosarcoma	Osteosarcoma	C9145	15	NA	NA	1964	Unknown	NA	Tibia	SIDP00358	Homo Sapiens	Female	White	Unknown	NA	909776	ACH-000364	U2OS_BONE	CVCL_0042	NA	ATCC:HTB-96
SIDM01193	U-118-MG	NA	Cell Line	Adherent	NA	NA	NA	NA	MSS	5.16667	2.17574	NA	TRUE	TRUE	TRUE	TRUE	FALSE	TRUE	TRUE	TRUE	SIDS00414	Central Nervous System	Tumour	Glioma	Astrocytoma	C60781	50	NA	NA	1966	Unknown	NA	Brain	SIDP00357	Homo Sapiens	Male	White	Unknown	U-118-MG and U-138-MG have identical VNTR, similar STR patterns and are very similar cytogenetically sharing at least six derivative marker chromosomes. (ATCC). 1321N1 is a subclone of 1181N1 which itself is a subclone of U-118 MG (ECACC).	687588	ACH-000040	U118MG_CENTRAL_NERVOUS_SYSTEM	CVCL_0633	NA	ATCC:HTB-15
SIDM01194	SNU-449	NCI-SNU-449	Cell Line	Adherent	NA	NA	NA	NA	MSS	10.7	2.44421	NA	TRUE	TRUE	TRUE	TRUE	FALSE	TRUE	TRUE	TRUE	SIDS00381	Liver	Tumour	Hepatocellular Carcinoma	Hepatocellular Carcinoma	C3099	52	NA	NA	1990	None	NA	Liver	SIDP00325	Homo Sapiens	Male	East Asian	Unknown	NA	909738	ACH-000420	SNU449_LIVER	CVCL_0454	NA	ATCC:CRL-2234
SIDM01197	SNU-C1	NCI-SNU-C1	Cell Line	Suspension	NA	NA	NA	NA	MSS	14.6667	3.22733	NA	TRUE	TRUE	TRUE	TRUE	TRUE	TRUE	TRUE	TRUE	SIDS00383	Large Intestine	Metastasis	Colorectal Carcinoma	Colon Adenocarcinoma	C4349	71	NA	3	1984	None	NA	Peritoneum	SIDP00327	Homo Sapiens	Male	East Asian	Unknown	NA	910905	ACH-000722	SNUC1_LARGE_INTESTINE	CVCL_1708	NA	ATCC:CRL-5972
SIDM01198	ST486	NA	Cell Line	Suspension	NA	NA	NA	NA	MSS	6.93333	2.07836	NA	TRUE	TRUE	TRUE	TRUE	FALSE	TRUE	TRUE	TRUE	SIDS00384	Haematopoietic and Lymphoid	Metastasis	Burkitt's Lymphoma	Burkitt's Lymphoma	C2912	0	NA	NA	NA	Unknown	NA	Ascites	SIDP00328	Homo Sapiens	Female	Unknown	Unknown	NA	910906	ACH-000567	ST486_HAEMATOPOIETIC_AND_LYMPHOID_TISSUE	CVCL_1712	NA	ATCC:CRL-1647
SIDM01199	SNU-423	NCI-SNU-423	Cell Line	Adherent	NA	NA	NA	Treated by transcatheter arterial embolization with lipoidol plus doxorubicin.	MSS	9.46667	5.9193	NA	TRUE	TRUE	TRUE	TRUE	FALSE	FALSE	TRUE	TRUE	SIDS00380	Liver	Tumour	Hepatocellular Carcinoma	Hepatocellular Carcinoma	C3099	40	NA	NA	1990	Chemotherapy	transcatheter arterial embolization with lipoidol plus doxorubicin	Liver	SIDP00324	Homo Sapiens	Male	East Asian	Unknown	NA	909737	ACH-000493	SNU423_LIVER	CVCL_0366	NA	ATCC:CRL-2238
SIDM01206	IMR-5	IMR-05	Cell Line	Adherent	NA	NA	NA	NA	MSS	7.53333	2.0532	SIDM00226	TRUE	TRUE	TRUE	TRUE	FALSE	TRUE	TRUE	TRUE	SIDS00597	Peripheral Nervous System	Metastasis	Neuroblastoma	Neuroblastoma	C3270	1.083	NA	NA	NA	Unknown	NA	Abdominal Mass	SIDP00527	Homo Sapiens	Male	White	Unknown	IMR-5 is a subclone of IMR-32 (DOI: 10.1016/S0304-3835(02)00581-5).	907170	ACH-002248	IMR5_AUTONOMIC_GANGLIA	CVCL_1306	NA	ICLC:HTL00009
SIDM01220	LNZTA3WT4	LNZTA3p53WT4	Cell Line	Adherent	NA	NA	NA	NA	MSS	13.2667	3.29044	SIDM00682	TRUE	TRUE	TRUE	TRUE	TRUE	TRUE	TRUE	TRUE	SIDS00183	Central Nervous System	Tumour	Glioma	Astrocytoma	C60781	NA	NA	NA	NA	Unknown	NA	Unknown	SIDP00148	Homo Sapiens	Male	Unknown	Unknown	LNZTA3WT4 was derived from the glioblastoma cell line LN-Z308 (ATCC).	1240170	ACH-002269	LNZTA3WT4_CENTRAL_NERVOUS_SYSTEM	CVCL_3540	NA	ATCC:CRL-11543
SIDM01228	CHL-1	NA	Cell Line	Adherent	NA	NA	NA	NA	MSS	24.2	3.49065	SIDM00916	TRUE	TRUE	TRUE	TRUE	FALSE	TRUE	TRUE	TRUE	SIDS00102	Skin	Metastasis	Melanoma	Melanoma	C3224	NA	NA	NA	NA	Unknown	NA	Unknown	SIDP00084	Homo Sapiens	Female	Unknown	Unknown	HCMB and RPMI-7932 were both derived from the same patient (ATCC). CHL-1 is a dervivative of RPMI-7932 (ATCC). COLO-699N (COLO-699) and COLO-738 were found to be indistinguishable from RPMI-7932 by STR profiling. All three cell lines were received from the same depositor (ECACC).	910853	ACH-001024	CHL1_SKIN	CVCL_1122	NA	ATCC:CRL-9446
SIDM00655	NCCIT	NA	Cell Line	Adherent	NA	NA	NA	NA	MSS	10	2.50028	NA	TRUE	TRUE	TRUE	TRUE	FALSE	TRUE	FALSE	TRUE	SIDS00210	Testis	Tumour	Other Solid Cancers	Testicular Embryonal Carcinoma	C6341	NA	NA	NA	1985	Unknown	NA	Mediastinum	SIDP00171	Homo Sapiens	Male	East Asian	Unknown	NA	908441	ACH-001578	NCCIT_TESTIS	CVCL_1451	NA	ATCC:CRL-2073
SIDM00003	M14	M14-MEL;UCLA-SO-M14;UCLA-SO-14;Melanoma 14	Cell Line	Unknown	NA	NA	NA	NA	MSS	36.0667	2.8882	NA	TRUE	TRUE	TRUE	TRUE	FALSE	TRUE	TRUE	TRUE	SIDS00780	Skin	Unknown	Melanoma	Amelanotic Melanoma	C3802	NA	NA	NA	NA	Unknown	NA	Unknown	SIDP00698	Homo Sapiens	Male	Unknown	Unknown	MDA-MB-435 and its variant MDA-MB435S have been found to be cross contaminated with M14 (ICLAC, DOI: 10.1002/ijc.31067)	905975	ACH-002159	M14_SKIN	CVCL_1395	NA	NCI:M14
SIDM00042	PL4	NA	Cell Line	Unknown	NA	NA	NA	NA	MSS	5.46667	4.53025	NA	TRUE	TRUE	TRUE	TRUE	TRUE	TRUE	TRUE	TRUE	SIDS00741	Pancreas	Unknown	Pancreatic Carcinoma	Pancreatic Ductal Adenocarcinoma	C9120	NA	NA	NA	NA	Unknown	NA	Unknown	SIDP00665	Homo Sapiens	Unknown	Unknown	Unknown	NA	1298533	ACH-002186	PL4_PANCREAS	CVCL_S976	NA	Unknown:Unknown
SIDM00044	PCI-30	NA	Cell Line	Unknown	NA	NA	NA	NA	MSS	9.1	2.46623	NA	TRUE	TRUE	TRUE	TRUE	TRUE	TRUE	TRUE	TRUE	SIDS00739	Head and Neck	Unknown	Head and Neck Carcinoma	Head and Neck Squamous Cell Carcinoma	C34447	NA	NA	NA	NA	Unknown	NA	Unknown	SIDP00663	Homo Sapiens	Unknown	Unknown	Unknown	NA	1298529	ACH-002295	PCI30_UPPER_AERODIGESTIVE_TRACT	CVCL_C757	NA	Unknown:Unknown
SIDM00045	HSC-39	NA	Cell Line	Unknown	NA	NA	NA	NA	MSS	11.1333	2.97555	NA	TRUE	TRUE	TRUE	TRUE	TRUE	TRUE	TRUE	TRUE	SIDS00738	Stomach	Unknown	Gastric Carcinoma	Signet Ring Cell Gastric Adenocarcinoma	C5250	NA	NA	NA	NA	Unknown	NA	Unknown	SIDP00662	Homo Sapiens	Unknown	Unknown	Unknown	NA	1322224	ACH-002141	HSC39_STOMACH	CVCL_A385	NA	Unknown:Unknown
SIDM00047	EMC-BAC-2	NA	Cell Line	Unknown	NA	NA	NA	NA	MSS	6	2.02755	NA	TRUE	TRUE	TRUE	TRUE	FALSE	TRUE	TRUE	TRUE	SIDS00736	Lung	Unknown	Non-Small Cell Lung Carcinoma	Non-Small Cell Lung Carcinoma	C2926	NA	NA	NA	NA	Unknown	NA	Unknown	SIDP00660	Homo Sapiens	Unknown	Unknown	Unknown	NA	1503370	ACH-002102	EMCBAC2_LUNG	CVCL_X487	NA	Unknown:Unknown
SIDM00426	RH-41	NA	Cell Line	Adherent	10.3389/fonc.2013.00183	23882450	NA	NA	MSS	5.23333	3.1345	NA	TRUE	TRUE	TRUE	TRUE	FALSE	TRUE	TRUE	TRUE	SIDS01147	Soft Tissue	Tumour	Rhabdomyosarcoma	Alveolar Rhabdomyosarcoma	C3749	NA	NA	NA	NA	Chemotherapy	NA	Liver	SIDP01034	Homo Sapiens	Female	Unknown	Unknown	RH-41 and RH-4 were both derived from the same patient sample. (PMID: 23882450)	1240210	ACH-000100	RH41_SOFT_TISSUE	CVCL_2176	NA	DSMZ:ACC-592
SIDM00367	SBC-3	NA	Cell Line	Unknown	10.18926/AMO/31923	3012965	NA	NA	MSS	10.6333	2.15069	NA	TRUE	TRUE	TRUE	TRUE	FALSE	TRUE	TRUE	TRUE	SIDS01055	Lung	Unknown	Small Cell Lung Carcinoma	Small Cell Lung Carcinoma	C4917	24	NA	NA	NA	Unknown	NA	Unknown	SIDP00947	Homo Sapiens	Male	Unknown	Unknown	NA	753610	ACH-002197	SBC3_LUNG	CVCL_1678	NA	JCRB:JCRB0818
SIDM01095	SJRH30	RH30SJ;SJCRH30;RC13;RMS 13;RH-30	Cell Line	Adherent	NA	NA	NA	NA	MSS	8.66667	4.66489	NA	TRUE	TRUE	TRUE	TRUE	FALSE	TRUE	TRUE	TRUE	SIDS00358	Soft Tissue	Metastasis	Rhabdomyosarcoma	Alveolar Rhabdomyosarcoma	C3749	17	NA	NA	NA	Unknown	NA	Bone marrow	SIDP00303	Homo Sapiens	Male	White	Unknown	NA	909716	ACH-000833;ACH-001741;ACH-001189	SJRH30_SOFT_TISSUE	CVCL_0041	NA	ATCC:CRL-2061
SIDM00121	CCRF-CEM	CEM-CCRF;CEM-CCRF (CAMR);CCRF/CEM/0;CCRF-CEM/S;GM03671	Cell Line	Suspension	NA	NA	NA	NA	MSS	40.4333	1.97616	NA	TRUE	TRUE	TRUE	TRUE	FALSE	TRUE	TRUE	TRUE	SIDS00816	Haematopoietic and Lymphoid	Tumour	T-Lymphoblastic Leukemia	Childhood T Acute Lymphoblastic Leukemia	C7953	4	NA	NA	NA	Unknown	NA	Unknown	SIDP00729	Homo Sapiens	Female	White	Unknown	CEM/C1 is a camptothecin resistant derivative of the human T cell leukemia cell line CCRF CEM. CEM/C2 is a multi drug resistant derivative of the human T cell leukemia cell line CCRF CEM. AGR-ON is a derivative of CEM-AG, itself a derivative of CCRF-CEM, selected for ability to produce CSF (ATCC).	905952	ACH-001738	CCRFCEM_HAEMATOPOIETIC_AND_LYMPHOID_TISSUE	CVCL_0207	NA	NCI:CCRF-CEM
SIDM00079	SK-OV-3	SKO3	Cell Line	Adherent	NA	NA	NA	NA	MSI	13.7333	3.82069	NA	TRUE	TRUE	TRUE	TRUE	FALSE	TRUE	TRUE	TRUE	SIDS00858	Ovary	Metastasis	Ovarian Carcinoma	Ovarian Serous Cystadenocarcinoma	C7978	64	NA	NA	NA	Unknown	NA	Ascites	SIDP00765	Homo Sapiens	Female	White	Unknown	NA	905959	ACH-000811	SKOV3_OVARY	CVCL_0532	NA	NCI:SK-OV-3
SIDM00082	SK-MEL-2	SK-ML2	Cell Line	Adherent	NA	NA	NA	NA	MSI	21.7333	2.10757	NA	TRUE	TRUE	TRUE	TRUE	TRUE	TRUE	TRUE	TRUE	SIDS00855	Skin	Metastasis	Melanoma	Melanoma	C3224	6	NA	NA	NA	Unknown	NA	Skin	SIDP00762	Homo Sapiens	Male	White	Unknown	NA	905955	ACH-001190	SKMEL2_SKIN	CVCL_0069	NA	NCI:SK-MEL-2
SIDM00120	DU-145	NA	Cell Line	Adherent	NA	NA	NA	NA	MSI	84.7	2.66397	NA	TRUE	TRUE	TRUE	TRUE	TRUE	TRUE	TRUE	TRUE	SIDS00817	Prostate	Metastasis	Prostate Carcinoma	Prostate Carcinoma	C4863	69	NA	NA	NA	Unknown	NA	Brain	SIDP00730	Homo Sapiens	Male	White	Unknown	NA	905935	ACH-000979	DU145_PROSTATE	CVCL_0105	NA	NCI:DU-145
SIDM00142	COLO-684	NA	Cell Line	Suspension	NA	NA	NA	NA	MSI	25.6667	2.25773	NA	TRUE	TRUE	TRUE	TRUE	TRUE	TRUE	TRUE	TRUE	SIDS00834	Endometrium	Tumour	Endometrial Carcinoma	Endometrial Adenocarcinoma	C7359	63	NA	NA	NA	Unknown	NA	Unknown	SIDP00744	Homo Sapiens	Female	Unknown	Unknown	COLO-685 was established from the same patient as COLO-684 (DSMZ).	910691	ACH-000864	COLO684_ENDOMETRIUM	CVCL_1132	NA	ECACC:87061203
SIDM00145	MOLT-4	GM02219;GM2219C	Cell Line	Suspension	NA	NA	NA	NA	MSI	142.733	4.08014	NA	TRUE	TRUE	TRUE	TRUE	FALSE	FALSE	TRUE	TRUE	SIDS00832	Haematopoietic and Lymphoid	Tumour	T-Lymphoblastic Leukemia	Adult T Acute Lymphoblastic Leukemia	C9142	19	NA	NA	NA	Unknown	NA	Unknown	SIDP00742	Homo Sapiens	Male	Unknown	Unknown	MOLT-4 was derived from the same patient as MOLT-3 (ATCC).	905958	ACH-001127	MOLT4_HAEMATOPOIETIC_AND_LYMPHOID_TISSUE	CVCL_0013	NA	NCI:MOLT-4
SIDM00150	KM12	NA	Cell Line	Unknown	NA	NA	NA	NA	MSI	84.5	1.93475	NA	TRUE	TRUE	TRUE	TRUE	TRUE	TRUE	TRUE	TRUE	SIDS00826	Large Intestine	Tumour	Colorectal Carcinoma	Colon Carcinoma	C4910	NA	NA	NA	NA	Unknown	NA	Unknown	SIDP00738	Homo Sapiens	Unknown	Unknown	Unknown	NA	905989	ACH-000969	KM12_LARGE_INTESTINE	CVCL_1331	NA	NCI:KM-12
SIDM00151	IGROV-1	OV1/P	Cell Line	Unknown	NA	NA	NA	NA	MSI	59.3667	3.98669	NA	TRUE	TRUE	TRUE	TRUE	TRUE	TRUE	TRUE	TRUE	SIDS00825	Ovary	Tumour	Ovarian Carcinoma	Ovarian Endometrioid Adenocarcinoma	C7979	47	NA	NA	NA	Unknown	NA	Unknown	SIDP00737	Homo Sapiens	Female	Unknown	Unknown	NA	905968	ACH-000966	IGROV1_OVARY	CVCL_1304	NA	NCI:IGR-OV1
SIDM00210	A2780	A2780S	Cell Line	Adherent	NA	NA	NA	NA	MSS	12.6667	2.00094	NA	TRUE	TRUE	TRUE	TRUE	TRUE	TRUE	TRUE	TRUE	SIDS00590	Ovary	Tumour	Ovarian Carcinoma	Ovarian Endometrioid Adenocarcinoma	C7979	NA	NA	NA	NA	Unknown	NA	Unknown	SIDP00522	Homo Sapiens	Female	Unknown	Unknown	A2780cis is a cisplatin resistant subclone of A2780. A2780ADR is an adriamycin resistant subclone of A2780 (ECACC).	906804	ACH-000657	A2780_OVARY	CVCL_0134	NA	ICLC:HTL98008
SIDM00241	OCUB-M	OCUB-1M	Cell Line	Adherent	NA	NA	NA	NA	MSS	21.6	3.3928	NA	TRUE	TRUE	TRUE	TRUE	TRUE	TRUE	TRUE	TRUE	SIDS00697	Breast	Metastasis	Breast Carcinoma	Breast Carcinoma	C4872	53	NA	NA	NA	Unknown	NA	Pleural Effusion	SIDP00623	Homo Sapiens	Female	East Asian	Unknown	NA	909256	ACH-002179	OCUBM_BREAST	CVCL_1621	NA	RIKEN:RCB0881
SIDM00214	SNU-407	NCI-SNU-407	Cell Line	Adherent	10.1002/(SICI)1097-0215(19990611)81:6<902::AID-IJC11>3.0.CO;2-T	NA	NA	NA	MSI	74.5333	2.02527	NA	TRUE	TRUE	TRUE	TRUE	FALSE	TRUE	TRUE	TRUE	SIDS00609	Large Intestine	Metastasis	Colorectal Carcinoma	Colon Adenocarcinoma	C4349	37	20	4	1990	Chemotherapy	5-FU + Doxorubicin + Mitomycin C	Buttock	SIDP00538	Homo Sapiens	Male	East Asian	Unknown	NA	1660034	ACH-000955	SNU407_LARGE_INTESTINE	CVCL_5058	NA	KCLB:407
SIDM00216	SNU-175	NCI-SNU-175	Cell Line	Suspension	10.1002/(SICI)1097-0215(19990611)81:6<902::AID-IJC11>3.0.CO;2-T	NA	NA	NA	MSI	161.333	2.02574	NA	TRUE	TRUE	TRUE	TRUE	FALSE	TRUE	TRUE	TRUE	SIDS00607	Large Intestine	Metastasis	Colorectal Carcinoma	Colon Adenocarcinoma	C4349	56	16	5	1989	Chemotherapy	5-FU	Peritoneum	SIDP00536	Homo Sapiens	Female	East Asian	Unknown	NA	1659928	ACH-000989	SNU175_LARGE_INTESTINE	CVCL_5031	NA	KCLB:175
SIDM00220	OC-314	NA	Cell Line	Adherent	10.1006/gyno.1996.0194	NA	NA	NA	MSI	76.3	2.92871	NA	TRUE	TRUE	TRUE	TRUE	TRUE	TRUE	TRUE	TRUE	SIDS00603	Ovary	Metastasis	Ovarian Carcinoma	Ovarian Serous Adenocarcinoma	C7550	39	NA	12	1994	Unknown	NA	Ascites	SIDP00533	Homo Sapiens	Female	Unknown	Unknown	OC-314, OC-315 and OC-316 share common ancestry (PMID: 15677628). Sanger and Broad Institute genomic data supports this conclusion for OC-314 & OC-316 (no data has been generated for OC-315).	909257	ACH-000962	OC314_OVARY	CVCL_1616	NA	ICLC:HTL98015
SIDM00251	TGBC11TKB	NA	Cell Line	Adherent	NA	NA	NA	NA	MSI	56.5333	1.97431	NA	TRUE	TRUE	TRUE	TRUE	FALSE	TRUE	TRUE	TRUE	SIDS00707	Stomach	Metastasis	Gastric Carcinoma	Gastric Carcinoma	C4911	72	NA	NA	NA	Unknown	NA	Lymph Node	SIDP00632	Homo Sapiens	Female	East Asian	Unknown	NA	909770	ACH-000949	TGBC11TKB_STOMACH	CVCL_1768	NA	RIKEN:RCB1148
SIDM00320	VMRC-LCD	NA	Cell Line	Unknown	NA	NA	NA	NA	NA	21.7333	2.405	NA	TRUE	TRUE	TRUE	TRUE	TRUE	TRUE	TRUE	TRUE	SIDS01083	Lung	Unknown	Non-Small Cell Lung Carcinoma	Lung Adenocarcinoma	C3512	NA	NA	NA	NA	Unknown	NA	Unknown	SIDP00972	Homo Sapiens	Male	Unknown	Unknown	NA	713869	ACH-001233	VMRCLCD_LUNG	CVCL_1787	NA	JCRB:JCRB0814
SIDM00327	L-428	NA	Cell Line	Suspension	NA	NA	NA	NA	MSS	16.3667	4.3778	NA	TRUE	TRUE	TRUE	TRUE	FALSE	TRUE	TRUE	TRUE	SIDS01092	Haematopoietic and Lymphoid	Metastasis	Hodgkin's Lymphoma	Hodgkin's Lymphoma	C9357	37	NA	NA	1978	Unknown	NA	Pleural effusion	SIDP00981	Homo Sapiens	Female	Unknown	Unknown	NA	907322	ACH-000754	L428_HAEMATOPOIETIC_AND_LYMPHOID_TISSUE	CVCL_1361	NA	DSMZ:ACC-197
SIDM00282	CW-2	NA	Cell Line	Adherent	NA	NA	NA	NA	MSI	237.833	1.97431	NA	TRUE	TRUE	TRUE	TRUE	FALSE	TRUE	TRUE	TRUE	SIDS00657	Large Intestine	Tumour	Colorectal Carcinoma	Colon Adenocarcinoma	C4349	55	NA	NA	NA	Unknown	NA	Unknown	SIDP00586	Homo Sapiens	Female	East Asian	Unknown	NA	910554	ACH-000998	CW2_LARGE_INTESTINE	CVCL_1151	NA	RIKEN:RCB0778
SIDM00333	MFE-319	NA	Cell Line	Adherent	NA	NA	NA	NA	MSI	138.333	1.93198	NA	TRUE	TRUE	TRUE	TRUE	FALSE	TRUE	TRUE	TRUE	SIDS01108	Endometrium	Tumour	Endometrial Carcinoma	Adenosquamous Endometrial Carcinoma	C114656	81	NA	NA	1992	Unknown	NA	Unknown	SIDP00997	Homo Sapiens	Female	Unknown	Unknown	NA	1240174	ACH-000988	MFE319_ENDOMETRIUM	CVCL_2112	NA	DSMZ:ACC-423
SIDM00334	MFE-296	NA	Cell Line	Adherent	NA	NA	NA	NA	MSI	27.3333	1.96679	NA	TRUE	TRUE	TRUE	TRUE	TRUE	TRUE	TRUE	TRUE	SIDS01107	Endometrium	Tumour	Endometrial Carcinoma	Endometrial Adenocarcinoma	C7359	68	NA	NA	1991	Unknown	NA	Unknown	SIDP00996	Homo Sapiens	Female	White	Unknown	NA	908130	ACH-000879	MFE296_ENDOMETRIUM	CVCL_1406	NA	DSMZ:ACC-419
SIDM00363	P31-FUJ	P31/Fujioka	Cell Line	Unknown	NA	NA	NA	NA	MSI	22.7333	2.04339	NA	TRUE	TRUE	TRUE	TRUE	FALSE	TRUE	TRUE	TRUE	SIDS01039	Haematopoietic and Lymphoid	Tumour	Acute Myeloid Leukemia	Acute Myeloid Leukemia	C3171	NA	NA	NA	NA	Unknown	NA	Blood	SIDP00932	Homo Sapiens	Unknown	East Asian	Unknown	NA	909253	ACH-000770	P31FUJ_HAEMATOPOIETIC_AND_LYMPHOID_TISSUE	CVCL_1632	NA	JCRB:JCRB0091
SIDM00364	P30-OHK	P30/Ohkubo;P30/0HK	Cell Line	Unknown	NA	NA	NA	NA	MSI	45.4333	1.88541	NA	TRUE	TRUE	TRUE	TRUE	FALSE	TRUE	TRUE	TRUE	SIDS01038	Haematopoietic and Lymphoid	Tumour	B-Lymphoblastic Leukemia	Childhood B Acute Lymphoblastic Leukemia	C9140	11	NA	NA	NA	Unknown	NA	Unknown	SIDP00931	Homo Sapiens	Female	East Asian	Unknown	NA	909252	ACH-002059	P30OHK_HAEMATOPOIETIC_AND_LYMPHOID_TISSUE	CVCL_1631	NA	JCRB:JCRB0094
SIDM00373	SNG-M	NA	Cell Line	Unknown	NA	858140	NA	NA	MSI	58.7667	1.9785	NA	TRUE	TRUE	TRUE	TRUE	TRUE	FALSE	TRUE	TRUE	SIDS01068	Endometrium	Metastasis	Endometrial Carcinoma	Endometrial Adenocarcinoma	C7359	52	15	1	1975	Unknown	NA	Lymph node	SIDP00958	Homo Sapiens	Female	Unknown	Unknown	SNG-P and SNG-M were establised from primary and metastatic regions respectively of the same tumour (PMID: 858140).	909735	ACH-000974	SNGM_ENDOMETRIUM	CVCL_1707	NA	JCRB:IFO50313
SIDM00388	MHH-PREB-1	NA	Cell Line	Suspension	NA	NA	NA	NA	MSI	63.2667	1.98521	NA	TRUE	TRUE	TRUE	TRUE	FALSE	FALSE	TRUE	TRUE	SIDS01114	Haematopoietic and Lymphoid	Tumour	B-Cell Non-Hodgkin's Lymphoma	B-Cell Non-Hodgkin's Lymphoma	C3457	5	NA	NA	1994	Unknown	NA	Lymph node	SIDP01003	Homo Sapiens	Male	White	Unknown	NA	908136	ACH-002272	MHHPREB1_HAEMATOPOIETIC_AND_LYMPHOID_TISSUE	CVCL_1413	NA	DSMZ:ACC-354
SIDM00422	SUP-HD1	NA	Cell Line	Suspension	NA	NA	NA	NA	MSS	47.6333	1.9745	NA	TRUE	TRUE	TRUE	TRUE	FALSE	TRUE	TRUE	TRUE	SIDS01169	Haematopoietic and Lymphoid	Unknown	Hodgkin's Lymphoma	Hodgkin's Lymphoma	C9357	37	NA	NA	1987	Chemotherapy;Radiotherapy	NA	Unknown	SIDP01055	Homo Sapiens	Male	Unknown	Unknown	NA	1331039	ACH-001203	SUPHD1_HAEMATOPOIETIC_AND_LYMPHOID_TISSUE	CVCL_2208	NA	DSMZ:ACC-574
SIDM00431	MOLT-16	NA	Cell Line	Suspension	NA	NA	NA	NA	MSS	34.2333	1.96341	NA	TRUE	TRUE	TRUE	TRUE	FALSE	TRUE	TRUE	TRUE	SIDS01124	Haematopoietic and Lymphoid	Tumour	T-Lymphoblastic Leukemia	Childhood T Acute Lymphoblastic Leukemia	C7953	5	NA	NA	1984	Unknown	NA	Peripheral blood	SIDP01011	Homo Sapiens	Female	Unknown	Unknown	MOLT-16 and MOLT-17 are sister cell lines both established from the peripheral blood of the same patient (DSMZ).	908147	ACH-000918	MOLT16_HAEMATOPOIETIC_AND_LYMPHOID_TISSUE	CVCL_1424	NA	DSMZ:ACC-29
SIDM00412	WSU-NHL	WSU-NHL-1	Cell Line	Suspension	NA	NA	NA	NA	MSI	30.2	2.00445	NA	TRUE	TRUE	TRUE	TRUE	FALSE	TRUE	TRUE	TRUE	SIDS01179	Haematopoietic and Lymphoid	Metastasis	B-Cell Non-Hodgkin's Lymphoma	Follicular Lymphoma	C3209	46	NA	NA	1986	Unknown	NA	Pleural effusion	SIDP01065	Homo Sapiens	Female	Unknown	Unknown	NA	909785	ACH-001709	WSUNHL_HAEMATOPOIETIC_AND_LYMPHOID_TISSUE	CVCL_1793	NA	DSMZ:ACC-58
SIDM00429	NALM-6	NALM-6-M1	Cell Line	Suspension	NA	NA	NA	NA	MSI	53.0667	1.93997	NA	TRUE	TRUE	TRUE	TRUE	FALSE	TRUE	TRUE	TRUE	SIDS01125	Haematopoietic and Lymphoid	Tumour	B-Lymphoblastic Leukemia	Adult B Acute Lymphoblastic Leukemia	C9143	19	NA	NA	1976	Unknown	NA	Peripheral blood	SIDP01012	Homo Sapiens	Male	Unknown	Unknown	NA	908158	ACH-000938	NALM6_HAEMATOPOIETIC_AND_LYMPHOID_TISSUE	CVCL_0092	NA	DSMZ:ACC-128
SIDM00433	MOLT-13	NA	Cell Line	Suspension	NA	NA	NA	NA	MSI	32.1333	1.97391	NA	TRUE	TRUE	TRUE	TRUE	FALSE	FALSE	TRUE	TRUE	SIDS01123	Haematopoietic and Lymphoid	Tumour	T-Lymphoblastic Leukemia	Childhood T Acute Lymphoblastic Leukemia	C7953	2	NA	NA	1983	Unknown	NA	Bone marrow	SIDP01010	Homo Sapiens	Female	Unknown	Unknown	MOLT-13 and MOLT-14 are simultaneous sister cell lines derived from the same patient (DSMZ).	908146	ACH-000795	MOLT13_HAEMATOPOIETIC_AND_LYMPHOID_TISSUE	CVCL_1422	NA	DSMZ:ACC-436
SIDM00438	MN-60	NA	Cell Line	Suspension	NA	NA	NA	NA	MSI	38.4333	1.97944	NA	TRUE	TRUE	TRUE	TRUE	FALSE	TRUE	TRUE	TRUE	SIDS01119	Haematopoietic and Lymphoid	Tumour	B-Lymphoblastic Leukemia	B Acute Lymphoblastic Leukemia	C8644	20	NA	NA	1981	Unknown	NA	Peripheral blood	SIDP01006	Homo Sapiens	Male	Unknown	Unknown	NA	908143	ACH-002275	MN60_HAEMATOPOIETIC_AND_LYMPHOID_TISSUE	CVCL_1421	NA	DSMZ:ACC-138
SIDM00447	REH	NA	Cell Line	Suspension	NA	NA	NA	NA	MSI	47.1	1.95355	NA	TRUE	TRUE	TRUE	TRUE	FALSE	TRUE	TRUE	TRUE	SIDS01144	Haematopoietic and Lymphoid	Tumour	B-Lymphoblastic Leukemia	Childhood B Acute Lymphoblastic Leukemia	C9140	15	NA	NA	1973	Unknown	NA	Peripheral blood	SIDP01031	Homo Sapiens	Female	Arabic	Unknown	NA	909696	ACH-000960	REH_HAEMATOPOIETIC_AND_LYMPHOID_TISSUE	CVCL_1650	NA	DSMZ:ACC-22
SIDM00487	CCK-81	NA	Cell Line	Adherent	NA	NA	NA	NA	MSI	89.6333	3.72642	NA	TRUE	TRUE	TRUE	TRUE	FALSE	TRUE	TRUE	TRUE	SIDS00954	Large Intestine	Tumour	Colorectal Carcinoma	Colon Adenocarcinoma	C4349	NA	NA	NA	NA	Unknown	NA	Unknown	SIDP00854	Homo Sapiens	Unknown	Unknown	Unknown	NA	1240123	ACH-000963	CCK81_LARGE_INTESTINE	CVCL_2873	NA	JCRB:JCRB0208
SIDM00498	SNU-C5	NCI-SNU-C5;SNU-C5/WT	Cell Line	Adherent	NA	3479249	NA	NA	MSI	86.1667	1.96821	NA	TRUE	TRUE	TRUE	TRUE	TRUE	TRUE	TRUE	TRUE	SIDS00943	Large Intestine	Tumour	Colorectal Carcinoma	Cecum Adenocarcinoma	C5543	77	NA	11	1984	None	NA	Colon	SIDP00843	Homo Sapiens	Female	East Asian	Unknown	NA	1674021	ACH-000970	SNUC5_LARGE_INTESTINE	CVCL_5112	NA	KCLB:0000C5
SIDM00499	22RV1	CWR22-Rv1;CWR22-R1	Cell Line	Adherent	NA	NA	NA	Cell line was derived from a human prostate carcinoma xenograft (CWR22R) that was serially propagated in nude mice after castration-induced regression and relapse of the parental, androgen-dependent CWR22 xenograft (DSMZ).	MSI	57.9667	2.03909	NA	TRUE	TRUE	TRUE	TRUE	TRUE	TRUE	TRUE	TRUE	SIDS00942	Prostate	Tumour	Prostate Carcinoma	Prostate Carcinoma	C4863	NA	NA	NA	NA	Unknown	NA	Prostate	SIDP00842	Homo Sapiens	Male	Unknown	Unknown	NA	924100	ACH-000956	22RV1_PROSTATE	CVCL_1045	NA	DSMZ:ACC-438
SIDM00582	KP-2	NA	Cell Line	Adherent	NA	NA	NA	NA	NA	10.3333	3.49942	NA	TRUE	FALSE	TRUE	FALSE	FALSE	FALSE	TRUE	TRUE	SIDS00997	Pancreas	Tumour	Pancreatic Carcinoma	Pancreatic Carcinoma	C3850	65	NA	NA	NA	Unknown	NA	Unknown	SIDP00893	Homo Sapiens	Female	East Asian	Unknown	NA	1298218	ACH-000281	KP2_PANCREAS	CVCL_3004	NA	JCRB:JCRB0181
SIDM00539	ESO26	NA	Cell Line	Suspension	NA	NA	NA	NA	MSS	7.46667	1.80987	NA	TRUE	TRUE	TRUE	TRUE	TRUE	TRUE	TRUE	TRUE	SIDS00903	Esophagus	Tumour	Esophageal Carcinoma	Esophageal Adenocarcinoma	C4025	56	NA	NA	2000	Unknown	NA	Esophagus	SIDP00806	Homo Sapiens	Male	White	Unknown	NA	1503366	ACH-001496	ESO26_OESOPHAGUS	CVCL_2035	NA	ECACC:11012009
SIDM00568	OCUM-1	NA	Cell Line	Unknown	NA	NA	NA	NA	MSS	10.2667	2.29752	NA	TRUE	TRUE	TRUE	TRUE	FALSE	FALSE	TRUE	TRUE	SIDS01029	Stomach	Tumour	Gastric Carcinoma	Signet Ring Cell Gastric Adenocarcinoma	C5250	38	NA	NA	NA	Unknown	NA	Unknown	SIDP00923	Homo Sapiens	Female	East Asian	Unknown	NA	1298358	ACH-000247	OCUM1_STOMACH	CVCL_3084	NA	JCRB:JCRB0192
SIDM00537	GP5d	NA	Cell Line	Adherent	NA	NA	NA	NA	MSI	152.5	1.99042	NA	TRUE	TRUE	TRUE	TRUE	TRUE	TRUE	TRUE	TRUE	SIDS00905	Large Intestine	Tumour	Colorectal Carcinoma	Colon Adenocarcinoma	C4349	71	NA	NA	NA	None	NA	Colon	SIDP00808	Homo Sapiens	Female	White	Unknown	GP5d has been established from the same adenocarcinoma as GP2d (ECACC).	907291	ACH-001345	GP5D_LARGE_INTESTINE	CVCL_1235	NA	ECACC:95090715
SIDM00596	HEC-1	NA	Cell Line	Adherent	NA	NA	NA	NA	MSI	115.933	3.43237	NA	TRUE	TRUE	TRUE	TRUE	TRUE	TRUE	TRUE	TRUE	SIDS00962	Endometrium	Tumour	Endometrial Carcinoma	Endometrial Adenocarcinoma	C7359	71	NA	NA	NA	Unknown	NA	Endometrium	SIDP00862	Homo Sapiens	Female	East Asian	Unknown	HEC-1-A was derived from the same patient as HEC-1 (JCRB). HEC-1-B is a substrain of HEC-1-A (ATCC).	907051	ACH-001517	HEC1_ENDOMETRIUM	CVCL_1274	NA	JCRB:JCRB0042
SIDM00602	IM-95	NA	Cell Line	Unknown	NA	NA	NA	NA	MSS	47.9667	2.014	NA	TRUE	TRUE	TRUE	TRUE	TRUE	TRUE	TRUE	TRUE	SIDS00978	Stomach	Tumour	Gastric Carcinoma	Gastric Adenocarcinoma	C4004	63	NA	NA	NA	Unknown	NA	Stomach	SIDP00875	Homo Sapiens	Male	East Asian	Unknown	NA	1240155	ACH-000919	IM95_STOMACH	CVCL_2961	NA	JCRB:JCRB1075.0
SIDM00629	MDA-MB-436	MDA-436	Cell Line	Adherent	NA	NA	NA	NA	MSS	9.5	2.97319	NA	TRUE	TRUE	TRUE	TRUE	TRUE	TRUE	TRUE	TRUE	SIDS00198	Breast	Metastasis	Breast Carcinoma	Invasive Ductal Carcinoma Not Otherwise Specified	C4194	43	NA	NA	NA	Unknown	NA	Pleural effusion	SIDP00161	Homo Sapiens	Female	White	Unknown	NA	1240172	ACH-000573	MDAMB436_BREAST	CVCL_0623	NA	ATCC:HTB-130
SIDM00641	NAMALWA	Namalva;NWA;NK62a	Cell Line	Suspension	NA	NA	NA	NA	MSS	15.0333	3.27872	NA	TRUE	TRUE	TRUE	TRUE	FALSE	TRUE	TRUE	TRUE	SIDS00208	Haematopoietic and Lymphoid	Tumour	Burkitt's Lymphoma	Epstein-Barr Virus-Related Burkitt s Lymphoma	C27694	3	NA	NA	NA	Unknown	NA	Unknown	SIDP00170	Homo Sapiens	Female	Black	Unknown	MUTZ-1 has been shown to be derivative of NAMALWA (PMID: 19344951) NAMALWA-PNT is a subline of NAMALWA which shows differential expression of immunoglobulin and MYC genes and of some cell surface antigens (DSMZ).	908159	ACH-000944	NAMALWA_HAEMATOPOIETIC_AND_LYMPHOID_TISSUE	CVCL_0067	NA	ATCC:CRL-1432
SIDM00654	NCI-H1048	NA	Cell Line	Adherent	NA	NA	NA	NA	MSI	19.8667	2.01006	NA	TRUE	TRUE	TRUE	TRUE	FALSE	TRUE	TRUE	TRUE	SIDS00211	Lung	Metastasis	Small Cell Lung Carcinoma	Small Cell Lung Carcinoma	C4917	0	NA	4	1985	Unknown	NA	Pleural effusion	SIDP00172	Homo Sapiens	Female	Unknown	Unknown	NA	687995	ACH-000866	NCIH1048_LUNG	CVCL_1453	NA	ATCC:CRL-5853
SIDM00660	LS-411N	NA	Cell Line	Adherent	NA	NA	NA	NA	MSI	116.733	3.30251	NA	TRUE	TRUE	TRUE	TRUE	TRUE	TRUE	TRUE	TRUE	SIDS00186	Large Intestine	Tumour	Colorectal Carcinoma	Cecum Adenocarcinoma	C5543	32	NA	NA	1985	Unknown	NA	Cecum	SIDP00151	Homo Sapiens	Male	White	Unknown	NA	907794	ACH-000985	LS411N_LARGE_INTESTINE	CVCL_1385	NA	ATCC:CRL-2159
SIDM00720	NCI-H28	HUT-28	Cell Line	Adherent	NA	NA	NA	NA	MSS	9.06667	3.80037	NA	TRUE	TRUE	TRUE	TRUE	FALSE	TRUE	TRUE	TRUE	SIDS00297	Lung	Metastasis	Mesothelioma	Pleural Sarcomatoid Mesothelioma	C45663	48	NA	9	1976	Unknown	NA	Pleural effusion	SIDP00244	Homo Sapiens	Male	White	Smoker	NA	908470	ACH-000648	NCIH28_PLEURA	CVCL_1555	NA	ATCC:CRL-5820
SIDM00680	LS-180	NA	Cell Line	Adherent	NA	NA	NA	NA	MSI	66.5333	1.93259	NA	TRUE	TRUE	TRUE	TRUE	TRUE	TRUE	TRUE	TRUE	SIDS00185	Large Intestine	Tumour	Colorectal Carcinoma	Colon Adenocarcinoma	C4349	58	NA	NA	NA	Unknown	NA	Colon	SIDP00150	Homo Sapiens	Female	White	Unknown	LS-180 is a variant of LS-174T that has not been trypsinized during subculture, however LS-174T has been subcultured by trypsinization (ATCC).	998189	ACH-000957	LS180_LARGE_INTESTINE	CVCL_0397	NA	ATCC:CL-187
SIDM00683	LNCaP-Clone-FGC	LNCaP.FGC;LNCaP-ATCC	Cell Line	Semi-Adherent	NA	NA	NA	NA	MSI	90.8333	3.77648	NA	TRUE	TRUE	TRUE	TRUE	TRUE	TRUE	TRUE	TRUE	SIDS00182	Prostate	Metastasis	Prostate Carcinoma	Prostate Carcinoma	C4863	50	NA	NA	1977	Unknown	NA	Left supraclavicular lymph node	SIDP00147	Unknown	Male	White	Unknown	NA	907788	ACH-000977	LNCAPCLONEFGC_PROSTATE	CVCL_1379	NA	ATCC:CRL-1740
SIDM00754	NCI-H1781	NA	Cell Line	Adherent	NA	NA	NA	NA	MSS	7.3	2.43573	NA	TRUE	TRUE	TRUE	TRUE	FALSE	TRUE	TRUE	TRUE	SIDS00244	Lung	Metastasis	Non-Small Cell Lung Carcinoma	Bronchiolo-Alveolar Lung Carcinoma	C2923	66	NA	11	1987	Unknown	NA	Pleural effusion	SIDP00202	Homo Sapiens	Female	White	Smoker	NA	1298350	ACH-000379	NCIH1781_LUNG	CVCL_1494	NA	ATCC:CRL-5894
SIDM00760	NCI-H1963	NA	Cell Line	Suspension	NA	NA	NA	NA	MSS	11.6	1.98984	NA	TRUE	TRUE	TRUE	TRUE	FALSE	TRUE	TRUE	TRUE	SIDS00257	Lung	Tumour	Small Cell Lung Carcinoma	Small Cell Lung Carcinoma	C4917	56	NA	6	1988	Unknown	NA	Unknown	SIDP00213	Homo Sapiens	Male	Black	Smoker	NA	688010	ACH-000729	NCIH1963_LUNG	CVCL_1510	NA	ATCC:CRL-5982
SIDM00778	NCI-H747	NCI-747	Cell Line	Semi-Adherent	NA	NA	NA	NA	MSS	6.6	2.97448	NA	TRUE	TRUE	TRUE	TRUE	FALSE	TRUE	TRUE	TRUE	SIDS00048	Large Intestine	Metastasis	Colorectal Carcinoma	Cecum Adenocarcinoma	C5543	69	NA	NA	NA	None	NA	Common duct node	SIDP00037	Homo Sapiens	Male	White	Unknown	NA	908457	ACH-000403	NCIH747_LARGE_INTESTINE	CVCL_1587	NA	ATCC:CCL-252
SIDM00803	769-P	NA	Cell Line	Adherent	NA	NA	NA	NA	MSS	6.46667	1.9698	NA	TRUE	TRUE	TRUE	TRUE	TRUE	TRUE	TRUE	TRUE	SIDS00061	Kidney	Tumour	Kidney Carcinoma	Clear Cell Renal Cell Carcinoma	C4033	63	NA	NA	1975	Unknown	NA	Kidney	SIDP00047	Homo Sapiens	Female	White	Unknown	NA	910922	ACH-000411	769P_KIDNEY	CVCL_1050	NA	ATCC:CRL-1933
SIDM00781	SNU-C2B	NCI-SNU-C2B	Cell Line	Semi-Adherent	NA	NA	NA	NA	MSI	73.4	2.02918	NA	TRUE	TRUE	TRUE	TRUE	FALSE	TRUE	TRUE	TRUE	SIDS00046	Large Intestine	Tumour	Colorectal Carcinoma	Cecum Adenocarcinoma	C5543	43	NA	NA	1982	Unknown	NA	Cecum	SIDP00035	Homo Sapiens	Female	East Asian	Unknown	SNU-C2A and SNU-C2B were both derived from the same nude mouse xenograft. SNU-C2A was derived at the third passage while SNU-C2B was derived at the fourth passage (ATCC).	909740	ACH-001199	SNUC2B_LARGE_INTESTINE	CVCL_1710	NA	ATCC:CCL-250
SIDM00783	HCT-116	NA	Cell Line	Adherent	NA	NA	NA	NA	MSI	70.6333	1.97599	NA	TRUE	TRUE	TRUE	TRUE	TRUE	TRUE	TRUE	TRUE	SIDS00044	Large Intestine	Tumour	Colorectal Carcinoma	Colon Carcinoma	C4910	NA	NA	NA	NA	Unknown	NA	Unknown	SIDP00033	Homo Sapiens	Male	Unknown	Unknown	NA	905936	ACH-000971	HCT116_LARGE_INTESTINE	CVCL_0291	NA	NCI:HCT-116
SIDM00789	HCT-15	NA	Cell Line	Adherent	NA	NA	NA	NA	MSI	183.967	1.9582	NA	TRUE	TRUE	TRUE	TRUE	TRUE	TRUE	TRUE	TRUE	SIDS00038	Large Intestine	Tumour	Colorectal Carcinoma	Colon Adenocarcinoma	C4349	NA	NA	NA	NA	Unknown	NA	Unknown	SIDP00030	Homo Sapiens	Male	Unknown	Unknown	DLD-1, HCT-15, HCT-8 and HRT-18 have been shown to have a common genetic origin (ECACC & PMID: 9809040).	905937	ACH-000997	HCT15_LARGE_INTESTINE	CVCL_0292	NA	NCI:HCT-15
SIDM00572	NUGC-3	NA	Cell Line	Unknown	10.1007/BF02471470	NA	NA	NA	MSI	29.7333	2.42821	NA	TRUE	TRUE	TRUE	TRUE	TRUE	TRUE	TRUE	TRUE	SIDS01026	Stomach	Metastasis	Gastric Carcinoma	Gastric Adenocarcinoma	C4004	72	NA	NA	NA	Unknown	NA	Brachial Muscle	SIDP00920	Homo Sapiens	Male	Unknown	Unknown	NA	908455	ACH-000911	NUGC3_STOMACH	CVCL_1612	NA	JCRB:JCRB0822
SIDM00808	JiyoyeP-2003	Jijoye;P3 (Jiyoye);GM04678	Cell Line	Suspension	NA	NA	NA	NA	MSS	9.26667	1.98556	NA	TRUE	TRUE	TRUE	TRUE	FALSE	FALSE	TRUE	TRUE	SIDS00056	Haematopoietic and Lymphoid	Tumour	Burkitt's Lymphoma	Epstein-Barr Virus-Related Burkitt s Lymphoma	C27694	7	NA	NA	NA	Unknown	NA	Ascites	SIDP00044	Homo Sapiens	Male	Black	Unknown	P3HR-1 is a clonally derived subline of Jiyoye. 2B8 is a HAT sensitive fusion cell line derived from the P3HR-1 (ATCC).	907268	ACH-002252	JIYOYEP2003_HAEMATOPOIETIC_AND_LYMPHOID_TISSUE	CVCL_1317	NA	ATCC:CCL-87
SIDM00845	Daudi	NK-10A;GM03190;GM17346	Cell Line	Suspension	NA	NA	NA	NA	MSS	55	3.90189	NA	TRUE	TRUE	TRUE	TRUE	FALSE	TRUE	TRUE	TRUE	SIDS00020	Haematopoietic and Lymphoid	Tumour	Burkitt's Lymphoma	Epstein-Barr Virus-Related Burkitt s Lymphoma	C27694	16	NA	5	1967	Unknown	NA	Peripheral Blood	SIDP00016	Homo Sapiens	Male	Black	Unknown	NA	906831	ACH-000786	DAUDI_HAEMATOPOIETIC_AND_LYMPHOID_TISSUE	CVCL_0008	NA	ATCC:CCL-213
SIDM00849	A704	NA	Cell Line	Unknown	NA	NA	NA	NA	MSS	10.3	1.96158	NA	TRUE	TRUE	TRUE	TRUE	FALSE	TRUE	TRUE	TRUE	SIDS00073	Kidney	Tumour	Kidney Carcinoma	Renal Cell Carcinoma	C9385	NA	NA	NA	NA	Unknown	NA	Unknown	SIDP00058	Homo Sapiens	Male	Unknown	Unknown	NA	910920	ACH-000429	A704_KIDNEY	CVCL_1065	NA	ATCC:CRL-7911
SIDM00863	EB2	Epstein-Barr-2	Cell Line	Suspension	NA	14284371	NA	NA	MSS	18.9667	3.57746	NA	TRUE	TRUE	TRUE	TRUE	FALSE	TRUE	TRUE	TRUE	SIDS00116	Haematopoietic and Lymphoid	Metastasis	Burkitt's Lymphoma	Epstein-Barr Virus-Related Burkitt s Lymphoma	C27694	7	NA	NA	1963	Unknown	NA	Ovary	SIDP00093	Homo Sapiens	Female	Black	Unknown	SNP and STR profiling by the Sanger and Broad Institute indicate both EB-1 and EB2 share common ancestry.	906846	ACH-001064	EB2_HAEMATOPOIETIC_AND_LYMPHOID_TISSUE	CVCL_1186	NA	ATCC:HTB-61
SIDM00879	HCC1500	NA	Cell Line	Adherent	NA	NA	NA	NA	MSS	6.66667	1.66073	NA	TRUE	TRUE	TRUE	TRUE	FALSE	TRUE	TRUE	TRUE	SIDS00138	Breast	Tumour	Breast Carcinoma	Ductal Breast Carcinoma	C4017	32	8	2	1995	Unknown	NA	Mammary gland/duct	SIDP00110	Homo Sapiens	Female	Black	Unknown	NA	1303900	ACH-000349	HCC1500_BREAST	CVCL_1254	NA	ATCC:CRL-2329
SIDM00837	SW48	NA	Cell Line	Adherent	NA	NA	NA	NA	MSI	66.0667	2.04597	NA	TRUE	TRUE	TRUE	TRUE	TRUE	TRUE	TRUE	TRUE	SIDS00028	Large Intestine	Tumour	Colorectal Carcinoma	Colon Adenocarcinoma	C4349	82	NA	NA	NA	Unknown	NA	Colon	SIDP00021	Homo Sapiens	Female	White	Unknown	NA	909751	ACH-000958	SW48_LARGE_INTESTINE	CVCL_1724	NA	ATCC:CCL-231
SIDM00839	LoVo	NA	Cell Line	Adherent	NA	NA	NA	NA	MSI	56.0667	2.1233	NA	TRUE	TRUE	TRUE	TRUE	TRUE	TRUE	TRUE	TRUE	SIDS00026	Large Intestine	Metastasis	Colorectal Carcinoma	Colon Adenocarcinoma	C4349	56	NA	NA	1971	Unknown	NA	Left supraclavicular region	SIDP00020	Homo Sapiens	Male	White	Unknown	NCOL-1 has been shown to be derived from LoVo (ICLAC).	907790	ACH-000950	LOVO_LARGE_INTESTINE	CVCL_0399	NA	JCRB:IFO50067
SIDM00930	CAL-72	NA	Cell Line	Adherent	NA	NA	NA	NA	MSS	12	2.36236	NA	TRUE	TRUE	TRUE	TRUE	TRUE	TRUE	TRUE	TRUE	SIDS00477	Bone	Tumour	Osteosarcoma	Osteosarcoma	C9145	10	NA	NA	1989	Chemotherapy	NA	Left knee	SIDP00414	Homo Sapiens	Male	Unknown	Unknown	NA	906827	ACH-001715	CAL72_BONE	CVCL_1113	NA	DSMZ:ACC-439
SIDM00933	CAL-51	NA	Cell Line	Adherent	NA	NA	NA	NA	MSS	22.6333	1.98845	NA	TRUE	TRUE	TRUE	TRUE	TRUE	FALSE	TRUE	TRUE	SIDS00474	Breast	Metastasis	Breast Carcinoma	Breast Carcinoma	C4872	45	NA	NA	1985	Chemotherapy;Radiotherapy	NA	Pleural Effusion	SIDP00411	Homo Sapiens	Female	Unknown	Unknown	NA	910927	ACH-000856	CAL51_BREAST	CVCL_1110	NA	DSMZ:ACC-302
SIDM00947	DK-MG	NA	Cell Line	Adherent	NA	NA	NA	NA	MSS	4.8	1.9059	NA	TRUE	TRUE	TRUE	TRUE	TRUE	TRUE	TRUE	TRUE	SIDS00497	Central Nervous System	Tumour	Glioblastoma	Glioblastoma	C3058	67	NA	NA	1991	Unknown	NA	Right parietal lobe	SIDP00434	Homo Sapiens	Female	Unknown	Unknown	NA	906839	ACH-000244	DKMG_CENTRAL_NERVOUS_SYSTEM	CVCL_1173	NA	DSMZ:ACC-277
SIDM00889	C-33-A	NA	Cell Line	Adherent	NA	NA	NA	NA	MSI	59.6667	1.97226	NA	TRUE	TRUE	TRUE	TRUE	FALSE	TRUE	TRUE	TRUE	SIDS00089	Cervix	Tumour	Cervical Carcinoma	Cervical Squamous Cell Carcinoma	C4028	66	NA	NA	NA	Unknown	NA	Cervix	SIDP00072	Homo Sapiens	Female	White	Unknown	NA	687505	ACH-001333	C33A_CERVIX	CVCL_1094	NA	ATCC:HTB-31
SIDM00901	AN3-CA	NA	Cell Line	Adherent	NA	NA	NA	NA	MSI	68.8333	2.17091	NA	TRUE	TRUE	TRUE	TRUE	FALSE	TRUE	TRUE	TRUE	SIDS00077	Endometrium	Tumour	Endometrial Carcinoma	Endometrial Adenocarcinoma	C7359	55	NA	NA	NA	Unknown	NA	Endometrium	SIDP00061	Homo Sapiens	Female	White	Unknown	NA	910781	ACH-000940	AN3CA_ENDOMETRIUM	CVCL_0028	NA	ATCC:HTB-111
SIDM00946	DND-41	NA	Cell Line	Suspension	NA	NA	NA	NA	MSI	67.7	3.8411	NA	TRUE	TRUE	TRUE	TRUE	FALSE	TRUE	TRUE	TRUE	SIDS00498	Haematopoietic and Lymphoid	Tumour	T-Lymphoblastic Leukemia	Childhood T Acute Lymphoblastic Leukemia	C7953	13	NA	NA	1977	Unknown	NA	Peripheral Blood	SIDP00435	Homo Sapiens	Male	Unknown	Unknown	NA	1297446	ACH-000981	DND41_HAEMATOPOIETIC_AND_LYMPHOID_TISSUE	CVCL_2022	NA	DSMZ:ACC-525
SIDM00948	DG-75	NA	Cell Line	Suspension	NA	NA	NA	NA	MSI	47.7667	1.94847	NA	TRUE	TRUE	TRUE	TRUE	FALSE	TRUE	TRUE	TRUE	SIDS00496	Haematopoietic and Lymphoid	Metastasis	Burkitt's Lymphoma	Burkitt's Lymphoma	C2912	10	NA	NA	1975	Unknown	NA	Pleural Effusion	SIDP00433	Homo Sapiens	Male	Unknown	Unknown	NA	906838	ACH-002232	DG75_HAEMATOPOIETIC_AND_LYMPHOID_TISSUE	CVCL_0244	NA	DSMZ:ACC-83
SIDM00951	CTV-1	NA	Cell Line	Suspension	NA	NA	NA	Allegedly established from the peripheral blood of a 40-year-old man with acute monoblastic leukemia (AML M5) at relapse in 1982 ; however, recent new data suggest derivation from acute lymphoblastic leukemia based on the expression signature (Andersson et al., Leukemia 19: 1042-1050, 2005, DSMZ).	MSI	115.333	2.00844	NA	TRUE	TRUE	TRUE	TRUE	FALSE	TRUE	TRUE	TRUE	SIDS00493	Haematopoietic and Lymphoid	Unknown	T-Lymphoblastic Leukemia	Adult T Acute Lymphoblastic Leukemia	C9142	NA	NA	NA	NA	Unknown	NA	Peripheral blood	SIDP00430	Homo Sapiens	Unknown	Unknown	Unknown	NA	753548	ACH-002222	CTV1_HAEMATOPOIETIC_AND_LYMPHOID_TISSUE	CVCL_1150	NA	DSMZ:ACC-40
SIDM00958	CML-T1	NA	Cell Line	Suspension	NA	NA	NA	NA	MSS	57.8333	1.96453	NA	TRUE	TRUE	TRUE	TRUE	FALSE	TRUE	TRUE	TRUE	SIDS00486	Haematopoietic and Lymphoid	Tumour	Chronic Myelogenous Leukemia	Chronic Myelogenous Leukemia	C3174	36	NA	NA	1987	Unknown	NA	Peripheral Blood	SIDP00423	Homo Sapiens	Female	Unknown	Unknown	NA	910951	ACH-000920	CMLT1_HAEMATOPOIETIC_AND_LYMPHOID_TISSUE	CVCL_1126	NA	DSMZ:ACC-7
SIDM00971	ZR-75-30	NA	Cell Line	Adherent	NA	NA	NA	NA	MSS	12.5667	3.74066	NA	TRUE	TRUE	TRUE	TRUE	FALSE	TRUE	TRUE	TRUE	SIDS00436	Breast	Metastasis	Breast Carcinoma	Invasive Ductal Carcinoma Not Otherwise Specified	C4194	47	NA	NA	NA	Unknown	NA	Ascites	SIDP00373	Homo Sapiens	Female	Black	Unknown	NA	909907	ACH-000828	ZR7530_BREAST	CVCL_1661	NA	ATCC:CRL-1504
SIDM00980	23132-87	St 23132	Cell Line	Adherent	NA	NA	NA	NA	MSI	60.8333	2.02614	NA	TRUE	TRUE	TRUE	TRUE	TRUE	TRUE	TRUE	TRUE	SIDS00443	Stomach	Tumour	Gastric Carcinoma	Gastric Adenocarcinoma	C4004	72	NA	NA	1987	Unknown	NA	Unknown	SIDP00380	Homo Sapiens	Male	Unknown	Unknown	NA	910924	ACH-000948	2313287_STOMACH	CVCL_1046	NA	DSMZ:ACC-201
SIDM01004	KCL-22	KCL22S	Cell Line	Suspension	NA	NA	NA	NA	MSI	63.9333	2.17364	NA	TRUE	TRUE	TRUE	TRUE	FALSE	TRUE	TRUE	TRUE	SIDS00551	Haematopoietic and Lymphoid	Metastasis	Chronic Myelogenous Leukemia	Chronic Myelogenous Leukemia	C3174	32	NA	NA	1981	Unknown	NA	Pleural effusion	SIDP00485	Homo Sapiens	Female	Unknown	Unknown	NA	1330931	ACH-000983	KCL22_HAEMATOPOIETIC_AND_LYMPHOID_TISSUE	CVCL_2091	NA	DSMZ:ACC-519
SIDM01037	JIMT-1	NA	Cell Line	Adherent	NA	NA	NA	NA	NA	6.3	2.51099	NA	TRUE	FALSE	TRUE	TRUE	TRUE	TRUE	TRUE	TRUE	SIDS00537	Breast	Metastasis	Breast Carcinoma	Breast Carcinoma	C4872	62	NA	NA	NA	Unknown	NA	Pleural effusion	SIDP00472	Homo Sapiens	Female	Unknown	Unknown	NA	1298157	ACH-000711	JIMT1_BREAST	CVCL_2077	NA	DSMZ:ACC-589
SIDM01045	EN	NA	Cell Line	Adherent	NA	NA	NA	NA	MSS	170	3.68157	NA	TRUE	TRUE	TRUE	TRUE	FALSE	TRUE	TRUE	TRUE	SIDS00510	Endometrium	Tumour	Endometrial Carcinoma	Endometrial Carcinoma	C7558	50	NA	NA	NA	None	NA	Cervical endometrium	SIDP00446	Homo Sapiens	Female	East Asian	Unknown	NA	1240127	ACH-000978	EN_ENDOMETRIUM	CVCL_2034	NA	DSMZ:ACC-564
SIDM01072	HCC-15	HCC0015	Cell Line	Adherent	NA	NA	NA	NA	MSS	24.4	1.65919	NA	TRUE	TRUE	TRUE	TRUE	TRUE	TRUE	TRUE	TRUE	SIDS00521	Lung	Tumour	Squamous Cell Lung Carcinoma	Squamous Cell Lung Carcinoma	C3493	47	NA	NA	NA	Unknown	NA	Unknown	SIDP00457	Homo Sapiens	Male	Unknown	Unknown	NA	1240143	ACH-000878	HCC15_LUNG	CVCL_2057	NA	DSMZ:ACC-496
SIDM01112	SJSA-1	OsA-CL	Cell Line	Adherent	NA	NA	NA	NA	MSS	8.9	2.00883	NA	TRUE	TRUE	TRUE	TRUE	TRUE	TRUE	TRUE	TRUE	SIDS00359	Bone	Tumour	Osteosarcoma	Osteosarcoma	C9145	19	NA	NA	1982	Unknown	NA	Femur	SIDP00304	Homo Sapiens	Male	Black	Unknown	NA	909717	ACH-000748	SJSA1_BONE	CVCL_1697	NA	ATCC:CRL-2098
SIDM01128	NCI-H526	NA	Cell Line	Suspension	NA	NA	NA	NA	MSS	12.2667	3.02094	NA	TRUE	TRUE	TRUE	TRUE	FALSE	TRUE	TRUE	TRUE	SIDS00306	Lung	Metastasis	Small Cell Lung Carcinoma	Small Cell Lung Carcinoma	C4917	55	NA	11	1982	None	NA	Bone marrow	SIDP00253	Homo Sapiens	Male	White	Smoker	NA	688025	ACH-000767	NCIH526_LUNG	CVCL_1569	NA	ATCC:CRL-5811
SIDM01129	NCI-H524	NA	Cell Line	Suspension	NA	NA	NA	NA	MSS	15.2	2.21644	NA	TRUE	TRUE	TRUE	TRUE	FALSE	TRUE	TRUE	TRUE	SIDS00305	Lung	Metastasis	Small Cell Lung Carcinoma	Small Cell Lung Carcinoma	C4917	63	NA	11	1982	Chemotherapy;Radiotherapy	NA	Lymph node	SIDP00252	Homo Sapiens	Male	White	Smoker	NA	908483	ACH-000816	NCIH524_LUNG	CVCL_1568	NA	ATCC:CRL-5831
SIDM01136	PANC-08-13	Panc 8.13;Pa14C;PL9	Cell Line	Adherent	NA	NA	NA	NA	MSS	9	2.42713	NA	TRUE	TRUE	TRUE	TRUE	TRUE	TRUE	TRUE	TRUE	SIDS00336	Pancreas	Tumour	Pancreatic Carcinoma	Pancreatic Ductal Adenocarcinoma	C9120	85	NA	NA	1995	Unknown	NA	Pancreas	SIDP00283	Homo Sapiens	Male	White	Unknown	NA	925347	ACH-000417	PANC0813_PANCREAS	CVCL_1638	NA	ATCC:CRL-2551
SIDM01086	RS4-11	NA	Cell Line	Suspension	NA	NA	NA	NA	MSI	31.8667	2.03183	NA	TRUE	TRUE	TRUE	TRUE	FALSE	FALSE	TRUE	TRUE	SIDS00348	Haematopoietic and Lymphoid	Tumour	B-Lymphoblastic Leukemia	Adult B Acute Lymphoblastic Leukemia	C9143	32	NA	NA	NA	Unknown	NA	Bone marrow	SIDP00293	Homo Sapiens	Female	White	Unknown	NA	909703	ACH-000874	RS411_HAEMATOPOIETIC_AND_LYMPHOID_TISSUE	CVCL_0093	NA	ATCC:CRL-1873
SIDM01088	RL95-2	NA	Cell Line	Adherent	NA	NA	NA	NA	MSI	70.6667	2.02192	NA	TRUE	TRUE	TRUE	TRUE	TRUE	TRUE	TRUE	TRUE	SIDS00346	Endometrium	Tumour	Endometrial Carcinoma	Adenosquamous Endometrial Carcinoma	C114656	65	NA	NA	NA	Unknown	NA	Endometrium	SIDP00291	Homo Sapiens	Female	White	Unknown	NA	930082	ACH-000965	RL952_ENDOMETRIUM	CVCL_0505	NA	ATCC:CRL-1671
SIDM01090	RKO	NA	Cell Line	Adherent	NA	NA	NA	NA	MSI	81.4333	2.1265	NA	TRUE	TRUE	TRUE	TRUE	TRUE	FALSE	TRUE	TRUE	SIDS00344	Large Intestine	Tumour	Colorectal Carcinoma	Colon Carcinoma	C4910	NA	NA	NA	NA	Unknown	NA	Colon	SIDP00289	Homo Sapiens	Unknown	Unknown	Unknown	RKO-E6 was generated from the colon carcinoma line RKO by transfection with pCMV E6 using Lipofectin (ATCC).	909698	ACH-000943	RKO_LARGE_INTESTINE	CVCL_0504	NA	ATCC:CRL-2577
SIDM01113	SK-UT-1	NA	Cell Line	Adherent	NA	NA	NA	NA	MSI	55.8	1.967	NA	TRUE	TRUE	TRUE	TRUE	FALSE	TRUE	TRUE	TRUE	SIDS00376	Uterus	Tumour	Other Sarcomas	Uterine Corpus Leiomyosarcoma	C6340	75	NA	NA	NA	Unknown	NA	Uterus	SIDP00320	Homo Sapiens	Female	White	Unknown	NA	909732	ACH-000939	SKUT1_SOFT_TISSUE	CVCL_0533	NA	ATCC:HTB-114
SIDM01146	SNU-1	NCI-SNU-1	Cell Line	Suspension	NA	NA	NA	NA	MSI	51.5333	1.97049	NA	TRUE	TRUE	TRUE	TRUE	TRUE	FALSE	TRUE	TRUE	SIDS00326	Stomach	Tumour	Gastric Carcinoma	Gastric Carcinoma	C4911	44	NA	NA	1984	None	NA	Stomach	SIDP00273	Homo Sapiens	Male	East Asian	Unknown	NA	908444	ACH-000932	SNU1_STOMACH	CVCL_0099	NA	ATCC:CRL-5971
SIDM00900	ARH-77	NA	Cell Line	Suspension	NA	NA	Transformed (EBV)	ARH-77 is a B-lymphoblastoid cell line (PMID: 12592342).	MSS	5	2.00144	NA	TRUE	TRUE	TRUE	TRUE	TRUE	TRUE	TRUE	TRUE	SIDS00078	Haematopoietic and Lymphoid	Normal	Non-Cancerous	Non-Cancerous	C41168	33	NA	NA	NA	Unknown	NA	Peripheral Blood	SIDP00062	Homo Sapiens	Female	White	Unknown	NA	906765	ACH-002210	ARH77_HAEMATOPOIETIC_AND_LYMPHOID_TISSUE	CVCL_1072	NA	ATCC:CRL-1621
SIDM00636	MC-CAR	NA	Cell Line	Suspension	NA	NA	Transformed (EBV)	NA	MSS	6.43333	1.9522	NA	TRUE	TRUE	TRUE	TRUE	FALSE	TRUE	TRUE	TRUE	SIDS00191	Haematopoietic and Lymphoid	Normal	Non-Cancerous	Non-Cancerous	C41168	81	NA	NA	NA	Unknown	NA	Peripheral Blood	SIDP00155	Homo Sapiens	Male	White	Unknown	MC-CAR-Z2 is a derivative of MC-CAR (ATCC).	683665	ACH-002270	MCCAR_HAEMATOPOIETIC_AND_LYMPHOID_TISSUE	CVCL_1397	NA	ATCC:CRL-8083
SIDM01164	SW1783	NA	Cell Line	Adherent	NA	NA	NA	NA	MSS	17.6667	5.26273	NA	TRUE	TRUE	TRUE	TRUE	FALSE	TRUE	TRUE	TRUE	SIDS00393	Central Nervous System	Tumour	Glioma	Anaplastic Astrocytoma	C9477	68	NA	NA	1977	Unknown	NA	Unknown	SIDP00337	Homo Sapiens	Male	White	Unknown	NA	909750	ACH-000883	SW1783_CENTRAL_NERVOUS_SYSTEM	CVCL_1722	NA	ATCC:HTB-13
SIDM01219	LU-99A	NA	Cell Line	Unknown	NA	NA	NA	NA	MSS	11.1333	2.6066	SIDM00546	TRUE	TRUE	TRUE	TRUE	TRUE	FALSE	TRUE	FALSE	SIDS01012	Lung	Tumour	Non-Small Cell Lung Carcinoma	Giant Cell Lung Carcinoma	C4452	63	NA	NA	NA	Unknown	NA	Unknown	SIDP00906	Homo Sapiens	Male	East Asian	Unknown	LU-99A is a subclone of LU-99.	907796	NA	NA	CVCL_1393	NA	JCRB:JCRB0044
SIDM01169	TOV-21G	NA	Cell Line	Adherent	NA	NA	NA	NA	MSI	35.2333	2.02094	NA	TRUE	TRUE	TRUE	TRUE	TRUE	FALSE	TRUE	TRUE	SIDS00412	Ovary	Tumour	Ovarian Carcinoma	Ovarian Clear Cell Adenocarcinoma	C40078	62	NA	10	1991	Unknown	NA	Ovary	SIDP00355	Homo Sapiens	Female	Unknown	Unknown	NA	1240222	ACH-000885	TOV21G_OVARY	CVCL_3613	NA	ATCC:CRL-11730
SIDM01205	TUR	TPA-U937-resistant	Cell Line	Suspension	NA	NA	NA	NA	MSI	9.96667	2.41734	SIDM01195	TRUE	TRUE	TRUE	TRUE	FALSE	TRUE	TRUE	TRUE	SIDS00413	Haematopoietic and Lymphoid	Metastasis	Acute Myeloid Leukemia	Adult Acute Monocytic Leukemia	C8263	37	NA	NA	NA	Unknown	NA	Unknown	SIDP00356	Homo Sapiens	Male	White	Unknown	TUR (TPA U937 Resistant) is a stably transfected cell line generated by Ralf Hass and Masanori Hirano in 1992 from U-937 (ATCC).	909773	ACH-002314	TUR_HAEMATOPOIETIC_AND_LYMPHOID_TISSUE	CVCL_1775	NA	ATCC:CRL-2367
SIDM01233	C2BBe1	Caco-2/BBe 1	Cell Line	Adherent	NA	NA	NA	NA	MSS	8.46667	3.50567	SIDM00891	TRUE	TRUE	TRUE	TRUE	TRUE	TRUE	TRUE	TRUE	SIDS00087	Large Intestine	Tumour	Colorectal Carcinoma	Colon Adenocarcinoma	C4349	72	NA	NA	1988	Unknown	NA	Colon	SIDP00070	Homo Sapiens	Male	White	Unknown	The C2BBe1 (brush border expressing) cell line was cloned in 1988 from the Caco 2 cell line (ATCC).	910700	ACH-000009	C2BBE1_LARGE_INTESTINE	CVCL_1096	NA	ATCC:CRL-2102
SIDM01237	C3A	Hep-G2/C3A	Cell Line	Adherent	NA	NA	NA	NA	MSS	9.7	2.22796	SIDM00904	TRUE	TRUE	TRUE	TRUE	FALSE	TRUE	TRUE	TRUE	SIDS00090	Liver	Tumour	Hepatocellular Carcinoma	Hepatoblastoma	C3728	15	NA	NA	NA	Unknown	NA	Unknown	SIDP00073	Homo Sapiens	Male	White	Unknown	C3A is clonal derivative of Hep-G2 that was selected for strong contact inhibition of growth, high albumin production, high production of alpha fetoprotein (AFP) and ability to grow in glucose deficient medium (ATCC).	910850	ACH-001021	C3A_LIVER	CVCL_1098	NA	ATCC:CRL-10741
SIDM01245	BE-13	NA	Cell Line	Suspension	NA	NA	NA	NA	MSS	13.2	3.5055	SIDM00991	TRUE	TRUE	TRUE	TRUE	FALSE	TRUE	TRUE	TRUE	SIDS00454	Haematopoietic and Lymphoid	Tumour	T-Lymphoblastic Leukemia	Childhood T Acute Lymphoblastic Leukemia	C7953	4	NA	NA	1977	Unknown	NA	Peripheral Blood	SIDP00391	Homo Sapiens	Female	Unknown	Unknown	BE-13 and PEER show identical DNA fingerprints presumably due to cross-contamination; however, their diploid and tetraploid karyotypes are indicative of earlier and later passage numbers suggesting that BE-13 is derived from PEER, rather than vice-versa (DSMZ).	906763	ACH-002216	BE13_HAEMATOPOIETIC_AND_LYMPHOID_TISSUE	CVCL_1081	NA	DSMZ:ACC-396
SIDM01247	Ramos-2G6-4C10	Ramos.G6.C10	Cell Line	Suspension	NA	NA	NA	NA	MSS	9.96667	1.93954	SIDM01094	TRUE	TRUE	TRUE	TRUE	FALSE	TRUE	TRUE	TRUE	SIDS00341	Haematopoietic and Lymphoid	Tumour	Burkitt's Lymphoma	Burkitt's Lymphoma	C2912	3	NA	NA	NA	Unknown	NA	Unknown	SIDP00287	Homo Sapiens	Male	White	Unknown	Ramos-2G6-4C10 was derived from the Ramos cell line by repetitive cloning with selection for low constitutive expression of CD23 and maximum stimulation of CD23 expression by IL4 (ATCC).	910401	ACH-002300	RAMOS2G64C10_HAEMATOPOIETIC_AND_LYMPHOID_TISSUE	CVCL_1646	NA	ATCC:CRL-1923
SIDM01248	CGTH-W-1	NA	Cell Line	Unknown	NA	NA	NA	NA	MSS	5.76667	3.16919	SIDM01167	TRUE	TRUE	TRUE	TRUE	FALSE	TRUE	TRUE	TRUE	SIDS00395	Thyroid	Tumour	Thyroid Gland Carcinoma	Squamous Cell Thyroid Gland Carcinoma	C46008	59	NA	NA	1995	Unknown	NA	Unknown	SIDP00339	Homo Sapiens	Male	White	Unknown	CGTH-W-1 is a subclone of SW-579 established in 1995 (PMID: 25877200).	910568	ACH-001023	CGTHW1_THYROID	CVCL_1120	NA	DSMZ:ACC-360
SIDM01251	H9	HT clone H9;HT(H9)	Cell Line	Suspension	NA	NA	NA	NA	MSS	10.6667	2.87772	SIDM00851	TRUE	TRUE	TRUE	TRUE	FALSE	TRUE	TRUE	TRUE	SIDS00128	Haematopoietic and Lymphoid	Tumour	T-Cell Non-Hodgkin's Lymphoma	Mycosis Fungoides and Sezary Syndrome	C9265	53	NA	NA	NA	Unknown	NA	Unknown	SIDP00104	Homo Sapiens	Male	White	Unknown	The H9 cell line is a clonal derivative of the Hut 78 cell line (ATCC & PMID: 2567177).	907043	ACH-002240	H9_HAEMATOPOIETIC_AND_LYMPHOID_TISSUE	CVCL_1240	NA	ATCC:HTB-176
SIDM01229	BE2-M17	SK-N-BE(2)-M17	Cell Line	Adherent	NA	NA	NA	NA	MSS	11.0667	1.82392	SIDM00894	TRUE	TRUE	TRUE	TRUE	TRUE	TRUE	TRUE	TRUE	SIDS00084	Peripheral Nervous System	Tumour	Neuroblastoma	Neuroblastoma	C3270	2	NA	NA	NA	Chemotherapy;Radiotherapy	NA	Bone marrow	SIDP00067	Homo Sapiens	Male	Unknown	Unknown	BE2-M17 is a subclone of SK-N-BE-2. BE2-C is a subclone of SK-N-BE-2 (ATCC).	753616	ACH-002217	BE2M17_AUTONOMIC_GANGLIA	CVCL_0167	NA	ATCC:CRL-2267
SIDM01265	MM1S	NA	Cell Line	Semi-Adherent	NA	NA	NA	NA	MSS	9.66667	1.93848	SIDM00624	TRUE	TRUE	TRUE	TRUE	FALSE	FALSE	TRUE	TRUE	SIDS00203	Haematopoietic and Lymphoid	Tumour	Plasma Cell Myeloma	Plasma Cell Myeloma	C3242	42	NA	NA	1986	Steroid	NA	Peripheral Blood	SIDP00165	Homo Sapiens	Female	Black	Unknown	MM1R is a dexamethasone resistant line derived from MM1. MM1S is a dexamethasone sensitive line derived from MM1 (ATCC).	1659818	ACH-000763	MM1S_HAEMATOPOIETIC_AND_LYMPHOID_TISSUE	CVCL_8792	NA	ATCC:CRL-2974
SIDM01259	GR-ST	NA	Cell Line	Suspension	NA	NA	NA	NA	MSI	90.1333	2.04826	SIDM01238	TRUE	TRUE	TRUE	TRUE	FALSE	TRUE	TRUE	TRUE	SIDS00667	Haematopoietic and Lymphoid	Tumour	B-Lymphoblastic Leukemia	Childhood B Acute Lymphoblastic Leukemia	C9140	10	NA	NA	NA	Unknown	NA	Unknown	SIDP00595	Homo Sapiens	Male	Unknown	Unknown	ST is a subclone of Tanoue. GR-ST is a subclone of ST cells transformed with human G-CSF receptor cDNA (JCRB).	906877	ACH-002238	GRST_HAEMATOPOIETIC_AND_LYMPHOID_TISSUE	CVCL_1236	NA	RIKEN:RCB1182
SIDM00813	RPMI-6666	NA	Cell Line	Suspension	NA	NA	Transformed (EBV)	RPMI-6666 was initially thought to have been derived from Hodgkin lymphoma, but is now known to be an EBV-positive B-lymphoblastoid cell line (PMID: 12592342).	MSS	3.86667	1.95239	NA	TRUE	TRUE	TRUE	TRUE	FALSE	FALSE	TRUE	TRUE	SIDS00014	Haematopoietic and Lymphoid	Normal	Non-Cancerous	Non-Cancerous	C41168	29	NA	NA	NA	Unknown	NA	Peripheral Blood	SIDP00011	Homo Sapiens	Male	White	Unknown	NA	909701	ACH-001182	RPMI6666_HAEMATOPOIETIC_AND_LYMPHOID_TISSUE	CVCL_1665	NA	ATCC:CCL-113
SIDM00632	IM-9	GM04680	Cell Line	Suspension	NA	NA	Transformed (EBV)	Although derived from the blood of a patient with multiple myeloma this line has been shown to be an EBV-transformed B lymphoblastoid cell line (ATCC).	MSS	5.26667	1.96836	NA	TRUE	TRUE	TRUE	TRUE	TRUE	TRUE	TRUE	TRUE	SIDS00195	Haematopoietic and Lymphoid	Normal	Non-Cancerous	Non-Cancerous	C41168	NA	NA	NA	NA	Unknown	NA	Peripheral Blood	SIDP00158	Homo Sapiens	Female	Unknown	Unknown	NA	753563	ACH-002247	IM9_HAEMATOPOIETIC_AND_LYMPHOID_TISSUE	CVCL_1305	NA	JCRB:IFO50025

## Sheet: TabS1B
Table 1.1	Estimated New Cases ,Both Sexes	GDSC tissue label	GDSC synergy panel
Tongue	17960	Head and Neck	27
Mouth	14290	Head and Neck	27
Pharynx	18470	Head and Neck	27
Other Oral Cavity	3290	Head and Neck	27
Esophagus	19260	Esophagus	30
Stomach	26560	Stomach	23
Colon<sup><a href="#a">a</a></sup>	104270	Large Intestine	43
Rectum	45230	Large Intestine	43
Liver and Intrahepatic Bile Duct	42230	Liver	15
Gallbladder and Other Biliary	11980	Other	19
Pancreas	60430	Pancreas	30
Lung and Bronchus	235760	Lung	142
Other Respiratory	5790	Lung	142
Bones and Joints	3610	Bone	35
Soft Tissue	13460	Soft Tissue	16
Skin (excl. basal & squamous)	115320	Skin	31
Melanoma of the Skin<sup><a href="#b">b</a></sup>	106110	Skin	31
Breast<sup><a href="#b">b</a></sup>	284200	Breast	47
Cervix (uterus)	14480	Cervix	13
Endometrium (uterus)	66570	Endometrium	11
Ovary	21410	Ovary	31
Vulva	6120	Other	19
Vagina and other genital organs, female	8180	Other	19
Prostate	248530	Other	19
Testis	9470	Other	19
Penis and other genital organs, male	2210	Other	19
Urinary Bladder	83730	Bladder	18
Kidney and Renal Pelvis	76080	Kidney	17
Brain and Other Nervous System	24530	CNS & PNS	62
Thyroid	44280	Thyroid	14
Lymphoma	90390	Haematopoietic and Lymphoid	133
Hodgkin Lymphoma	8830	Haematopoietic and Lymphoid	133
Non-Hodgkin Lymphoma	81560	Haematopoietic and Lymphoid	133
Myeloma	34920	Haematopoietic and Lymphoid	133
Leukemia	61090	Haematopoietic and Lymphoid	133
Acute lymphocytic leukemia	5690	Haematopoietic and Lymphoid	133
Chronic lymphocytic leukemia	21250	Haematopoietic and Lymphoid	133
Acute myeloid leukemia	20240	Haematopoietic and Lymphoid	133
Chronic myeloid leukemia	9110	Haematopoietic and Lymphoid	133
Other leukemia	4800	Haematopoietic and Lymphoid	133

## Sheet: TabS1C
ID	Name	Synonyms	Owner	Solvent	MW	Chemical Formula	MW(No salt)	Chemical Formula(No Salt)	Target name	Target	Drug Type	Pathway	Pubchem	Chembl	CPP Score	Web Release	Suitable for publication
1005	Cisplatin	cis-Diammineplatinum(II) dichloride, Platinol, CIS-DDP	GDSC	Water	300.05	Cl2H6N2Pt	300.05	NA	DNA crosslinker	BCHE;CYP2B6;CYP2C9	Chemotherapeutic	DNA replication	84691	CHEMBL11359	NA	Y	Y
1007	Docetaxel	RP-56976, Taxotere	GDSC	DMSO	807.88	C43H53NO14	807.88	NA	Microtubule stabiliser	NA	Chemotherapeutic	Mitosis	148124	CHEMBL92	NA	Y	Y
1011	Navitoclax	ABT-263, ABT263, ABT 263	GDSC	NA	974.61	C47H55ClF3N5O6S3	974.61	NA	BCL2, BCL-XL, BCL-W	BCL2;BCL2L1;BCL2L2	Targeted	Apoptosis regulation	24978538	CHEMBL443684	NA	Y	Y
1013	Nilotinib	Tasigna, AMN 107	GDSC	DMSO	529.52	C28H22F3N7O	529.52	NA	ABL	ABL1	Targeted	ABL signaling	644241	CHEMBL255863	NA	Y	Y
1017	Olaparib	AZD2281, KU0059436, Lynparza	GDSC	DMSO	434.46	C24H23FN4O3	434.46	NA	PARP1, PARP2	PARP1;PARP2	Targeted	Genome integrity	23725625	CHEMBL521686	4	Y	Y
1021	Axitinib	AG-13736, Inlyta	GDSC	DMSO	386.47	C22H18N4OS	386.47	NA	PDGFR, KIT, VEGFR	FLT1;KIT;PDGFRA;PDGFRB	Targeted	RTK signaling	6450551	CHEMBL1289926	NA	Y	Y
1022	AZD7762	AZD-7762, AZD 7762	GDSC	DMSO	362.42	C17H19FN4O2S	362.42	NA	CHEK1, CHEK2	CHEK1;CHEK2	Targeted	Cell cycle	11152667	CHEMBL2041933	NA	Y	Y
1032	Afatinib	BIBW2992, Tovok, Gilotrif	GDSC	DMSO	485.94	C24H25ClFN5O3	485.94	NA	EGFR, ERBB2	EGFR;ERBB2	Targeted	EGFR signaling	10184653	CHEMBL1173655	2.6667	Y	Y
1047	Nutlin-3a (-)	NA	GDSC	DMSO	581.49	C30H30Cl2N4O4	581.49	NA	MDM2	MDM2	Targeted	p53 pathway	11433190	CHEMBL191334	NA	Y	Y
1049	PD173074	PD-173074, PD 173074	GDSC	DMSO	523.67	C28H41N7O3	523.67	NA	FGFR1, FGFR2, FGFR3	FGFR1;FGFR2;FGFR3	Targeted	RTK signaling	1401	CHEMBL189584	NA	Y	Y
1053	MK-2206	MK 2206, MK2206	GDSC	NA	480.39	C25H21N5O.2HCl	480.39	C25H21N5O	AKT1, AKT2	AKT1;AKT2	Targeted	PI3K/MTOR signaling	46930998	CHEMBL1079175	NA	Y	Y
1054	Palbociclib	PD0332991, PD-0332991, PF-00080665-73	GDSC	NA	483.99	C24H29N7O2.HCl	483.99	C24H29N7O2	CDK4, CDK6	CDK4;CDK6	Targeted	Cell cycle	5330286	CHEMBL189963	4	Y	Y
1058	Pictilisib	GDC-0941, GDC0941, RG-7621	GDSC	DMSO	513.64	C23H27N7O3S2	513.64	NA	PI3K (class 1)	PIK3CA;PIK3CB;PIK3CD;PIK3CG	Targeted	PI3K/MTOR signaling	17755052	CHEMBL521851	2.75	Y	Y
1073	5-Fluorouracil	5-FU	GDSC	DMSO	130.08	C4H3FN2O2	130.08	NA	Antimetabolite (DNA & RNA)	NA	Chemotherapeutic	Other	3385	CHEMBL185	NA	Y	Y
1083	Crizotinib	Xalkori, PF2341066, PF-2341066, PF 2341066	GDSC	DMSO	450.34	C21H22Cl2FN5O	450.34	NA	MET, ALK, ROS1	ALK;MET;ROS1	Targeted	RTK signaling	11626560	CHEMBL601719	NA	Y	Y
1089	Oxaliplatin	Eloxatin	GDSC	NA	397.29	C8H14N2O4Pt	397.29	NA	DNA alkylating agent	NA	Chemotherapeutic	DNA replication	5310940	CHEMBL414804	NA	Y	Y
1179	MK-1775	AZD1775, Adavosertib	GDSC	DMSO	500.6	C27H32N8O2	500.6	NA	WEE1, PLK1	WEE1;PLK1	Targeted	Cell cycle	24856436	CHEMBL1976040	NA	Y	Y
1190	Gemcitabine	Gemzar, LY-188011	GDSC	DMSO	263.2	C9H11F2N3O4	263.2	NA	Pyrimidine antimetabolite	NA	Chemotherapeutic	DNA replication	60750	CHEMBL888	NA	Y	Y
1372	Trametinib	GSK1120212, Mekinist	GDSC	NA	615.39	C26H23FIN5O4	615.39	NA	MEK1, MEK2	MAP2K1;MAP2K2	Targeted	ERK MAPK signaling	11707110	CHEMBL2103875	NA	Y	Y
1373	Dabrafenib	GSK2118436, Tafinlar	GDSC	NA	519.56	C23H20F3N5O2S2	519.56	NA	BRAF	BRAF	Targeted	ERK MAPK signaling	44462760	CHEMBL2028663	NA	Y	Y
1375	Temozolomide	Temodar, Temodal, M-39831, SCH 52365	GDSC	NA	194.15	C6H6N6O2	194.15	NA	DNA alkylating agent	NA	Chemotherapeutic	DNA replication	5394	CHEMBL810	NA	Y	Y
1494	SN-38	7-Ethyl-10-Hydroxy-Camptothecin, SN 38	GDSC	NA	392.4	C22H20N2O5	392.4	NA	TOP1	TOP1	Chemotherapeutic	DNA replication	104842	CHEMBL837	NA	Y	Y
1510	Linsitinib	OSI-906, ASP-7487	GDSC	DMSO	421.49	C26H23N5O	421.49	NA	IGF1R	IGF1R;INSR	Targeted	IGF1R signaling	11640390	CHEMBL1091644	NA	Y	Y
1549	Sapatinib	AZD8931	GDSC	DMSO	473.93	C23H25ClFN5O3	473.93	NA	EGFR, ERBB2, ERBB3	EGFR;ERBB2;ERBB3	Targeted	EGFR signaling	11488320	CHEMBL2408045	NA	Y	Y
1558	Lapatinib	Tykerb, Tyverb	GDSC	NA	581.06	C29H26ClFN4O4S	581.06	NA	EGFR, ERBB2	EGFR;ERBB2	Targeted	EGFR signaling	208908	CHEMBL554	NA	Y	Y
1561	Taselisib	GDC-0032, GDC0032, RG7604	GDSC	NA	460.53	C24H28N8O2	460.53	NA	PI3K (beta sparing)	PIK3CA;PIK3CD;PIK3CG	Targeted	PI3K/MTOR signaling	51001932	CHEMBL2387080	NA	Y	Y
1564	SCH772984	CS-1421	GDSC	DMSO	587.67	C33H33N9O2	587.67	NA	ERK1, ERK2	MAPK1;MAPK3	Targeted	ERK MAPK signaling	24866313	CHEMBL3590107	4	Y	Y
1594	OSI-027	A-1065-5	GDSC	NA	406.44	C21H22N6O3	406.44	NA	MTORC1, MTORC2	MTOR	Targeted	PI3K/MTOR signaling	44224160	CHEMBL3120215	NA	Y	Y
1598	LGK974	LGK-974	GDSC	DMSO	396.44	C23H20N6O	396.44	NA	PORCN	PORCN	Targeted	WNT signaling	46926973	CHEMBL3188386	NA	Y	Y

## Sheet: TabS1D
ANCHOR_ID	ANCHOR_NAME	LIBRARY_ID	LIBRARY_NAME	UUID	ANCHOR_TARGET	LIBRARY_TARGET
1011	Navitoclax	1007	Docetaxel	1011-1007	BCL2;BCL2L1;BCL2L2	NA
1011	Navitoclax	1021	Axitinib	1011-1021	BCL2;BCL2L1;BCL2L2	FLT1;KIT;PDGFRA;PDGFRB
1011	Navitoclax	1032	Afatinib	1011-1032	BCL2;BCL2L1;BCL2L2	EGFR;ERBB2
1011	Navitoclax	1089	Oxaliplatin	1011-1089	BCL2;BCL2L1;BCL2L2	NA
1011	Navitoclax	1372	Trametinib	1011-1372	BCL2;BCL2L1;BCL2L2	MAP2K1;MAP2K2
1011	Navitoclax	1494	SN-38	1011-1494	BCL2;BCL2L1;BCL2L2	TOP1
1011	Navitoclax	1561	Taselisib	1011-1561	BCL2;BCL2L1;BCL2L2	PIK3CA;PIK3CD;PIK3CG
1013	Nilotinib	1372	Trametinib	1013-1372	ABL1	MAP2K1;MAP2K2
1017	Olaparib	1179	MK-1775	1017-1179	PARP1;PARP2	WEE1;PLK1
1017	Olaparib	1375	Temozolomide	1017-1375	PARP1;PARP2	NA
1022	AZD7762	1005	Cisplatin	1022-1005	CHEK1;CHEK2	BCHE;CYP2B6;CYP2C9
1022	AZD7762	1073	5-Fluorouracil	1022-1073	CHEK1;CHEK2	NA
1022	AZD7762	1179	MK-1775	1022-1179	CHEK1;CHEK2	WEE1;PLK1
1022	AZD7762	1190	Gemcitabine	1022-1190	CHEK1;CHEK2	NA
1053	MK-2206	1594	OSI-027	1053-1594	AKT1;AKT2	MTOR
1179	MK-1775	1005	Cisplatin	1179-1005	WEE1;PLK1	BCHE;CYP2B6;CYP2C9
1179	MK-1775	1047	Nutlin-3a (-)	1179-1047	WEE1;PLK1	MDM2
1179	MK-1775	1058	Pictilisib	1179-1058	WEE1;PLK1	PIK3CA;PIK3CB;PIK3CD;PIK3CG
1179	MK-1775	1190	Gemcitabine	1179-1190	WEE1;PLK1	NA
1179	MK-1775	1375	Temozolomide	1179-1375	WEE1;PLK1	NA
1372	Trametinib	1011	Navitoclax	1372-1011	MAP2K1;MAP2K2	BCL2;BCL2L1;BCL2L2
1372	Trametinib	1017	Olaparib	1372-1017	MAP2K1;MAP2K2	PARP1;PARP2
1372	Trametinib	1032	Afatinib	1372-1032	MAP2K1;MAP2K2	EGFR;ERBB2
1372	Trametinib	1053	MK-2206	1372-1053	MAP2K1;MAP2K2	AKT1;AKT2
1372	Trametinib	1054	Palbociclib	1372-1054	MAP2K1;MAP2K2	CDK4;CDK6
1372	Trametinib	1058	Pictilisib	1372-1058	MAP2K1;MAP2K2	PIK3CA;PIK3CB;PIK3CD;PIK3CG
1372	Trametinib	1510	Linsitinib	1372-1510	MAP2K1;MAP2K2	IGF1R;INSR
1372	Trametinib	1561	Taselisib	1372-1561	MAP2K1;MAP2K2	PIK3CA;PIK3CD;PIK3CG
1372	Trametinib	1598	LGK974	1372-1598	MAP2K1;MAP2K2	PORCN
1372	Trametinib	1564	SCH772984	1372-1564	MAP2K1;MAP2K2	MAPK1;MAPK3
1558	Lapatinib	1011	Navitoclax	1558-1011	EGFR;ERBB2	BCL2;BCL2L1;BCL2L2
1558	Lapatinib	1049	PD173074	1558-1049	EGFR;ERBB2	FGFR1;FGFR2;FGFR3
1558	Lapatinib	1053	MK-2206	1558-1053	EGFR;ERBB2	AKT1;AKT2
1558	Lapatinib	1054	Palbociclib	1558-1054	EGFR;ERBB2	CDK4;CDK6
1558	Lapatinib	1058	Pictilisib	1558-1058	EGFR;ERBB2	PIK3CA;PIK3CB;PIK3CD;PIK3CG
1558	Lapatinib	1372	Trametinib	1558-1372	EGFR;ERBB2	MAP2K1;MAP2K2
1558	Lapatinib	1373	Dabrafenib	1558-1373	EGFR;ERBB2	BRAF
1558	Lapatinib	1510	Linsitinib	1558-1510	EGFR;ERBB2	IGF1R;INSR
1558	Lapatinib	1561	Taselisib	1558-1561	EGFR;ERBB2	PIK3CA;PIK3CD;PIK3CG
1558	Lapatinib	1598	LGK974	1558-1598	EGFR;ERBB2	PORCN
1558	Lapatinib	1083	Crizotinib	1558-1083	EGFR;ERBB2	ALK;MET;ROS1
1561	Taselisib	1011	Navitoclax	1561-1011	PIK3CA;PIK3CD;PIK3CG	BCL2;BCL2L1;BCL2L2
1561	Taselisib	1017	Olaparib	1561-1017	PIK3CA;PIK3CD;PIK3CG	PARP1;PARP2
1561	Taselisib	1032	Afatinib	1561-1032	PIK3CA;PIK3CD;PIK3CG	EGFR;ERBB2
1561	Taselisib	1053	MK-2206	1561-1053	PIK3CA;PIK3CD;PIK3CG	AKT1;AKT2
1561	Taselisib	1054	Palbociclib	1561-1054	PIK3CA;PIK3CD;PIK3CG	CDK4;CDK6
1561	Taselisib	1372	Trametinib	1561-1372	PIK3CA;PIK3CD;PIK3CG	MAP2K1;MAP2K2
1561	Taselisib	1510	Linsitinib	1561-1510	PIK3CA;PIK3CD;PIK3CG	IGF1R;INSR
1561	Taselisib	1594	OSI-027	1561-1594	PIK3CA;PIK3CD;PIK3CG	MTOR
1561	Taselisib	1598	LGK974	1561-1598	PIK3CA;PIK3CD;PIK3CG	PORCN
1561	Taselisib	1549	Sapitinib	1561-1549	PIK3CA;PIK3CD;PIK3CG	EGFR;ERBB2;ERBB3
