# Supplementary material for: A pan-cancer screen identifies drug combination benefit in cancer cell lines at the individual and population level
Source: Cell Rep Med. 2024 Aug 20;5(8):101687. doi: 10.1016/j.xcrm.2024.101687 (PMC11384948; doi:10.1016/j.xcrm.2024.101687)
Supplement: Table S2. Table with classified responses from the screening data for all cell lines and drug combinations tested [file mmc3.xlsx]

## Sheet: info
Tissue	tissue
LIBRARY_ID	Library drug ID
ANCHOR_ID	Anchor drug ID
CELL_LINE_NAME	Name of the cell line
ANCHOR_CONC	Anchor drug concentration
Endpoint	Combination response class
SYNERGY_OBS_EMAX	Observed viability at highest concentration (Emax)
SYNERGY_DELTA_EMAX	Excess over Bliss, Emax dimension (Units are % viability)
SYNERGY_DELTA_XMID	Excess over Bliss, Xmid dimension (units are 2-fold concentration change)
SYNERGY_XMID	Standardized concentration combo IC50 (9 = emax, 10=2-fold higher, 8 is 2-fold lower)
ANCHOR_VIABILITY	Viability after anchor treatment
LIBRARY_EMAX	Viability after library treatment at highest concentration (emax)

## Sheet: Table2
tissue	LIBRARY_ID	ANCHOR_ID	CELL_LINE_NAME	ANCHOR_CONC	Endpoint	SYNERGY_OBS_EMAX	SYNERGY_DELTA_EMAX	SYNERGY_DELTA_XMID	SYNERGY_XMID	ANCHOR_VIABILITY	LIBRARY_EMAX	LIBRARY_XMID
Bladder	1005	1022	5637	0.25	Synergy	0.349732	0.242137	3.06166	7.65603	0.911996	0.648241	10.7177
Bladder	1005	1022	639-V	0.0625	IDA	0.231429	0.0856631	0.63074	7.43378	0.916943	0.344995	8.06451
Bladder	1005	1022	647-V	0.25	IDA	0.262486	0.151123	1.31983	7.44366	0.885573	0.467069	8.76349
Bladder	1005	1022	BFTC-905	0.25	IDA	0.121178	0.154831	2.0234	5.6207	0.837633	0.329534	7.64409
Bladder	1005	1022	CAL-29	0.25	Synergy	0.517146	0.200246	3.68595	10.3525	0.840429	0.853305	14.0385
Bladder	1005	1022	DSH1	0.25	Bliss	0.439761	0.13521	2.55408	10.0624	0.750129	0.767716	12.6165
Bladder	1005	1022	HT-1197	0.0625	IDA	0.835262	-0.0614678	-1.56048	15.2335	0.961688	0.804621	13.673
Bladder	1005	1022	HT-1376	0.25	IDA	0.808663	0.0460266	2.48449	17.5649	0.911478	0.937697	20.0494
Bladder	1005	1022	J82	0.25	IDA	0.475365	0.117735	1.46209	8.98179	0.954298	0.621706	10.4439
Bladder	1005	1022	KU-19-19	0.25	Bliss	0.356922	0.0677504	1.29377	10.5208	0.528128	0.805441	11.8146
Bladder	1005	1022	LB831-BLC	0.25	Synergy	0.44326	0.234469	3.2372	8.79145	0.923987	0.732567	12.0287
Bladder	1005	1022	RT-112	0.25	Synergy	0.454562	0.312383	6.61601	9.3601	0.842849	0.909928	15.9761
Bladder	1005	1022	RT4	0.0625	IDA	0.718542	0.00905641	0.248905	12.4964	0.93506	0.77816	12.7453
Bladder	1005	1022	SW1710	0.25	Synergy	0.43767	0.37303	6.92102	9.08085	0.863699	0.938657	16.0019
Bladder	1005	1022	SW780	0.0625	IDA	0.785697	0.00318224	0.109029	17.176	0.935718	0.843016	17.2851
Bladder	1005	1022	TCCSUP	0.25	Synergy	0.343375	0.209471	3.71567	8.05629	0.797005	0.693717	11.772
Bladder	1005	1022	UM-UC-3	0.25	Synergy	0.337898	0.375679	2.34136	8.28341	0.91962	0.775978	10.6248
Bladder	1005	1022	VM-CUB-1	0.25	Bliss	0.2226	0.114091	1.49787	7.77582	0.63681	0.533758	9.27369
Bladder	1005	1179	5637	0.625	Synergy	0.127581	0.171021	4.14908	6.07038	0.491603	0.607406	10.2195
Bladder	1005	1179	639-V	2.5	Bliss	0.104606	0.10464	1.39723	6.94436	0.539516	0.387841	8.34159
Bladder	1005	1179	647-V	2.5	Bliss	0.063731	0.0918843	2.31408	6.34718	0.343593	0.452906	8.66126
Bladder	1005	1179	BFTC-905	2.5	Bliss	0.0365551	0.0182573	0.985692	6.08955	0.20588	0.266234	7.07524
Bladder	1005	1179	CAL-29	0.625	Synergy	0.170902	0.189359	5.85008	7.80372	0.430795	0.836269	13.6538
Bladder	1005	1179	DSH1	2.5	Bliss	0.310167	0.10343	2.31825	9.41317	0.580567	0.712401	11.7314
Bladder	1005	1179	HT-1376	2.5	SA-A	0.501452	0.0844325	5.3462	14.7204	0.624649	0.937942	20.0666
Bladder	1005	1179	J82	2.5	Bliss	0.329843	0.105819	1.93505	9.10182	0.64805	0.672267	11.0369
Bladder	1005	1179	KU-19-19	2.5	Bliss	0.173997	0.0427343	1.27072	9.67574	0.297527	0.728444	10.9465
Bladder	1005	1179	LB831-BLC	0.625	Synergy	0.341335	0.246453	3.73676	8.32068	0.779268	0.754282	12.0574
Bladder	1005	1179	RT-112	0.625	Synergy	0.161446	0.200525	7.76912	7.78183	0.403226	0.897689	15.551
Bladder	1005	1179	RT4	0.625	Bliss	0.622298	0.0234873	0.528787	12.6436	0.849969	0.759775	13.1723
Bladder	1005	1179	SW1710	2.5	Synergy	0.335479	0.254887	6.59479	9.33375	0.630044	0.937022	15.9285
Bladder	1005	1179	SW780	2.5	Bliss	0.721631	0.00819796	0.298448	16.109	0.892182	0.818028	16.4075
Bladder	1005	1179	TCCSUP	0.625	Bliss	0.334589	0.0474219	1.07276	9.5912	0.615475	0.620677	10.664
Bladder	1005	1179	UM-UC-3	2.5	Bliss	0.40859	0.12112	0.89393	9.20046	0.759114	0.697801	10.0944
Bladder	1005	1179	VM-CUB-1	2.5	Bliss	0.209177	0.0776447	1.12136	7.90407	0.570036	0.503164	9.02543
Bladder	1007	1011	5637	2.5	SA-L	0.200907	0.0655294	1.09862	5.83173	0.825254	0.322853	6.93035
Bladder	1007	1011	639-V	2.5	SA-L	0.124721	0.198214	1.84497	6.49164	0.834413	0.38702	8.3366
Bladder	1007	1011	647-V	2.5	SA-L	0.101354	0.167024	2.16292	5.28515	0.906157	0.296172	7.44807
Bladder	1007	1011	BFTC-905	2.5	SA-L	0.0993568	0.0459209	0.83425	5.05149	0.894471	0.162417	5.88574
Bladder	1007	1011	CAL-29	2.5	SA-L	0.149713	0.134277	2.46431	4.71914	0.820708	0.34603	7.18344
Bladder	1007	1011	DSH1	0.625	Synergy	0.25694	0.360666	5.03541	6.17044	0.91448	0.675362	11.2059
Bladder	1007	1011	HT-1376	0.625	Bliss	0.312077	0.0195167	1.00614	13.0734	0.426934	0.776686	14.0795
Bladder	1007	1011	J82	2.5	Synergy	0.384736	0.255827	4.5533	9.00402	0.768927	0.833061	13.5573
Bladder	1007	1011	KU-19-19	2.5	SA-L	0.144292	0.162973	1.9656	5.71693	0.906463	0.338971	7.68254
Bladder	1007	1011	LB831-BLC	2.5	Synergy	0.13208	0.169822	3.23988	5.06518	0.691468	0.436611	8.30506
Bladder	1007	1011	RT-112	2.5	SA-L	0.272709	0.0963219	1.38687	6.32608	0.934452	0.394917	7.71295
Bladder	1007	1011	RT4	2.5	Synergy	0.267499	0.308131	5.41849	6.10132	0.862798	0.667166	11.5198
Bladder	1007	1011	SW1710	2.5	SA-L	0.171463	0.154047	2.31292	5.49403	0.843681	0.385821	7.80694
Bladder	1007	1011	SW780	2.5	Synergy	0.410129	0.28042	7.52997	8.63279	0.851984	0.810519	16.1628
Bladder	1007	1011	TCCSUP	2.5	Synergy	0.235727	0.196422	3.88542	6.68036	0.70404	0.613813	10.5658
Bladder	1007	1011	UM-UC-3	2.5	Synergy	0.175562	0.278005	1.84928	7.10512	0.923224	0.491285	8.95441
Bladder	1007	1011	VM-CUB-1	2.5	SA-L	0.182499	0.0942718	1.13848	6.36642	0.859147	0.322146	7.5049
Bladder	1011	1372	5637	0.1	Bliss	0.543743	0.0449092	0.949175	11.8521	0.739677	0.795824	12.8012
Bladder	1011	1372	639-V	0.1	Bliss	0.686679	0.0386011	0.42332	10.9176	0.868429	0.835163	11.3409
Bladder	1011	1372	647-V	0.01	IDA	0.751002	0.120652	2.16177	11.5126	0.935932	0.931322	13.6744
Bladder	1011	1372	BFTC-905	0.1	Synergy	0.0691272	0.202191	5.94918	6.60638	0.313018	0.866781	12.5556
Bladder	1011	1372	CAL-29	0.1	Bliss	0.34434	0.170168	4.65907	10.026	0.584691	0.879965	14.6851
Bladder	1011	1372	DSH1	0.1	Bliss	0.271728	0.124249	2.37008	8.07839	0.640751	0.617989	10.4485
Bladder	1011	1372	HT-1376	0.1	Bliss	0.696329	0.0178911	0.705326	15.8302	0.826617	0.864027	16.5356
Bladder	1011	1372	J82	0.01	IDA	0.798896	-0.036732	-0.946798	14.6072	0.909443	0.838056	13.6604
Bladder	1011	1372	KU-19-19	0.1	Synergy	0.0265283	0.103431	7.51883	6.08972	0.142525	0.911838	13.6086
Bladder	1011	1372	LB831-BLC	0.01	IDA	0.772075	-0.0189487	-0.427141	13.9332	0.936553	0.804147	13.506
Bladder	1011	1372	RT-112	0.1	Synergy	0.382491	0.244904	5.60881	9.45492	0.711435	0.881872	15.0637
Bladder	1011	1372	RT4	0.1	Bliss	0.482121	0.089909	2.49832	11.8063	0.704356	0.812132	14.3046
Bladder	1011	1372	SW1710	0.1	IDA	0.640289	-0.0305792	-0.547311	12.385	0.811491	0.751346	11.8377
Bladder	1011	1372	SW780	0.1	Bliss	0.490516	0.101666	5.14646	14.0473	0.667031	0.887793	19.1938
Bladder	1011	1372	TCCSUP	0.1	IDA	0.731486	-0.0457178	-0.881382	13.2043	0.94228	0.727775	12.3229
Bladder	1011	1372	UM-UC-3	0.1	IDA	0.852461	0.0121517	0.357274	12.6266	0.905709	0.954626	12.9839
Bladder	1011	1372	VM-CUB-1	0.1	Bliss	0.491439	0.037573	0.553841	10.7522	0.69695	0.759039	11.306
Bladder	1011	1558	5637	2.5	IDA	0.578008	-0.0200735	-0.520956	13.3222	0.701078	0.795824	12.8012
Bladder	1011	1558	639-V	2.5	IDA	0.789827	-0.0677323	-1.05958	12.4005	0.864615	0.835163	11.3409
Bladder	1011	1558	647-V	2.5	IDA	0.778105	0.00792289	0.247865	13.4265	0.843992	0.931322	13.6744
Bladder	1011	1558	BFTC-905	2.5	Bliss	0.407201	0.18187	2.79233	9.76323	0.679607	0.866781	12.5556
Bladder	1011	1558	CAL-29	2.5	Bliss	0.440663	0.133202	3.59	11.0951	0.652145	0.879965	14.6851
Bladder	1011	1558	DSH1	2.5	Synergy	0.0672727	0.166323	6.0561	4.39238	0.377993	0.617989	10.4485
Bladder	1011	1558	HT-1376	2.5	Bliss	0.634135	0.0321445	1.29122	15.2444	0.771132	0.864027	16.5356
Bladder	1011	1558	J82	2.5	IDA	0.744235	-0.00672831	-0.162859	13.8233	0.88002	0.838056	13.6604
Bladder	1011	1558	KU-19-19	2.5	IDA	0.84141	-0.00619106	-0.171909	13.7805	0.915974	0.911838	13.6086
Bladder	1011	1558	LB831-BLC	2.5	IDA	0.700984	0.0437388	0.882315	12.6237	0.926102	0.804147	13.506
Bladder	1011	1558	RT-112	2.5	Bliss	0.73248	0.0487997	1.34903	13.7147	0.885932	0.881872	15.0637
Bladder	1011	1558	RT4	2.5	Bliss	0.59945	0.0863472	2.06228	12.2423	0.844441	0.812132	14.3046
Bladder	1011	1558	SW1710	2.5	IDA	0.707529	-0.0671912	-1.2347	13.0724	0.852253	0.751346	11.8377
Bladder	1011	1558	SW780	2.5	IDA	0.768934	-0.00157681	-0.125886	19.3197	0.864352	0.887793	19.1938
Bladder	1011	1558	TCCSUP	2.5	IDA	0.547324	0.137906	2.21408	10.1088	0.941541	0.727775	12.3229
Bladder	1011	1558	UM-UC-3	0.625	IDA	0.885387	0.00451156	0.139185	12.8447	0.932196	0.954626	12.9839
Bladder	1011	1558	VM-CUB-1	2.5	Bliss	0.604399	0.0718351	0.805814	10.5002	0.890908	0.759039	11.306
Bladder	1011	1561	5637	1	Bliss	0.499623	0.0354398	0.833193	11.968	0.672338	0.795824	12.8012
Bladder	1011	1561	639-V	1	IDA	0.786391	-0.095364	-1.91957	13.2605	0.827416	0.835163	11.3409
Bladder	1011	1561	647-V	1	IDA	0.662766	0.118079	2.29366	11.3807	0.838426	0.931322	13.6744
Bladder	1011	1561	BFTC-905	1	Synergy	0.0863825	0.232559	5.79891	6.75664	0.367961	0.866781	12.5556
Bladder	1011	1561	CAL-29	1	Synergy	0.114684	0.113775	6.35328	8.33183	0.259622	0.879965	14.6851
Bladder	1011	1561	DSH1	1	Synergy	0.20874	0.172762	3.47088	6.97759	0.617327	0.617989	10.4485
Bladder	1011	1561	HT-1376	1	IDA	0.831178	-0.0341162	-1.46439	18	0.922496	0.864027	16.5356
Bladder	1011	1561	J82	1	IDA	0.694311	-0.0140863	-0.379477	14.0399	0.811669	0.838056	13.6604
Bladder	1011	1561	KU-19-19	1	IDA	0.857752	-0.0178512	-0.531154	14.1397	0.921108	0.911838	13.6086
Bladder	1011	1561	LB831-BLC	1	IDA	0.651532	-0.00118824	-0.0298471	13.5359	0.808738	0.804147	13.506
Bladder	1011	1561	RT-112	1	Bliss	0.501231	0.0980822	2.94705	12.1167	0.679592	0.881872	15.0637
Bladder	1011	1561	RT4	1	IDA	0.79573	-0.0614814	-1.91971	16.2243	0.904101	0.812132	14.3046
Bladder	1011	1561	SW1710	1	IDA	0.7064	-0.0643293	-1.17039	13.0081	0.854561	0.751346	11.8377
Bladder	1011	1561	SW780	1	IDA	0.778732	-0.00754058	-0.446134	19.6399	0.868654	0.887793	19.1938
Bladder	1011	1561	TCCSUP	1	Bliss	0.484739	0.0761867	1.54004	10.7829	0.77074	0.727775	12.3229
Bladder	1011	1561	UM-UC-3	1	IDA	0.864412	-0.0018473	-0.0630908	13.047	0.903563	0.954626	12.9839
Bladder	1011	1561	VM-CUB-1	1	Bliss	0.61385	0.0565649	0.650822	10.6552	0.883241	0.759039	11.306
Bladder	1017	1372	5637	0.1	IDA	0.529466	-0.0327391	-0.7161	12.4457	0.683738	0.726487	11.7296
Bladder	1017	1372	639-V	0.1	IDA	0.741743	-0.088104	-0.831786	11.2588	0.896714	0.728927	10.427
Bladder	1017	1372	647-V	0.1	Bliss	0.35054	0.137484	1.1665	8.35469	0.852939	0.572167	9.52119
Bladder	1017	1372	BFTC-905	0.01	IDA	0.664091	-0.0790477	-1.233	12.3269	0.77922	0.750807	11.0939
Bladder	1017	1372	CAL-29	0.01	Bliss	0.532046	0.186606	3.67447	10.6591	0.829533	0.866333	14.3336
Bladder	1017	1372	DSH1	0.1	Bliss	0.648519	0.03767	1.15677	13.7299	0.783338	0.875981	14.8867
Bladder	1017	1372	HT-1376	0.1	IDA	0.871354	-0.0260152	-1.28628	18.7939	0.95014	0.889699	17.5076
Bladder	1017	1372	J82	0.01	IDA	0.796857	0.00871705	0.184457	13.4597	0.962138	0.837275	13.6441
Bladder	1017	1372	KU-19-19	0.01	Bliss	0.258201	0.0919873	1.54673	9.13154	0.499745	0.700733	10.6783
Bladder	1017	1372	LB831-BLC	0.1	Bliss	0.755527	0.0700887	1.98077	13.4326	0.904146	0.913145	15.4134
Bladder	1017	1372	RT-112	0.1	IDA	0.637813	-0.0134761	-0.458056	14.691	0.734485	0.850034	14.233
Bladder	1017	1372	RT4	0.1	IDA	0.550973	-0.00841658	-0.218114	12.9801	0.734669	0.738505	12.762
Bladder	1017	1372	SW1710	0.01	IDA	0.821715	-0.0403075	-0.726839	13.3025	0.975382	0.80113	12.5757
Bladder	1017	1372	SW780	0.1	Bliss	0.598228	0.0429295	1.82136	15.3327	0.763737	0.839501	17.154
Bladder	1017	1372	TCCSUP	0.1	IDA	0.800108	-0.0490454	-1.31234	15.2019	0.927769	0.809536	13.8896
Bladder	1017	1372	UM-UC-3	0.1	IDA	0.909421	-0.0265323	-0.46975	12.3921	0.977381	0.90332	11.9224
Bladder	1017	1372	VM-CUB-1	0.01	Bliss	0.613786	0.0136157	0.144583	10.5833	0.892962	0.702608	10.7279
Bladder	1017	1561	5637	1	IDA	0.552987	-0.0226994	-0.454375	12.184	0.729934	0.726487	11.7296
Bladder	1017	1561	639-V	1	IDA	0.723654	-0.0956996	-0.965334	11.3924	0.861478	0.728927	10.427
Bladder	1017	1561	647-V	1	Bliss	0.4212	0.0301152	0.27707	9.24412	0.788783	0.572167	9.52119
Bladder	1017	1561	BFTC-905	1	IDA	0.447792	-0.00156766	-0.0268612	11.1208	0.594327	0.750807	11.0939
Bladder	1017	1561	CAL-29	1	IDA	0.183026	0.0440543	2.93911	11.3945	0.262117	0.866333	14.3336
Bladder	1017	1561	DSH1	0.1	Bliss	0.615877	0.0368647	1.18591	13.7008	0.745155	0.875981	14.8867
Bladder	1017	1561	HT-1376	1	IDA	0.90143	-0.032785	-1.63039	19.138	0.976336	0.889699	17.5076
Bladder	1017	1561	J82	1	Bliss	0.576733	0.124918	2.39938	11.2447	0.838017	0.837275	13.6441
Bladder	1017	1561	KU-19-19	0.1	sub-HSA	0.761706	-0.142432	-1.93388	12.6122	0.883752	0.700733	10.6783
Bladder	1017	1561	LB831-BLC	0.1	Bliss	0.672991	0.154134	3.51964	11.8937	0.905798	0.913145	15.4134
Bladder	1017	1561	RT-112	1	Bliss	0.570121	0.0922734	2.20797	12.025	0.779257	0.850034	14.233
Bladder	1017	1561	RT4	1	IDA	0.769287	-0.0816802	-1.88765	14.6497	0.93108	0.738505	12.762
Bladder	1017	1561	SW1710	1	IDA	0.807251	-0.0626614	-1.26981	13.8455	0.929424	0.80113	12.5757
Bladder	1017	1561	SW780	0.1	IDA	0.781917	0.000858088	0.0335828	17.1204	0.932429	0.839501	17.154
Bladder	1017	1561	TCCSUP	1	Bliss	0.593869	0.00824813	0.237838	13.6517	0.74378	0.809536	13.8896
Bladder	1017	1561	UM-UC-3	1	IDA	0.859455	-0.00258628	-0.0413512	11.9637	0.948577	0.90332	11.9224
Bladder	1017	1561	VM-CUB-1	1	Bliss	0.54153	0.0887955	0.882547	9.84532	0.897124	0.702608	10.7279
Bladder	1021	1011	5637	2.5	Bliss	0.286667	0.187189	2.59754	7.23789	0.825254	0.574195	9.83544
Bladder	1021	1011	639-V	2.5	Synergy	0.147846	0.287969	2.34397	6.7848	0.834413	0.522301	9.12877
Bladder	1021	1011	647-V	2.5	Synergy	0.229175	0.324745	2.75368	7.058	0.906157	0.611285	9.81167
Bladder	1021	1011	BFTC-905	2.5	Synergy	0.229262	0.258649	2.36868	6.97762	0.894471	0.545474	9.3463
Bladder	1021	1011	CAL-29	2.5	Synergy	0.273796	0.310104	4.5501	7.02543	0.820708	0.71146	11.5755
Bladder	1021	1011	DSH1	2.5	Synergy	0.214989	0.194782	3.01411	5.6666	0.865378	0.473516	8.6807
Bladder	1021	1011	HT-1376	0.625	Synergy	0.218559	0.162795	8.46218	9.19444	0.426934	0.893237	17.6566
Bladder	1021	1011	J82	2.5	Synergy	0.304042	0.271895	4.3036	7.79615	0.768927	0.749013	12.0998
Bladder	1021	1011	KU-19-19	2.5	Synergy	0.233436	0.293147	2.7329	6.91126	0.906463	0.580921	9.64416
Bladder	1021	1011	LB831-BLC	2.5	Synergy	0.254442	0.221634	3.63659	7.52544	0.691468	0.6885	11.162
Bladder	1021	1011	RT-112	2.5	SA-L	0.207284	0.136531	2.15359	5.21427	0.934452	0.367933	7.36786
Bladder	1021	1011	RT4	2.5	SA-L	0.27453	0.141497	2.50325	6.2384	0.862798	0.482183	8.74165
Bladder	1021	1011	SW1710	2.5	Synergy	0.253156	0.371494	4.8629	6.82642	0.843681	0.740386	11.6893
Bladder	1021	1011	SW780	2.5	Synergy	0.41615	0.175654	4.27787	8.77224	0.851984	0.694619	13.0501
Bladder	1021	1011	TCCSUP	2.5	Synergy	0.272018	0.231169	4.66655	7.4368	0.70404	0.714714	12.1034
Bladder	1021	1011	UM-UC-3	2.5	Synergy	0.383861	0.428542	3.0499	8.55522	0.923224	0.879962	11.6051
Bladder	1021	1011	VM-CUB-1	0.625	Synergy	0.248299	0.283265	2.78987	7.19977	0.856428	0.620677	9.98964
Bladder	1032	1011	5637	2.5	SA-L	0.0826009	0.0752174	2.10743	2.86331	0.825254	0.191236	4.97074
Bladder	1032	1011	639-V	2.5	SA-L	0.285832	-0.0443929	-0.355754	8.05951	0.834413	0.289352	7.70376
Bladder	1032	1011	647-V	2.5	SA-L	0.137709	0.0979347	1.20753	5.91758	0.906157	0.260047	7.12512
Bladder	1032	1011	BFTC-905	2.5	SA-L	0.291068	0.0285825	0.269969	7.61592	0.894471	0.357363	7.88589
Bladder	1032	1011	CAL-29	2.5	Synergy	0.0669159	0.107387	3.17073	2.08895	0.820708	0.212381	5.25968
Bladder	1032	1011	DSH1	2.5	Synergy	0.0173602	0.0485477	4.19475	-2.70987	0.865378	0.0761609	1.48488
Bladder	1032	1011	HT-1376	0.625	Bliss	0.253345	0.0658802	2.88686	10.5407	0.426934	0.747715	13.4275
Bladder	1032	1011	J82	2.5	Bliss	0.266303	0.159586	2.41419	7.19914	0.768927	0.553874	9.61332
Bladder	1032	1011	KU-19-19	2.5	SA-L	0.319953	0.0372384	0.346575	7.80457	0.906463	0.39405	8.15115
Bladder	1032	1011	LB831-BLC	2.5	Bliss	0.261078	0.108407	1.73778	7.63734	0.691468	0.534348	9.37512
Bladder	1032	1011	RT-112	2.5	SA-L	0.435593	0.0798559	1.03393	8.59094	0.934452	0.551606	9.62488
Bladder	1032	1011	RT4	2.5	Synergy	0.2323	0.181917	3.32928	5.38193	0.862798	0.480086	8.71121
Bladder	1032	1011	SW1710	2.5	Bliss	0.320699	0.161582	1.99544	7.74502	0.843681	0.57164	9.74046
Bladder	1032	1011	SW780	2.5	Bliss	0.497188	0.0886629	2.22585	10.663	0.851984	0.687632	12.8888
Bladder	1032	1011	TCCSUP	2.5	Bliss	0.363781	0.0919793	1.82664	9.22587	0.70404	0.64735	11.0525
Bladder	1032	1011	UM-UC-3	2.5	SA-L	0.447932	0.151594	0.883538	8.92247	0.923224	0.649384	9.806
Bladder	1032	1011	VM-CUB-1	2.5	SA-L	0.291464	0.0589188	0.590237	7.66021	0.859147	0.407827	8.25045
Bladder	1032	1372	5637	0.01	SA-L	0.156551	0.0262901	0.551786	5.03062	0.803437	0.227912	5.58241
Bladder	1032	1372	639-V	0.1	SA-L	0.26535	0.0243709	0.187506	7.84651	0.855682	0.338891	8.03402
Bladder	1032	1372	647-V	0.01	SA-L	0.219802	0.0664928	0.679198	7.06276	0.868913	0.333226	7.74196
Bladder	1032	1372	BFTC-905	0.1	Synergy	0.0107543	0.0866176	4.76592	2.55426	0.327338	0.295105	7.32018
Bladder	1032	1372	CAL-29	0.01	SA-L	0.19272	0.0355653	0.698631	5.76734	0.770484	0.294598	6.46597
Bladder	1032	1372	DSH1	0.01	SA-L	0.0856407	-0.00798343	-0.473131	2.45237	0.837556	0.0918215	1.97924
Bladder	1032	1372	HT-1197	0.01	Bliss	0.570655	0.146281	2.68662	10.8077	0.900709	0.795969	13.4943
Bladder	1032	1372	HT-1376	0.01	Bliss	0.610992	0.00347182	0.0876798	12.2198	0.888367	0.692312	12.3075
Bladder	1032	1372	J82	0.1	SA-L	0.62516	-0.0725184	-1.08577	11.3035	0.911131	0.605152	10.2178
Bladder	1032	1372	KU-19-19	0.01	Bliss	0.126325	0.0991115	1.76541	6.86196	0.51095	0.453993	8.62737
Bladder	1032	1372	LB831-BLC	0.1	SA-L	0.43767	0.0647721	0.845937	8.84529	0.902675	0.555963	9.69122
Bladder	1032	1372	RT-112	0.1	Bliss	0.326325	0.050206	1.005	9.14017	0.634389	0.593787	10.1452
Bladder	1032	1372	RT4	0.1	Bliss	0.305178	0.0493199	0.992079	8.43685	0.666919	0.530027	9.42893
Bladder	1032	1372	SW1710	0.1	SA-L	0.441665	-0.0193313	-0.2398	9.69245	0.776607	0.543981	9.45265
Bladder	1032	1372	SW780	0.1	Bliss	0.431372	0.0659283	2.09596	11.39	0.696737	0.712677	13.486
Bladder	1032	1372	TCCSUP	0.01	SA-L	0.703044	-0.00387163	-0.073198	12.717	0.936868	0.746159	12.6438
Bladder	1032	1372	UM-UC-3	0.1	SA-L	0.337634	0.127555	0.803266	8.22802	0.915182	0.505848	9.03129
Bladder	1032	1372	VM-CUB-1	0.1	Bliss	0.305812	0.0194778	0.219913	8.43585	0.710129	0.457466	8.65576
Bladder	1032	1561	5637	1	Synergy	0.0620234	0.100548	3.22323	2.35918	0.710261	0.227912	5.58241
Bladder	1032	1561	639-V	0.1	SA-L	0.27592	0.0178249	0.150749	7.88327	0.868043	0.338891	8.03402
Bladder	1032	1561	647-V	1	SA-L	0.215415	0.0606942	0.621045	7.12091	0.829845	0.333226	7.74196
Bladder	1032	1561	BFTC-905	1	Bliss	0.0860443	0.0528676	1.25743	6.06275	0.454829	0.295105	7.32018
Bladder	1032	1561	CAL-29	0.1	Bliss	0.0731383	0.0611423	1.99235	4.47362	0.438837	0.294598	6.46597
Bladder	1032	1561	DSH1	1	Synergy	0.021471	0.0391903	3.29968	-1.32044	0.651212	0.0918215	1.97924
Bladder	1032	1561	HT-1197	1	Synergy	0.373644	0.222812	4.5124	8.98187	0.749346	0.795969	13.4943
Bladder	1032	1561	HT-1376	0.1	SA-L	0.571891	0.0726509	1.40467	10.9028	0.931656	0.692312	12.3075
Bladder	1032	1561	J82	1	Bliss	0.4399	0.080412	1.06751	9.15025	0.857022	0.605152	10.2178
Bladder	1032	1561	KU-19-19	0.1	SA-L	0.447448	-0.0198011	-0.168554	8.79593	0.944047	0.453993	8.62737
Bladder	1032	1561	LB831-BLC	1	Bliss	0.38149	0.0482645	0.750177	8.94105	0.771243	0.555963	9.69122
Bladder	1032	1561	RT-112	1	Bliss	0.289953	0.0925625	1.73233	8.41284	0.64432	0.593787	10.1452
Bladder	1032	1561	RT4	1	SA-L	0.449256	0.0274933	0.418691	9.01024	0.899231	0.530027	9.42893
Bladder	1032	1561	SW1710	1	Bliss	0.404233	0.0638116	0.764658	8.688	0.860366	0.543981	9.45265
Bladder	1032	1561	SW780	0.1	SA-L	0.650203	-0.0020414	-0.0718639	13.5578	0.909537	0.712677	13.486
Bladder	1032	1561	TCCSUP	1	Bliss	0.530046	0.0435554	0.804059	11.8397	0.768729	0.746159	12.6438
Bladder	1032	1561	UM-UC-3	1	SA-L	0.347006	0.100191	0.692427	8.33886	0.886305	0.505848	9.03129
Bladder	1032	1561	VM-CUB-1	1	Bliss	0.371975	0.0120906	0.121095	8.53466	0.84246	0.457466	8.65576
Bladder	1047	1179	5637	2.5	IDA	0.104806	0.0543774	5.23792	10.0921	0.175704	0.905972	15.3301
Bladder	1047	1179	639-V	2.5	IDA	0.397557	0.0668323	1.83977	11.0026	0.49676	0.934836	12.8424
Bladder	1047	1179	647-V	2.5	IDA	0.32662	0.0433402	1.85359	11.6968	0.399196	0.926764	13.5504
Bladder	1047	1179	BFTC-905	2.5	Synergy	0.0609335	0.0539719	4.08494	8.76031	0.130066	0.883436	12.8453
Bladder	1047	1179	CAL-29	2.5	IDA	0.336916	0.0456171	2.48884	12.8693	0.423752	0.902729	15.3581
Bladder	1047	1179	DSH1	2.5	IDA	0.502232	0.00954804	0.480778	14.8205	0.574917	0.89018	15.3013
Bladder	1047	1179	HT-1197	0.625	IDA	0.557889	-0.0778896	-1.54171	12.2395	0.767015	0.625802	10.6978
Bladder	1047	1179	HT-1376	2.5	IDA	0.41092	0.00739603	0.734439	17.6376	0.460264	0.90886	18.372
Bladder	1047	1179	J82	2.5	Bliss	0.581139	0.02747	1.0423	13.9914	0.681063	0.893617	15.0337
Bladder	1047	1179	KU-19-19	2.5	IDA	0.218451	-0.0333859	-1.37703	12.0095	0.26596	0.695836	10.6324
Bladder	1047	1179	LB831-BLC	2.5	IDA	0.361098	0.0521716	1.98296	12.079	0.477803	0.864939	14.062
Bladder	1047	1179	RT-112	2.5	IDA	0.135337	0.0466513	4.29058	11.0304	0.204372	0.890473	15.321
Bladder	1047	1179	RT4	0.625	IDA	0.53697	-0.0181794	-0.205695	10.2248	0.849261	0.610873	10.0191
Bladder	1047	1179	SW1710	2.5	IDA	0.296654	0.117271	4.15178	10.5503	0.458791	0.902207	14.7021
Bladder	1047	1179	SW780	2.5	IDA	0.756622	-0.0211295	-0.970595	18.2829	0.871664	0.843781	17.3123
Bladder	1047	1179	TCCSUP	2.5	IDA	0.378092	0.0418157	2.72782	14.129	0.460964	0.910935	16.8568
Bladder	1047	1179	UM-UC-3	2.5	IDA	0.710901	0.0570522	1.23478	11.6482	0.807391	0.951161	12.883
Bladder	1047	1179	VM-CUB-1	2.5	IDA	0.475181	0.0259217	0.931317	12.6569	0.552205	0.907457	13.5882
Bladder	1049	1558	5637	2.5	Synergy	0.377904	0.166844	3.33519	9.67951	0.674229	0.807956	13.0147
Bladder	1049	1558	639-V	0.625	SA-L	0.774118	-0.0772426	-0.778336	11.4468	0.916094	0.760703	10.6684
Bladder	1049	1558	647-V	2.5	Bliss	0.578574	0.0935335	1.09516	10.4813	0.831824	0.807992	11.5764
Bladder	1049	1558	BFTC-905	2.5	SA-L	0.624381	0.08802	0.933466	10.4476	0.915662	0.778017	11.381
Bladder	1049	1558	CAL-29	2.5	Synergy	0.331897	0.218252	4.28607	8.88145	0.677872	0.811583	13.1675
Bladder	1049	1558	DSH1	0.625	SA-L	0.353007	-0.0115831	-0.414931	12.6448	0.458233	0.745089	12.2298
Bladder	1049	1558	HT-1376	2.5	SA-L	0.750436	0.107892	3.36279	14.0698	0.966715	0.887881	17.4326
Bladder	1049	1558	J82	2.5	SA-L	0.572455	0.126743	1.7535	10.2325	0.943083	0.741395	11.986
Bladder	1049	1558	KU-19-19	2.5	SA-L	0.663468	0.0310322	0.339484	10.8375	0.924842	0.750939	11.177
Bladder	1049	1558	LB831-BLC	0.625	SA-L	0.681982	0.0253855	0.341933	11.2525	0.980457	0.721467	11.5945
Bladder	1049	1558	RT-112	0.625	SA-L	0.212788	0.0258375	0.455459	5.31119	0.93566	0.255035	5.76665
Bladder	1049	1558	RT4	2.5	Bliss	0.30647	0.0332119	0.623617	7.25053	0.803138	0.422944	7.87415
Bladder	1049	1558	SW1710	2.5	Synergy	0.4987	0.248414	2.83981	9.0332	0.99099	0.753907	11.873
Bladder	1049	1558	SW780	2.5	SA-L	0.429981	0.129324	2.86109	8.50627	0.905271	0.617832	11.3674
Bladder	1049	1558	TCCSUP	2.5	SA-L	0.807102	0.0362986	1.40735	15.5341	0.923824	0.912945	16.9414
Bladder	1049	1558	UM-UC-3	2.5	SA-L	0.862792	0.0578759	0.801362	11.4045	1	0.920668	12.2059
Bladder	1049	1558	VM-CUB-1	2.5	SA-L	0.843373	-0.0480215	-1.04481	13.6855	0.925314	0.859548	12.6407
Bladder	1053	1372	5637	0.1	Bliss	0.423544	0.0951879	1.73637	10.2891	0.695818	0.746612	12.0255
Bladder	1053	1372	639-V	0.1	SA-L	0.630835	-0.0332774	-0.271682	10.4881	0.855682	0.697775	10.2164
Bladder	1053	1372	647-V	0.01	Bliss	0.401701	0.171823	1.40476	8.77652	0.868913	0.658829	10.1813
Bladder	1053	1372	BFTC-905	0.1	Synergy	0.0224521	0.101837	4.28413	3.72966	0.327338	0.376283	8.01379
Bladder	1053	1372	CAL-29	0.1	Bliss	0.166201	0.130069	2.53907	5.85427	0.648969	0.44847	8.39334
Bladder	1053	1372	DSH1	0.1	Synergy	0.110589	0.127108	3.02159	4.06466	0.679958	0.347308	7.08625
Bladder	1053	1372	HT-1197	0.1	Bliss	0.545936	0.140428	2.65989	10.7594	0.866339	0.792257	13.4193
Bladder	1053	1372	HT-1376	0.1	SA-L	0.667602	-0.0547039	-1.78929	15.374	0.811832	0.75476	13.5847
Bladder	1053	1372	J82	0.01	SA-L	0.639614	0.0569815	0.894261	11.4946	0.91072	0.764824	12.3889
Bladder	1053	1372	KU-19-19	0.01	Bliss	0.32016	0.0593292	0.907551	10.2343	0.51095	0.746819	11.1418
Bladder	1053	1372	LB831-BLC	0.1	SA-L	0.696679	-0.0523507	-0.694122	12.5992	0.902675	0.711525	11.9051
Bladder	1053	1372	RT-112	0.1	Synergy	0.200783	0.200928	3.97618	6.62718	0.634389	0.629248	10.6034
Bladder	1053	1372	RT4	0.1	Bliss	0.492077	0.0602769	1.68221	12.0348	0.666919	0.833123	13.717
Bladder	1053	1372	SW1710	0.1	Bliss	0.353619	0.126254	1.69942	8.54737	0.776607	0.618889	10.2468
Bladder	1053	1372	SW780	0.1	Bliss	0.446567	0.0639719	2.10972	11.848	0.696737	0.732047	13.9578
Bladder	1053	1372	TCCSUP	0.1	Bliss	0.652439	0.0868287	1.79566	12.2911	0.90336	0.817469	14.0867
Bladder	1053	1372	UM-UC-3	0.1	Synergy	0.255866	0.355684	2.18659	7.74056	0.915182	0.667106	9.92715
Bladder	1053	1372	VM-CUB-1	0.1	Synergy	0.150952	0.360387	4.60718	6.29185	0.710129	0.719726	10.899
Bladder	1053	1558	5637	2.5	Bliss	0.424888	0.0869508	1.66538	10.3601	0.685907	0.746612	12.0255
Bladder	1053	1558	639-V	2.5	Synergy	0.345917	0.274057	1.87073	8.34568	0.889875	0.697775	10.2164
Bladder	1053	1558	647-V	2.5	Synergy	0.263462	0.306195	2.6656	7.51568	0.865157	0.658829	10.1813
Bladder	1053	1558	BFTC-905	2.5	Bliss	0.181861	0.108791	1.18794	6.82585	0.756482	0.376283	8.01379
Bladder	1053	1558	CAL-29	2.5	Bliss	0.15916	0.158646	2.92184	5.4715	0.699971	0.44847	8.39334
Bladder	1053	1558	DSH1	2.5	Synergy	0.0473152	0.0959728	4.33503	2.75122	0.409048	0.347308	7.08625
Bladder	1053	1558	HT-1197	2.5	SA-L	0.802185	-0.0486382	-1.13939	14.5587	0.951139	0.792257	13.4193
Bladder	1053	1558	HT-1376	0.625	SA-L	0.69454	-0.078996	-2.54417	16.1288	0.815396	0.75476	13.5847
Bladder	1053	1558	J82	2.5	SA-L	0.635697	0.0651313	1.04626	11.3426	0.91436	0.764824	12.3889
Bladder	1053	1558	KU-19-19	2.5	SA-L	0.504785	0.18645	1.77152	9.37028	0.925272	0.746819	11.1418
Bladder	1053	1558	LB831-BLC	2.5	SA-L	0.663685	0.00214617	0.257986	11.6471	0.937193	0.711525	11.9051
Bladder	1053	1558	RT-112	2.5	Bliss	0.474726	0.0627636	0.927621	9.67573	0.852434	0.629248	10.6034
Bladder	1053	1558	RT4	2.5	Bliss	0.682283	0.0465994	1.03525	12.6818	0.871989	0.833123	13.717
Bladder	1053	1558	SW1710	2.5	Bliss	0.370563	0.169919	2.02156	8.22523	0.872595	0.618889	10.2468
Bladder	1053	1558	SW780	2.5	SA-L	0.647228	-0.0118409	-0.371228	14.329	0.86781	0.732047	13.9578
Bladder	1053	1558	TCCSUP	2.5	SA-L	0.751987	0.00730989	0.0554791	14.0313	0.928512	0.817469	14.0867
Bladder	1053	1558	UM-UC-3	2.5	SA-L	0.563181	0.06677	0.398503	9.52865	0.942723	0.667106	9.92715
Bladder	1053	1558	VM-CUB-1	2.5	Synergy	0.429887	0.236552	2.19125	8.70777	0.925094	0.719726	10.899
Bladder	1053	1561	5637	0.1	Bliss	0.633316	0.00346193	0.0554525	11.9701	0.852971	0.746612	12.0255
Bladder	1053	1561	639-V	1	IDA	0.621561	-0.0592467	-0.552833	10.7692	0.804628	0.697775	10.2164
Bladder	1053	1561	647-V	0.1	IDA	0.615292	-0.0148531	-0.37	10.5513	0.91205	0.658829	10.1813
Bladder	1053	1561	BFTC-905	0.1	Bliss	0.171218	0.089899	1.25544	6.75835	0.682251	0.376283	8.01379
Bladder	1053	1561	CAL-29	0.1	IDA	0.206753	-0.00257884	-0.310649	8.70399	0.438837	0.44847	8.39334
Bladder	1053	1561	DSH1	1	IDA	0.325858	-0.0983533	-1.94313	9.02938	0.651212	0.347308	7.08625
Bladder	1053	1561	HT-1197	1	Bliss	0.591442	0.00223224	0.0594424	13.3599	0.749346	0.792257	13.4193
Bladder	1053	1561	HT-1376	1	Bliss	0.678796	0.00404884	0.0927428	13.4919	0.90446	0.75476	13.5847
Bladder	1053	1561	J82	0.1	IDA	0.680462	0.0538443	0.853926	11.5349	0.958637	0.764824	12.3889
Bladder	1053	1561	KU-19-19	1	IDA	0.53075	0.180413	1.69135	9.45045	0.95128	0.746819	11.1418
Bladder	1053	1561	LB831-BLC	0.1	IDA	0.637713	-0.0196943	-0.427437	12.3325	0.863068	0.711525	11.9051
Bladder	1053	1561	RT-112	0.1	IDA	0.548625	-0.0526411	-0.923898	11.5273	0.78521	0.629248	10.6034
Bladder	1053	1561	RT4	1	IDA	0.785606	-0.0368615	-0.881108	14.5981	0.899231	0.833123	13.717
Bladder	1053	1561	SW1710	0.1	IDA	0.610848	-0.0488205	-0.598949	10.8457	0.908434	0.618889	10.2468
Bladder	1053	1561	SW780	0.1	IDA	0.715653	-0.0498595	-1.56899	15.5267	0.909537	0.732047	13.9578
Bladder	1053	1561	TCCSUP	0.1	IDA	0.705023	-0.042647	-1.36765	15.4544	0.809705	0.817469	14.0867
Bladder	1053	1561	UM-UC-3	1	Synergy	0.378286	0.212457	1.3188	8.60835	0.886305	0.667106	9.92715
Bladder	1053	1561	VM-CUB-1	0.1	IDA	0.696801	-0.0516032	-0.697743	11.5968	0.89661	0.719726	10.899
Bladder	1054	1372	5637	0.1	IDA	0.563747	-0.0504198	-1.52501	14.1829	0.651958	0.787362	12.6579
Bladder	1054	1372	639-V	0.01	IDA	0.796166	-0.0924376	-1.75174	13.0895	0.842927	0.834863	11.3378
Bladder	1054	1372	647-V	0.1	IDA	0.723424	-0.0225692	-0.587819	13.3071	0.788901	0.888395	12.7193
Bladder	1054	1372	BFTC-905	0.1	Bliss	0.11312	0.0394968	0.928799	7.66486	0.341657	0.446696	8.59366
Bladder	1054	1372	CAL-29	0.1	Bliss	0.57115	0.0483241	1.41793	12.9701	0.713247	0.868527	14.388
Bladder	1054	1372	DSH1	0.1	IDA	0.409195	-0.00205976	-0.0351396	9.83628	0.719164	0.566123	9.80114
Bladder	1054	1372	HT-1197	0.01	IDA	0.786231	-0.00333611	-0.108875	15.3615	0.900709	0.869198	15.2527
Bladder	1054	1372	HT-1376	0.01	Bliss	0.718308	0.0197888	0.810686	16.113	0.843699	0.874834	16.9237
Bladder	1054	1372	J82	0.01	IDA	0.84302	-0.000167747	-0.00745053	16.0968	0.911997	0.924183	16.0894
Bladder	1054	1372	KU-19-19	0.1	IDA	0.0391546	0.0110411	1.4575	9.62778	0.0676365	0.74214	11.0853
Bladder	1054	1372	LB831-BLC	0.1	IDA	0.722664	-0.0627982	-1.16331	13.1558	0.880009	0.74984	11.9925
Bladder	1054	1372	RT-112	0.1	Bliss	0.318883	0.0121264	0.270008	9.87664	0.557342	0.593907	10.1466
Bladder	1054	1372	RT4	0.01	Bliss	0.736437	0.0695542	1.55196	12.5244	0.891251	0.904337	14.0763
Bladder	1054	1372	SW1710	0.1	IDA	0.566369	-0.0553026	-0.967119	12.0087	0.741723	0.689025	11.0416
Bladder	1054	1372	SW780	0.01	IDA	0.6484	-0.0373736	-1.47855	16.6479	0.78577	0.777615	15.1694
Bladder	1054	1372	TCCSUP	0.01	IDA	0.823265	-0.0381227	-1.49025	16.9183	0.902306	0.870151	15.4281
Bladder	1054	1372	UM-UC-3	0.1	Bliss	0.776197	0.049927	0.630845	11.2265	0.919919	0.897518	11.8573
Bladder	1054	1372	VM-CUB-1	0.01	Bliss	0.368182	0.165849	1.59718	8.46293	0.849156	0.628896	10.0601
Bladder	1054	1558	5637	2.5	IDA	0.581367	-0.0323663	-0.935162	13.8162	0.685907	0.800119	12.881
Bladder	1054	1558	639-V	2.5	IDA	0.816488	-0.0591474	-1.0984	12.6271	0.889875	0.851537	11.5287
Bladder	1054	1558	647-V	2.5	IDA	0.803118	-0.0247094	-0.656027	13.6078	0.865157	0.900016	12.9518
Bladder	1054	1558	BFTC-905	0.625	IDA	0.37864	0.0356874	0.299572	8.34459	0.914398	0.453288	8.64416
Bladder	1054	1558	CAL-29	0.625	Bliss	0.562835	0.136681	2.61904	11.7054	0.807926	0.86594	14.3244
Bladder	1054	1558	DSH1	2.5	Bliss	0.241635	0.0245983	0.631233	10.4196	0.409048	0.657823	11.0508
Bladder	1054	1558	HT-1197	0.625	IDA	0.837066	-0.022306	-0.752123	16.0048	0.93737	0.869198	15.2527
Bladder	1054	1558	HT-1376	0.625	IDA	0.709433	0.00628612	-0.0193312	17.0526	0.815396	0.877719	17.0333
Bladder	1054	1558	J82	0.625	Bliss	0.844741	0.00819592	0.337313	15.7239	0.923585	0.923482	16.0612
Bladder	1054	1558	KU-19-19	0.625	IDA	0.660202	-0.00963349	-0.0971431	10.6933	0.944174	0.68944	10.5962
Bladder	1054	1558	LB831-BLC	2.5	IDA	0.759913	0.0102036	0.111856	13.8083	0.937193	0.822588	13.9202
Bladder	1054	1558	RT-112	2.5	IDA	0.593854	-0.00214008	-0.691755	12.2344	0.852434	0.690356	11.5427
Bladder	1054	1558	RT4	0.625	IDA	0.711386	0.0851671	1.50439	12.3701	0.941424	0.844199	13.8744
Bladder	1054	1558	SW1710	0.625	IDA	0.704197	-0.0238316	-0.3337	11.7713	0.943423	0.720036	11.4376
Bladder	1054	1558	SW780	0.625	IDA	0.745633	-0.0146687	-0.618503	15.9747	0.932598	0.783853	15.3562
Bladder	1054	1558	TCCSUP	2.5	IDA	0.836836	-0.0217387	-0.890199	16.5577	0.928512	0.877746	15.6675
Bladder	1054	1558	UM-UC-3	2.5	IDA	0.832521	0.0070589	-0.160754	11.9179	0.942723	0.890348	11.7572
Bladder	1054	1558	VM-CUB-1	2.5	IDA	0.616842	0.0348995	-0.477978	11.315	0.925094	0.707416	10.837
Bladder	1054	1561	5637	1	IDA	0.571448	-0.00363898	-0.291209	13.1722	0.710261	0.800119	12.881
Bladder	1054	1561	639-V	1	IDA	0.699665	-0.0141143	-0.439513	11.9682	0.804628	0.851537	11.5287
Bladder	1054	1561	647-V	1	Bliss	0.697868	0.0491051	0.888811	12.063	0.829845	0.900016	12.9518
Bladder	1054	1561	BFTC-905	0.1	Bliss	0.295332	0.0135524	0.171634	8.47253	0.682251	0.453288	8.64416
Bladder	1054	1561	CAL-29	1	IDA	0.200405	0.0728911	3.8359	10.4885	0.31544	0.86594	14.3244
Bladder	1054	1561	DSH1	0.1	IDA	0.536139	-0.0184108	-0.511429	11.5623	0.780119	0.657823	11.0508
Bladder	1054	1561	HT-1197	0.1	Bliss	0.710548	0.084071	2.127	13.1257	0.914197	0.869198	15.2527
Bladder	1054	1561	HT-1376	1	Bliss	0.793365	0.000548682	0.0158329	17.0174	0.90446	0.877719	17.0333
Bladder	1054	1561	J82	1	IDA	0.756423	0.0350534	1.3451	14.7161	0.857022	0.923482	16.0612
Bladder	1054	1561	KU-19-19	1	IDA	0.624616	0.0328241	0.320657	10.2755	0.95128	0.68944	10.5962
Bladder	1054	1561	LB831-BLC	0.1	Bliss	0.665059	0.0480421	0.724302	13.1959	0.863068	0.822588	13.9202
Bladder	1054	1561	RT-112	0.1	Bliss	0.51241	0.035238	0.600507	10.9422	0.78521	0.690356	11.5427
Bladder	1054	1561	RT4	1	IDA	0.765667	-0.00683026	-0.155801	14.0302	0.899231	0.844199	13.8744
Bladder	1054	1561	SW1710	0.1	IDA	0.662025	-0.00764479	-0.0986355	11.5362	0.908434	0.720036	11.4376
Bladder	1054	1561	SW780	1	Bliss	0.67393	0.0160011	0.502409	14.8538	0.880383	0.783853	15.3562
Bladder	1054	1561	TCCSUP	1	IDA	0.675898	-0.00113289	-0.183084	15.8506	0.768729	0.877746	15.6675
Bladder	1054	1561	UM-UC-3	1	Bliss	0.651153	0.137926	1.26404	10.4931	0.886305	0.890348	11.7572
Bladder	1054	1561	VM-CUB-1	0.1	Bliss	0.573358	0.0614152	0.487778	10.3492	0.89661	0.707416	10.837
Bladder	1058	1179	5637	0.625	Bliss	0.157756	0.0793817	1.89758	6.90537	0.491603	0.482377	8.80295
Bladder	1058	1179	639-V	0.625	IDA	0.458159	-0.0103259	-0.0740557	9.36119	0.814843	0.549595	9.28713
Bladder	1058	1179	647-V	0.625	Bliss	0.0984292	0.136832	2.01327	5.71421	0.713663	0.329653	7.72748
Bladder	1058	1179	BFTC-905	2.5	Synergy	0.0152136	0.0486859	3.28438	4.19987	0.20588	0.310372	7.48425
Bladder	1058	1179	CAL-29	0.625	Bliss	0.0841849	0.0384744	1.40995	4.96131	0.430795	0.284728	6.37125
Bladder	1058	1179	DSH1	2.5	Bliss	0.248054	0.0692052	1.44367	8.11762	0.580567	0.546465	9.56129
Bladder	1058	1179	HT-1376	0.625	Bliss	0.642979	0.0685749	3.06418	15.1151	0.786365	0.904865	18.1793
Bladder	1058	1179	J82	0.625	Bliss	0.32091	0.0867782	1.25096	7.89031	0.795559	0.512455	9.14127
Bladder	1058	1179	KU-19-19	0.625	Synergy	0.0801214	0.121719	3.38012	6.98133	0.30306	0.666008	10.3615
Bladder	1058	1179	LB831-BLC	0.625	Bliss	0.388887	0.033436	0.468937	8.98955	0.779268	0.541949	9.45849
Bladder	1058	1179	RT-112	2.5	IDA	0.162672	-0.0466381	-2.43823	11.2314	0.240303	0.482865	8.79318
Bladder	1058	1179	RT4	2.5	Bliss	0.267128	0.0197094	0.61852	9.90498	0.47522	0.603589	10.5235
Bladder	1058	1179	SW1710	2.5	IDA	0.294826	-0.0093426	-0.153177	8.6705	0.630044	0.453116	8.51733
Bladder	1058	1179	SW780	2.5	Bliss	0.569934	0.0624316	1.57358	11.8101	0.892182	0.708785	13.3837
Bladder	1058	1179	TCCSUP	0.625	IDA	0.363524	-0.0202305	-0.454471	10.2388	0.615475	0.557769	9.78434
Bladder	1058	1179	UM-UC-3	2.5	Bliss	0.282998	0.0985105	0.693766	8.31968	0.759114	0.502571	9.01345
Bladder	1058	1179	VM-CUB-1	0.625	Synergy	0.20105	0.222702	2.37449	6.70351	0.831372	0.509702	9.078
Bladder	1058	1372	5637	0.1	Bliss	0.214997	0.114823	1.98084	6.82211	0.683738	0.482377	8.80295
Bladder	1058	1372	639-V	0.1	SA-L	0.312144	0.180686	1.19225	8.09488	0.896714	0.549595	9.28713
Bladder	1058	1372	647-V	0.01	SA-L	0.253608	0.0298873	0.290361	7.43712	0.85998	0.329653	7.72748
Bladder	1058	1372	BFTC-905	0.1	Synergy	0.0358536	0.099493	3.06462	4.41963	0.436078	0.310372	7.48425
Bladder	1058	1372	CAL-29	0.1	Bliss	0.0887044	0.0983314	2.67122	3.70003	0.656893	0.284728	6.37125
Bladder	1058	1372	DSH1	0.1	Bliss	0.317764	0.110302	1.71146	7.84983	0.783338	0.546465	9.56129
Bladder	1058	1372	HT-1376	0.1	SA-L	0.774286	0.0854628	3.13871	15.0406	0.95014	0.904865	18.1793
Bladder	1058	1372	J82	0.1	Bliss	0.419661	0.0219997	0.289536	8.85173	0.861853	0.512455	9.14127
Bladder	1058	1372	KU-19-19	0.1	Synergy	0.0156686	0.074359	5.36921	4.99225	0.135175	0.666008	10.3615
Bladder	1058	1372	LB831-BLC	0.1	SA-L	0.447826	0.0421746	0.509706	8.94878	0.904146	0.541949	9.45849
Bladder	1058	1372	RT-112	0.1	Bliss	0.345057	0.00960026	0.158068	8.63511	0.734485	0.482865	8.79318
Bladder	1058	1372	RT4	0.1	Bliss	0.342663	0.100775	2.01098	8.51252	0.734669	0.603589	10.5235
Bladder	1058	1372	SW1710	0.1	SA-L	0.3591	0.0421828	0.499319	8.01801	0.885607	0.453116	8.51733
Bladder	1058	1372	SW780	0.1	Synergy	0.391891	0.149434	4.12495	9.25876	0.763737	0.708785	13.3837
Bladder	1058	1372	TCCSUP	0.1	SA-L	0.40156	0.115921	1.69786	8.08648	0.927769	0.557769	9.78434
Bladder	1058	1372	UM-UC-3	0.1	Synergy	0.243452	0.247751	1.45654	7.55691	0.977381	0.502571	9.01345
Bladder	1058	1372	VM-CUB-1	0.1	Synergy	0.0998831	0.278976	3.82172	5.25628	0.743295	0.509702	9.078
Bladder	1058	1558	5637	2.5	Bliss	0.275176	0.050057	0.84152	7.96143	0.674229	0.482377	8.80295
Bladder	1058	1558	639-V	2.5	sub-HSA	0.667986	-0.146147	-0.959434	10.2466	0.949498	0.549595	9.28713
Bladder	1058	1558	647-V	0.625	sub-HSA	0.392679	-0.0834444	-0.683563	8.41104	0.938062	0.329653	7.72748
Bladder	1058	1558	BFTC-905	2.5	SA-L	0.194771	0.0894248	0.968787	6.51546	0.915662	0.310372	7.48425
Bladder	1058	1558	CAL-29	2.5	Bliss	0.160376	0.0326333	0.714466	5.65679	0.677872	0.284728	6.37125
Bladder	1058	1558	DSH1	2.5	Synergy	0.0995628	0.134812	4.16355	5.39774	0.428892	0.546465	9.56129
Bladder	1058	1558	HT-1376	2.5	SA-L	0.864889	0.00985764	0.461122	17.7181	0.966715	0.904865	18.1793
Bladder	1058	1558	J82	2.5	SA-L	0.349877	0.133411	1.63808	7.50319	0.943083	0.512455	9.14127
Bladder	1058	1558	KU-19-19	0.625	SA-L	0.636527	-0.00480061	-0.0450539	10.4065	0.948527	0.666008	10.3615
Bladder	1058	1558	LB831-BLC	2.5	SA-L	0.563668	-0.0531791	-0.62871	10.0872	0.941951	0.541949	9.45849
Bladder	1058	1558	RT-112	2.5	SA-L	0.41316	0.0393573	0.509983	8.2832	0.93715	0.482865	8.79318
Bladder	1058	1558	RT4	2.5	SA-L	0.550314	-0.0655488	-1.2949	11.8184	0.803138	0.603589	10.5235
Bladder	1058	1558	SW1710	0.625	SA-L	0.445861	-0.00310865	-0.0329268	8.55025	0.977129	0.453116	8.51733
Bladder	1058	1558	SW780	0.625	SA-L	0.668557	0.00677338	0.168541	13.2152	0.9528	0.708785	13.3837
Bladder	1058	1558	TCCSUP	0.625	SA-L	0.559397	-0.0355684	-0.52453	10.3089	0.93915	0.557769	9.78434
Bladder	1058	1558	UM-UC-3	2.5	sub-HSA	0.580696	-0.078125	-0.412395	9.42584	1	0.502571	9.01345
Bladder	1058	1558	VM-CUB-1	2.5	SA-L	0.438018	0.0336164	0.292266	8.78574	0.925314	0.509702	9.078
Bladder	1073	1022	5637	0.25	SA-L	0.277223	0.185566	2.40576	6.6719	0.911996	0.506932	9.07766
Bladder	1073	1022	639-V	0.25	SA-L	0.705185	-0.0184173	-0.180451	11.0344	0.877686	0.781583	10.8539
Bladder	1073	1022	647-V	0.25	SA-L	0.7823	-0.0483461	-0.836915	12.6661	0.885573	0.828831	11.8292
Bladder	1073	1022	BFTC-905	0.25	Bliss	0.387226	0.0278677	0.263402	8.70248	0.837633	0.49553	8.96588
Bladder	1073	1022	CAL-29	0.25	Bliss	0.636498	0.0604975	1.26501	12.2473	0.840429	0.829123	13.5123
Bladder	1073	1022	DSH1	0.25	Bliss	0.497651	0.0687632	1.29142	11.1009	0.750129	0.753331	12.3923
Bladder	1073	1022	HT-1197	0.0625	sub-HSA	0.808922	-0.100169	-2.10113	14.5029	0.961688	0.736988	12.4018
Bladder	1073	1022	HT-1376	0.25	Bliss	0.755432	0.0520532	1.61431	15.7471	0.911478	0.886027	17.3614
Bladder	1073	1022	J82	0.25	Synergy	0.4919	0.218225	2.86347	9.21276	0.954298	0.744267	12.0762
Bladder	1073	1022	KU-19-19	0.25	Bliss	0.229853	0.0122868	0.174592	8.49479	0.528128	0.4582	8.66938
Bladder	1073	1022	LB831-BLC	0.25	SA-L	0.540468	0.165773	2.47758	9.99725	0.923987	0.764913	12.4748
Bladder	1073	1022	RT-112	0.25	Synergy	0.303198	0.261208	3.9343	7.12562	0.842849	0.662279	11.0599
Bladder	1073	1022	RT4	0.0625	SA-L	0.719982	-0.0677777	-1.00933	12.4805	0.93506	0.697509	11.4712
Bladder	1073	1022	SW1710	0.25	Bliss	0.677136	0.0184589	0.02598	12.6364	0.863699	0.805569	12.6624
Bladder	1073	1022	SW780	0.25	SA-L	0.750763	-0.0458674	-1.64115	16.4006	0.923901	0.762817	14.7594
Bladder	1073	1022	TCCSUP	0.0625	SA-L	0.816881	-0.0522674	-1.49059	15.2675	0.95102	0.804233	13.7769
Bladder	1073	1022	UM-UC-3	0.25	SA-L	0.850838	-0.0692073	-1.08576	12.3582	0.91962	0.8495	11.2724
Bladder	1073	1022	VM-CUB-1	0.0625	SA-L	0.628203	-0.0359469	-0.411261	10.4833	0.940983	0.629834	10.072
Bladder	1083	1558	5637	2.5	Bliss	0.267047	0.157835	2.56061	7.64288	0.701078	0.606042	10.2035
Bladder	1083	1558	639-V	2.5	IDA	0.764569	-0.0811188	-1.0184	11.9338	0.864615	0.790468	10.9154
Bladder	1083	1558	647-V	0.625	Synergy	0.539213	0.223221	1.93461	9.4066	0.969015	0.786813	11.3412
Bladder	1083	1558	BFTC-905	2.5	Bliss	0.171195	0.045532	0.625869	6.93347	0.679607	0.318901	7.55934
Bladder	1083	1558	CAL-29	0.625	Bliss	0.371008	0.184967	2.56077	8.29258	0.846385	0.656881	10.8533
Bladder	1083	1558	DSH1	2.5	Synergy	0.133395	0.136513	4.58149	7.17426	0.377993	0.714054	11.7558
Bladder	1083	1558	HT-1376	2.5	Bliss	0.647947	0.0146455	0.606889	15.7652	0.771132	0.859246	16.3721
Bladder	1083	1558	J82	2.5	IDA	0.79796	-0.019374	-0.670599	15.4487	0.88002	0.884737	14.7781
Bladder	1083	1558	KU-19-19	2.5	IDA	0.394892	0.116553	1.0096	8.45301	0.915974	0.558363	9.46262
Bladder	1083	1558	LB831-BLC	2.5	IDA	0.698674	0.00675957	0.126976	12.5806	0.926102	0.761723	12.7076
Bladder	1083	1558	RT-112	2.5	IDA	0.386696	0.13274	1.82247	8.2295	0.885932	0.586316	10.052
Bladder	1083	1558	RT4	2.5	Bliss	0.536067	0.0744393	1.47226	11.0036	0.844441	0.722972	12.4759
Bladder	1083	1558	SW1710	2.5	Bliss	0.402711	0.108113	1.31619	8.71769	0.852253	0.599381	10.0339
Bladder	1083	1558	SW780	2.5	Bliss	0.687073	0.0200457	0.67942	15.7302	0.864352	0.818093	16.4097
Bladder	1083	1558	TCCSUP	0.625	IDA	0.81938	-0.0214289	-0.54293	14.7547	0.968619	0.823803	14.2117
Bladder	1083	1558	UM-UC-3	2.5	IDA	0.442402	0.109461	0.630212	8.90213	0.919183	0.600384	9.53234
Bladder	1083	1558	VM-CUB-1	2.5	IDA	0.338338	0.082332	0.761982	8.01415	0.890908	0.472181	8.77613
Bladder	1089	1011	5637	2.5	Bliss	0.541572	0.151671	2.82739	10.8068	0.825254	0.840035	13.6342
Bladder	1089	1011	639-V	2.5	Bliss	0.231411	0.121806	0.935592	7.61836	0.834413	0.423312	8.55395
Bladder	1089	1011	647-V	2.5	IDA	0.665582	-0.00575456	-0.05795	10.8245	0.906157	0.72816	10.7666
Bladder	1089	1011	BFTC-905	0.625	IDA	0.485475	0.0414783	0.332141	9.07266	0.95272	0.553104	9.4048
Bladder	1089	1011	CAL-29	2.5	Bliss	0.721511	0.0272426	1.02206	14.6627	0.820708	0.912327	15.6847
Bladder	1089	1011	DSH1	0.625	Synergy	0.38306	0.217296	2.93626	8.01424	0.91448	0.6565	10.9505
Bladder	1089	1011	HT-1376	0.625	Synergy	0.148719	0.245071	12.6383	6.44758	0.426934	0.922369	19.0859
Bladder	1089	1011	J82	2.5	Synergy	0.3773	0.204639	3.32437	8.89434	0.768927	0.756819	12.2187
Bladder	1089	1011	KU-19-19	2.5	Synergy	0.339402	0.224774	1.99824	7.9875	0.906463	0.622393	9.98574
Bladder	1089	1011	LB831-BLC	2.5	Synergy	0.393677	0.204147	4.29254	9.76094	0.691468	0.864573	14.0535
Bladder	1089	1011	RT-112	0.625	Bliss	0.808559	0.0236832	0.907457	15.3209	0.908015	0.916551	16.2283
Bladder	1089	1011	RT4	2.5	Synergy	0.249837	0.266564	4.69901	5.74786	0.862798	0.598518	10.4469
Bladder	1089	1011	SW1710	2.5	Bliss	0.598433	0.168576	3.6207	11.2892	0.843681	0.909122	14.9099
Bladder	1089	1011	SW780	2.5	Bliss	0.584095	0.0909099	2.75591	12.8416	0.851984	0.792275	15.5975
Bladder	1089	1011	TCCSUP	2.5	Bliss	0.4179	0.197304	5.25926	10.2799	0.70404	0.873819	15.5391
Bladder	1089	1011	UM-UC-3	2.5	IDA	0.840959	0.0262708	0.543309	12.04	0.923224	0.939348	12.5833
Bladder	1089	1011	VM-CUB-1	2.5	Bliss	0.460945	0.126465	1.25522	9.29406	0.859147	0.683713	10.5493
Bladder	1179	1017	5637	10	SA-L	0.136639	0.0125244	0.30247	4.79322	0.752411	0.198248	5.09569
Bladder	1179	1017	639-V	10	SA-L	0.0546591	0.0804973	1.49077	5.38516	0.724379	0.186582	6.87592
Bladder	1179	1017	647-V	10	SA-L	0.0828295	0.0538417	1.06106	5.39427	0.701702	0.194771	6.45533
Bladder	1179	1017	BFTC-905	10	SA-L	0.0696477	0.0457431	1.08193	4.54743	0.796495	0.144873	5.62936
Bladder	1179	1017	CAL-29	10	SA-L	0.287541	0.0240531	0.332254	6.5495	0.966145	0.322513	6.88176
Bladder	1179	1017	DSH1	10	sub-HSA	0.524635	-0.120616	-1.7064	10.327	0.862288	0.468544	8.62061
Bladder	1179	1017	HT-1197	2.5	SA-L	0.590541	0.0948527	1.4576	10.5083	0.964511	0.710613	11.9659
Bladder	1179	1017	HT-1376	10	SA-L	0.421636	0.036356	0.664544	8.55037	0.892456	0.513181	9.21491
Bladder	1179	1017	J82	10	SA-L	0.400447	0.0556926	0.659338	7.98676	0.972925	0.468833	8.6461
Bladder	1179	1017	KU-19-19	10	SA-L	0.133588	-0.0258207	-0.494337	5.70999	0.841707	0.128034	5.21565
Bladder	1179	1017	LB831-BLC	10	SA-L	0.201629	0.106195	1.59503	5.56843	0.911623	0.337666	7.16346
Bladder	1179	1017	RT-112	10	SA-L	0.179622	0.0143501	0.296319	4.99135	0.858082	0.226054	5.28767
Bladder	1179	1017	RT4	10	SA-L	0.246952	0.0271128	0.329575	6.76398	0.911213	0.300769	7.09355
Bladder	1179	1017	SW1710	10	SA-L	0.276435	0.0405866	0.516865	6.80371	0.926992	0.34199	7.32058
Bladder	1179	1017	SW780	10	SA-L	0.722061	-0.0766199	-2.26649	15.7309	0.906321	0.712156	13.4645
Bladder	1179	1017	TCCSUP	10	SA-L	0.352483	-0.0389246	-0.63077	7.56094	0.892106	0.351481	6.93017
Bladder	1179	1017	UM-UC-3	10	SA-L	0.203791	0.139415	0.949041	7.28901	0.95775	0.35833	8.23805
Bladder	1179	1017	VM-CUB-1	2.5	SA-L	0.249889	0.0665389	0.684103	7.01273	0.921604	0.343344	7.69683
Bladder	1179	1022	5637	0.25	SA-L	0.0936395	0.0956026	2.31708	2.93275	0.911996	0.207309	5.24983
Bladder	1179	1022	639-V	0.25	SA-L	0.160531	0.0305822	0.305859	6.82898	0.877686	0.216908	7.13484
Bladder	1179	1022	647-V	0.25	Synergy	0.0293192	0.135496	3.40773	2.94575	0.885573	0.186169	6.35348
Bladder	1179	1022	BFTC-905	0.25	Synergy	0.0222396	0.0806362	3.07544	2.16182	0.837633	0.122833	5.23726
Bladder	1179	1022	CAL-29	0.25	SA-L	0.122875	0.106155	2.36609	3.77235	0.840429	0.27147	6.13844
Bladder	1179	1022	DSH1	0.25	Bliss	0.318712	0.0198567	0.402666	7.99819	0.750129	0.450486	8.40085
Bladder	1179	1022	HT-1197	0.25	SA-L	0.502195	0.166769	2.52339	9.44255	0.941391	0.710613	11.9659
Bladder	1179	1022	HT-1376	0.25	SA-L	0.345351	0.112044	2.06984	6.96399	0.911478	0.502075	9.03383
Bladder	1179	1022	J82	0.25	SA-L	0.316516	0.169709	2.09838	7.02523	0.951705	0.510898	9.12361
Bladder	1179	1022	KU-19-19	0.25	Synergy	0.0150987	0.0514874	3.40341	1.77499	0.528128	0.125955	5.17841
Bladder	1179	1022	LB831-BLC	0.25	SA-L	0.20446	0.13452	2.11719	5.27928	0.923987	0.365946	7.39648
Bladder	1179	1022	RT-112	0.25	Synergy	0.0743962	0.135139	3.68905	1.92167	0.842849	0.245878	5.61072
Bladder	1179	1022	RT4	0.0625	SA-L	0.32665	0.0193773	0.293849	7.3136	0.93506	0.370222	7.60745
Bladder	1179	1022	SW1710	0.25	Synergy	0.119155	0.201224	3.48412	4.15828	0.863699	0.371216	7.6424
Bladder	1179	1022	SW780	0.0625	SA-L	0.680319	-0.0214048	-0.682572	13.9588	0.935718	0.704191	13.2763
Bladder	1179	1022	TCCSUP	0.25	Bliss	0.24208	0.0391707	0.766688	6.1843	0.797005	0.352888	6.95099
Bladder	1179	1022	UM-UC-3	0.25	SA-L	0.161848	0.116749	1.13655	6.72374	0.91962	0.302259	7.86029
Bladder	1179	1022	VM-CUB-1	0.25	Synergy	0.0427517	0.155382	3.78109	3.64752	0.63681	0.314626	7.42862
Bladder	1190	1022	5637	0.25	SA-L	0.168471	0.134996	2.1884	4.77891	0.931591	0.325751	6.96731
Bladder	1190	1022	639-V	0.25	SA-L	0.00726697	0.0128164	1.48732	2.05647	0.901949	0.0222666	3.54379
Bladder	1190	1022	647-V	0.25	SA-L	0.028669	0.0244867	1.15857	2.89626	0.891489	0.0596257	4.05483
Bladder	1190	1022	BFTC-905	0.25	SA-L	0.00985668	0.0119197	1.53244	0.587016	0.838224	0.0259792	2.11946
Bladder	1190	1022	CAL-29	0.25	Synergy	0.0272172	0.0656085	3.74677	-0.633798	0.823215	0.11276	3.11297
Bladder	1190	1022	DSH1	0.0625	SA-L	0.0766573	0.0239265	0.911938	2.01818	0.855595	0.11756	2.93011
Bladder	1190	1022	HT-1376	0.25	SA-L	0.812918	0.0521088	2.58204	16.8064	0.932623	0.92752	19.3884
Bladder	1190	1022	J82	0.0625	SA-L	0.305248	0.138445	1.71534	6.76643	0.976375	0.454428	8.48176
Bladder	1190	1022	KU-19-19	0.0625	SA-L	0.0404545	0.0459855	1.60653	2.97699	0.897518	0.0963101	4.58352
Bladder	1190	1022	LB831-BLC	0.25	Synergy	0.127684	0.25345	4.65749	3.04214	0.954056	0.399488	7.69963
Bladder	1190	1022	RT-112	0.25	Synergy	0.0680874	0.334742	6.784	1.24445	0.958739	0.420166	8.02845
Bladder	1190	1022	SW1710	0.25	Synergy	0.252486	0.347479	4.42424	6.76581	0.855522	0.701284	11.19
Bladder	1190	1022	SW780	0.0625	SA-L	0.52449	0.160214	3.68051	10.0997	0.944246	0.725098	13.7802
Bladder	1190	1022	TCCSUP	0.25	Synergy	0.173427	0.235993	4.51607	4.68639	0.795031	0.514974	9.20246
Bladder	1190	1022	UM-UC-3	0.25	SA-L	0.00494685	0.0133601	1.73073	2.19129	0.907465	0.0201738	3.92203
Bladder	1190	1022	VM-CUB-1	0.0625	SA-L	0.0351993	0.0216177	1.01163	2.50509	0.92655	0.0613211	3.51672
Bladder	1190	1179	5637	0.625	Synergy	0.0728382	0.103003	3.15899	3.80832	0.539801	0.325751	6.96731
Bladder	1190	1179	639-V	0.625	IDA	0.00408544	0.0149697	2.24709	1.2967	0.855772	0.0222666	3.54379
Bladder	1190	1179	647-V	0.625	Synergy	0.0085895	0.0383223	3.1344	0.920429	0.786772	0.0596257	4.05483
Bladder	1190	1179	BFTC-905	0.625	IDA	0.016767	-0.00344005	-0.449066	2.56853	0.512984	0.0259792	2.11946
Bladder	1190	1179	CAL-29	0.625	IDA	0.0487528	-0.006107	-0.434356	3.54733	0.3782	0.11276	3.11297
Bladder	1190	1179	DSH1	0.625	sub-HSA	0.172915	-0.0755633	-2.05855	4.98867	0.828099	0.11756	2.93011
Bladder	1190	1179	HT-1376	0.625	IDA	0.602646	0.10786	5.06935	14.3191	0.766028	0.92752	19.3884
Bladder	1190	1179	J82	0.625	IDA	0.346208	0.0639881	0.827145	7.65462	0.902665	0.454428	8.48176
Bladder	1190	1179	KU-19-19	0.625	sub-HSA	0.255184	-0.225566	-7.5415	12.125	0.307524	0.0963101	4.58352
Bladder	1190	1179	LB831-BLC	0.625	Synergy	0.110923	0.20956	4.5371	3.16253	0.802236	0.399488	7.69963
Bladder	1190	1179	RT-112	0.625	Synergy	0.052268	0.130286	5.02979	2.99866	0.434482	0.420166	8.02845
Bladder	1190	1179	SW1710	0.625	Synergy	0.304479	0.310258	3.80861	7.38143	0.876587	0.701284	11.19
Bladder	1190	1179	SW780	0.625	IDA	0.619321	0.0706391	1.70188	12.0783	0.951498	0.725098	13.7802
Bladder	1190	1179	TCCSUP	0.625	Bliss	0.245601	0.102775	2.10203	7.10043	0.676492	0.514974	9.20246
Bladder	1190	1179	UM-UC-3	0.625	IDA	0.00258214	0.0159481	2.60026	1.32177	0.91853	0.0201738	3.92203
Bladder	1190	1179	VM-CUB-1	0.625	IDA	0.0280089	0.0183796	1.06533	2.45139	0.756485	0.0613211	3.51672
Bladder	1372	1011	5637	2.5	Bliss	0.216885	0.161531	2.4176	6.118	0.825254	0.458545	8.5356
Bladder	1372	1011	639-V	0.625	SA-L	0.734574	-0.0464232	-0.389617	10.8464	0.938838	0.732982	10.4568
Bladder	1372	1011	647-V	2.5	SA-L	0.400308	0.18758	1.51975	8.58046	0.906157	0.648771	10.1002
Bladder	1372	1011	BFTC-905	0.625	SA-L	0.0557561	0.018343	0.579204	3.72582	0.95272	0.0777764	4.30502
Bladder	1372	1011	CAL-29	2.5	Synergy	0.155521	0.201624	3.40315	4.85258	0.820708	0.435168	8.25573
Bladder	1372	1011	DSH1	0.625	Synergy	0.302486	0.211601	2.87463	6.87801	0.91448	0.562162	9.75264
Bladder	1372	1011	HT-1376	0.625	Synergy	0.125486	0.215025	9.15934	5.4285	0.426934	0.797573	14.5878
Bladder	1372	1011	J82	2.5	Bliss	0.5064	0.105357	1.99031	10.8626	0.768927	0.795598	12.8529
Bladder	1372	1011	KU-19-19	2.5	SA-L	0.0199889	0.0043466	0.397822	1.51975	0.906463	0.0268467	1.91757
Bladder	1372	1011	LB831-BLC	0.625	SA-L	0.670996	-0.0052174	-0.0864977	12.0965	0.886475	0.75104	12.01
Bladder	1372	1011	RT-112	2.5	Synergy	0.158337	0.250376	4.03524	4.20527	0.934452	0.437383	8.24051
Bladder	1372	1011	RT4	2.5	SA-L	0.271185	0.09098	1.65336	6.17343	0.862798	0.419756	7.82678
Bladder	1372	1011	SW1710	2.5	Bliss	0.378762	0.154813	1.91859	8.47404	0.843681	0.632437	10.3926
Bladder	1372	1011	SW780	2.5	Bliss	0.330544	0.121012	2.83881	6.7534	0.851984	0.530005	9.59221
Bladder	1372	1011	TCCSUP	0.625	Bliss	0.643357	0.0527978	1.13125	12.4198	0.8772	0.79361	13.5511
Bladder	1372	1011	UM-UC-3	2.5	SA-L	0.777266	0.0291452	0.339435	11.1872	0.923224	0.873473	11.5266
Bladder	1372	1011	VM-CUB-1	2.5	SA-L	0.188745	0.17562	1.9324	6.4527	0.859147	0.424101	8.3851
Bladder	1372	1013	5637	1	SA-L	0.438127	0.00434794	0.0469482	8.53228	0.956687	0.462429	8.57923
Bladder	1372	1013	639-V	2	sub-HSA	0.824772	-0.118365	-1.17221	11.7693	0.94586	0.747454	10.5971
Bladder	1372	1013	647-V	2	SA-L	0.559069	0.120953	1.00934	9.62195	0.954491	0.712542	10.6313
Bladder	1372	1013	BFTC-905	1	SA-L	0.023236	0.0153954	1.16197	1.90599	0.904389	0.0424707	3.06796
Bladder	1372	1013	CAL-29	2	SA-L	0.409368	0.00660122	0.212269	7.91486	0.970684	0.426645	8.12712
Bladder	1372	1013	DSH1	1	SA-L	0.442176	0.00419066	0.0533821	9.02487	0.882012	0.506487	9.07826
Bladder	1372	1013	HT-1197	1	SA-L	0.710206	0.0385125	0.703422	12.3164	0.970299	0.771637	13.0198
Bladder	1372	1013	HT-1376	1	SA-L	0.742081	-0.0229166	-0.661847	14.5131	0.937859	0.766812	13.8512
Bladder	1372	1013	J82	2	SA-L	0.808725	-0.0512659	-1.43105	14.3525	0.947643	0.799437	12.9215
Bladder	1372	1013	KU-19-19	2	SA-L	0.0112347	0.0178571	1.99783	0.282115	0.890438	0.0327544	2.27994
Bladder	1372	1013	LB831-BLC	2	SA-L	0.695257	-0.0446365	-0.515102	12.4769	0.909912	0.711771	11.9618
Bladder	1372	1013	RT-112	2	SA-L	0.412117	-0.00126077	0.00562686	8.10717	0.958369	0.428666	8.1128
Bladder	1372	1013	RT4	2	Bliss	0.361231	0.0445935	0.262931	8.31324	0.846895	0.475458	8.57617
Bladder	1372	1013	SW1710	2	SA-L	0.441246	0.0914564	1.02361	8.68948	0.936716	0.568895	9.71309
Bladder	1372	1013	SW780	2	SA-L	0.503915	-0.0159691	-0.357677	9.88816	0.925108	0.526763	9.53048
Bladder	1372	1013	TCCSUP	1	SA-L	0.763356	0.0257061	0.553199	13.8327	0.950083	0.830404	14.3859
Bladder	1372	1013	UM-UC-3	1	Synergy	0.620233	0.204072	1.453	9.7253	0.983164	0.838344	11.1783
Bladder	1372	1013	VM-CUB-1	2	SA-L	0.443615	-0.0544025	-0.492722	9.21111	0.838501	0.46508	8.71839
Bladder	1372	1558	5637	0.625	SA-L	0.438294	-0.0863447	-1.28052	9.85975	0.761051	0.462429	8.57923
Bladder	1372	1558	639-V	2.5	SA-L	0.764224	-0.100486	-1.05197	11.6491	0.889875	0.747454	10.5971
Bladder	1372	1558	647-V	0.625	SA-L	0.60077	0.0621842	0.503868	10.1274	0.931478	0.712542	10.6313
Bladder	1372	1558	BFTC-905	2.5	SA-L	0.00889081	0.0236739	2.51932	0.54864	0.756482	0.0424707	3.06796
Bladder	1372	1558	CAL-29	0.625	Bliss	0.28492	0.0563125	1.02687	7.10025	0.807926	0.426645	8.12712
Bladder	1372	1558	DSH1	0.625	SA-L	0.300057	-0.0709239	-2.05509	11.1333	0.453187	0.506487	9.07826
Bladder	1372	1558	HT-1197	0.625	SA-L	0.752789	-0.0294789	-0.621057	13.6409	0.93737	0.771637	13.0198
Bladder	1372	1558	HT-1376	0.625	SA-L	0.718824	-0.093545	-3.32931	17.1805	0.815396	0.766812	13.8512
Bladder	1372	1558	J82	2.5	SA-L	0.76899	-0.0382258	-0.823703	13.7452	0.91436	0.799437	12.9215
Bladder	1372	1558	KU-19-19	2.5	SA-L	0.0277305	0.00263842	0.246152	2.03379	0.925272	0.0327544	2.27994
Bladder	1372	1558	LB831-BLC	0.625	SA-L	0.740615	-0.0947177	-1.65353	13.6153	0.907738	0.711771	11.9618
Bladder	1372	1558	RT-112	0.625	SA-L	0.376197	0.0283838	0.406804	7.70599	0.939481	0.428666	8.1128
Bladder	1372	1558	RT4	2.5	SA-L	0.377882	0.0380383	0.285942	8.29023	0.871989	0.475458	8.57617
Bladder	1372	1558	SW1710	0.625	SA-L	0.520917	0.0165324	0.186799	9.52629	0.943423	0.568895	9.71309
Bladder	1372	1558	SW780	0.625	SA-L	0.437201	0.054323	1.1568	8.37368	0.932598	0.526763	9.53048
Bladder	1372	1558	TCCSUP	2.5	SA-L	0.756304	0.0149699	0.0837051	14.3022	0.928512	0.830404	14.3859
Bladder	1372	1558	UM-UC-3	0.625	SA-L	0.788037	0.0110486	0.00231458	11.176	0.952519	0.838344	11.1783
Bladder	1372	1558	VM-CUB-1	2.5	SA-L	0.336468	0.0931069	0.846843	7.87155	0.925094	0.46508	8.71839
Bladder	1372	1561	5637	1	Synergy	0.101634	0.226597	4.60542	3.97381	0.710261	0.462429	8.57923
Bladder	1372	1561	639-V	1	Bliss	0.406052	0.196637	1.58817	9.00897	0.804628	0.747454	10.5971
Bladder	1372	1561	647-V	1	Bliss	0.553172	0.0379529	0.385522	10.2458	0.829845	0.712542	10.6313
Bladder	1372	1561	BFTC-905	1	Synergy	0.00138738	0.0184226	5.06506	-1.9971	0.454829	0.0424707	3.06796
Bladder	1372	1561	CAL-29	1	Synergy	0.0530285	0.0865819	4.09501	4.03211	0.31544	0.426645	8.12712
Bladder	1372	1561	DSH1	1	SA-L	0.346048	-0.0168548	-0.329942	9.4082	0.651212	0.506487	9.07826
Bladder	1372	1561	HT-1197	1	Synergy	0.381639	0.196584	3.89705	9.12278	0.749346	0.771637	13.0198
Bladder	1372	1561	HT-1376	1	Bliss	0.652415	0.0411765	0.965469	12.8858	0.90446	0.766812	13.8512
Bladder	1372	1561	J82	1	Bliss	0.525457	0.159403	2.56115	10.3603	0.857022	0.799437	12.9215
Bladder	1372	1561	KU-19-19	1	SA-L	0.0241124	0.00724806	0.518476	1.76147	0.95128	0.0327544	2.27994
Bladder	1372	1561	LB831-BLC	1	Bliss	0.461319	0.0914618	1.72649	10.2353	0.771243	0.711771	11.9618
Bladder	1372	1561	RT-112	1	Bliss	0.170724	0.108116	2.32957	5.78323	0.64432	0.428666	8.1128
Bladder	1372	1561	RT4	1	SA-L	0.393	0.0343114	0.302823	8.27335	0.899231	0.475458	8.57617
Bladder	1372	1561	SW1710	1	Bliss	0.416432	0.0729008	0.877043	8.83605	0.860366	0.568895	9.71309
Bladder	1372	1561	SW780	1	SA-L	0.374419	0.089915	2.05041	7.48007	0.880383	0.526763	9.53048
Bladder	1372	1561	TCCSUP	1	Synergy	0.437677	0.200715	4.43183	9.95409	0.768729	0.830404	14.3859
Bladder	1372	1561	UM-UC-3	1	Synergy	0.400894	0.346296	2.53575	8.77133	0.877676	0.851083	11.3071
Bladder	1372	1561	VM-CUB-1	1	Synergy	0.144742	0.247865	2.87601	5.84238	0.84246	0.46508	8.71839
Bladder	1373	1558	5637	2.5	IDA	0.564756	-0.0109621	-0.329801	13.6751	0.670735	0.825651	13.3453
Bladder	1373	1558	639-V	2.5	IDA	0.828198	0.0245258	0.520232	12.2517	0.915136	0.9318	12.772
Bladder	1373	1558	647-V	0.625	IDA	0.828965	-0.00181413	-0.0532987	13.565	0.893942	0.925284	13.5117
Bladder	1373	1558	BFTC-905	2.5	Bliss	0.417055	0.0828627	0.765442	9.00343	0.833357	0.599884	9.76887
Bladder	1373	1558	CAL-29	2.5	Bliss	0.571038	0.0650727	1.61814	12.3466	0.747798	0.850645	13.9647
Bladder	1373	1558	DSH1	2.5	IDA	0.36312	0.0276768	1.56279	13.6709	0.440103	0.887966	15.2337
Bladder	1373	1558	HT-1197	2.5	IDA	0.672452	0.0553188	0.991515	11.9081	0.951139	0.765157	12.8996
Bladder	1373	1558	HT-1376	2.5	IDA	0.694703	-0.0877322	-4.15017	18.8588	0.756524	0.802315	14.7086
Bladder	1373	1558	J82	0.625	IDA	0.886265	-0.0104459	-0.429307	16.2074	0.956007	0.916122	15.7781
Bladder	1373	1558	KU-19-19	0.625	IDA	0.509658	0.0379542	0.325194	9.34787	0.936916	0.584484	9.67307
Bladder	1373	1558	LB831-BLC	2.5	IDA	0.811042	0.0390482	1.04086	13.843	0.948284	0.896452	14.8838
Bladder	1373	1558	RT-112	2.5	IDA	0.744421	-0.00233948	-0.10274	15.9425	0.818936	0.906153	15.8397
Bladder	1373	1558	RT4	2.5	Bliss	0.706313	0.0833755	1.52835	11.9291	0.899538	0.877882	13.4575
Bladder	1373	1558	SW1710	2.5	Bliss	0.657642	0.142432	2.88894	11.6376	0.892936	0.896004	14.5265
Bladder	1373	1558	SW780	0.625	IDA	0.83243	0.0144426	0.765176	18.8855	0.944428	0.896704	19.6507
Bladder	1373	1558	TCCSUP	0.625	IDA	0.823923	-0.0132491	-0.517121	16.4688	0.914283	0.886677	15.9517
Bladder	1373	1558	UM-UC-3	2.5	IDA	0.897589	0.0121827	0.332598	12.6073	0.954492	0.953144	12.9399
Bladder	1373	1558	VM-CUB-1	2.5	IDA	0.772146	0.101494	1.81916	11.8485	0.95928	0.910725	13.6677
Bladder	1375	1017	5637	10	Bliss	0.601067	0.093021	1.83673	11.7954	0.825619	0.839415	13.6321
Bladder	1375	1017	639-V	10	Synergy	0.20388	0.46252	4.24826	7.50092	0.765494	0.869684	11.7492
Bladder	1375	1017	647-V	10	Synergy	0.234888	0.222855	2.57829	7.94843	0.654362	0.700656	10.5267
Bladder	1375	1017	BFTC-905	10	Bliss	0.367793	0.182376	2.14612	9.11135	0.72293	0.764669	11.2575
Bladder	1375	1017	CAL-29	10	Synergy	0.653181	0.213402	4.24194	11.2326	0.956454	0.906096	15.4745
Bladder	1375	1017	DSH1	10	Bliss	0.694452	0.0358836	1.014	13.7113	0.84034	0.869447	14.7253
Bladder	1375	1017	HT-1197	2.5	IDA	0.876206	-0.0129493	-0.500928	16.5763	0.964511	0.89502	16.0753
Bladder	1375	1017	HT-1376	10	IDA	0.850517	-0.00537326	-0.349765	18.8999	0.926237	0.912411	18.5501
Bladder	1375	1017	J82	10	IDA	0.828727	0.0241508	1.01867	15.6061	0.910909	0.936387	16.6248
Bladder	1375	1017	KU-19-19	10	IDA	0.697441	0.121953	2.39809	11.5892	0.884775	0.926099	13.9873
Bladder	1375	1017	LB831-BLC	10	Bliss	0.671356	0.0984605	1.85712	12.4439	0.898824	0.856561	14.301
Bladder	1375	1017	RT-112	10	IDA	0.796493	0.0448677	1.54179	14.9933	0.910437	0.923948	16.5351
Bladder	1375	1017	RT4	10	IDA	0.741769	0.0824095	2.01937	12.9188	0.930573	0.88631	14.9382
Bladder	1375	1017	SW1710	10	IDA	0.775	0.0764465	1.94092	13.1542	0.93078	0.914743	15.0951
Bladder	1375	1017	SW780	10	Bliss	0.821287	0.00565206	0.162659	19.7385	0.917485	0.90127	19.9011
Bladder	1375	1017	TCCSUP	10	Bliss	0.758785	0.0537358	1.51386	15.0534	0.899121	0.903703	16.5672
Bladder	1375	1017	UM-UC-3	10	Synergy	0.613329	0.26896	3.16724	9.90621	0.921622	0.957445	13.0735
Bladder	1375	1017	VM-CUB-1	10	Synergy	0.328893	0.233591	3.00548	8.96794	0.686421	0.812561	11.9734
Bladder	1375	1179	5637	0.625	Bliss	0.351521	0.0673191	2.14813	11.484	0.498256	0.839415	13.6321
Bladder	1375	1179	639-V	2.5	Bliss	0.400002	0.0240309	0.49603	11.0474	0.49676	0.853596	11.5435
Bladder	1375	1179	647-V	0.625	Synergy	0.316607	0.210651	2.08723	8.4395	0.75174	0.700656	10.5267
Bladder	1375	1179	BFTC-905	0.625	Bliss	0.299325	0.1199	1.9197	9.33777	0.549977	0.764669	11.2575
Bladder	1375	1179	CAL-29	2.5	SA-A	0.347602	0.0339286	1.9489	13.3331	0.423752	0.900363	15.282
Bladder	1375	1179	DSH1	2.5	Bliss	0.475561	0.0165553	0.651912	13.715	0.574917	0.855979	14.3669
Bladder	1375	1179	HT-1197	2.5	Bliss	0.648717	0.00178575	0.0854545	15.9899	0.726803	0.89502	16.0753
Bladder	1375	1179	HT-1376	2.5	SA-A	0.40285	0.0166195	1.55737	16.9395	0.460264	0.911366	18.4968
Bladder	1375	1179	J82	2.5	SA-A	0.594105	0.0426907	2.11094	14.448	0.681063	0.935004	16.5589
Bladder	1375	1179	KU-19-19	2.5	Synergy	0.152392	0.0938837	4.40393	9.58004	0.26596	0.925985	13.984
Bladder	1375	1179	LB831-BLC	2.5	Bliss	0.302903	0.103348	3.23671	10.4971	0.477803	0.850248	13.7338
Bladder	1375	1179	RT-112	2.5	SA-A	0.136627	0.0515614	5.28444	11.116	0.204372	0.920812	16.4004
Bladder	1375	1179	RT4	2.5	SA-A	0.372985	0.0259911	1.37919	13.0537	0.43502	0.917143	14.4329
Bladder	1375	1179	SW1710	0.625	Bliss	0.727165	0.0258854	0.867709	14.2274	0.822905	0.914743	15.0951
Bladder	1375	1179	SW780	2.5	SA-A	0.782434	-0.000626583	-0.0384347	19.7004	0.871664	0.896914	19.6619
Bladder	1375	1179	TCCSUP	2.5	SA-A	0.325755	0.0919896	4.69449	11.9714	0.460964	0.906242	16.6658
Bladder	1375	1179	UM-UC-3	2.5	SA-A	0.693993	0.0777725	1.52094	11.5012	0.807391	0.955875	13.0221
Bladder	1375	1179	VM-CUB-1	2.5	SA-A	0.470504	-0.0386819	-0.951412	12.5185	0.552205	0.781995	11.5671
Bladder	1494	1011	5637	2.5	Bliss	0.267546	0.186017	2.60873	6.94752	0.825254	0.549604	9.55625
Bladder	1494	1011	639-V	2.5	IDA	0.0870152	0.00806587	0.143538	5.89762	0.834413	0.11395	6.04116
Bladder	1494	1011	647-V	2.5	IDA	0.0796827	0.0632715	1.1907	4.80619	0.906157	0.157759	5.99689
Bladder	1494	1011	BFTC-905	2.5	IDA	0.183976	0.0267923	0.331091	6.43478	0.894471	0.235634	6.76587
Bladder	1494	1011	CAL-29	2.5	Bliss	0.279282	0.0660001	0.976395	7.11081	0.820708	0.420712	8.0872
Bladder	1494	1011	DSH1	2.5	Bliss	0.373816	0.169783	2.40348	8.17545	0.865378	0.628163	10.5789
Bladder	1494	1011	HT-1376	0.625	Synergy	0.169742	0.19006	8.53515	7.3066	0.426934	0.842758	15.8417
Bladder	1494	1011	J82	2.5	Synergy	0.242016	0.251853	3.8651	6.79423	0.768927	0.642283	10.6593
Bladder	1494	1011	KU-19-19	2.5	IDA	0.355415	0.152421	1.34268	8.13494	0.906463	0.560238	9.47762
Bladder	1494	1011	LB831-BLC	2.5	Synergy	0.264254	0.196622	3.19721	7.6905	0.691468	0.666519	10.8877
Bladder	1494	1011	RT-112	2.5	Synergy	0.572088	0.206502	3.47446	10.3774	0.934452	0.833206	13.8519
Bladder	1494	1011	RT4	2.5	Bliss	0.417332	0.11862	2.02846	8.76359	0.862798	0.621179	10.7921
Bladder	1494	1011	SW1710	2.5	Synergy	0.270154	0.470606	6.99681	7.06814	0.843681	0.87801	14.0649
Bladder	1494	1011	SW780	2.5	Synergy	0.478548	0.226707	6.51506	10.2223	0.851984	0.82778	16.7373
Bladder	1494	1011	TCCSUP	2.5	Synergy	0.273562	0.260029	5.38822	7.46802	0.70404	0.757899	12.8562
Bladder	1494	1011	UM-UC-3	2.5	IDA	0.790379	0.0919248	1.68382	11.3321	0.923224	0.955676	13.016
Bladder	1494	1011	VM-CUB-1	2.5	IDA	0.217742	0.162624	1.70876	6.82877	0.859147	0.442725	8.53754
Bladder	1510	1372	5637	0.1	IDA	0.555	-0.0057588	-0.155452	12.8385	0.695818	0.788659	12.6831
Bladder	1510	1372	639-V	0.1	IDA	0.752892	-0.00307565	-0.269648	12.1172	0.855682	0.875914	11.8475
Bladder	1510	1372	647-V	0.1	IDA	0.679823	-0.0162063	-0.308857	12.3721	0.783888	0.846528	12.0633
Bladder	1510	1372	BFTC-905	0.1	Synergy	0.0631315	0.154764	4.1393	6.16589	0.327338	0.663366	10.3052
Bladder	1510	1372	CAL-29	0.1	IDA	0.572735	0.0231652	1.15425	14.7537	0.648969	0.918372	15.9079
Bladder	1510	1372	DSH1	0.01	Bliss	0.284685	0.08194	1.26955	6.99117	0.837556	0.439748	8.26073
Bladder	1510	1372	HT-1197	0.1	IDA	0.771974	-0.0284908	-0.995218	15.939	0.866339	0.858189	14.9438
Bladder	1510	1372	HT-1376	0.01	IDA	0.788679	-0.0526	-2.2232	17.6527	0.888367	0.828827	15.4296
Bladder	1510	1372	J82	0.1	Bliss	0.802344	0.0259647	0.699558	14.8263	0.911131	0.908948	15.5259
Bladder	1510	1372	KU-19-19	0.1	Synergy	0.0569126	0.0336	3.15274	9.47951	0.105081	0.86304	12.6322
Bladder	1510	1372	LB831-BLC	0.1	Bliss	0.635057	0.0683765	1.26259	11.6978	0.902675	0.777425	12.9604
Bladder	1510	1372	RT-112	0.01	IDA	0.560124	-0.059147	-1.13728	12.1518	0.755684	0.65531	11.0145
Bladder	1510	1372	RT4	0.01	Bliss	0.727126	0.0796811	1.89471	13.0555	0.91069	0.886653	14.9502
Bladder	1510	1372	SW1710	0.1	Bliss	0.59307	0.0426511	0.877811	12.005	0.776607	0.819161	12.8828
Bladder	1510	1372	SW780	0.1	Bliss	0.59435	0.00330159	0.196812	17.6805	0.696737	0.858151	17.8773
Bladder	1510	1372	TCCSUP	0.01	IDA	0.839389	-0.0676456	-2.07767	16.2857	0.936868	0.823613	14.208
Bladder	1510	1372	UM-UC-3	0.1	IDA	0.797917	0.055587	0.873956	11.5637	0.915182	0.932532	12.4377
Bladder	1510	1372	VM-CUB-1	0.1	Bliss	0.559589	0.0150481	0.30351	11.6858	0.710129	0.810159	11.9893
Bladder	1510	1558	5637	2.5	Synergy	0.292039	0.249072	4.56924	8.11382	0.685907	0.788659	12.6831
Bladder	1510	1558	639-V	2.5	IDA	0.789951	-0.0111168	-0.136582	11.9841	0.889875	0.875914	11.8475
Bladder	1510	1558	647-V	2.5	Bliss	0.66537	0.0671531	0.749481	11.3138	0.865157	0.846528	12.0633
Bladder	1510	1558	BFTC-905	2.5	Synergy	0.0782958	0.427559	5.40335	4.90185	0.756482	0.663366	10.3052
Bladder	1510	1558	CAL-29	2.5	IDA	0.56953	0.073233	2.70491	13.203	0.699971	0.918372	15.9079
Bladder	1510	1558	DSH1	2.5	Synergy	0.0822465	0.0958482	3.4309	4.82983	0.409048	0.439748	8.26073
Bladder	1510	1558	HT-1197	2.5	IDA	0.827551	-0.0112929	-0.33404	15.2778	0.951139	0.858189	14.9438
Bladder	1510	1558	HT-1376	0.625	IDA	0.722756	-0.0469879	-1.9436	17.3732	0.815396	0.828827	15.4296
Bladder	1510	1558	J82	2.5	Bliss	0.806839	0.0244058	0.618132	14.9077	0.91436	0.908948	15.5259
Bladder	1510	1558	KU-19-19	2.5	IDA	0.84161	-0.0430193	-0.966211	13.5985	0.925272	0.86304	12.6322
Bladder	1510	1558	LB831-BLC	2.5	IDA	0.68601	0.0417697	-0.0719805	13.0324	0.937193	0.777425	12.9604
Bladder	1510	1558	RT-112	2.5	Bliss	0.507465	0.0541365	0.845012	10.1695	0.852434	0.65531	11.0145
Bladder	1510	1558	RT4	2.5	Bliss	0.737384	0.0367004	0.980304	13.9699	0.871989	0.886653	14.9502
Bladder	1510	1558	SW1710	2.5	Bliss	0.615535	0.0995207	0.696921	12.1859	0.872595	0.819161	12.8828
Bladder	1510	1558	SW780	2.5	IDA	0.768444	-0.0237288	-1.27216	19.1494	0.86781	0.858151	17.8773
Bladder	1510	1558	TCCSUP	2.5	IDA	0.804198	-0.0394155	-1.12097	15.329	0.928512	0.823613	14.208
Bladder	1510	1558	UM-UC-3	2.5	IDA	0.877714	0.00137396	-0.0596513	12.4973	0.942723	0.932532	12.4377
Bladder	1510	1558	VM-CUB-1	2.5	IDA	0.690287	0.0574215	0.18362	11.8057	0.925094	0.810159	11.9893
Bladder	1510	1561	5637	1	Bliss	0.531896	0.0278433	0.0197819	12.6633	0.710261	0.788659	12.6831
Bladder	1510	1561	639-V	1	IDA	0.697849	0.00749504	-0.192825	12.0403	0.804628	0.875914	11.8475
Bladder	1510	1561	647-V	1	Bliss	0.624152	0.0782766	0.902512	11.1608	0.829845	0.846528	12.0633
Bladder	1510	1561	BFTC-905	0.1	Bliss	0.255726	0.19981	2.33139	7.9738	0.682251	0.663366	10.3052
Bladder	1510	1561	CAL-29	1	IDA	0.245862	0.0437468	3.37108	12.5369	0.31544	0.918372	15.9079
Bladder	1510	1561	DSH1	1	Bliss	0.187001	0.0974227	2.02955	6.23118	0.651212	0.439748	8.26073
Bladder	1510	1561	HT-1197	1	Bliss	0.528732	0.114349	3.05807	11.8857	0.749346	0.858189	14.9438
Bladder	1510	1561	HT-1376	1	IDA	0.796599	-0.047048	-1.8419	17.2715	0.90446	0.828827	15.4296
Bladder	1510	1561	J82	1	Bliss	0.75981	0.0193626	0.698337	14.8275	0.857022	0.908948	15.5259
Bladder	1510	1561	KU-19-19	1	IDA	0.882163	-0.0610281	-1.39725	14.0295	0.95128	0.86304	12.6322
Bladder	1510	1561	LB831-BLC	1	Bliss	0.577337	0.0250104	0.0977698	12.8626	0.771243	0.777425	12.9604
Bladder	1510	1561	RT-112	0.1	Bliss	0.479306	0.0404125	0.68848	10.326	0.78521	0.65531	11.0145
Bladder	1510	1561	RT4	0.1	IDA	0.839539	-0.00636291	-0.55601	15.5062	0.938338	0.886653	14.9502
Bladder	1510	1561	SW1710	1	Bliss	0.645625	0.0592281	0.449943	12.4328	0.860366	0.819161	12.8828
Bladder	1510	1561	SW780	1	IDA	0.785781	-0.0304113	-1.68959	19.5669	0.880383	0.858151	17.8773
Bladder	1510	1561	TCCSUP	0.1	IDA	0.674205	-0.00723828	-0.323693	14.5317	0.809705	0.823613	14.208
Bladder	1510	1561	UM-UC-3	1	IDA	0.801059	0.0255047	0.378992	12.0587	0.886305	0.932532	12.4377
Bladder	1510	1561	VM-CUB-1	1	IDA	0.693322	-0.00869087	-0.519408	12.5087	0.84246	0.810159	11.9893
Bladder	1549	1561	5637	1	Bliss	0.18603	0.148022	2.52331	6.00219	0.729934	0.457647	8.52549
Bladder	1549	1561	639-V	0.1	Bliss	0.733187	0.0342532	0.482413	11.4243	0.869767	0.882352	11.9067
Bladder	1549	1561	647-V	1	Bliss	0.546532	0.129711	1.75637	10.4587	0.788783	0.857325	12.2151
Bladder	1549	1561	BFTC-905	1	Bliss	0.382305	0.12395	2.20109	10.1192	0.594327	0.851813	12.3203
Bladder	1549	1561	CAL-29	0.1	Bliss	0.116811	0.0054593	0.196076	6.94744	0.356608	0.342871	7.14351
Bladder	1549	1561	DSH1	1	Bliss	0.11993	0.0528974	1.4373	4.70357	0.619479	0.278988	6.14087
Bladder	1549	1561	HT-1376	0.1	IDA	0.818745	-0.00634478	-0.345908	18.5209	0.897904	0.904774	18.175
Bladder	1549	1561	J82	1	Bliss	0.643133	0.0695458	1.54247	12.3849	0.838017	0.850435	13.9274
Bladder	1549	1561	KU-19-19	0.1	IDA	0.81729	-0.0167301	-0.483693	13.95	0.883752	0.905865	13.4663
Bladder	1549	1561	LB831-BLC	0.1	IDA	0.779726	-0.00484283	-0.119738	13.967	0.905798	0.855471	13.8473
Bladder	1549	1561	RT-112	1	Bliss	0.678226	0.0182422	0.68072	14.7433	0.779257	0.893759	15.424
Bladder	1549	1561	RT4	1	IDA	0.780903	0.0189786	0.57657	14.974	0.93108	0.85909	15.5505
Bladder	1549	1561	SW1710	1	IDA	0.682028	0.179174	3.90442	11.6023	0.929424	0.926597	15.5067
Bladder	1549	1561	SW780	0.1	IDA	0.828641	-0.00973411	-0.500049	19.2383	0.932429	0.878252	18.7383
Bladder	1549	1561	TCCSUP	1	Bliss	0.565036	0.0971516	3.18609	12.8891	0.74378	0.890299	16.0752
Bladder	1549	1561	UM-UC-3	1	Synergy	0.608384	0.266606	2.47746	9.76018	0.948577	0.922423	12.2376
Bladder	1549	1561	VM-CUB-1	0.1	IDA	0.831699	-0.0511275	-1.18548	13.8681	0.90549	0.862043	12.6826
Bladder	1561	1011	5637	2.5	Bliss	0.250175	0.131568	1.90669	6.67423	0.825254	0.462575	8.58092
Bladder	1561	1011	639-V	2.5	sub-HSA	0.732616	-0.175621	-1.84166	11.8472	0.834413	0.667529	10.0056
Bladder	1561	1011	647-V	2.5	IDA	0.232527	0.180238	1.58716	7.09293	0.906157	0.455511	8.6801
Bladder	1561	1011	BFTC-905	0.625	IDA	0.128815	0.0750266	1.05263	5.47694	0.95272	0.213958	6.52957
Bladder	1561	1011	CAL-29	2.5	IDA	0.0507859	0.0334953	1.57251	1.24139	0.820708	0.102693	2.8139
Bladder	1561	1011	DSH1	0.625	IDA	0.206939	0.130494	2.08624	5.29807	0.91448	0.368989	7.3843
Bladder	1561	1011	HT-1376	2.5	IDA	0.265361	-0.0104378	-0.970853	15.9987	0.313002	0.814447	15.0279
Bladder	1561	1011	J82	2.5	IDA	0.471484	-0.0118156	-0.182395	10.306	0.768927	0.597805	10.1236
Bladder	1561	1011	KU-19-19	2.5	IDA	0.826488	-0.051484	-1.10722	13.607	0.906463	0.854976	12.4997
Bladder	1561	1011	LB831-BLC	2.5	Bliss	0.313755	0.00161563	0.0256863	8.49427	0.691468	0.456089	8.51996
Bladder	1561	1011	RT-112	2.5	Synergy	0.233646	0.232117	3.29435	5.68676	0.934452	0.498434	8.98111
Bladder	1561	1011	RT4	2.5	IDA	0.691005	-0.0238869	-0.599229	14.0435	0.862798	0.773203	13.4443
Bladder	1561	1011	SW1710	2.5	Bliss	0.384335	0.18681	2.35618	8.54248	0.843681	0.676968	10.8987
Bladder	1561	1011	SW780	2.5	IDA	0.728953	-0.0669054	-2.61461	17.7684	0.851984	0.777066	15.1538
Bladder	1561	1011	TCCSUP	2.5	Bliss	0.237795	0.142698	2.82302	6.72483	0.70404	0.540443	9.54784
Bladder	1561	1011	UM-UC-3	2.5	IDA	0.436944	0.0620979	0.352447	8.8601	0.923224	0.540543	9.21255
Bladder	1561	1011	VM-CUB-1	2.5	Synergy	0.253575	0.263313	2.57804	7.2505	0.859147	0.60163	9.82854
Bladder	1561	1372	5637	0.1	Synergy	0.10354	0.214114	4.38623	4.13229	0.695818	0.45704	8.51852
Bladder	1561	1372	639-V	0.1	Bliss	0.240411	0.186303	1.34777	7.6441	0.855682	0.498591	8.99187
Bladder	1561	1372	647-V	0.01	SA-L	0.394384	0.0479117	0.366666	8.72448	0.868913	0.512597	9.09115
Bladder	1561	1372	BFTC-905	0.1	Synergy	0.00320718	0.025025	4.04804	0.236322	0.327338	0.0846448	4.28437
Bladder	1561	1372	CAL-29	0.1	SA-L	0.0363099	0.032603	1.93342	0.893326	0.648969	0.104439	2.82675
Bladder	1561	1372	DSH1	0.1	Bliss	0.207703	0.0483038	0.908558	6.47477	0.679958	0.372137	7.38332
Bladder	1561	1372	HT-1197	0.1	SA-L	0.327616	0.125041	1.93928	7.35796	0.866339	0.522493	9.29724
Bladder	1561	1372	HT-1376	0.01	Bliss	0.673544	0.058291	1.56432	13.7619	0.888367	0.824635	15.3262
Bladder	1561	1372	J82	0.1	SA-L	0.438898	0.131922	1.63522	8.8232	0.911131	0.625215	10.4584
Bladder	1561	1372	KU-19-19	0.1	Synergy	0.025565	0.0582184	4.94733	7.05527	0.105081	0.815343	12.0026
Bladder	1561	1372	LB831-BLC	0.1	SA-L	0.33397	0.15125	2.05814	7.43911	0.902675	0.535811	9.49726
Bladder	1561	1372	RT-112	0.1	Synergy	0.144827	0.170321	3.7105	5.27342	0.634389	0.498668	8.98391
Bladder	1561	1372	RT4	0.1	Bliss	0.389841	0.0597241	1.44985	9.90611	0.666919	0.670157	11.356
Bladder	1561	1372	SW1710	0.1	Bliss	0.398613	0.0575907	0.808305	9.10915	0.776607	0.588302	9.91746
Bladder	1561	1372	SW780	0.1	Bliss	0.40131	0.118093	3.80763	10.4721	0.696737	0.74409	14.2797
Bladder	1561	1372	TCCSUP	0.1	SA-L	0.35641	0.185517	2.88114	7.51648	0.90336	0.601422	10.3976
Bladder	1561	1372	UM-UC-3	0.1	SA-L	0.168109	0.190368	1.41176	6.99353	0.915182	0.390265	8.40529
Bladder	1561	1372	VM-CUB-1	0.1	Synergy	0.0778681	0.298681	4.52541	4.72171	0.710129	0.530647	9.24712
Bladder	1561	1558	5637	2.5	Synergy	0.131595	0.181766	3.53748	4.98104	0.685907	0.45704	8.51852
Bladder	1561	1558	639-V	2.5	sub-HSA	0.562854	-0.119327	-0.817776	9.80964	0.889875	0.498591	8.99187
Bladder	1561	1558	647-V	2.5	SA-L	0.451318	-0.00685991	-0.051164	9.14231	0.865157	0.512597	9.09115
Bladder	1561	1558	BFTC-905	2.5	SA-L	0.0263859	0.0404636	1.80875	2.47562	0.756482	0.0846448	4.28437
Bladder	1561	1558	CAL-29	0.625	SA-L	0.0501024	0.0335978	1.59303	1.23371	0.807926	0.104439	2.82675
Bladder	1561	1558	DSH1	2.5	Synergy	0.0441787	0.110395	4.84162	2.5417	0.409048	0.372137	7.38332
Bladder	1561	1558	HT-1197	2.5	SA-L	0.552028	-0.0550647	-0.773629	10.0709	0.951139	0.522493	9.29724
Bladder	1561	1558	HT-1376	0.625	Bliss	0.661968	0.0102581	0.089868	15.2364	0.815396	0.824635	15.3262
Bladder	1561	1558	J82	2.5	SA-L	0.477982	0.0948618	1.19155	9.26686	0.91436	0.625215	10.4584
Bladder	1561	1558	KU-19-19	0.625	SA-L	0.771951	-0.00249261	-0.226594	12.2292	0.944174	0.815343	12.0026
Bladder	1561	1558	LB831-BLC	2.5	SA-L	0.447583	0.0538135	0.707618	8.78964	0.937193	0.535811	9.49726
Bladder	1561	1558	RT-112	0.625	SA-L	0.451955	0.0161478	0.234959	8.74895	0.939481	0.498668	8.98391
Bladder	1561	1558	RT4	2.5	Bliss	0.541002	0.0414366	0.469107	10.8869	0.871989	0.670157	11.356
Bladder	1561	1558	SW1710	2.5	Bliss	0.496047	0.0176967	0.212188	9.70527	0.872595	0.588302	9.91746
Bladder	1561	1558	SW780	0.625	SA-L	0.696338	-0.00223102	-0.185282	14.465	0.932598	0.74409	14.2797
Bladder	1561	1558	TCCSUP	2.5	sub-HSA	0.638337	-0.0803693	-1.26846	11.6661	0.928512	0.601422	10.3976
Bladder	1561	1558	UM-UC-3	2.5	SA-L	0.325491	0.0434778	0.391938	8.01335	0.942723	0.390265	8.40529
Bladder	1561	1558	VM-CUB-1	2.5	SA-L	0.489471	0.00070564	0.0182239	9.2289	0.925094	0.530647	9.24712
Bladder	1564	1372	5637	0.01	IDA	0.68121	-0.167672	-3.41742	14.1618	0.788608	0.651195	10.7444
Bladder	1564	1372	639-V	0.01	sub-HSA	0.796376	-0.170558	-2.56912	13.0964	0.842927	0.742435	10.5273
Bladder	1564	1372	647-V	0.1	IDA	0.727092	-0.0781648	-1.66945	13.4195	0.788901	0.822572	11.7501
Bladder	1564	1372	BFTC-905	0.01	Bliss	0.0511684	0.0500267	1.4838	4.57033	0.578762	0.174847	6.05413
Bladder	1564	1372	CAL-29	0.1	IDA	0.642672	-0.102185	-3.049	15.304	0.713247	0.757785	12.255
Bladder	1564	1372	DSH1	0.1	IDA	0.578308	-0.175565	-3.52659	13.253	0.719164	0.560015	9.72638
Bladder	1564	1372	HT-1197	0.1	IDA	0.803205	-0.0376564	-1.70292	17.3969	0.866339	0.88366	15.6939
Bladder	1564	1372	HT-1376	0.1	IDA	0.739682	-0.0616741	-3.32977	19.4194	0.797046	0.850651	16.0896
Bladder	1564	1372	J82	0.1	sub-HSA	0.878535	-0.131826	-3.55101	16.3057	0.945313	0.789907	12.7547
Bladder	1564	1372	KU-19-19	0.01	IDA	0.0164937	0.0251903	1.95467	2.6725	0.424249	0.0982535	4.62717
Bladder	1564	1372	LB831-BLC	0.01	IDA	0.793111	-0.0693823	-2.16157	15.6863	0.861363	0.840214	13.5247
Bladder	1564	1372	RT-112	0.01	IDA	0.534772	-0.161028	-3.21645	12.7098	0.6911	0.540797	9.49333
Bladder	1564	1372	RT4	0.01	IDA	0.553611	-0.0669244	-0.699795	10.1174	0.891251	0.546072	9.41763
Bladder	1564	1372	SW1710	0.01	IDA	0.645849	-0.0192629	-0.278088	11.5707	0.88303	0.709587	11.2926
Bladder	1564	1372	SW780	0.1	IDA	0.684067	-0.0702229	-3.88587	20.0899	0.75615	0.811802	16.204
Bladder	1564	1372	TCCSUP	0.1	IDA	0.802961	-0.0242394	-1.22669	17.683	0.864441	0.900838	16.4563
Bladder	1564	1372	UM-UC-3	0.01	IDA	0.825736	-0.0412456	-0.504706	11.6933	0.932732	0.841428	11.1885
Bladder	1564	1372	VM-CUB-1	0.01	IDA	0.621737	-0.113964	-1.22332	11.0212	0.849156	0.597974	9.79793
Bladder	1594	1053	5637	0.25	Bliss	0.715379	0.034592	0.695394	12.713	0.904803	0.828877	13.4084
Bladder	1594	1053	639-V	0.25	SA-L	0.83092	0.0275597	0.469662	11.9364	0.939454	0.913807	12.4061
Bladder	1594	1053	647-V	1	Synergy	0.484094	0.21193	1.86254	9.20647	0.915532	0.76024	11.069
Bladder	1594	1053	BFTC-905	1	SA-L	0.298828	0.0880977	0.786295	7.64316	0.909494	0.42543	8.42945
Bladder	1594	1053	CAL-29	1	Synergy	0.184979	0.289374	4.81293	5.88494	0.736002	0.644499	10.6979
Bladder	1594	1053	DSH1	1	Synergy	0.207469	0.188831	3.47979	6.51333	0.681264	0.581712	9.99312
Bladder	1594	1053	HT-1376	0.25	SA-L	0.896148	-0.000489502	-0.0257745	18.6244	0.980616	0.913363	18.5987
Bladder	1594	1053	J82	1	SA-L	0.386783	0.0861108	1.11241	8.30399	0.881191	0.536652	9.4164
Bladder	1594	1053	KU-19-19	0.25	SA-L	0.827639	0.0593427	1.05892	12.2555	0.986532	0.89909	13.3144
Bladder	1594	1053	LB831-BLC	1	SA-L	0.441811	0.136167	1.70719	8.93238	0.894719	0.645989	10.6396
Bladder	1594	1053	RT-112	0.25	Bliss	0.497895	0.0377044	0.534821	9.80996	0.878541	0.609647	10.3448
Bladder	1594	1053	RT4	0.25	Bliss	0.498292	0.100347	1.76954	9.96428	0.88016	0.680149	11.7338
Bladder	1594	1053	SW1710	1	SA-L	0.434489	0.099199	1.12961	8.77407	0.908966	0.587138	9.90368
Bladder	1594	1053	SW780	1	SA-L	0.751593	0.0416918	1.64053	16.2878	0.922898	0.859558	17.9283
Bladder	1594	1053	TCCSUP	1	SA-L	0.482503	0.0226354	0.344915	9.51744	0.8965	0.563456	9.86235
Bladder	1594	1053	UM-UC-3	1	Synergy	0.424488	0.306668	1.83797	8.70729	0.955462	0.765239	10.5453
Bladder	1594	1053	VM-CUB-1	1	SA-L	0.225623	0.138667	1.39117	6.66118	0.948043	0.384254	8.05235
Bladder	1594	1561	5637	1	Bliss	0.451992	0.153034	3.04972	10.3587	0.729934	0.828877	13.4084
Bladder	1594	1561	639-V	1	IDA	0.802755	-0.0155307	-0.366705	12.7728	0.861478	0.913807	12.4061
Bladder	1594	1561	647-V	1	Synergy	0.371883	0.227782	2.27387	8.79513	0.788783	0.76024	11.069
Bladder	1594	1561	BFTC-905	1	Bliss	0.0949946	0.15785	2.57997	5.84948	0.594327	0.42543	8.42945
Bladder	1594	1561	CAL-29	0.1	Bliss	0.150072	0.0797621	2.60928	8.08858	0.356608	0.644499	10.6979
Bladder	1594	1561	DSH1	1	Bliss	0.282583	0.0777752	1.5225	8.47062	0.619479	0.581712	9.99312
Bladder	1594	1561	HT-1376	0.1	IDA	0.829921	-0.0098084	-0.597672	19.1963	0.897904	0.913363	18.5987
Bladder	1594	1561	J82	1	Bliss	0.365729	0.0839947	1.14131	8.27508	0.838017	0.536652	9.4164
Bladder	1594	1561	KU-19-19	1	IDA	0.829353	-0.0271465	-0.773478	14.0879	0.892242	0.89909	13.3144
Bladder	1594	1561	LB831-BLC	1	Bliss	0.42659	0.0459534	0.724191	9.91538	0.731505	0.645989	10.6396
Bladder	1594	1561	RT-112	1	Bliss	0.297679	0.177393	2.79581	7.54897	0.779257	0.609647	10.3448
Bladder	1594	1561	RT4	1	IDA	0.536536	0.0967364	1.61992	10.1139	0.93108	0.680149	11.7338
Bladder	1594	1561	SW1710	1	IDA	0.447354	0.0983464	1.09548	8.8082	0.929424	0.587138	9.90368
Bladder	1594	1561	SW780	1	Bliss	0.692423	0.0802174	2.96451	14.9638	0.898881	0.859558	17.9283
Bladder	1594	1561	TCCSUP	1	Bliss	0.363	0.0560879	1.02395	8.8384	0.74378	0.563456	9.86235
Bladder	1594	1561	UM-UC-3	1	Synergy	0.368665	0.357224	2.13766	8.4076	0.948577	0.765239	10.5453
Bladder	1594	1561	VM-CUB-1	1	IDA	0.239065	0.105659	1.08733	6.96501	0.897124	0.384254	8.05235
Bladder	1598	1372	5637	0.1	IDA	0.583506	-0.0636967	-2.16101	14.9878	0.651958	0.797304	12.8268
Bladder	1598	1372	639-V	0.1	sub-HSA	0.782791	-0.253971	-2.9505	12.7019	0.842935	0.627356	9.75145
Bladder	1598	1372	647-V	0.1	IDA	0.738793	-0.0406401	-1.16626	13.8244	0.788901	0.884969	12.6582
Bladder	1598	1372	BFTC-905	0.1	Bliss	0.222004	0.0188653	0.480593	10.1735	0.341657	0.705004	10.6541
Bladder	1598	1372	CAL-29	0.1	IDA	0.644946	-0.0290721	-1.14367	15.4075	0.713247	0.86348	14.2639
Bladder	1598	1372	DSH1	0.1	IDA	0.485744	-0.158015	-2.74166	11.2068	0.719164	0.455707	8.46509
Bladder	1598	1372	HT-1197	0.01	IDA	0.764265	-0.062249	-1.52134	14.6885	0.900709	0.779403	13.1671
Bladder	1598	1372	HT-1376	0.01	IDA	0.778725	-0.0927553	-4.13107	19.1214	0.843699	0.813051	14.9903
Bladder	1598	1372	J82	0.1	IDA	0.71421	0.0138818	0.230202	12.1989	0.945313	0.770213	12.4291
Bladder	1598	1372	KU-19-19	0.1	IDA	0.043284	0.018192	3.40343	10.1345	0.0676365	0.908918	13.538
Bladder	1598	1372	LB831-BLC	0.1	IDA	0.762234	-0.0356534	-0.851502	14.0908	0.880009	0.825651	13.2393
Bladder	1598	1372	RT-112	0.1	IDA	0.473246	-0.0141762	-0.561634	14.2113	0.557342	0.823678	13.6496
Bladder	1598	1372	RT4	0.01	Bliss	0.543839	0.0502353	0.552599	10.0127	0.891251	0.666562	10.5653
Bladder	1598	1372	SW1710	0.1	IDA	0.650013	-0.0787811	-1.92272	14.0255	0.741723	0.770142	12.1028
Bladder	1598	1372	SW780	0.1	Bliss	0.627621	0.019932	0.984564	16.8153	0.75615	0.856383	17.7998
Bladder	1598	1372	TCCSUP	0.1	IDA	0.802961	-0.0523652	-2.30986	17.683	0.864441	0.868302	15.3731
Bladder	1598	1372	UM-UC-3	0.1	IDA	0.814368	0.0466959	0.736759	11.7714	0.919919	0.935944	12.5082
Bladder	1598	1372	VM-CUB-1	0.1	IDA	0.661166	-0.14971	-2.98087	13.7522	0.723308	0.707107	10.7713
Bladder	1598	1558	5637	0.625	IDA	0.668689	-0.0643559	-1.79946	14.6262	0.757971	0.797304	12.8268
Bladder	1598	1558	639-V	2.5	sub-HSA	0.815438	-0.241322	-2.28034	12.0318	0.915136	0.627356	9.75145
Bladder	1598	1558	647-V	2.5	Bliss	0.743449	0.0409188	0.701042	11.9571	0.886322	0.884969	12.6582
Bladder	1598	1558	BFTC-905	2.5	Bliss	0.526017	0.0615038	0.633858	10.0202	0.833357	0.705004	10.6541
Bladder	1598	1558	CAL-29	2.5	IDA	0.649813	-0.00410438	-0.135187	14.3991	0.747798	0.86348	14.2639
Bladder	1598	1558	DSH1	2.5	IDA	0.328593	-0.128035	-3.78917	12.2543	0.440103	0.455707	8.46509
Bladder	1598	1558	HT-1197	0.625	IDA	0.813641	-0.0830518	-2.051	15.2181	0.93737	0.779403	13.1671
Bladder	1598	1558	HT-1376	2.5	IDA	0.694603	-0.0795101	-3.86127	18.8516	0.756524	0.813051	14.9903
Bladder	1598	1558	J82	2.5	IDA	0.754973	-0.0242722	-0.427301	12.8564	0.948699	0.770213	12.4291
Bladder	1598	1558	KU-19-19	2.5	IDA	0.874417	-0.0249688	-0.742015	14.28	0.93457	0.908918	13.538
Bladder	1598	1558	LB831-BLC	0.625	IDA	0.779382	-0.0282536	-0.635427	13.8747	0.90974	0.825651	13.2393
Bladder	1598	1558	RT-112	0.625	Bliss	0.681382	0.0720273	1.41679	12.2328	0.914688	0.823678	13.6496
Bladder	1598	1558	RT4	2.5	IDA	0.489535	0.110063	1.16466	9.40064	0.899538	0.666562	10.5653
Bladder	1598	1558	SW1710	2.5	Bliss	0.662864	0.0248233	0.387327	11.7155	0.892936	0.770142	12.1028
Bladder	1598	1558	SW780	0.625	IDA	0.84448	-0.0356885	-1.71756	19.5174	0.944428	0.856383	17.7998
Bladder	1598	1558	TCCSUP	0.625	IDA	0.839531	-0.0456565	-1.79982	17.1729	0.914283	0.868302	15.3731
Bladder	1598	1558	UM-UC-3	0.625	IDA	0.887848	0.0132032	0.0642773	12.4439	0.96268	0.935944	12.5082
Bladder	1598	1558	VM-CUB-1	2.5	sub-HSA	0.782558	-0.104245	-1.21914	11.9905	0.95928	0.707107	10.7713
Bladder	1598	1561	5637	1	IDA	0.652041	-0.0555104	-1.52212	14.3489	0.748184	0.797304	12.8268
Bladder	1598	1561	639-V	1	sub-HSA	0.675815	-0.185324	-1.92065	11.6721	0.78184	0.627356	9.75145
Bladder	1598	1561	647-V	1	Bliss	0.654887	0.0719062	1.2015	11.4566	0.821264	0.884969	12.6582
Bladder	1598	1561	BFTC-905	1	Bliss	0.34248	0.0394177	0.625409	10.0287	0.541696	0.705004	10.6541
Bladder	1598	1561	CAL-29	0.1	Bliss	0.395294	0.0618849	2.18019	12.0837	0.529461	0.86348	14.2639
Bladder	1598	1561	DSH1	1	IDA	0.450782	-0.138578	-2.5052	10.9703	0.685098	0.455707	8.46509
Bladder	1598	1561	HT-1197	1	Bliss	0.507821	0.0762213	1.71359	11.4535	0.749346	0.779403	13.1671
Bladder	1598	1561	HT-1376	1	IDA	0.811867	-0.09116	-3.74028	18.7306	0.886424	0.813051	14.9903
Bladder	1598	1561	J82	1	Bliss	0.69225	0.00277102	0.0489622	12.3801	0.902376	0.770213	12.4291
Bladder	1598	1561	KU-19-19	1	IDA	0.90113	-0.00907034	-0.231008	13.769	0.981451	0.908918	13.538
Bladder	1598	1561	LB831-BLC	1	IDA	0.613474	-0.00765416	-0.202411	13.4417	0.733747	0.825651	13.2393
Bladder	1598	1561	RT-112	0.1	Bliss	0.588077	0.0110855	0.306377	13.3433	0.727423	0.823678	13.6496
Bladder	1598	1561	RT4	0.1	IDA	0.593198	0.055792	0.561504	10.0038	0.973638	0.666562	10.5653
Bladder	1598	1561	SW1710	1	Bliss	0.653787	0.013288	0.217432	11.8854	0.866171	0.770142	12.1028
Bladder	1598	1561	SW780	0.1	IDA	0.821401	-0.0414451	-2.1331	19.933	0.910757	0.856383	17.7998
Bladder	1598	1561	TCCSUP	0.1	IDA	0.7091	-0.0258355	-1.09437	16.4675	0.786897	0.868302	15.3731
Bladder	1598	1561	UM-UC-3	0.1	IDA	0.859419	0.00970129	0.0133786	12.4948	0.928475	0.935944	12.5082
Bladder	1598	1561	VM-CUB-1	1	IDA	0.720286	-0.153414	-2.61065	13.382	0.801678	0.707107	10.7713
Bone	1005	1022	A673	0.25	IDA	0.135098	0.0550259	0.785914	6.10316	0.733959	0.254997	6.88907
Bone	1005	1022	CADO-ES1	0.25	IDA	0.214047	0.198533	1.11003	7.7489	0.881316	0.467038	8.85894
Bone	1005	1022	CAL-72	0.0625	Synergy	0.421209	0.24056	2.56256	8.77725	0.875003	0.751903	11.3398
Bone	1005	1022	CAL-78	0.0625	Bliss	0.503124	0.135866	1.43592	9.53796	0.894034	0.71334	10.9739
Bone	1005	1022	CHSA8926	0.25	Bliss	0.618857	0.0906567	1.96222	12.3455	0.861964	0.822775	14.3077
Bone	1005	1022	CS1	0.25	Bliss	0.437371	0.0877061	1.15063	9.38692	0.814022	0.645059	10.5375
Bone	1005	1022	ES1	0.0625	Bliss	0.143401	0.0527238	1.143	5.95436	0.630739	0.27462	7.09736
Bone	1005	1022	ES4	0.25	Bliss	0.239847	0.0410313	1.38368	8.75737	0.477637	0.584106	10.1411
Bone	1005	1022	ES6	0.0625	Synergy	0.499912	0.187515	3.13205	9.90359	0.903742	0.757819	13.0356
Bone	1005	1022	ES7	0.25	Bliss	0.120604	0.00884525	0.0116619	7.08369	0.484348	0.253567	7.09536
Bone	1005	1022	ES8	0.25	IDA	0.117808	0.0660763	0.740328	6.72086	0.761965	0.241135	7.46119
Bone	1005	1022	EW-1	0.25	Bliss	0.126157	0.163616	2.79239	6.8557	0.504967	0.577287	9.64809
Bone	1005	1022	EW-11	0.25	Bliss	0.297838	0.0248276	0.361772	8.43901	0.670889	0.476813	8.80078
Bone	1005	1022	EW-13	0.25	IDA	0.388467	0.00780834	0.0787821	8.1969	0.961581	0.412162	8.27568
Bone	1005	1022	EW-16	0.25	Bliss	0.523578	0.0859071	1.10343	10.0054	0.891787	0.683486	11.1088
Bone	1005	1022	EW-18	0.0625	Bliss	0.575839	0.141632	2.70677	11.6512	0.800598	0.895537	14.358
Bone	1005	1022	EW-22	0.0625	IDA	0.120269	-0.00295691	-0.0314262	6.00579	0.78208	0.148847	5.97437
Bone	1005	1022	EW-24	0.0625	IDA	0.652932	-0.0637645	-0.880304	11.5322	0.913767	0.643705	10.6519
Bone	1005	1022	EW-3	0.25	IDA	0.097185	0.00650375	0.119342	4.80544	0.802687	0.129757	4.92479
Bone	1005	1022	EW-7	0.25	Bliss	0.126129	0.0653265	1.72568	8.38013	0.295529	0.641123	10.1058
Bone	1005	1022	G-292-Clone-A141B1	0.0625	Bliss	0.623906	0.0706378	1.1408	11.4189	0.8659	0.801318	12.5597
Bone	1005	1022	H-EMC-SS	0.25	Bliss	0.672054	0.0107205	0.276299	13.7885	0.87959	0.77591	14.0648
Bone	1005	1022	HOS	0.25	Synergy	0.155772	0.371862	3.84278	6.22779	0.831446	0.634849	10.0706
Bone	1005	1022	HuO-3N1	0.0625	Bliss	0.68042	0.102072	2.57693	13.3542	0.879459	0.88972	15.9312
Bone	1005	1022	HuO9	0.0625	Bliss	0.262295	0.0208028	0.253382	8.06695	0.671053	0.419292	8.32033
Bone	1005	1022	MG-63	0.25	Synergy	0.323457	0.293868	2.41983	7.91285	0.910633	0.677939	10.3327
Bone	1005	1022	MHH-ES-1	0.25	Bliss	0.430922	0.149142	1.57714	9.04984	0.852454	0.680168	10.627
Bone	1005	1022	NOS-1	0.0625	IDA	0.463827	0.196109	5.51208	10.9393	0.708921	0.930927	16.4514
Bone	1005	1022	NY	0.0625	IDA	0.461685	-0.0115125	-0.174111	9.43147	0.858762	0.524387	9.25736
Bone	1005	1022	RH-1	0.25	Bliss	0.0482255	0.0850662	1.41408	6.6395	0.393255	0.320884	8.05357
Bone	1005	1022	SJSA-1	0.0625	Bliss	0.659306	0.0677455	1.38566	12.3659	0.884237	0.82214	13.7516
Bone	1005	1022	SK-ES-1	0.25	Bliss	0.125917	0.0096339	0.13606	6.49101	0.634235	0.212206	6.62707
Bone	1005	1022	Saos-2	0.25	Bliss	0.461092	0.124069	1.86867	9.92071	0.777096	0.754206	11.7894
Bone	1005	1022	TC-71	0.25	Synergy	0.135251	0.230527	2.02454	6.40932	0.905665	0.405531	8.43386
Bone	1005	1022	U-2-OS	0.25	Synergy	0.272148	0.249364	7.86353	8.80384	0.560233	0.93054	16.6674
Bone	1005	1179	A673	0.625	Bliss	0.165799	0.00655476	0.0996293	6.7396	0.695768	0.247718	6.83923
Bone	1005	1179	CADO-ES1	2.5	Bliss	0.102567	0.136297	1.31526	7.4821	0.527655	0.452691	8.79736
Bone	1005	1179	CAL-72	2.5	Synergy	0.0609503	0.0831264	4.0768	7.59686	0.182653	0.788798	11.6737
Bone	1005	1179	CAL-78	2.5	Bliss	0.288772	0.035423	0.690764	9.91183	0.477007	0.679643	10.6026
Bone	1005	1179	CHSA8926	2.5	Bliss	0.539198	0.0215687	0.708579	13.6313	0.680298	0.824295	14.3398
Bone	1005	1179	CS1	2.5	Bliss	0.227425	0.000417037	0.0106866	9.60299	0.407344	0.559335	9.61367
Bone	1005	1179	ES1	0.625	Bliss	0.100713	0.0259046	0.582168	6.9181	0.412195	0.307178	7.50027
Bone	1005	1179	ES4	2.5	IDA	0.549343	-0.0132512	-0.191148	10.0675	0.9488	0.56502	9.87634
Bone	1005	1179	ES6	0.625	Bliss	0.553174	0.0867659	2.44118	12.4732	0.776337	0.824307	14.9144
Bone	1005	1179	ES7	2.5	IDA	0.149381	-0.0177622	-0.297135	7.56875	0.498468	0.264047	7.27162
Bone	1005	1179	ES8	0.625	Bliss	0.0774887	0.0172825	0.334924	6.91229	0.444611	0.213155	7.24721
Bone	1005	1179	EW-1	2.5	IDA	0.0511044	0.0304576	1.74494	7.64575	0.149148	0.546853	9.39069
Bone	1005	1179	EW-11	0.625	IDA	0.324505	-0.0910647	-1.50507	9.54549	0.58262	0.400673	8.04041
Bone	1005	1179	EW-13	0.625	IDA	0.507202	-0.0926102	-0.867124	9.66386	0.872852	0.474976	8.79673
Bone	1005	1179	EW-16	2.5	Bliss	0.251172	0.0224619	0.578454	9.75876	0.441572	0.619681	10.3372
Bone	1005	1179	EW-18	2.5	IDA	0.382669	0.031141	1.76494	13.1975	0.44584	0.92816	14.9624
Bone	1005	1179	EW-22	0.625	IDA	0.0441461	-0.0100536	-0.435463	5.62107	0.4421	0.0771148	5.18561
Bone	1005	1179	EW-24	0.625	IDA	0.489207	-0.0467548	-0.796565	11.1563	0.711544	0.62182	10.3598
Bone	1005	1179	EW-3	2.5	IDA	0.0678048	-0.0254949	-1.00449	5.07117	0.585446	0.0722695	4.06668
Bone	1005	1179	EW-7	0.625	Bliss	0.177449	0.000434667	0.00793895	8.34997	0.427454	0.416146	8.35791
Bone	1005	1179	G-292-Clone-A141B1	0.625	Bliss	0.421913	0.0293109	0.502498	10.4515	0.659462	0.68423	10.954
Bone	1005	1179	H-EMC-SS	0.625	Bliss	0.595565	0.0419355	0.94972	12.1417	0.870781	0.732102	13.0914
Bone	1005	1179	HOS	2.5	Bliss	0.168542	0.108347	1.62345	8.29173	0.4322	0.640651	9.91518
Bone	1005	1179	HuO-3N1	2.5	IDA	0.408118	0.0488901	2.32497	13.3499	0.518198	0.881919	15.6748
Bone	1005	1179	HuO9	2.5	IDA	0.0892007	-0.0130168	-0.655513	9.11589	0.17378	0.438392	8.46038
Bone	1005	1179	MG-63	2.5	Bliss	0.319509	5.96015e-05	0.00110624	10.5004	0.45772	0.698174	10.5015
Bone	1005	1179	MHH-ES-1	0.625	Bliss	0.257364	0.0463507	0.646532	9.22674	0.492131	0.612315	9.87327
Bone	1005	1179	NOS-1	2.5	IDA	0.352112	0.131996	5.27747	11.1068	0.520874	0.929415	16.3843
Bone	1005	1179	NY	2.5	Bliss	0.15615	0.00205368	0.0712562	9.13996	0.304224	0.520022	9.21122
Bone	1005	1179	RH-1	2.5	Bliss	0.0482379	0.00224851	0.089084	8.42121	0.126597	0.398795	8.5103
Bone	1005	1179	SJSA-1	0.625	Bliss	0.573359	0.015921	0.432621	13.1562	0.723606	0.814365	13.5888
Bone	1005	1179	SK-ES-1	0.625	IDA	0.0866327	-0.0190177	-0.683994	8.19742	0.221853	0.304775	7.51343
Bone	1005	1179	Saos-2	0.625	Bliss	0.442133	0.0571649	0.839159	10.02	0.735066	0.679256	10.8591
Bone	1005	1179	TC-71	0.625	Bliss	0.196917	0.141572	1.24658	7.61772	0.710371	0.476496	8.8643
Bone	1005	1179	U-2-OS	2.5	IDA	0.26774	0.14221	6.0437	10.1938	0.450484	0.91	16.2376
Bone	1007	1011	A673	2.5	Bliss	0.0599857	0.0787534	1.93601	4.71578	0.602691	0.230199	6.65179
Bone	1007	1011	CADO-ES1	2.5	Bliss	0.192653	0.093786	0.882415	8.64599	0.461054	0.621271	9.52841
Bone	1007	1011	CAL-72	2.5	SA-L	0.112733	0.172605	2.43165	5.20968	0.842738	0.338584	7.64133
Bone	1007	1011	CAL-78	2.5	Synergy	0.192556	0.282112	2.9741	6.17751	0.916736	0.51778	9.1516
Bone	1007	1011	CHSA8926	2.5	Bliss	0.252055	0.102958	2.01045	6.74966	0.735555	0.482647	8.76011
Bone	1007	1011	CS1	2.5	Synergy	0.147471	0.246492	3.89984	5.40255	0.74425	0.529342	9.30239
Bone	1007	1011	ES1	2.5	SA-L	0.062312	0.0548962	1.2883	4.18483	0.910881	0.128676	5.47313
Bone	1007	1011	ES4	2.5	Synergy	0.401159	0.196976	4.69047	9.84732	0.712677	0.83928	14.5378
Bone	1007	1011	ES6	2.5	Synergy	0.405131	0.213691	4.12669	8.64352	0.849824	0.728177	12.7702
Bone	1007	1011	ES7	2.5	Bliss	0.0603014	0.0515405	1.22171	5.40415	0.569034	0.196547	6.62586
Bone	1007	1011	ES8	2.5	SA-L	0.0161195	0.0200971	1.11898	3.69702	0.85436	0.0423904	4.816
Bone	1007	1011	EW-1	2.5	SA-L	0.0923577	0.0820661	1.6117	5.00936	0.722281	0.24149	6.62106
Bone	1007	1011	EW-11	2.5	Bliss	0.10221	0.124941	2.97087	6.09413	0.44819	0.506818	9.065
Bone	1007	1011	EW-13	2.5	Bliss	0.289611	0.0938173	1.45747	9.18341	0.554237	0.691824	10.6409
Bone	1007	1011	EW-16	2.5	Bliss	0.291761	0.160848	2.13304	7.22124	0.850305	0.532291	9.35428
Bone	1007	1011	EW-18	2.5	SA-L	0.0874233	-0.0359821	-2.02962	8.96766	0.176068	0.292166	6.93804
Bone	1007	1011	EW-22	0.625	Bliss	0.0136339	0.051476	2.60059	3.71129	0.439525	0.148137	6.31188
Bone	1007	1011	EW-24	2.5	Synergy	0.21759	0.197487	3.19474	6.80673	0.702863	0.590552	10.0015
Bone	1007	1011	EW-3	0.625	Bliss	0.0546355	0.0637479	2.05053	6.02205	0.309665	0.382296	8.07258
Bone	1007	1011	EW-7	2.5	Bliss	0.0921526	0.0433534	0.891734	5.66889	0.626016	0.216458	6.56062
Bone	1007	1011	G-292-Clone-A141B1	2.5	Bliss	0.168336	0.135965	2.68731	7.06707	0.530063	0.574085	9.75438
Bone	1007	1011	H-EMC-SS	2.5	Bliss	0.745855	0.052896	2.30133	15.9542	0.880926	0.906718	18.2555
Bone	1007	1011	HOS	2.5	SA-L	0.092889	0.0871095	1.22706	5.57089	0.903529	0.199217	6.79796
Bone	1007	1011	HuO-3N1	0.625	SA-L	0.404898	0.137355	1.97957	8.14632	0.928536	0.583987	10.1259
Bone	1007	1011	HuO9	2.5	Bliss	0.175974	0.0922264	1.42414	6.97925	0.620889	0.431963	8.40339
Bone	1007	1011	MG-63	2.5	SA-L	0.0810293	0.144305	2.16689	4.8039	0.925224	0.243545	6.97079
Bone	1007	1011	MHH-ES-1	2.5	SA-L	0.133897	0.0653549	1.10994	5.85995	0.769914	0.257681	6.9699
Bone	1007	1011	NOS-1	2.5	Synergy	0.262861	0.137192	3.0204	8.6983	0.554916	0.720925	11.7187
Bone	1007	1011	NY	2.5	SA-L	0.231924	0.0538334	0.775248	6.25179	0.889791	0.321151	7.02703
Bone	1007	1011	RH-1	2.5	SA-L	0.0222221	0.00522978	0.264887	5.30551	0.513965	0.0534121	5.5704
Bone	1007	1011	SJSA-1	2.5	SA-L	0.27405	0.144614	2.03799	6.10758	0.970023	0.431602	8.14557
Bone	1007	1011	SK-ES-1	2.5	Bliss	0.0311572	0.0430332	1.75316	4.26062	0.463048	0.160222	6.01378
Bone	1007	1011	Saos-2	2.5	Synergy	0.275974	0.216333	2.86858	7.56649	0.76817	0.640883	10.4351
Bone	1007	1011	TC-71	0.625	SA-L	0.0371145	0.0381916	1.11227	4.93968	0.656759	0.114663	6.05195
Bone	1007	1011	U-2-OS	2.5	Bliss	0.355831	0.194918	2.88265	7.8708	0.865168	0.636237	10.7535
Bone	1011	1372	A673	0.01	Bliss	0.529905	0.0911396	0.870908	9.7353	0.89301	0.695451	10.6062
Bone	1011	1372	CADO-ES1	0.1	IDA	0.214188	0.00990344	0.0629353	7.6979	0.939419	0.238542	7.76084
Bone	1011	1372	CAL-72	0.01	IDA	0.725144	0.124382	2.51767	11.738	0.913243	0.930229	14.2557
Bone	1011	1372	CAL-78	0.1	IDA	0.90002	-0.0291264	-0.893416	14.7089	0.961771	0.90551	13.8155
Bone	1011	1372	CHSA8926	0.1	IDA	0.635654	-0.0251719	-0.638469	13.7221	0.797677	0.765325	13.0837
Bone	1011	1372	CS1	0.01	Synergy	0.447479	0.283696	3.61531	8.85398	0.921083	0.793821	12.4693
Bone	1011	1372	ES1	0.01	IDA	0.794764	0.0591248	0.929696	11.8611	0.963172	0.886537	12.7908
Bone	1011	1372	ES4	0.1	IDA	0.692296	0.0709352	1.51352	12.5798	0.930124	0.82057	14.0933
Bone	1011	1372	ES6	0.01	IDA	0.742995	0.0806399	2.36816	14.0198	0.943072	0.873353	16.3879
Bone	1011	1372	ES7	0.01	IDA	0.260327	0.0246053	0.214003	7.36972	0.944899	0.301548	7.58373
Bone	1011	1372	ES8	0.01	IDA	0.862577	0.0114857	0.217953	12.1439	0.945459	0.924484	12.3618
Bone	1011	1372	EW-1	0.01	IDA	0.666081	-0.0399656	-0.451703	11.1422	0.903726	0.692815	10.6905
Bone	1011	1372	EW-11	0.1	IDA	0.277191	0.108515	1.30288	6.6706	0.959279	0.402079	7.97348
Bone	1011	1372	EW-13	0.01	IDA	0.284175	0.00955769	0.270536	7.01722	0.962488	0.306531	7.28775
Bone	1011	1372	EW-16	0.01	Bliss	0.765448	0.0192294	0.512205	13.8893	0.893886	0.877827	14.4015
Bone	1011	1372	EW-18	0.01	IDA	0.0618921	0.0512461	1.53893	2.70682	0.983486	0.115038	4.24575
Bone	1011	1372	EW-22	0.01	IDA	0.25518	0.0112682	0.115013	7.09277	0.942413	0.28273	7.20778
Bone	1011	1372	EW-24	0.01	sub-HSA	0.55676	-0.105977	-1.20707	9.84174	0.965999	0.466649	8.63468
Bone	1011	1372	EW-3	0.01	IDA	0.166615	0.0156685	0.213224	6.03005	0.941132	0.193686	6.24328
Bone	1011	1372	EW-7	0.1	IDA	0.281004	0.0868182	0.776899	7.3738	0.943465	0.389863	8.1507
Bone	1011	1372	G-292-Clone-A141B1	0.01	sub-HSA	0.607454	-0.116649	-1.21242	10.1731	0.989315	0.496106	8.96064
Bone	1011	1372	H-EMC-SS	0.1	Synergy	0.320683	0.325374	10.1169	8.19372	0.711629	0.907857	18.3106
Bone	1011	1372	HOS	0.01	IDA	0.885782	-0.0061459	-0.13614	12.914	0.9605	0.915811	12.7779
Bone	1011	1372	HuO-3N1	0.1	IDA	0.888242	0.0144784	0.60754	16.448	0.982459	0.918838	17.0556
Bone	1011	1372	HuO9	0.1	IDA	0.32843	0.0620649	0.630527	7.81743	0.893605	0.436988	8.44795
Bone	1011	1372	MG-63	0.01	IDA	0.810656	0.0124837	0.324325	13.1091	0.892338	0.922453	13.4335
Bone	1011	1372	MHH-ES-1	0.01	IDA	0.788886	-0.0273841	-0.47421	12.2949	0.937972	0.811894	11.8207
Bone	1011	1372	NOS-1	0.1	Bliss	0.297391	0.130125	1.97749	7.71279	0.763488	0.559951	9.69028
Bone	1011	1372	NY	0.01	IDA	0.877781	-0.00381802	-0.123412	15.0621	0.965807	0.904905	14.9386
Bone	1011	1372	RH-1	0.1	sub-HSA	0.28434	-0.073937	-0.489115	8.02663	0.927305	0.226897	7.53751
Bone	1011	1372	SJSA-1	0.1	IDA	0.674119	0.0280963	1.41429	15.5102	0.756857	0.927804	16.9245
Bone	1011	1372	SK-ES-1	0.01	IDA	0.257414	-0.00445883	-0.0427815	7.17075	0.967545	0.261441	7.12797
Bone	1011	1372	Saos-2	0.1	IDA	0.681905	0.0928501	1.39707	11.3639	0.944553	0.820235	12.761
Bone	1011	1372	TC-71	0.01	sub-HSA	0.507396	-0.160458	-1.04196	9.36799	0.900532	0.385259	8.32603
Bone	1011	1372	U-2-OS	0.1	Synergy	0.144301	0.380606	10.2473	5.56226	0.582161	0.901493	15.8095
Bone	1011	1558	A673	2.5	IDA	0.574313	0.0623461	0.59304	10.0132	0.915462	0.695451	10.6062
Bone	1011	1558	CADO-ES1	2.5	IDA	0.058144	0.169425	1.6806	6.08024	0.953999	0.238542	7.76084
Bone	1011	1558	CAL-72	2.5	IDA	0.826526	-0.0015707	-0.056032	14.3117	0.88683	0.930229	14.2557
Bone	1011	1558	CAL-78	2.5	IDA	0.869586	-0.0277533	-0.878159	14.6936	0.929678	0.90551	13.8155
Bone	1011	1558	CHSA8926	0.625	IDA	0.749876	-0.0311217	-0.672326	13.756	0.939148	0.765325	13.0837
Bone	1011	1558	CS1	2.5	Synergy	0.406263	0.283269	3.80215	8.66714	0.868625	0.793821	12.4693
Bone	1011	1558	ES1	2.5	Synergy	0.380659	0.263193	3.61261	9.17818	0.726255	0.886537	12.7908
Bone	1011	1558	ES4	2.5	Bliss	0.576352	0.0985711	2.24292	11.8504	0.822505	0.82057	14.0933
Bone	1011	1558	ES6	2.5	Bliss	0.694565	0.104509	2.99593	13.392	0.91495	0.873353	16.3879
Bone	1011	1558	ES7	2.5	Synergy	0.046465	0.171745	3.10132	4.4824	0.723633	0.301548	7.58373
Bone	1011	1558	ES8	2.5	IDA	0.761267	0.0613375	0.974472	11.3873	0.889798	0.924484	12.3618
Bone	1011	1558	EW-1	2.5	Synergy	0.280707	0.293948	3.08378	7.60672	0.829448	0.692815	10.6905
Bone	1011	1558	EW-11	2.5	IDA	0.290141	0.0899143	1.08027	6.89321	0.945224	0.402079	7.97348
Bone	1011	1558	EW-13	2.5	IDA	0.258854	0.0362762	0.466077	6.82168	0.968	0.306531	7.28775
Bone	1011	1558	EW-16	2.5	Synergy	0.483737	0.232089	4.36816	10.0334	0.815452	0.877827	14.4015
Bone	1011	1558	EW-18	0.625	IDA	0.0822001	0.0328346	0.868021	3.37773	0.999972	0.115038	4.24575
Bone	1011	1558	EW-22	2.5	IDA	0.219232	0.0546538	0.574262	6.63352	0.968719	0.28273	7.20778
Bone	1011	1558	EW-24	2.5	IDA	0.344519	0.0910641	1.10065	7.53402	0.933429	0.466649	8.63468
Bone	1011	1558	EW-3	2.5	IDA	0.119854	0.0673531	1.02216	5.22112	0.96655	0.193686	6.24328
Bone	1011	1558	EW-7	2.5	Synergy	0.0821038	0.232825	3.28287	4.86783	0.807795	0.389863	8.1507
Bone	1011	1558	G-292-Clone-A141B1	2.5	IDA	0.465083	-0.00336494	-0.036546	8.99718	0.930684	0.496106	8.96064
Bone	1011	1558	H-EMC-SS	2.5	Bliss	0.806609	0.0129539	0.653867	17.6567	0.902745	0.907857	18.3106
Bone	1011	1558	HOS	0.625	IDA	0.881638	-0.0215056	-0.541526	13.3194	0.939202	0.915811	12.7779
Bone	1011	1558	HuO-3N1	2.5	IDA	0.85302	0.0419732	1.57319	15.4824	0.974049	0.918838	17.0556
Bone	1011	1558	HuO9	2.5	IDA	0.359901	0.0300224	0.301007	8.14695	0.892298	0.436988	8.44795
Bone	1011	1558	MG-63	2.5	Bliss	0.764813	0.0814856	1.54793	11.8855	0.917444	0.922453	13.4335
Bone	1011	1558	MHH-ES-1	2.5	Bliss	0.592052	0.117933	1.27528	10.5454	0.875308	0.811894	11.8207
Bone	1011	1558	NOS-1	2.5	Synergy	0.22621	0.226675	3.40026	6.29001	0.808794	0.559951	9.69028
Bone	1011	1558	NY	2.5	IDA	0.786449	0.0532456	1.41718	13.5215	0.927937	0.904905	14.9386
Bone	1011	1558	RH-1	0.625	sub-HSA	0.337113	-0.1245	-0.774858	8.31237	0.937046	0.226897	7.53751
Bone	1011	1558	SJSA-1	2.5	IDA	0.836341	0.00589603	0.289149	16.6353	0.907774	0.927804	16.9245
Bone	1011	1558	SK-ES-1	2.5	Synergy	0.0462913	0.160504	3.13573	3.99223	0.790983	0.261441	7.12797
Bone	1011	1558	Saos-2	2.5	IDA	0.752769	0.0231138	0.390712	12.3703	0.945927	0.820235	12.761
Bone	1011	1558	TC-71	2.5	IDA	0.327406	0.0439897	0.285104	8.04092	0.964015	0.385259	8.32603
Bone	1011	1558	U-2-OS	2.5	Bliss	0.802545	0.0171011	0.424279	15.3853	0.909292	0.901493	15.8095
Bone	1011	1561	A673	1	Synergy	0.316967	0.240282	2.43082	8.17538	0.801277	0.695451	10.6062
Bone	1011	1561	CADO-ES1	1	sub-HSA	0.38467	-0.146127	-0.737626	8.49846	1	0.238542	7.76084
Bone	1011	1561	CAL-72	1	IDA	0.843023	-0.0161119	-0.649504	14.9052	0.888933	0.930229	14.2557
Bone	1011	1561	CAL-78	1	IDA	0.772489	-0.0342334	-1.34874	15.1642	0.815292	0.90551	13.8155
Bone	1011	1561	CHSA8926	1	Synergy	0.210407	0.212655	5.76564	7.31803	0.552788	0.765325	13.0837
Bone	1011	1561	CS1	1	Bliss	0.51908	0.127693	2.021	10.4483	0.814759	0.793821	12.4693
Bone	1011	1561	ES1	0.1	Bliss	0.576744	0.0486869	1.02555	11.7652	0.705476	0.886537	12.7908
Bone	1011	1561	ES4	1	Synergy	0.373065	0.241318	5.11655	8.97676	0.748727	0.82057	14.0933
Bone	1011	1561	ES6	1	Bliss	0.511589	0.0914125	3.36693	13.021	0.690444	0.873353	16.3879
Bone	1011	1561	ES7	1	Bliss	0.082863	0.0948238	1.63587	5.94786	0.58925	0.301548	7.58373
Bone	1011	1561	ES8	1	Synergy	0.262529	0.235683	3.43081	8.931	0.538908	0.924484	12.3618
Bone	1011	1561	EW-1	1	Synergy	0.0884839	0.218318	4.5744	6.1161	0.442834	0.692815	10.6905
Bone	1011	1561	EW-11	1	Synergy	0.0709239	0.135856	3.7147	4.25878	0.514278	0.402079	7.97348
Bone	1011	1561	EW-13	1	IDA	0.229975	0.0335306	0.376956	6.9108	0.868517	0.306531	7.28775
Bone	1011	1561	EW-16	1	Bliss	0.503423	0.108657	2.78741	11.6141	0.697267	0.877827	14.4015
Bone	1011	1561	EW-18	1	IDA	0.0439077	0.017239	0.8556	3.39015	0.531535	0.115038	4.24575
Bone	1011	1561	EW-22	1	Bliss	0.0666445	0.0978924	2.14545	5.06233	0.581958	0.28273	7.20778
Bone	1011	1561	EW-24	1	Synergy	0.127989	0.162162	3.32656	5.30811	0.621775	0.466649	8.63468
Bone	1011	1561	EW-3	1	IDA	0.142332	0.0305534	0.456236	5.78704	0.892608	0.193686	6.24328
Bone	1011	1561	EW-7	1	Synergy	0.00745096	0.0793568	5.52827	2.62242	0.222662	0.389863	8.1507
Bone	1011	1561	G-292-Clone-A141B1	1	Synergy	0.110128	0.187558	3.73233	5.22831	0.600046	0.496106	8.96064
Bone	1011	1561	H-EMC-SS	1	IDA	0.408626	0.133956	6.17313	12.1375	0.597652	0.907857	18.3106
Bone	1011	1561	HOS	1	IDA	0.779844	-0.0231995	-0.690062	13.4679	0.826202	0.915811	12.7779
Bone	1011	1561	HuO-3N1	1	IDA	0.639701	0.0431899	2.00947	15.0461	0.743212	0.918838	17.0556
Bone	1011	1561	HuO9	1	Bliss	0.0921195	0.10689	2.43726	6.0107	0.455411	0.436988	8.44795
Bone	1011	1561	MG-63	1	IDA	0.623392	0.000518419	0.0190986	13.4144	0.676361	0.922453	13.4335
Bone	1011	1561	MHH-ES-1	1	Bliss	0.443167	0.123277	1.69417	10.1265	0.698909	0.811894	11.8207
Bone	1011	1561	NOS-1	1	Bliss	0.250033	0.0466797	1.01308	8.67719	0.529891	0.559951	9.69028
Bone	1011	1561	NY	0.1	IDA	0.877181	-0.00272563	-0.0875686	15.0262	0.966351	0.904905	14.9386
Bone	1011	1561	RH-1	0.1	sub-HSA	0.395997	-0.178963	-1.04795	8.58546	0.956531	0.226897	7.53751
Bone	1011	1561	SJSA-1	1	IDA	0.701245	0.0137353	0.744964	16.1795	0.770615	0.927804	16.9245
Bone	1011	1561	SK-ES-1	1	Bliss	0.0556279	0.0730354	1.84161	5.28635	0.492132	0.261441	7.12797
Bone	1011	1561	Saos-2	1	Bliss	0.399969	0.116052	2.38082	10.3802	0.629113	0.820235	12.761
Bone	1011	1561	TC-71	1	IDA	0.403237	-0.135522	-1.14119	9.46722	0.694897	0.385259	8.32603
Bone	1011	1561	U-2-OS	1	IDA	0.733385	-0.00917877	-0.444196	16.2537	0.803399	0.901493	15.8095
Bone	1017	1372	A673	0.1	sub-HSA	0.447516	-0.0950963	-0.862432	9.12741	0.86666	0.406641	8.26497
Bone	1017	1372	CADO-ES1	0.01	SA-L	0.385726	-6.71791e-05	-0.000302836	8.50443	0.99931	0.385925	8.50412
Bone	1017	1372	CAL-72	0.1	Bliss	0.561278	0.0827717	1.05498	10.5577	0.821759	0.783746	11.6127
Bone	1017	1372	CAL-78	0.01	sub-HSA	0.828556	-0.15743	-2.6505	13.8028	0.915531	0.733047	11.1523
Bone	1017	1372	CHSA8926	0.1	SA-L	0.683714	-0.0085529	-0.21425	13.8326	0.852501	0.791976	13.6184
Bone	1017	1372	CS1	0.1	SA-L	0.585991	-0.0547316	-1.02539	12.4025	0.742192	0.715798	11.3771
Bone	1017	1372	ES1	0.01	sub-HSA	0.249609	-0.0529905	-0.576319	7.12337	0.940269	0.209109	6.54705
Bone	1017	1372	ES4	0.01	SA-L	0.722732	-0.0773358	-1.4341	13.1573	0.931705	0.692704	11.7232
Bone	1017	1372	ES6	0.1	SA-L	0.793095	-0.0151466	-0.50041	15.9664	0.921499	0.84422	15.466
Bone	1017	1372	ES7	0.01	SA-L	0.371134	-0.00761366	-0.0566413	8.22391	0.959197	0.378984	8.16727
Bone	1017	1372	ES8	0.01	SA-L	0.177094	-0.0254651	-0.254351	7.0985	0.907425	0.167098	6.84415
Bone	1017	1372	EW-1	0.01	SA-L	0.304075	-0.0230891	-0.244291	7.63173	0.891389	0.315222	7.38744
Bone	1017	1372	EW-11	0.01	SA-L	0.533555	-0.0601028	-0.616282	9.67022	0.936309	0.505658	9.05394
Bone	1017	1372	EW-13	0.1	SA-L	0.507487	-0.020136	-0.170798	9.26517	0.952443	0.511625	9.09438
Bone	1017	1372	EW-16	0.1	sub-HSA	0.638628	-0.167916	-2.32547	11.7696	0.87096	0.540452	9.44418
Bone	1017	1372	EW-18	0.01	SA-L	0.681504	0.125818	1.64572	10.8897	0.984384	0.82013	12.5354
Bone	1017	1372	EW-22	0.1	sub-HSA	0.149541	-0.0618759	-0.938438	6.46807	0.92637	0.0946325	5.52963
Bone	1017	1372	EW-24	0.1	sub-HSA	0.694489	-0.118183	-1.60821	11.9153	0.933622	0.617281	10.3071
Bone	1017	1372	EW-3	0.1	SA-L	0.249926	0.0380609	0.376745	6.91476	0.985022	0.292366	7.2915
Bone	1017	1372	EW-7	0.1	SA-L	0.429271	-0.0201335	-0.162421	8.61746	0.954493	0.428643	8.45504
Bone	1017	1372	G-292-Clone-A141B1	0.1	Bliss	0.755689	0.0157612	0.379531	13.4533	0.885399	0.871302	13.8328
Bone	1017	1372	H-EMC-SS	0.01	Bliss	0.74349	0.0264606	0.926137	15.4863	0.894536	0.860727	16.4124
Bone	1017	1372	HOS	0.01	SA-L	0.828931	-0.0416414	-0.776466	12.7914	0.904482	0.870432	12.015
Bone	1017	1372	HuO-3N1	0.1	SA-L	0.826185	-0.0801889	-2.26687	15.9494	0.928023	0.803856	13.6825
Bone	1017	1372	HuO9	0.01	SA-L	0.737748	-0.0488236	-0.676509	12.0942	0.916026	0.752079	11.4177
Bone	1017	1372	MG-63	0.1	SA-L	0.669244	-0.0369309	-0.450704	11.4372	0.840807	0.752031	10.9865
Bone	1017	1372	MHH-ES-1	0.01	SA-L	0.308702	-0.0403288	-0.39318	7.69161	0.917801	0.291886	7.29843
Bone	1017	1372	NOS-1	0.1	Bliss	0.650905	0.0410745	0.800372	12.2472	0.860428	0.804228	13.0475
Bone	1017	1372	NY	0.1	SA-L	0.745831	-0.0180296	-0.295973	12.5168	0.942267	0.772394	12.2208
Bone	1017	1372	RH-1	0.01	SA-L	0.703089	-0.042803	-0.24584	10.1074	0.980971	0.673095	9.86159
Bone	1017	1372	SJSA-1	0.01	SA-L	0.681528	-0.0548477	-1.4059	14.3173	0.804382	0.779084	12.9114
Bone	1017	1372	SK-ES-1	0.01	SA-L	0.190647	0.00252767	0.0298334	6.53241	0.940064	0.205491	6.56224
Bone	1017	1372	Saos-2	0.01	SA-L	0.805685	-0.0693725	-1.67748	14.5185	0.892555	0.824949	12.841
Bone	1017	1372	TC-71	0.01	SA-L	0.300802	0.0320812	0.226423	8.02174	0.893513	0.372555	8.24816
Bone	1017	1372	U-2-OS	0.1	Bliss	0.420997	0.0540519	1.56499	11.9208	0.588101	0.807486	13.4858
Bone	1017	1561	A673	1	Bliss	0.29908	0.0232241	0.239231	8.02574	0.7926	0.406641	8.26497
Bone	1017	1561	CADO-ES1	1	IDA	0.363947	0.00747841	0.0351395	8.46898	0.962429	0.385925	8.50412
Bone	1017	1561	CAL-72	1	IDA	0.66125	0.0694067	0.802818	10.8098	0.932262	0.783746	11.6127
Bone	1017	1561	CAL-78	1	IDA	0.638567	0.0622789	0.663521	10.4888	0.956073	0.733047	11.1523
Bone	1017	1561	CHSA8926	1	Bliss	0.413343	0.0597851	1.82353	11.7948	0.597402	0.791976	13.6184
Bone	1017	1561	CS1	1	IDA	0.687444	-0.0641646	-1.02455	12.4017	0.870747	0.715798	11.3771
Bone	1017	1561	ES1	1	Bliss	0.0707707	0.0261512	0.706896	5.84015	0.463499	0.209109	6.54705
Bone	1017	1561	ES4	1	Bliss	0.490756	0.0237087	0.489203	11.234	0.74269	0.692704	11.7232
Bone	1017	1561	ES6	1	IDA	0.550291	-0.0274906	-1.47945	16.9454	0.61927	0.84422	15.466
Bone	1017	1561	ES7	1	IDA	0.361643	-0.0319028	-0.258339	8.42561	0.870062	0.378984	8.16727
Bone	1017	1561	ES8	1	IDA	0.104331	-0.000196256	-0.00303453	6.84718	0.623193	0.167098	6.84415
Bone	1017	1561	EW-1	1	IDA	0.162773	-0.0173194	-0.351004	7.73844	0.461431	0.315222	7.38744
Bone	1017	1561	EW-11	1	Bliss	0.227421	0.0416381	0.750871	8.30307	0.532097	0.505658	9.05394
Bone	1017	1561	EW-13	1	IDA	0.457561	-0.0305737	-0.298363	9.39274	0.834473	0.511625	9.09438
Bone	1017	1561	EW-16	1	IDA	0.4185	-0.0495141	-0.815352	10.2595	0.682737	0.540452	9.44418
Bone	1017	1561	EW-18	1	Bliss	0.378459	0.0384917	1.04432	11.4911	0.508396	0.82013	12.5354
Bone	1017	1561	EW-22	0.1	IDA	0.0627797	-0.00267492	-0.0740764	5.60371	0.635138	0.0946325	5.52963
Bone	1017	1561	EW-24	1	IDA	0.404143	-0.0348754	-0.698667	11.0058	0.598217	0.617281	10.3071
Bone	1017	1561	EW-3	1	IDA	0.195647	-0.00580371	-0.0827734	7.37428	0.649334	0.292366	7.2915
Bone	1017	1561	EW-7	1	Bliss	0.0998332	0.0125683	0.377598	8.07744	0.262226	0.428643	8.45504
Bone	1017	1561	G-292-Clone-A141B1	1	Bliss	0.367166	0.147585	3.57977	10.2531	0.590784	0.871302	13.8328
Bone	1017	1561	H-EMC-SS	1	Bliss	0.537582	0.0748471	2.82031	13.5921	0.711526	0.860727	16.4124
Bone	1017	1561	HOS	1	IDA	0.771252	-0.048012	-1.03646	13.0514	0.830898	0.870432	12.015
Bone	1017	1561	HuO-3N1	1	IDA	0.540905	-0.0087621	-0.286142	13.9687	0.661989	0.803856	13.6825
Bone	1017	1561	HuO9	1	Bliss	0.302015	0.0647243	1.35716	10.0605	0.487634	0.752079	11.4177
Bone	1017	1561	MG-63	1	Bliss	0.489304	0.0512503	0.63086	10.3556	0.718793	0.752031	10.9865
Bone	1017	1561	MHH-ES-1	1	Bliss	0.161108	0.0528789	0.739121	6.55931	0.728999	0.291886	7.29843
Bone	1017	1561	NOS-1	1	IDA	0.489588	-0.0120377	-0.384458	13.432	0.5938	0.804228	13.0475
Bone	1017	1561	NY	0.1	IDA	0.700358	-0.048806	-0.963529	13.1843	0.843549	0.772394	12.2208
Bone	1017	1561	RH-1	1	IDA	0.560424	-0.0477076	-0.359864	10.2214	0.76173	0.673095	9.86159
Bone	1017	1561	SJSA-1	0.1	Bliss	0.59835	0.0160848	0.356374	12.555	0.788663	0.779084	12.9114
Bone	1017	1561	SK-ES-1	1	IDA	0.120263	-0.0148258	-0.303945	6.86619	0.5131	0.205491	6.56224
Bone	1017	1561	Saos-2	1	Bliss	0.488805	0.0710508	1.4978	11.3432	0.678655	0.824949	12.841
Bone	1017	1561	TC-71	1	Bliss	0.17999	0.0710141	0.703635	7.54453	0.673737	0.372555	8.24816
Bone	1017	1561	U-2-OS	1	IDA	0.682752	-0.0107454	-0.392373	13.8782	0.832392	0.807486	13.4858
Bone	1021	1011	A673	2.5	Bliss	0.0803034	0.108341	2.11341	5.35743	0.602691	0.313003	7.47085
Bone	1021	1011	CADO-ES1	2.5	IDA	0.0111188	0.0375516	1.66929	5.04935	0.461054	0.105563	6.71865
Bone	1021	1011	CAL-72	2.5	Synergy	0.198373	0.203906	2.20648	6.60955	0.842738	0.477348	8.81603
Bone	1021	1011	CAL-78	2.5	IDA	0.247916	0.130047	1.35925	6.8854	0.916736	0.412291	8.24465
Bone	1021	1011	CHSA8926	2.5	Synergy	0.258683	0.219859	4.26042	6.88701	0.735555	0.650587	11.1474
Bone	1021	1011	CS1	0.625	Synergy	0.250915	0.233218	3.00411	6.82742	0.834591	0.580084	9.83152
Bone	1021	1011	ES1	2.5	IDA	0.237086	0.0553905	0.545325	7.07404	0.910881	0.321092	7.61936
Bone	1021	1011	ES4	2.5	Bliss	0.428323	0.169557	4.15638	10.3725	0.712677	0.838921	14.5289
Bone	1021	1011	ES6	2.5	IDA	0.682329	-0.00449064	-0.126493	14.374	0.849824	0.797623	14.2475
Bone	1021	1011	ES7	2.5	Bliss	0.092148	0.0432556	0.809272	6.22815	0.569034	0.237954	7.03742
Bone	1021	1011	ES8	2.5	IDA	0.0424786	0.0100468	0.301633	5.04035	0.85436	0.0614791	5.34198
Bone	1021	1011	EW-1	2.5	Synergy	0.1077	0.361117	4.89824	5.38004	0.722281	0.649079	10.2783
Bone	1021	1011	EW-11	2.5	Synergy	0.117823	0.169894	3.84844	6.54297	0.44819	0.641955	10.3914
Bone	1021	1011	EW-13	2.5	Bliss	0.213034	0.155354	2.35038	8.03784	0.554237	0.664672	10.3882
Bone	1021	1011	EW-16	2.5	Synergy	0.335791	0.217197	2.86858	7.83114	0.850305	0.650341	10.6997
Bone	1021	1011	EW-18	0.625	IDA	0.115568	-0.0475506	-2.11315	9.24745	0.219492	0.309884	7.13431
Bone	1021	1011	EW-22	2.5	Bliss	0.033848	0.0293593	1.17889	6.11756	0.254729	0.248136	7.29646
Bone	1021	1011	EW-24	2.5	Bliss	0.32854	0.178903	2.96601	8.64326	0.702863	0.721966	11.6093
Bone	1021	1011	EW-3	2.5	Bliss	0.06099	0.05966	2.09897	6.91252	0.240585	0.501486	9.01149
Bone	1021	1011	EW-7	2.5	Bliss	0.134562	0.166645	2.31323	6.54372	0.626016	0.481149	8.85695
Bone	1021	1011	G-292-Clone-A141B1	2.5	Bliss	0.124036	0.0634999	1.47439	6.00344	0.530063	0.3538	7.47783
Bone	1021	1011	H-EMC-SS	2.5	Synergy	0.302966	0.207456	3.93245	6.37139	0.880926	0.579415	10.3038
Bone	1021	1011	HOS	2.5	Bliss	0.549139	0.115061	0.922464	9.69322	0.903529	0.735117	10.6157
Bone	1021	1011	HuO-3N1	2.5	IDA	0.493176	0.0783693	1.16066	9.46926	0.921339	0.620342	10.6299
Bone	1021	1011	HuO9	2.5	Bliss	0.10405	0.0850588	1.69336	5.508	0.620889	0.304577	7.20136
Bone	1021	1011	MG-63	2.5	Synergy	0.248016	0.355241	2.92272	7.2015	0.925224	0.652011	10.1242
Bone	1021	1011	MHH-ES-1	2.5	IDA	0.113376	0.118503	1.72991	5.63001	0.769914	0.298496	7.35992
Bone	1021	1011	NOS-1	0.625	Synergy	0.0986347	0.143275	3.35574	3.84099	0.695892	0.347625	7.19673
Bone	1021	1011	NY	2.5	Synergy	0.344997	0.226081	2.74167	7.79571	0.889791	0.641812	10.5374
Bone	1021	1011	RH-1	2.5	Bliss	0.0584005	0.029758	0.57187	6.54938	0.513965	0.171526	7.12124
Bone	1021	1011	SJSA-1	2.5	Synergy	0.512357	0.207788	2.93461	9.35033	0.970023	0.7424	12.2849
Bone	1021	1011	SK-ES-1	2.5	Bliss	0.0555266	0.043663	1.25013	5.40692	0.463048	0.21421	6.65705
Bone	1021	1011	Saos-2	2.5	Bliss	0.280609	0.134703	1.77258	7.6312	0.76817	0.540652	9.40378
Bone	1021	1011	TC-71	2.5	Bliss	0.08371	0.117692	1.7504	6.69878	0.496467	0.40567	8.44919
Bone	1021	1011	U-2-OS	2.5	Synergy	0.392178	0.246218	3.85617	8.40792	0.863186	0.738923	12.2641
Bone	1032	1011	A673	0.625	Bliss	0.231771	0.115003	1.25785	7.38486	0.763469	0.454208	8.6427
Bone	1032	1011	CADO-ES1	2.5	Bliss	0.0178189	0.0908258	2.17486	5.56887	0.461054	0.235644	7.74373
Bone	1032	1011	CAL-72	0.625	SA-L	0.202261	0.0544908	0.662414	6.63921	0.849721	0.30216	7.30162
Bone	1032	1011	CAL-78	2.5	SA-L	0.319668	0.1377	1.32188	7.66882	0.916736	0.498909	8.9907
Bone	1032	1011	CHSA8926	2.5	Bliss	0.301341	0.088751	1.68167	7.73805	0.735555	0.530337	9.41972
Bone	1032	1011	CS1	2.5	Bliss	0.195123	0.0528404	0.877099	6.33726	0.74425	0.333172	7.21436
Bone	1032	1011	ES1	2.5	SA-L	0.0979751	0.0348569	0.642044	5.09848	0.910881	0.145828	5.74052
Bone	1032	1011	ES4	2.5	Synergy	0.193408	0.149265	3.05181	5.69109	0.712677	0.480825	8.7429
Bone	1032	1011	ES6	2.5	Bliss	0.290116	0.116747	2.18902	6.48574	0.849824	0.478761	8.67476
Bone	1032	1011	ES7	2.5	Bliss	0.0461471	0.11254	2.49124	4.90679	0.569034	0.278871	7.39803
Bone	1032	1011	ES8	2.5	SA-L	0.0761966	0.0584464	0.868857	5.88148	0.85436	0.157595	6.75034
Bone	1032	1011	EW-1	2.5	Bliss	0.112072	0.0732978	1.31194	5.47758	0.722281	0.256645	6.78951
Bone	1032	1011	EW-11	0.625	Bliss	0.158395	0.0808994	1.4319	6.40061	0.629859	0.379918	7.83251
Bone	1032	1011	EW-13	2.5	Bliss	0.208494	0.0863717	1.29526	7.96498	0.554237	0.532022	9.26024
Bone	1032	1011	EW-16	2.5	SA-L	0.109294	0.14889	2.969	3.75746	0.850305	0.303637	6.72645
Bone	1032	1011	EW-18	0.625	SA-L	0.116698	-0.0524222	-2.35	9.2956	0.219492	0.292837	6.9456
Bone	1032	1011	EW-22	2.5	Synergy	0.00623513	0.0377779	3.25654	3.33696	0.254729	0.172784	6.5935
Bone	1032	1011	EW-24	2.5	Bliss	0.187698	0.108766	1.89835	6.23919	0.702863	0.421795	8.13754
Bone	1032	1011	EW-3	2.5	Bliss	0.0325396	0.0266935	1.42324	5.41396	0.240585	0.246204	6.8372
Bone	1032	1011	EW-7	2.5	Bliss	0.075659	0.0757984	1.59711	5.23724	0.626016	0.241939	6.83434
Bone	1032	1011	G-292-Clone-A141B1	2.5	Bliss	0.129028	0.0622083	1.42024	6.13441	0.530063	0.360781	7.55465
Bone	1032	1011	H-EMC-SS	2.5	Bliss	0.524946	0.0278112	0.541158	10.5808	0.880926	0.627472	11.1219
Bone	1032	1011	HOS	2.5	SA-L	0.346328	0.0166066	0.122027	8.24729	0.903529	0.401686	8.36932
Bone	1032	1011	HuO-3N1	2.5	SA-L	0.384948	0.0964112	1.39968	7.89871	0.921339	0.522456	9.29839
Bone	1032	1011	HuO9	2.5	Bliss	0.112601	0.0816219	1.56904	5.71642	0.620889	0.312815	7.28546
Bone	1032	1011	MG-63	2.5	SA-L	0.339625	0.105186	0.837577	8.02456	0.925224	0.48076	8.86214
Bone	1032	1011	MHH-ES-1	2.5	Bliss	0.207767	0.0647931	0.781583	7.06802	0.769914	0.354237	7.8496
Bone	1032	1011	NOS-1	2.5	Bliss	0.0837283	0.0576165	1.87363	4.05081	0.554916	0.254714	5.92444
Bone	1032	1011	NY	2.5	SA-L	0.352385	0.0770117	0.928715	7.88755	0.889791	0.482581	8.81627
Bone	1032	1011	RH-1	0.625	SA-L	0.290991	-0.0494231	-0.330926	8.31373	0.808255	0.298876	7.9828
Bone	1032	1011	SJSA-1	2.5	SA-L	0.391036	0.026238	0.345475	7.78196	0.970023	0.43017	8.12744
Bone	1032	1011	SK-ES-1	2.5	Bliss	0.0466503	0.0615251	1.80437	5.05409	0.463048	0.233616	6.85846
Bone	1032	1011	Saos-2	2.5	Bliss	0.209641	0.0840583	1.2395	6.5721	0.76817	0.382337	7.8116
Bone	1032	1011	TC-71	2.5	Bliss	0.163195	0.0374982	0.470477	7.97017	0.496467	0.404243	8.44064
Bone	1032	1011	U-2-OS	2.5	Bliss	0.455989	0.0351451	0.513481	9.33548	0.865168	0.567307	9.84896
Bone	1032	1372	A673	0.01	SA-L	0.370493	-0.00805462	-0.0834614	8.59516	0.827392	0.437579	8.5117
Bone	1032	1372	CADO-ES1	0.01	SA-L	0.227493	0.00597472	0.0362412	7.73156	0.970975	0.240407	7.76781
Bone	1032	1372	CAL-72	0.1	SA-L	0.264798	-0.0200759	-0.231213	7.60451	0.783273	0.311433	7.37329
Bone	1032	1372	CAL-78	0.1	SA-L	0.368903	0.0585636	0.6162	8.19597	0.878783	0.479102	8.81217
Bone	1032	1372	CHSA8926	0.1	Bliss	0.318282	0.103438	1.74075	7.39708	0.825725	0.509953	9.13784
Bone	1032	1372	CS1	0.1	SA-L	0.301099	-0.00806283	-0.116812	8.03267	0.740066	0.396432	7.91586
Bone	1032	1372	ES1	0.01	SA-L	0.204429	-0.00510068	-0.0441404	6.69246	0.911816	0.218656	6.64832
Bone	1032	1372	ES4	0.1	SA-L	0.496109	-0.0432866	-0.637368	9.5375	0.919297	0.492549	8.90013
Bone	1032	1372	ES6	0.01	SA-L	0.489124	-0.0126414	-0.123509	9.58695	0.895839	0.530444	9.46344
Bone	1032	1372	ES7	0.01	SA-L	0.227576	-0.0154365	-0.125678	6.92069	0.94174	0.225555	6.79501
Bone	1032	1372	ES8	0.01	SA-L	0.202275	-0.0141126	-0.130752	7.32624	0.90561	0.209499	7.19549
Bone	1032	1372	EW-1	0.01	SA-L	0.326938	-0.00478518	-0.0602569	7.85406	0.893626	0.3612	7.79381
Bone	1032	1372	EW-11	0.01	SA-L	0.322184	-0.00891257	-0.116855	7.35997	0.944851	0.33215	7.24312
Bone	1032	1372	EW-13	0.01	SA-L	0.557415	-0.023502	-0.203963	9.653	0.962488	0.553087	9.44904
Bone	1032	1372	EW-16	0.1	SA-L	0.350086	-0.0193498	-0.238323	7.80357	0.890193	0.37204	7.56525
Bone	1032	1372	EW-18	0.01	SA-L	0.299138	-0.00689563	-0.0859427	7.09861	0.937132	0.310824	7.01266
Bone	1032	1372	EW-22	0.1	SA-L	0.236076	-0.0088961	-0.0985624	7.0895	0.955783	0.237635	6.99094
Bone	1032	1372	EW-24	0.01	SA-L	0.394807	-0.00810349	-0.0952288	7.9901	0.965999	0.400314	7.89487
Bone	1032	1372	EW-3	0.01	SA-L	0.325535	0.00850014	0.0818659	7.6287	0.958146	0.347779	7.71056
Bone	1032	1372	EW-7	0.01	SA-L	0.251311	-0.00149302	-0.0297137	7.1449	0.910765	0.274329	7.11518
Bone	1032	1372	G-292-Clone-A141B1	0.01	sub-HSA	0.614169	-0.073213	-0.813869	10.3884	0.971263	0.55634	9.57452
Bone	1032	1372	H-EMC-SS	0.1	Bliss	0.353354	0.0507627	1.22908	9.2013	0.692464	0.585416	10.4304
Bone	1032	1372	HOS	0.1	SA-L	0.33873	-0.00280834	-0.021204	8.2258	0.891158	0.376949	8.20459
Bone	1032	1372	HuO-3N1	0.1	SA-L	0.605556	0.00752689	0.115324	10.6165	0.977747	0.627163	10.7318
Bone	1032	1372	HuO9	0.01	SA-L	0.228092	0.0356544	0.448334	6.55481	0.945294	0.27928	7.00315
Bone	1032	1372	MG-63	0.1	Bliss	0.263218	0.0771221	0.74057	7.70074	0.806084	0.422706	8.44131
Bone	1032	1372	MHH-ES-1	0.01	SA-L	0.453935	-0.0355699	-0.353685	9.01009	0.925215	0.453448	8.6564
Bone	1032	1372	NOS-1	0.1	Bliss	0.212518	0.0457123	0.807566	6.26402	0.764176	0.337909	7.07159
Bone	1032	1372	NY	0.01	SA-L	0.479735	-0.0162552	-0.19002	9.18609	0.931547	0.499632	8.99607
Bone	1032	1372	RH-1	0.1	SA-L	0.272364	-0.00384763	-0.0144744	7.90607	0.945515	0.283582	7.89159
Bone	1032	1372	SJSA-1	0.1	SA-L	0.328617	-0.0121647	-0.217909	8.49025	0.717857	0.441713	8.27234
Bone	1032	1372	SK-ES-1	0.01	sub-HSA	0.320891	-0.0485808	-0.421003	7.71921	0.970178	0.28062	7.2982
Bone	1032	1372	Saos-2	0.1	SA-L	0.383268	0.0331363	0.357002	8.07129	0.940725	0.442757	8.42829
Bone	1032	1372	TC-71	0.01	SA-L	0.303928	0.043441	0.303839	8.02964	0.895657	0.388159	8.33348
Bone	1032	1372	U-2-OS	0.1	Synergy	0.214721	0.170749	3.36953	7.27517	0.603232	0.637379	10.6447
Bone	1032	1561	A673	1	SA-L	0.340865	-0.0226789	-0.276666	8.78837	0.726135	0.437579	8.5117
Bone	1032	1561	CADO-ES1	1	SA-L	0.222672	0.0105721	0.063736	7.70407	0.972681	0.240407	7.76781
Bone	1032	1561	CAL-72	1	SA-L	0.326047	-0.0407104	-0.428659	7.80195	0.913666	0.311433	7.37329
Bone	1032	1561	CAL-78	1	Bliss	0.330592	0.0523879	0.606737	8.20544	0.788049	0.479102	8.81217
Bone	1032	1561	CHSA8926	1	Bliss	0.198064	0.0719678	1.99722	7.14062	0.530517	0.509953	9.13784
Bone	1032	1561	CS1	1	SA-L	0.271475	0.0593829	0.786872	7.12898	0.833521	0.396432	7.91586
Bone	1032	1561	ES1	1	Bliss	0.0916232	0.0190159	0.414378	6.23394	0.505227	0.218656	6.64832
Bone	1032	1561	ES4	1	Bliss	0.278022	0.0754938	1.52299	7.37714	0.717591	0.492549	8.90013
Bone	1032	1561	ES6	1	Bliss	0.297169	0.0621235	1.21399	8.24945	0.676563	0.530444	9.46344
Bone	1032	1561	ES7	1	Bliss	0.112619	0.0452216	0.616737	6.17828	0.669029	0.225555	6.79501
Bone	1032	1561	ES8	1	Bliss	0.0646196	0.0507356	0.898151	6.29734	0.548776	0.209499	7.19549
Bone	1032	1561	EW-1	1	Bliss	0.129417	0.0423965	0.821935	6.97187	0.470877	0.3612	7.79381
Bone	1032	1561	EW-11	1	Bliss	0.153868	0.0114032	0.252113	6.991	0.498948	0.33215	7.24312
Bone	1032	1561	EW-13	1	Bliss	0.366368	0.117291	1.13941	8.30963	0.868517	0.553087	9.44904
Bone	1032	1561	EW-16	1	Bliss	0.220919	0.0345933	0.639856	6.92539	0.687112	0.37204	7.56525
Bone	1032	1561	EW-18	1	Bliss	0.119648	0.0484857	1.24504	5.76762	0.5416	0.310824	7.01266
Bone	1032	1561	EW-22	1	Bliss	0.107704	0.0306755	0.543244	6.44769	0.582334	0.237635	6.99094
Bone	1032	1561	EW-24	1	Bliss	0.246338	0.00256775	0.047121	7.84775	0.621775	0.400314	7.89487
Bone	1032	1561	EW-3	1	Bliss	0.197718	0.024191	0.478238	7.23232	0.668816	0.347779	7.71056
Bone	1032	1561	EW-7	1	Bliss	0.0496272	0.0222808	0.810788	6.30439	0.255025	0.274329	7.11518
Bone	1032	1561	G-292-Clone-A141B1	1	Bliss	0.273425	0.0408061	0.78845	8.78607	0.562568	0.55634	9.57452
Bone	1032	1561	H-EMC-SS	1	Bliss	0.346194	0.00950328	0.272849	10.1575	0.606591	0.585416	10.4304
Bone	1032	1561	HOS	1	SA-L	0.322504	-0.0110676	-0.0896765	8.29427	0.826202	0.376949	8.20459
Bone	1032	1561	HuO-3N1	1	Bliss	0.379489	0.0834138	1.54261	9.18918	0.738295	0.627163	10.7318
Bone	1032	1561	HuO9	1	Bliss	0.0802888	0.0397392	1.14547	5.85768	0.429011	0.27928	7.00315
Bone	1032	1561	MG-63	1	Bliss	0.217175	0.0629016	0.737924	7.70339	0.663102	0.422706	8.44131
Bone	1032	1561	MHH-ES-1	0.1	Bliss	0.358351	0.0271287	0.309223	8.34718	0.841773	0.453448	8.6564
Bone	1032	1561	NOS-1	1	Bliss	0.155788	0.0364943	0.852839	6.21875	0.567583	0.337909	7.07159
Bone	1032	1561	NY	0.1	SA-L	0.464539	0.00477649	0.0740972	8.92198	0.942087	0.499632	8.99607
Bone	1032	1561	RH-1	1	SA-L	0.140943	0.0792793	0.676417	7.21518	0.787343	0.283582	7.89159
Bone	1032	1561	SJSA-1	1	Bliss	0.3128	0.0227846	0.387195	7.88515	0.760121	0.441713	8.27234
Bone	1032	1561	SK-ES-1	0.1	Bliss	0.143382	0.0581237	0.801652	6.49655	0.716574	0.28062	7.2982
Bone	1032	1561	Saos-2	1	Bliss	0.16147	0.129447	2.21099	6.2173	0.65537	0.442757	8.42829
Bone	1032	1561	TC-71	1	Bliss	0.248443	0.00203906	0.0192526	8.31423	0.651867	0.388159	8.33348
Bone	1032	1561	U-2-OS	0.1	Bliss	0.528485	0.0103896	0.0721396	10.5726	0.846128	0.637379	10.6447
Bone	1047	1179	A673	2.5	Synergy	0.291151	0.139936	3.72505	9.94645	0.470133	0.916946	13.6715
Bone	1047	1179	CADO-ES1	2.5	Bliss	0.0923443	0.00423905	0.0584253	7.35084	0.52513	0.183923	7.40927
Bone	1047	1179	CAL-72	0.625	Bliss	0.398034	0.0737449	1.49885	10.6722	0.572622	0.824833	12.1711
Bone	1047	1179	CAL-78	2.5	IDA	0.205272	0.0514152	2.76528	11.2451	0.280909	0.913031	14.0104
Bone	1047	1179	CHSA8926	2.5	IDA	0.4271	-0.0481916	-1.02351	10.856	0.676673	0.559959	9.83254
Bone	1047	1179	CS1	2.5	IDA	0.40223	0.034462	1.62974	13.1134	0.48357	0.903058	14.7431
Bone	1047	1179	ES1	2.5	Synergy	0.0526384	0.0420235	3.37264	8.93273	0.111663	0.854741	12.3054
Bone	1047	1179	ES4	2.5	Bliss	0.607699	0.0390637	1.1217	13.393	0.771471	0.83835	14.5147
Bone	1047	1179	ES6	0.625	Bliss	0.574034	0.0262068	0.784863	14.2505	0.680717	0.881552	15.0354
Bone	1047	1179	ES7	0.625	Bliss	0.640367	0.0927991	1.49393	11.1799	0.81614	0.898333	12.6739
Bone	1047	1179	ES8	2.5	Synergy	0.0625543	0.146847	4.01262	7.60728	0.239131	0.875676	11.6199
Bone	1047	1179	EW-1	2.5	Synergy	0.0968266	0.0716038	3.45343	8.79403	0.20374	0.826694	12.2475
Bone	1047	1179	EW-11	2.5	IDA	0.491733	0.04705	1.73919	12.8027	0.591442	0.910965	14.5419
Bone	1047	1179	EW-16	2.5	IDA	0.316919	0.026978	1.58081	13.1738	0.38597	0.890993	14.7546
Bone	1047	1179	EW-18	0.625	IDA	0.294073	0.0729967	3.35599	11.534	0.405691	0.904802	14.89
Bone	1047	1179	EW-22	2.5	IDA	0.305584	0.0685809	2.06887	10.7067	0.40623	0.921067	12.7755
Bone	1047	1179	EW-24	0.625	Bliss	0.712903	0.0226226	0.840938	14.5485	0.806611	0.911871	15.3895
Bone	1047	1179	EW-3	2.5	Bliss	0.367125	0.0798349	1.65268	10.4704	0.556409	0.803295	12.1231
Bone	1047	1179	EW-7	2.5	IDA	0.221713	-0.0884996	-2.80126	11.6706	0.275932	0.482775	8.8693
Bone	1047	1179	G-292-Clone-A141B1	2.5	IDA	0.690306	-0.0121046	-0.570447	15.5181	0.742643	0.913227	14.9476
Bone	1047	1179	H-EMC-SS	2.5	IDA	0.709727	-0.119059	-4.59973	18.1193	0.785228	0.752224	13.5195
Bone	1047	1179	HOS	2.5	IDA	0.282207	0.0365488	1.97188	12.1789	0.351545	0.906728	14.1508
Bone	1047	1179	HuO-3N1	2.5	IDA	0.51904	0.00831954	0.473357	15.6548	0.588955	0.895416	16.1282
Bone	1047	1179	HuO9	0.625	IDA	0.35725	0.102263	2.99015	10.8325	0.502644	0.914191	13.8226
Bone	1047	1179	MG-63	2.5	IDA	0.382	0.0887069	2.40257	10.9183	0.512845	0.917833	13.3209
Bone	1047	1179	MHH-ES-1	2.5	IDA	0.287787	0.081125	4.44311	11.4059	0.38795	0.951147	15.849
Bone	1047	1179	NOS-1	2.5	IDA	0.365928	0.0627872	2.82903	12.4069	0.47733	0.898151	15.2359
Bone	1047	1179	NY	0.625	Bliss	0.578732	0.0084485	0.313733	14.0524	0.663854	0.884501	14.3662
Bone	1047	1179	RH-1	0.625	Synergy	0.0499621	0.0655253	3.15564	8.46266	0.128351	0.899778	11.6183
Bone	1047	1179	SJSA-1	0.625	IDA	0.280707	-0.0330372	-0.665863	8.28428	0.634224	0.390508	7.61841
Bone	1047	1179	SK-ES-1	0.625	Synergy	0.113835	0.148006	3.68989	7.89149	0.324376	0.807212	11.5814
Bone	1047	1179	Saos-2	0.625	Bliss	0.696347	0.0451778	1.28611	13.2889	0.819674	0.904658	14.575
Bone	1047	1179	TC-71	2.5	IDA	0.624646	0.0352505	0.678427	11.5901	0.728332	0.906038	12.2686
Bone	1047	1179	U-2-OS	2.5	IDA	0.393264	0.00288617	0.190296	14.5033	0.449647	0.880683	14.6936
Bone	1049	1558	A673	0.625	SA-L	0.847766	0.032493	0.67154	12.7597	0.970472	0.907042	13.4312
Bone	1049	1558	CADO-ES1	0.625	SA-L	0.783336	0.15679	1.56784	10.3721	1	0.940126	11.9399
Bone	1049	1558	CAL-72	2.5	SA-L	0.204063	-0.02474	-0.328967	6.38633	0.943995	0.189962	6.05736
Bone	1049	1558	CAL-78	2.5	SA-L	0.220796	0.018944	0.233933	6.5444	0.919837	0.260634	6.77833
Bone	1049	1558	CHSA8926	0.625	SA-L	0.469257	0.000924981	0.0139309	9.15437	0.918007	0.512177	9.1683
Bone	1049	1558	CS1	2.5	Bliss	0.473248	0.0733329	0.916694	9.54029	0.856876	0.637877	10.457
Bone	1049	1558	ES1	2.5	Bliss	0.239373	0.0454751	0.525419	7.908	0.672159	0.42378	8.43342
Bone	1049	1558	ES4	2.5	SA-L	0.791135	-0.0305213	-0.863263	15.1794	0.916232	0.830155	14.3161
Bone	1049	1558	ES6	2.5	SA-L	0.645383	-0.0386103	-0.726761	12.1658	0.927526	0.654184	11.4391
Bone	1049	1558	ES7	2.5	Bliss	0.604587	0.13668	1.43629	10.2587	0.891185	0.831777	11.695
Bone	1049	1558	ES8	2.5	Synergy	0.30437	0.253679	1.80014	8.36825	0.79171	0.704866	10.1684
Bone	1049	1558	EW-1	2.5	SA-L	0.406864	0.0642542	0.598139	8.62146	0.895001	0.526388	9.2196
Bone	1049	1558	EW-11	0.625	SA-L	0.685561	0.0436983	0.537749	11.0575	0.974692	0.748195	11.5952
Bone	1049	1558	EW-13	0.625	SA-L	0.889478	0.0119402	0.413759	14.2932	0.955543	0.943357	14.707
Bone	1049	1558	EW-16	2.5	Bliss	0.576346	0.0803064	1.2802	10.9701	0.857094	0.766138	12.2503
Bone	1049	1558	EW-18	2.5	Synergy	0.51915	0.276271	3.29327	9.38278	0.959656	0.828861	12.6761
Bone	1049	1558	EW-22	2.5	SA-L	0.525501	0.0653164	0.415985	9.20832	0.984378	0.600193	9.62431
Bone	1049	1558	EW-24	2.5	SA-L	0.582111	0.188914	2.53089	10.0421	0.979758	0.786955	12.573
Bone	1049	1558	EW-3	0.625	SA-L	0.793487	0.0291584	0.379499	11.6937	0.990408	0.830612	12.0732
Bone	1049	1558	EW-7	2.5	Bliss	0.359023	0.179587	1.61444	8.3746	0.858319	0.627517	9.98904
Bone	1049	1558	G-292-Clone-A141B1	2.5	SA-L	0.079222	0.0320958	0.956024	2.98467	0.93562	0.118978	3.94069
Bone	1049	1558	H-EMC-SS	2.5	SA-L	0.662464	-0.00215992	-0.0457854	12.6613	0.931904	0.708554	12.6155
Bone	1049	1558	HOS	2.5	Synergy	0.549579	0.286481	2.31668	9.34441	0.991693	0.843064	11.6611
Bone	1049	1558	HuO-3N1	2.5	SA-L	0.627887	0.0572633	0.932244	11.1819	0.953298	0.718716	12.1141
Bone	1049	1558	HuO9	2.5	SA-L	0.625404	-0.0162211	-0.164392	10.4476	0.947206	0.643137	10.2832
Bone	1049	1558	MG-63	2.5	SA-L	0.685493	0.147198	1.64903	10.5711	0.970545	0.857963	12.2201
Bone	1049	1558	MHH-ES-1	2.5	SA-L	0.65071	0.0439648	0.390451	10.6876	0.930326	0.746198	11.0781
Bone	1049	1558	NOS-1	2.5	SA-L	0.345148	0.12765	1.61675	7.52437	0.922871	0.512313	9.14112
Bone	1049	1558	NY	2.5	SA-L	0.32909	0.069725	0.818596	7.31128	0.95361	0.418217	8.12988
Bone	1049	1558	RH-1	2.5	Bliss	0.33894	0.165241	0.97141	8.57387	0.823393	0.612321	9.54528
Bone	1049	1558	SJSA-1	2.5	Bliss	0.620399	0.07247	1.25304	11.4129	0.905505	0.765174	12.666
Bone	1049	1558	SK-ES-1	2.5	Bliss	0.45958	0.107858	0.903108	9.12733	0.887818	0.639138	10.0304
Bone	1049	1558	Saos-2	2.5	SA-L	0.818896	-0.02746	-0.51001	13.2629	0.965457	0.819752	12.7529
Bone	1049	1558	TC-71	2.5	Synergy	0.404861	0.255043	1.63469	8.59354	0.941517	0.700895	10.2282
Bone	1049	1558	U-2-OS	2.5	SA-L	0.289749	0.144395	2.06748	6.4644	0.937862	0.462675	8.53188
Bone	1053	1372	A673	0.1	Bliss	0.344376	0.193523	1.91062	8.39294	0.813174	0.661523	10.3036
Bone	1053	1372	CADO-ES1	0.1	SA-L	0.728641	-0.0289108	-0.173091	10.3243	0.940016	0.744404	10.1512
Bone	1053	1372	CAL-72	0.1	Bliss	0.568589	0.0636355	0.958908	10.973	0.783273	0.806629	11.9319
Bone	1053	1372	CAL-78	0.1	SA-L	0.525947	-0.0270504	-0.295361	9.81809	0.878783	0.559619	9.52273
Bone	1053	1372	CHSA8926	0.1	Bliss	0.375662	0.116483	1.9658	8.36968	0.825725	0.595267	10.3355
Bone	1053	1372	CS1	0.1	Bliss	0.243787	0.175264	2.53994	7.16402	0.740066	0.567276	9.70395
Bone	1053	1372	ES1	0.01	SA-L	0.215916	0.0475509	0.430409	6.80525	0.911816	0.2853	7.23566
Bone	1053	1372	ES4	0.01	Bliss	0.621304	0.04406	0.812166	11.8019	0.89193	0.745846	12.6141
Bone	1053	1372	ES6	0.01	sub-HSA	0.642808	-0.120066	-1.70276	12.0384	0.895839	0.579174	10.3356
Bone	1053	1372	ES7	0.1	SA-L	0.234025	0.0578936	0.672833	6.98817	0.929275	0.313825	7.661
Bone	1053	1372	ES8	0.1	SA-L	0.299406	0.0302329	0.204507	7.97605	0.937415	0.35207	8.18055
Bone	1053	1372	EW-1	0.01	SA-L	0.313071	0.0425851	0.410716	7.70836	0.893626	0.398989	8.11908
Bone	1053	1372	EW-11	0.01	SA-L	0.250134	-0.0103874	-0.170506	6.43826	0.944851	0.252494	6.26776
Bone	1053	1372	EW-13	0.01	SA-L	0.58784	0.00104259	0.017382	9.94388	0.962488	0.609867	9.96126
Bone	1053	1372	EW-16	0.1	Bliss	0.440367	0.152684	1.93797	8.9523	0.890193	0.665968	10.8903
Bone	1053	1372	EW-18	0.01	SA-L	0.369241	-0.00851276	-0.13905	7.8635	0.937132	0.381185	7.72445
Bone	1053	1372	EW-22	0.01	SA-L	0.315905	0.0720493	0.594887	7.84291	0.94257	0.41161	8.4378
Bone	1053	1372	EW-24	0.1	SA-L	0.42428	0.0112383	0.128883	8.38638	0.956387	0.455905	8.51527
Bone	1053	1372	EW-3	0.01	SA-L	0.528649	-0.0409737	-0.388393	9.40898	0.958146	0.511473	9.02059
Bone	1053	1372	EW-7	0.1	SA-L	0.183663	-0.00758134	-0.0441913	6.22247	0.948533	0.185504	6.17828
Bone	1053	1372	G-292-Clone-A141B1	0.1	SA-L	0.580676	-0.0321647	-0.406968	10.3356	0.928759	0.589291	9.92868
Bone	1053	1372	H-EMC-SS	0.1	SA-L	0.389961	-0.0164102	-0.498555	10.1586	0.692464	0.540305	9.66008
Bone	1053	1372	HOS	0.1	SA-L	0.492866	0.121809	1.12054	9.3852	0.900104	0.68271	10.5057
Bone	1053	1372	HuO-3N1	0.01	SA-L	0.607141	0.000854234	-0.0345565	10.7379	0.972472	0.625298	10.7034
Bone	1053	1372	HuO9	0.01	SA-L	0.176825	0.0117147	0.160826	5.92313	0.976846	0.193009	6.08396
Bone	1053	1372	MG-63	0.1	Bliss	0.367024	0.172468	1.59474	8.68172	0.806084	0.670235	10.2765
Bone	1053	1372	MHH-ES-1	0.1	SA-L	0.551335	0.00850673	-0.0255506	10.0719	0.927105	0.603329	10.0464
Bone	1053	1372	NOS-1	0.1	Bliss	0.211434	0.101461	1.70289	6.24237	0.764176	0.409423	7.94526
Bone	1053	1372	NY	0.01	SA-L	0.749645	-0.0148844	-0.399032	12.9167	0.931547	0.789893	12.5177
Bone	1053	1372	RH-1	0.1	SA-L	0.628629	0.0477186	0.249507	9.85974	0.945515	0.715939	10.1092
Bone	1053	1372	SJSA-1	0.1	Bliss	0.382828	0.0782815	1.31717	9.49901	0.717857	0.642264	10.8162
Bone	1053	1372	SK-ES-1	0.01	SA-L	0.279381	0.0761807	0.649662	7.35966	0.970178	0.366415	8.00932
Bone	1053	1372	Saos-2	0.1	SA-L	0.457529	0.112719	1.21666	8.86522	0.940725	0.606379	10.0819
Bone	1053	1372	TC-71	0.1	Bliss	0.536074	0.121515	0.903317	9.57092	0.895052	0.732173	10.4742
Bone	1053	1372	U-2-OS	0.1	Synergy	0.19246	0.226826	4.71719	6.71763	0.603232	0.692862	11.4348
Bone	1053	1558	A673	2.5	Synergy	0.365884	0.244461	2.1207	8.18286	0.922591	0.661523	10.3036
Bone	1053	1558	CADO-ES1	2.5	Synergy	0.43968	0.265206	1.31864	8.83256	0.946544	0.744404	10.1512
Bone	1053	1558	CAL-72	2.5	Synergy	0.509281	0.242243	2.54925	9.38264	0.930202	0.806629	11.9319
Bone	1053	1558	CAL-78	2.5	SA-L	0.376623	0.14221	1.40387	8.11886	0.926498	0.559619	9.52273
Bone	1053	1558	CHSA8926	2.5	SA-L	0.433241	0.135651	1.96657	8.36892	0.954239	0.595267	10.3355
Bone	1053	1558	CS1	2.5	Bliss	0.3352	0.145665	1.82873	7.87522	0.849366	0.567276	9.70395
Bone	1053	1558	ES1	2.5	Bliss	0.131439	0.0689453	0.941269	6.29439	0.696029	0.2853	7.23566
Bone	1053	1558	ES4	2.5	Bliss	0.466233	0.156464	2.79315	9.82092	0.834601	0.745846	12.6141
Bone	1053	1558	ES6	2.5	SA-L	0.448636	0.0866095	1.4655	8.87015	0.92534	0.579174	10.3356
Bone	1053	1558	ES7	2.5	Bliss	0.154681	0.0914927	1.14347	6.51753	0.77554	0.313825	7.661
Bone	1053	1558	ES8	2.5	SA-L	0.188121	0.115225	0.894306	7.28625	0.862741	0.35207	8.18055
Bone	1053	1558	EW-1	2.5	Synergy	0.148141	0.21204	2.54274	5.57634	0.889477	0.398989	8.11908
Bone	1053	1558	EW-11	2.5	SA-L	0.250798	-0.0130232	-0.219321	6.48708	0.940556	0.252494	6.26776
Bone	1053	1558	EW-13	2.5	SA-L	0.530048	0.0626207	0.532429	9.42883	0.968	0.609867	9.96126
Bone	1053	1558	EW-16	2.5	Synergy	0.325351	0.203711	2.89038	7.99989	0.79425	0.665968	10.8903
Bone	1053	1558	EW-18	2.5	SA-L	0.251969	0.11372	1.25388	6.47057	0.95133	0.381185	7.72445
Bone	1053	1558	EW-22	2.5	SA-L	0.285649	0.111786	0.917821	7.51997	0.964431	0.41161	8.4378
Bone	1053	1558	EW-24	2.5	SA-L	0.314955	0.103928	1.30206	7.21321	0.919541	0.455905	8.51527
Bone	1053	1558	EW-3	2.5	SA-L	0.374038	0.105171	0.836416	8.18417	0.925692	0.511473	9.02059
Bone	1053	1558	EW-7	2.5	SA-L	0.110094	0.0503179	1.3444	4.83388	0.85802	0.185504	6.17828
Bone	1053	1558	G-292-Clone-A141B1	2.5	SA-L	0.533262	0.0202174	0.222396	9.70628	0.940281	0.589291	9.92868
Bone	1053	1558	H-EMC-SS	2.5	SA-L	0.502979	-0.00812333	-0.146371	9.80645	0.915175	0.540305	9.66008
Bone	1053	1558	HOS	2.5	SA-L	0.450746	0.168869	1.41985	9.08589	0.906491	0.68271	10.5057
Bone	1053	1558	HuO-3N1	2.5	SA-L	0.641094	-0.0349184	-0.559288	11.2626	0.969571	0.625298	10.7034
Bone	1053	1558	HuO9	2.5	SA-L	0.16604	0.031365	0.564797	5.73345	0.909539	0.217503	6.29825
Bone	1053	1558	MG-63	2.5	SA-L	0.459907	0.170478	1.35729	8.91918	0.939479	0.670235	10.2765
Bone	1053	1558	MHH-ES-1	2.5	SA-L	0.45163	0.0956525	0.968291	9.07807	0.90052	0.603329	10.0464
Bone	1053	1558	NOS-1	2.5	Bliss	0.273252	0.0637408	0.943256	7.002	0.821984	0.409423	7.94526
Bone	1053	1558	NY	2.5	SA-L	0.666853	0.0737712	0.976488	11.5412	0.937261	0.789893	12.5177
Bone	1053	1558	RH-1	2.5	Synergy	0.239436	0.342633	2.26185	7.8474	0.80906	0.715939	10.1092
Bone	1053	1558	SJSA-1	2.5	SA-L	0.497862	0.0896493	1.24493	9.57124	0.914765	0.642264	10.8162
Bone	1053	1558	SK-ES-1	2.5	SA-L	0.2124	0.0990373	1.01782	6.9915	0.845778	0.366415	8.00932
Bone	1053	1558	Saos-2	2.5	SA-L	0.466392	0.109165	1.17123	8.91064	0.948929	0.606379	10.0819
Bone	1053	1558	TC-71	2.5	Synergy	0.402709	0.317219	2.01129	8.46294	0.982008	0.732173	10.4742
Bone	1053	1558	U-2-OS	2.5	SA-L	0.686702	-0.0425449	-0.844554	12.2794	0.928394	0.692862	11.4348
Bone	1053	1561	A673	0.1	Bliss	0.512543	0.00533425	0.0577146	10.2458	0.783058	0.661523	10.3036
Bone	1053	1561	CADO-ES1	0.1	SA-L	0.70063	0.0103694	0.070106	10.0811	0.955154	0.744404	10.1512
Bone	1053	1561	CAL-72	1	SA-L	0.729039	0.00862033	0.0399937	11.8919	0.913666	0.806629	11.9319
Bone	1053	1561	CAL-78	0.1	sub-HSA	0.617772	-0.13358	-2.17991	11.7026	0.864045	0.559619	9.52273
Bone	1053	1561	CHSA8926	0.1	SA-L	0.497216	-0.0742126	-1.59048	11.926	0.711972	0.595267	10.3355
Bone	1053	1561	CS1	1	Bliss	0.454395	0.0193757	0.233466	9.47049	0.833521	0.567276	9.70395
Bone	1053	1561	ES1	0.1	Bliss	0.135161	0.0642367	1.17486	6.0608	0.696046	0.2853	7.23566
Bone	1053	1561	ES4	0.1	SA-L	0.58604	-0.00132135	-0.0125737	12.6266	0.784571	0.745846	12.6141
Bone	1053	1561	ES6	0.1	SA-L	0.520078	-0.060753	-0.88746	11.2231	0.786494	0.579174	10.3356
Bone	1053	1561	ES7	0.1	SA-L	0.232369	0.0465627	0.399598	7.2614	0.884074	0.313825	7.661
Bone	1053	1561	ES8	1	Bliss	0.0752817	0.118072	1.80578	6.37477	0.548776	0.35207	8.18055
Bone	1053	1561	EW-1	0.1	Bliss	0.179446	0.090925	1.38727	6.73181	0.670164	0.398989	8.11908
Bone	1053	1561	EW-11	0.1	Bliss	0.160185	0.00388104	0.00848386	6.25927	0.642361	0.252494	6.26776
Bone	1053	1561	EW-13	0.1	SA-L	0.501256	0.0522439	0.512741	9.44852	0.900494	0.609867	9.96126
Bone	1053	1561	EW-16	0.1	SA-L	0.577231	-0.062486	-1.08462	11.9749	0.772871	0.665968	10.8903
Bone	1053	1561	EW-18	0.1	SA-L	0.346078	-0.0950067	-1.49424	9.21869	0.651848	0.381185	7.72445
Bone	1053	1561	EW-22	0.1	SA-L	0.293103	-0.0119795	-0.154158	8.59195	0.688153	0.41161	8.4378
Bone	1053	1561	EW-24	0.1	SA-L	0.358845	-0.0478994	-0.733566	9.24883	0.683386	0.455905	8.51527
Bone	1053	1561	EW-3	0.1	SA-L	0.410765	-0.0113245	-0.0208064	9.0414	0.747356	0.511473	9.02059
Bone	1053	1561	EW-7	0.1	Bliss	0.0745347	0.0216597	0.76436	5.41392	0.514079	0.185504	6.17828
Bone	1053	1561	G-292-Clone-A141B1	0.1	SA-L	0.539294	-0.105123	-1.69847	11.6271	0.733674	0.589291	9.92868
Bone	1053	1561	H-EMC-SS	0.1	SA-L	0.495178	-0.112624	-2.80587	12.466	0.706841	0.540305	9.66008
Bone	1053	1561	HOS	1	SA-L	0.635502	-0.0619211	-0.633458	11.1392	0.839787	0.68271	10.5057
Bone	1053	1561	HuO-3N1	0.1	Bliss	0.519417	0.0112807	0.180249	10.5231	0.847693	0.625298	10.7034
Bone	1053	1561	HuO9	1	SA-L	0.154033	-0.0600753	-1.45637	7.75462	0.429011	0.217503	6.29825
Bone	1053	1561	MG-63	0.1	Bliss	0.497303	0.0678837	0.554738	9.72173	0.843675	0.670235	10.2765
Bone	1053	1561	MHH-ES-1	0.1	SA-L	0.568587	-0.0557236	-0.687906	10.7343	0.841773	0.603329	10.0464
Bone	1053	1561	NOS-1	0.1	Bliss	0.262944	0.0291637	0.443618	7.50164	0.709408	0.409423	7.94526
Bone	1053	1561	NY	0.1	SA-L	0.769371	-0.0259752	-0.426808	12.9445	0.942087	0.789893	12.5177
Bone	1053	1561	RH-1	1	Bliss	0.46508	0.103242	0.664224	9.44502	0.787343	0.715939	10.1092
Bone	1053	1561	SJSA-1	0.1	Bliss	0.487691	0.0598534	0.90249	9.91369	0.852492	0.642264	10.8162
Bone	1053	1561	SK-ES-1	0.1	Bliss	0.210798	0.0522947	0.623231	7.38609	0.716574	0.366415	8.00932
Bone	1053	1561	Saos-2	0.1	Bliss	0.404603	0.0869519	1.0942	8.98767	0.812336	0.606379	10.0819
Bone	1053	1561	TC-71	0.1	Bliss	0.475201	0.0968329	0.847841	9.62639	0.782597	0.732173	10.4742
Bone	1053	1561	U-2-OS	0.1	SA-L	0.657939	-0.0712522	-1.36402	12.7988	0.846128	0.692862	11.4348
Bone	1054	1372	A673	0.1	Bliss	0.332776	0.0698987	0.682583	8.31984	0.80485	0.500311	9.00242
Bone	1054	1372	CADO-ES1	0.01	IDA	0.526228	0.0292895	0.130264	9.17542	0.972724	0.571095	9.30568
Bone	1054	1372	CAL-72	0.1	IDA	0.5628	-0.00862299	-0.334342	11.1271	0.782767	0.706012	10.7927
Bone	1054	1372	CAL-78	0.01	IDA	0.790725	-0.0169726	-0.626404	14.7033	0.845251	0.915491	14.0769
Bone	1054	1372	CHSA8926	0.1	IDA	0.737382	-0.0274545	-0.862702	15.3777	0.853773	0.831517	14.515
Bone	1054	1372	CS1	0.01	Bliss	0.682528	0.0274256	0.537968	12.4913	0.858288	0.827174	13.0293
Bone	1054	1372	ES1	0.01	sub-HSA	0.333107	-0.0736359	-0.673425	8.0463	0.886138	0.292825	7.37287
Bone	1054	1372	ES4	0.1	Bliss	0.710355	0.0309778	0.712686	13.2782	0.90847	0.816023	13.9909
Bone	1054	1372	ES6	0.1	sub-HSA	0.763308	-0.191733	-3.4835	14.1378	0.901391	0.634206	10.6543
Bone	1054	1372	ES7	0.1	sub-HSA	0.462012	-0.0648578	-0.471878	8.9616	0.934665	0.424916	8.48973
Bone	1054	1372	ES8	0.1	IDA	0.517062	-0.0673642	-0.399443	9.36666	0.910516	0.493894	8.96722
Bone	1054	1372	EW-1	0.01	sub-HSA	0.784751	-0.145768	-2.31142	13.3078	0.883525	0.723221	10.9964
Bone	1054	1372	EW-11	0.01	sub-HSA	0.493142	-0.0766593	-0.791263	9.31108	0.925937	0.449796	8.51982
Bone	1054	1372	EW-16	0.01	IDA	0.598915	-0.0782652	-1.05719	11.0756	0.879637	0.591892	10.0184
Bone	1054	1372	EW-18	0.01	sub-HSA	0.709323	-0.12808	-1.91787	12.566	0.890777	0.652513	10.6482
Bone	1054	1372	EW-22	0.01	sub-HSA	0.760724	-0.0845736	-0.767565	11.1978	0.942728	0.717227	10.4303
Bone	1054	1372	EW-24	0.1	IDA	0.724914	-0.0162881	-0.265506	12.3753	0.935877	0.757178	12.1098
Bone	1054	1372	EW-3	0.1	sub-HSA	0.508451	-0.0580005	-0.533165	9.2288	0.967103	0.465773	8.69563
Bone	1054	1372	EW-7	0.1	IDA	0.31485	0.11357	0.955286	7.65857	0.9536	0.449266	8.61386
Bone	1054	1372	G-292-Clone-A141B1	0.01	sub-HSA	0.865294	-0.108095	-2.36324	14.7783	0.953212	0.794366	12.415
Bone	1054	1372	H-EMC-SS	0.01	IDA	0.629352	-0.0739309	-1.98499	14.3495	0.79841	0.695659	12.3645
Bone	1054	1372	HOS	0.1	IDA	0.500738	0.137169	1.47549	9.46213	0.909049	0.70173	10.9376
Bone	1054	1372	HuO-3N1	0.01	IDA	0.880142	-0.0363482	-1.28631	16.6393	0.968273	0.871442	15.353
Bone	1054	1372	HuO9	0.01	IDA	0.788894	0.0363162	0.52939	11.9239	0.976846	0.844771	12.4533
Bone	1054	1372	MG-63	0.1	Bliss	0.541611	0.0396695	0.44917	10.4529	0.782205	0.743131	10.902
Bone	1054	1372	MHH-ES-1	0.01	sub-HSA	0.735188	-0.166201	-2.49131	12.6526	0.915358	0.619793	10.1613
Bone	1054	1372	NOS-1	0.1	IDA	0.562596	-0.0230804	-0.429536	11.9304	0.764864	0.705374	11.5009
Bone	1054	1372	NY	0.1	IDA	0.640991	0.158915	2.45678	10.8942	0.95343	0.838977	13.351
Bone	1054	1372	RH-1	0.01	sub-HSA	0.808056	-0.219416	-1.882	11.6617	0.894848	0.657809	9.77966
Bone	1054	1372	SJSA-1	0.1	IDA	0.589088	-0.0777359	-2.37504	14.8386	0.678857	0.753255	12.4636
Bone	1054	1372	SK-ES-1	0.01	sub-HSA	0.640431	-0.0550804	-0.43852	10.1823	0.972812	0.60171	9.74376
Bone	1054	1372	Saos-2	0.01	Bliss	0.762749	0.00433913	0.106306	13.6088	0.881473	0.870235	13.7151
Bone	1054	1372	TC-71	0.01	sub-HSA	0.696581	-0.176933	-1.35679	10.8423	0.890782	0.583361	9.48547
Bone	1054	1372	U-2-OS	0.01	IDA	0.743905	-0.0645301	-1.37542	13.6146	0.902894	0.752161	12.2392
Bone	1054	1558	A673	2.5	SA-L	0.454767	0.0652124	0.5619	8.94815	0.922591	0.564101	9.51005
Bone	1054	1558	CADO-ES1	2.5	SA-L	0.591263	0.0429939	0.242116	9.54825	0.946544	0.669303	9.79037
Bone	1054	1558	CAL-72	2.5	SA-L	0.668801	0.00359953	-0.637014	11.6036	0.930202	0.723272	10.9666
Bone	1054	1558	CAL-78	2.5	SA-L	0.846833	-0.00161914	-0.128611	14.1213	0.926498	0.912281	13.9927
Bone	1054	1558	CHSA8926	2.5	SA-L	0.82832	-0.0350194	-1.28792	15.7984	0.954239	0.831337	14.5105
Bone	1054	1558	CS1	2.5	Bliss	0.701016	0.0156325	0.224075	13.1219	0.849366	0.843378	13.346
Bone	1054	1558	ES1	0.625	sub-HSA	0.456206	-0.147658	-1.25803	8.97521	0.918741	0.335259	7.71718
Bone	1054	1558	ES4	0.625	Bliss	0.711697	0.0162209	0.203102	14.0217	0.881325	0.826046	14.2248
Bone	1054	1558	ES6	2.5	SA-L	0.668716	-0.0545471	-0.954461	12.2872	0.92534	0.664136	11.3328
Bone	1054	1558	ES7	2.5	Bliss	0.284186	0.0550801	0.553086	8.02872	0.77554	0.438358	8.58181
Bone	1054	1558	ES8	2.5	SA-L	0.311584	0.123674	0.935391	8.08708	0.862741	0.504183	9.02247
Bone	1054	1558	EW-1	0.625	SA-L	0.628982	-0.0736676	-0.815564	10.8425	0.906867	0.615062	10.0269
Bone	1054	1558	EW-11	2.5	SA-L	0.632206	-0.00493663	-0.326002	11.6863	0.940556	0.665841	11.3603
Bone	1054	1558	EW-13	2.5	SA-L	0.70733	0.028218	0.341987	11.0261	0.968	0.758783	11.3681
Bone	1054	1558	EW-16	0.625	SA-L	0.546932	-0.00539285	-0.0984097	10.5097	0.865596	0.625428	10.4113
Bone	1054	1558	EW-18	0.625	SA-L	0.707482	-0.00062396	0.0129819	11.4935	0.963322	0.730793	11.5065
Bone	1054	1558	EW-22	0.625	SA-L	0.744212	-0.0723572	-0.858127	11.6259	0.916161	0.733136	10.7677
Bone	1054	1558	EW-24	0.625	SA-L	0.72374	0.012272	0.0482031	12.2332	0.957482	0.768345	12.2814
Bone	1054	1558	EW-3	0.625	sub-HSA	0.654068	-0.100412	-0.975274	10.6193	0.951337	0.580418	9.64406
Bone	1054	1558	EW-7	2.5	Bliss	0.390833	0.0783538	0.763513	8.65761	0.85802	0.552891	9.42112
Bone	1054	1558	G-292-Clone-A141B1	2.5	sub-HSA	0.867669	-0.102067	-2.52385	15.2755	0.940281	0.814432	12.7516
Bone	1054	1558	H-EMC-SS	0.625	SA-L	0.721341	-0.0679349	-1.54383	13.8967	0.94008	0.69505	12.3528
Bone	1054	1558	HOS	2.5	Bliss	0.568331	0.140153	1.37454	10.0907	0.906491	0.785291	11.4653
Bone	1054	1558	HuO-3N1	2.5	SA-L	0.879382	-0.0359734	-1.39988	16.7072	0.969571	0.869885	15.3073
Bone	1054	1558	HuO9	0.625	SA-L	0.854442	-0.0699493	-1.28487	13.5076	0.955176	0.82135	12.2227
Bone	1054	1558	MG-63	2.5	SA-L	0.738946	-0.0133728	-0.325942	11.5343	0.939479	0.773015	11.2084
Bone	1054	1558	MHH-ES-1	0.625	sub-HSA	0.645674	-0.0890635	-1.09418	10.9636	0.933766	0.595082	9.86945
Bone	1054	1558	NOS-1	2.5	SA-L	0.599518	0.00160765	-0.0145356	11.9011	0.821984	0.731734	11.8865
Bone	1054	1558	NY	2.5	SA-L	0.691077	0.111314	1.40345	12.3196	0.937261	0.856274	13.723
Bone	1054	1558	RH-1	2.5	SA-L	0.677178	-0.0660208	-0.641934	10.9936	0.80906	0.745788	10.3517
Bone	1054	1558	SJSA-1	0.625	SA-L	0.724575	-0.0095728	-0.170784	12.6344	0.949217	0.753255	12.4636
Bone	1054	1558	SK-ES-1	0.625	SA-L	0.552709	0.0219952	0.162218	9.50826	0.970946	0.591891	9.67048
Bone	1054	1558	Saos-2	2.5	SA-L	0.832958	0.00609509	0.151213	13.9048	0.948929	0.884254	14.056
Bone	1054	1558	TC-71	2.5	sub-HSA	0.721394	-0.112686	-0.855414	10.5692	0.982008	0.620542	9.71377
Bone	1054	1558	U-2-OS	2.5	SA-L	0.781719	-0.0648885	-1.49532	14.1675	0.928394	0.772142	12.6722
Bone	1054	1561	A673	1	Bliss	0.308828	0.105578	1.15915	8.35091	0.726135	0.564101	9.51005
Bone	1054	1561	CADO-ES1	0.1	IDA	0.630492	0.00873901	-0.00791433	9.79828	0.955154	0.669303	9.79037
Bone	1054	1561	CAL-72	0.1	IDA	0.668742	0.0173266	0.0671745	10.8994	0.949026	0.723272	10.9666
Bone	1054	1561	CAL-78	0.1	Bliss	0.768398	0.0196945	0.0998519	13.8928	0.864045	0.912281	13.9927
Bone	1054	1561	CHSA8926	1	Bliss	0.435144	0.00589042	0.270987	14.2395	0.530517	0.831337	14.5105
Bone	1054	1561	CS1	1	Bliss	0.623333	0.0793365	1.49006	11.8559	0.833521	0.843378	13.346
Bone	1054	1561	ES1	0.1	Bliss	0.229706	0.00437613	0.0714055	7.64578	0.696046	0.335259	7.71718
Bone	1054	1561	ES4	1	Bliss	0.583746	0.00932997	0.26942	13.9553	0.717591	0.826046	14.2248
Bone	1054	1561	ES6	0.1	IDA	0.553524	-0.0299846	-0.510734	11.8435	0.786494	0.664136	11.3328
Bone	1054	1561	ES7	0.1	IDA	0.258177	0.128992	1.07337	7.50844	0.884074	0.438358	8.58181
Bone	1054	1561	ES8	0.1	Bliss	0.242512	0.160066	1.28145	7.74102	0.798511	0.504183	9.02247
Bone	1054	1561	EW-1	0.1	IDA	0.428582	-0.0127276	-0.159365	10.1863	0.670164	0.615062	10.0269
Bone	1054	1561	EW-11	1	Bliss	0.303079	0.0324527	1.11519	10.2451	0.498948	0.665841	11.3603
Bone	1054	1561	EW-13	0.1	IDA	0.687917	-0.00268798	-0.494418	11.8625	0.900494	0.758783	11.3681
Bone	1054	1561	EW-16	0.1	IDA	0.490254	-0.00665543	-0.200041	10.6113	0.772871	0.625428	10.4113
Bone	1054	1561	EW-18	1	Bliss	0.326928	0.0680815	1.37837	10.1281	0.5416	0.730793	11.5065
Bone	1054	1561	EW-22	1	IDA	0.46156	-0.0346358	-0.53826	11.306	0.582334	0.733136	10.7677
Bone	1054	1561	EW-24	0.1	IDA	0.528995	-0.0036388	-0.100357	12.3818	0.683386	0.768345	12.2814
Bone	1054	1561	EW-3	0.1	IDA	0.458061	-0.0102606	-0.234709	9.87877	0.747356	0.580418	9.64406
Bone	1054	1561	EW-7	0.1	Bliss	0.257557	0.0232032	0.278464	9.14266	0.514079	0.552891	9.42112
Bone	1054	1561	G-292-Clone-A141B1	1	IDA	0.474108	-0.0151829	-0.486573	13.2382	0.562568	0.814432	12.7516
Bone	1054	1561	H-EMC-SS	0.1	IDA	0.575588	-0.0842849	-2.84821	15.2011	0.706841	0.69505	12.3528
Bone	1054	1561	HOS	0.1	Bliss	0.535266	0.166609	1.83606	9.62921	0.893865	0.785291	11.4653
Bone	1054	1561	HuO-3N1	0.1	Bliss	0.683291	0.0541513	1.34571	13.9616	0.847693	0.869885	15.3073
Bone	1054	1561	HuO9	1	Bliss	0.289388	0.0623621	1.59802	10.6247	0.429011	0.82135	12.2227
Bone	1054	1561	MG-63	1	Bliss	0.456423	0.0565612	0.598377	10.61	0.663102	0.773015	11.2084
Bone	1054	1561	MHH-ES-1	0.1	Bliss	0.432852	0.0720763	0.748833	9.12062	0.841773	0.595082	9.86945
Bone	1054	1561	NOS-1	1	Bliss	0.410528	0.00379862	0.148291	11.7382	0.567583	0.731734	11.8865
Bone	1054	1561	NY	0.1	IDA	0.644537	0.162568	2.53008	11.1929	0.942087	0.856274	13.723
Bone	1054	1561	RH-1	0.1	Bliss	0.587216	0.0808785	0.548898	9.80281	0.887704	0.745788	10.3517
Bone	1054	1561	SJSA-1	1	Bliss	0.44816	0.1165	2.2331	10.2305	0.749626	0.753255	12.4636
Bone	1054	1561	SK-ES-1	0.1	IDA	0.487512	-0.0631918	-0.797212	10.4677	0.716574	0.591891	9.67048
Bone	1054	1561	Saos-2	1	Bliss	0.528668	0.0504772	1.51701	12.539	0.65537	0.884254	14.056
Bone	1054	1561	TC-71	1	IDA	0.415792	-0.00968121	-0.23175	9.94551	0.651867	0.620542	9.71377
Bone	1054	1561	U-2-OS	1	Bliss	0.591981	0.0292089	0.439616	12.2326	0.804016	0.772142	12.6722
Bone	1058	1179	A673	2.5	Bliss	0.140714	0.0722631	1.14161	6.71183	0.596968	0.356765	7.85344
Bone	1058	1179	CADO-ES1	2.5	Synergy	0.121686	0.284245	2.57215	7.71371	0.527655	0.769313	10.2859
Bone	1058	1179	CAL-72	2.5	IDA	0.120058	-0.0032176	-0.156829	10.3215	0.182653	0.639686	10.1647
Bone	1058	1179	CAL-78	0.625	Bliss	0.363905	0.0881489	1.03623	8.94605	0.737142	0.613252	9.98228
Bone	1058	1179	CHSA8926	2.5	Bliss	0.274119	0.00887954	0.186489	7.64155	0.680298	0.415992	7.82804
Bone	1058	1179	CS1	0.625	Bliss	0.219127	0.0118404	0.22657	7.86746	0.559398	0.412886	8.09403
Bone	1058	1179	ES1	2.5	IDA	0.0374815	-0.00269291	-0.157063	5.48485	0.289678	0.120094	5.32779
Bone	1058	1179	ES4	0.625	Bliss	0.32154	0.0514586	0.930243	8.06875	0.74611	0.499925	8.99899
Bone	1058	1179	ES6	0.625	Bliss	0.314803	0.0837648	1.66896	7.5361	0.776337	0.513395	9.20506
Bone	1058	1179	ES7	0.625	Bliss	0.175192	0.137179	1.41492	6.93128	0.772698	0.404261	8.34621
Bone	1058	1179	ES8	0.625	Bliss	0.0569529	0.0172759	0.416741	6.426	0.444611	0.166952	6.84274
Bone	1058	1179	EW-1	0.625	IDA	0.0408414	-0.0019935	-0.132423	6.36834	0.185707	0.209189	6.23591
Bone	1058	1179	EW-11	2.5	Bliss	0.112365	0.0353205	0.822647	5.39813	0.621726	0.237541	6.22078
Bone	1058	1179	EW-13	2.5	Bliss	0.349177	0.0784732	0.771121	8.32876	0.834745	0.512294	9.09988
Bone	1058	1179	EW-16	0.625	Bliss	0.328521	0.0486693	0.716568	8.33333	0.747571	0.504554	9.0499
Bone	1058	1179	EW-18	0.625	IDA	0.242944	-0.0641911	-1.16184	8.48024	0.546596	0.327029	7.3184
Bone	1058	1179	EW-22	0.625	Bliss	0.0156584	0.0591747	2.63333	3.92206	0.4421	0.169267	6.55539
Bone	1058	1179	EW-24	2.5	Bliss	0.259588	0.0921585	1.58182	7.93144	0.643296	0.546789	9.51326
Bone	1058	1179	EW-3	0.625	IDA	0.190794	0.00848872	0.112612	6.8494	0.771268	0.258383	6.96201
Bone	1058	1179	EW-7	0.625	Bliss	0.0427975	0.0462381	1.63195	4.83611	0.427454	0.208293	6.46805
Bone	1058	1179	G-292-Clone-A141B1	0.625	IDA	0.27052	-0.037318	-0.606617	8.08251	0.659462	0.353625	7.47589
Bone	1058	1179	H-EMC-SS	2.5	Bliss	0.383462	0.0732909	1.40267	8.17678	0.85289	0.535535	9.57946
Bone	1058	1179	HOS	2.5	Bliss	0.197405	0.0576987	0.852255	8.72544	0.4322	0.590244	9.5777
Bone	1058	1179	HuO-3N1	0.625	IDA	0.380196	-0.0187368	-0.34269	9.31008	0.726485	0.497545	8.96739
Bone	1058	1179	HuO9	0.625	Bliss	0.095544	0.00226151	0.0634676	5.90653	0.490793	0.199281	5.97
Bone	1058	1179	MG-63	2.5	Bliss	0.13694	0.00788273	0.144756	7.47594	0.45772	0.316401	7.62069
Bone	1058	1179	MHH-ES-1	0.625	Bliss	0.139677	0.0371602	0.680838	7.11408	0.492131	0.348174	7.79492
Bone	1058	1179	NOS-1	2.5	IDA	0.182652	-0.0284404	-0.716151	7.23503	0.520874	0.296063	6.51888
Bone	1058	1179	NY	2.5	IDA	0.197858	-0.033717	-1.21826	10.636	0.304224	0.539541	9.41779
Bone	1058	1179	RH-1	2.5	IDA	0.0502377	-4.07353e-05	-0.00160396	8.50051	0.126597	0.396509	8.49891
Bone	1058	1179	SJSA-1	0.625	IDA	0.32937	-0.0142415	-0.247309	8.4421	0.723606	0.435498	8.19479
Bone	1058	1179	SK-ES-1	0.625	IDA	0.0711267	-0.0264377	-1.12908	7.64622	0.221853	0.201436	6.51714
Bone	1058	1179	Saos-2	0.625	Bliss	0.18953	0.0764776	1.21411	6.38055	0.735066	0.361883	7.59466
Bone	1058	1179	TC-71	2.5	Bliss	0.0819534	0.12408	1.88994	6.76687	0.467415	0.440794	8.65681
Bone	1058	1179	U-2-OS	0.625	IDA	0.384227	-0.0115103	-0.25262	9.99367	0.66692	0.558872	9.74105
Bone	1058	1372	A673	0.1	SA-L	0.192037	0.117158	1.29752	6.55592	0.86666	0.356765	7.85344
Bone	1058	1372	CADO-ES1	0.1	SA-L	0.565426	0.183569	0.937919	9.34795	0.973589	0.769313	10.2859
Bone	1058	1372	CAL-72	0.1	Synergy	0.181998	0.34367	3.71539	6.44929	0.821759	0.639686	10.1647
Bone	1058	1372	CAL-78	0.1	SA-L	0.500973	0.0850665	0.775556	9.20672	0.955626	0.613252	9.98228
Bone	1058	1372	CHSA8926	0.1	SA-L	0.261367	0.0932675	1.6474	6.18064	0.852501	0.415992	7.82804
Bone	1058	1372	CS1	0.1	Bliss	0.214812	0.0916287	1.40538	6.68864	0.742192	0.412886	8.09403
Bone	1058	1372	ES1	0.01	SA-L	0.131739	-0.0188188	-0.326646	5.65443	0.940269	0.120094	5.32779
Bone	1058	1372	ES4	0.1	SA-L	0.439703	0.0107402	0.159778	8.83921	0.901022	0.499925	8.99899
Bone	1058	1372	ES6	0.1	SA-L	0.394971	0.0781228	1.30504	7.90002	0.921499	0.513395	9.20506
Bone	1058	1372	ES7	0.1	SA-L	0.347415	0.0378271	0.283034	8.06317	0.952953	0.404261	8.34621
Bone	1058	1372	ES8	0.1	sub-HSA	0.204883	-0.0518309	-0.485761	7.3285	0.916743	0.166952	6.84274
Bone	1058	1372	EW-1	0.1	SA-L	0.200838	-0.0145585	-0.199832	6.43575	0.890487	0.209189	6.23591
Bone	1058	1372	EW-11	0.1	SA-L	0.255532	-0.0232384	-0.302677	6.52345	0.97791	0.237541	6.22078
Bone	1058	1372	EW-13	0.1	SA-L	0.502437	-0.0143175	-0.143605	9.24349	0.952443	0.512294	9.09988
Bone	1058	1372	EW-16	0.1	SA-L	0.326744	0.112702	1.44729	7.60261	0.87096	0.504554	9.0499
Bone	1058	1372	EW-18	0.1	SA-L	0.269331	0.047686	0.544248	6.77416	0.969385	0.327029	7.3184
Bone	1058	1372	EW-22	0.01	SA-L	0.182191	-0.0186196	-0.201727	6.75712	0.966348	0.169267	6.55539
Bone	1058	1372	EW-24	0.1	SA-L	0.332231	0.178263	2.1359	7.37736	0.933622	0.546789	9.51326
Bone	1058	1372	EW-3	0.1	sub-HSA	0.315145	-0.0606324	-0.580498	7.54251	0.985022	0.258383	6.96201
Bone	1058	1372	EW-7	0.1	SA-L	0.141928	0.0568864	0.77676	5.69129	0.954493	0.208293	6.46805
Bone	1058	1372	G-292-Clone-A141B1	0.1	SA-L	0.266121	0.0469782	0.610156	6.86574	0.885399	0.353625	7.47589
Bone	1058	1372	H-EMC-SS	0.1	Bliss	0.429401	0.023804	0.458872	9.12059	0.846265	0.535535	9.57946
Bone	1058	1372	HOS	0.1	SA-L	0.449675	0.0848173	0.599354	8.97834	0.905545	0.590244	9.5777
Bone	1058	1372	HuO-3N1	0.01	SA-L	0.45215	0.0439906	0.587578	8.37982	0.997178	0.497545	8.96739
Bone	1058	1372	HuO9	0.1	SA-L	0.192241	-0.015315	-0.228312	6.19831	0.887821	0.199281	5.97
Bone	1058	1372	MG-63	0.1	SA-L	0.164177	0.101855	1.15632	6.46437	0.840807	0.316401	7.62069
Bone	1058	1372	MHH-ES-1	0.1	SA-L	0.322415	0.00378625	0.033522	7.7614	0.936838	0.348174	7.79492
Bone	1058	1372	NOS-1	0.1	SA-L	0.162134	0.0926068	1.70189	4.817	0.860428	0.296063	6.51888
Bone	1058	1372	NY	0.1	SA-L	0.442047	0.0663453	0.743677	8.67411	0.942267	0.539541	9.41779
Bone	1058	1372	RH-1	0.1	SA-L	0.26867	0.0889773	0.52188	7.97703	0.90199	0.396509	8.49891
Bone	1058	1372	SJSA-1	0.01	Bliss	0.292922	0.0573841	0.924538	7.27026	0.804382	0.435498	8.19479
Bone	1058	1372	SK-ES-1	0.01	SA-L	0.232141	-0.0427791	-0.472937	6.99008	0.940064	0.201436	6.51714
Bone	1058	1372	Saos-2	0.01	SA-L	0.308552	0.0144484	0.175456	7.4192	0.892555	0.361883	7.59466
Bone	1058	1372	TC-71	0.1	SA-L	0.185379	0.19767	1.53903	7.11778	0.869	0.440794	8.65681
Bone	1058	1372	U-2-OS	0.1	Synergy	0.105501	0.224299	5.57649	4.16456	0.588101	0.558872	9.74105
Bone	1058	1558	A673	2.5	sub-HSA	0.412064	-0.0805156	-0.704308	8.55775	0.929319	0.356765	7.85344
Bone	1058	1558	CADO-ES1	0.625	SA-L	0.712658	0.0566549	0.316127	9.96974	1	0.769313	10.2859
Bone	1058	1558	CAL-72	2.5	SA-L	0.57725	0.0266103	0.244282	9.92039	0.943995	0.639686	10.1647
Bone	1058	1558	CAL-78	2.5	SA-L	0.605633	-0.0415415	-0.415986	10.3983	0.919837	0.613252	9.98228
Bone	1058	1558	CHSA8926	2.5	SA-L	0.373953	0.0371153	0.542232	7.28581	0.988163	0.415992	7.82804
Bone	1058	1558	CS1	2.5	SA-L	0.330237	0.0235547	0.295059	7.79897	0.856876	0.412886	8.09403
Bone	1058	1558	ES1	0.625	SA-L	0.127626	-0.0189933	-0.341646	5.66943	0.904567	0.120094	5.32779
Bone	1058	1558	ES4	2.5	SA-L	0.39589	0.062157	0.91482	8.08417	0.916232	0.499925	8.99899
Bone	1058	1558	ES6	2.5	SA-L	0.504692	-0.0285042	-0.472038	9.67709	0.927526	0.513395	9.20506
Bone	1058	1558	ES7	2.5	SA-L	0.391544	-0.0312726	-0.242723	8.58893	0.891185	0.404261	8.34621
Bone	1058	1558	ES8	2.5	SA-L	0.115858	0.0163195	0.209666	6.63307	0.79171	0.166952	6.84274
Bone	1058	1558	EW-1	0.625	SA-L	0.236959	-0.0516238	-0.669825	6.90574	0.885972	0.209189	6.23591
Bone	1058	1558	EW-11	0.625	sub-HSA	0.310801	-0.0792727	-0.970522	7.1913	0.974692	0.237541	6.22078
Bone	1058	1558	EW-13	0.625	sub-HSA	0.583348	-0.0938019	-0.815328	9.91521	0.955543	0.512294	9.09988
Bone	1058	1558	EW-16	2.5	Bliss	0.36785	0.0646009	0.831055	8.21884	0.857094	0.504554	9.0499
Bone	1058	1558	EW-18	0.625	SA-L	0.357124	-0.0304315	-0.315477	7.63388	0.998971	0.327029	7.3184
Bone	1058	1558	EW-22	0.625	SA-L	0.0955996	0.0709077	0.980534	5.57485	0.983694	0.169267	6.55539
Bone	1058	1558	EW-24	2.5	SA-L	0.421478	0.114242	1.28188	8.23138	0.979758	0.546789	9.51326
Bone	1058	1558	EW-3	2.5	sub-HSA	0.351474	-0.0966561	-0.895551	7.85756	0.986202	0.258383	6.96201
Bone	1058	1558	EW-7	0.625	SA-L	0.16101	0.0219549	0.30133	6.16672	0.878404	0.208293	6.46805
Bone	1058	1558	G-292-Clone-A141B1	2.5	SA-L	0.324339	0.00651991	0.0773902	7.3985	0.93562	0.353625	7.47589
Bone	1058	1558	H-EMC-SS	0.625	SA-L	0.550653	-0.0459525	-0.806018	10.3855	0.942423	0.535535	9.57946
Bone	1058	1558	HOS	2.5	SA-L	0.563001	0.0223402	0.146307	9.43139	0.991693	0.590244	9.5777
Bone	1058	1558	HuO-3N1	0.625	SA-L	0.511533	-0.0489068	-0.700669	9.66806	0.929818	0.497545	8.96739
Bone	1058	1558	HuO9	2.5	SA-L	0.218808	-0.0300485	-0.409895	6.3799	0.947206	0.199281	5.97
Bone	1058	1558	MG-63	2.5	SA-L	0.316662	-0.00958103	-0.0810539	7.70175	0.970545	0.316401	7.62069
Bone	1058	1558	MHH-ES-1	2.5	SA-L	0.347187	-0.0222051	-0.191868	7.98679	0.930326	0.348174	7.79492
Bone	1058	1558	NOS-1	2.5	SA-L	0.240164	0.0330635	0.511697	6.00719	0.922871	0.296063	6.51888
Bone	1058	1558	NY	2.5	SA-L	0.484612	0.0299	0.33146	9.08633	0.95361	0.539541	9.41779
Bone	1058	1558	RH-1	2.5	SA-L	0.373327	-0.0468441	-0.278073	8.77698	0.823393	0.396509	8.49891
Bone	1058	1558	SJSA-1	0.625	SA-L	0.446832	-0.0465832	-0.633645	8.82844	0.919062	0.435498	8.19479
Bone	1058	1558	SK-ES-1	2.5	SA-L	0.231327	-0.0524885	-0.602564	7.1197	0.887818	0.201436	6.51714
Bone	1058	1558	Saos-2	2.5	SA-L	0.349996	-0.000612976	-0.00680962	7.60147	0.965457	0.361883	7.59466
Bone	1058	1558	TC-71	0.625	SA-L	0.301376	0.105996	0.703746	7.95307	0.924179	0.440794	8.65681
Bone	1058	1558	U-2-OS	2.5	sub-HSA	0.64119	-0.11694	-1.70423	11.4453	0.937862	0.558872	9.74105
Bone	1073	1022	A673	0.0625	IDA	0.602577	-0.000683498	-0.0123159	10.5529	0.873102	0.687676	10.5406
Bone	1073	1022	CADO-ES1	0.25	Synergy	0.036317	0.204107	2.30557	5.64073	0.881316	0.271708	7.9463
Bone	1073	1022	CAL-72	0.25	Bliss	0.281276	0.0599057	1.19154	9.19366	0.501937	0.656992	10.3852
Bone	1073	1022	CAL-78	0.0625	Bliss	0.482637	0.136287	1.41201	9.33634	0.894034	0.692633	10.7484
Bone	1073	1022	CHSA8926	0.25	Bliss	0.587823	0.0808013	1.43418	11.8569	0.861964	0.775899	13.2911
Bone	1073	1022	CS1	0.25	IDA	0.602839	-0.0443304	-0.950335	11.9689	0.814022	0.686009	11.0185
Bone	1073	1022	ES1	0.0625	Bliss	0.104504	0.0487968	1.55443	5.07102	0.630739	0.222051	6.62544
Bone	1073	1022	ES4	0.0625	Bliss	0.411104	0.0254528	0.445365	8.95336	0.824182	0.529197	9.39873
Bone	1073	1022	ES6	0.0625	IDA	0.718191	-0.0876527	-1.51318	13.5083	0.903742	0.694071	11.9951
Bone	1073	1022	ES7	0.0625	Bliss	0.153676	0.105226	1.123	6.6293	0.78241	0.326474	7.7523
Bone	1073	1022	ES8	0.25	Bliss	0.155155	0.129087	1.13442	7.17262	0.761965	0.37384	8.30704
Bone	1073	1022	EW-1	0.25	Bliss	0.317923	0.0210226	0.192191	10.1343	0.504967	0.651692	10.3265
Bone	1073	1022	EW-11	0.25	Bliss	0.33362	0.17621	2.90583	8.9577	0.670889	0.759883	11.8635
Bone	1073	1022	EW-13	0.25	Synergy	0.341423	0.209306	1.83608	7.78889	0.961581	0.572892	9.62497
Bone	1073	1022	EW-16	0.25	Bliss	0.436263	0.190858	2.49167	8.88957	0.891787	0.703627	11.3812
Bone	1073	1022	EW-18	0.0625	Bliss	0.570439	0.0546999	0.95752	11.2699	0.800598	0.778856	12.2274
Bone	1073	1022	EW-22	0.0625	Bliss	0.362597	0.117509	1.05118	8.76687	0.78208	0.613306	9.81805
Bone	1073	1022	EW-24	0.0625	IDA	0.695563	-0.0798225	-1.03448	12.1708	0.913767	0.675589	11.1363
Bone	1073	1022	EW-3	0.25	Bliss	0.25278	0.172119	1.84605	7.37264	0.802687	0.530465	9.21869
Bone	1073	1022	EW-7	0.0625	Bliss	0.260387	0.0524415	0.661864	8.20351	0.648676	0.482259	8.86538
Bone	1073	1022	G-292-Clone-A141B1	0.25	Bliss	0.691322	0.0350168	0.508336	13.5668	0.823766	0.881547	14.0751
Bone	1073	1022	H-EMC-SS	0.25	IDA	0.759771	-0.0127183	-0.505467	16.5457	0.87959	0.849116	16.0402
Bone	1073	1022	HOS	0.0625	IDA	0.685641	-0.0385924	-0.424921	10.8563	0.943081	0.686884	10.4313
Bone	1073	1022	HuO-3N1	0.25	Bliss	0.45466	0.0250931	0.557232	11.2859	0.683508	0.701891	11.8431
Bone	1073	1022	HuO9	0.25	Bliss	0.1714	0.117487	2.07668	7.70093	0.491523	0.589986	9.77761
Bone	1073	1022	MG-63	0.25	IDA	0.571926	0.065271	0.446239	10.0741	0.910633	0.700231	10.5203
Bone	1073	1022	MHH-ES-1	0.25	Synergy	0.45426	0.201289	2.28074	9.30928	0.852454	0.768097	11.59
Bone	1073	1022	NOS-1	0.0625	Bliss	0.552701	0.0692811	1.90526	12.7313	0.708921	0.877357	14.6366
Bone	1073	1022	NY	0.25	IDA	0.473029	-0.00326359	-0.112982	13.9192	0.546635	0.860368	13.8062
Bone	1073	1022	RH-1	0.25	Synergy	0.0307001	0.185833	3.21719	6.02144	0.393255	0.549837	9.23863
Bone	1073	1022	SJSA-1	0.0625	IDA	0.650488	-0.016898	-0.356103	12.2314	0.884237	0.715955	11.8753
Bone	1073	1022	SK-ES-1	0.25	Synergy	0.15608	0.251656	3.06985	6.98068	0.634235	0.641462	10.0505
Bone	1073	1022	Saos-2	0.25	Bliss	0.4634	0.0866962	1.24368	9.95166	0.777096	0.70806	11.1953
Bone	1073	1022	TC-71	0.25	Synergy	0.247659	0.275422	1.87936	7.56965	0.905665	0.576851	9.44902
Bone	1073	1022	U-2-OS	0.25	IDA	0.473396	-0.0475795	-1.63289	14.0289	0.560233	0.758731	12.3961
Bone	1083	1558	A673	2.5	SA-L	0.270234	0.000495711	0.00505996	7.30707	0.915462	0.29573	7.31213
Bone	1083	1558	CADO-ES1	2.5	SA-L	0.136082	0.0417085	0.341302	7.08524	0.953999	0.186363	7.42654
Bone	1083	1558	CAL-72	2.5	Bliss	0.47867	0.0935951	0.890872	9.32333	0.88683	0.645293	10.2142
Bone	1083	1558	CAL-78	2.5	SA-L	0.5067	0.161196	1.61089	9.38481	0.929678	0.718417	10.9957
Bone	1083	1558	CHSA8926	2.5	SA-L	0.483415	-0.0373463	-0.564477	9.39199	0.914975	0.48752	8.82751
Bone	1083	1558	CS1	2.5	SA-L	0.276386	0.112377	1.41947	7.03874	0.868625	0.447561	8.45822
Bone	1083	1558	ES1	2.5	SA-L	0.156951	0.0251953	0.357979	6.62417	0.726255	0.250802	6.98214
Bone	1083	1558	ES4	0.625	Bliss	0.561768	0.172922	3.6343	10.9928	0.87168	0.842844	14.6271
Bone	1083	1558	ES6	2.5	SA-L	0.446218	0.104107	1.76332	8.81167	0.91495	0.601482	10.575
Bone	1083	1558	ES7	2.5	SA-L	0.127869	0.044902	0.639597	6.40527	0.723633	0.238755	7.04486
Bone	1083	1558	ES8	2.5	SA-L	0.118407	-0.0111335	-0.151759	6.48483	0.889798	0.12056	6.33307
Bone	1083	1558	EW-1	2.5	SA-L	0.213598	0.0170845	0.218412	6.79903	0.829448	0.278116	7.01744
Bone	1083	1558	EW-11	2.5	SA-L	0.362521	0.0241257	0.27606	7.77226	0.945224	0.409053	8.04832
Bone	1083	1558	EW-13	2.5	SA-L	0.517359	0.0457301	0.406659	9.27353	0.968	0.579604	9.68019
Bone	1083	1558	EW-16	0.625	Bliss	0.406282	0.0738132	0.931359	8.63367	0.870702	0.551388	9.56503
Bone	1083	1558	EW-18	2.5	SA-L	0.329678	0.0348204	0.359861	7.37532	0.991729	0.367538	7.73519
Bone	1083	1558	EW-22	2.5	SA-L	0.272003	0.0392223	0.37087	7.18929	0.968719	0.321275	7.56016
Bone	1083	1558	EW-24	2.5	SA-L	0.32152	0.0713265	0.886758	7.24035	0.933429	0.420864	8.1271
Bone	1083	1558	EW-3	2.5	Synergy	0.337935	0.231647	1.89751	7.80033	0.96655	0.589293	9.69785
Bone	1083	1558	EW-7	2.5	SA-L	0.222892	0.00925891	0.107435	7.17059	0.807795	0.287389	7.27803
Bone	1083	1558	G-292-Clone-A141B1	2.5	SA-L	0.511588	-0.00757394	-0.0829498	9.50393	0.930684	0.541553	9.42098
Bone	1083	1558	H-EMC-SS	2.5	Bliss	0.635877	0.0266863	0.596097	12.5336	0.902745	0.733943	13.1297
Bone	1083	1558	HOS	2.5	Bliss	0.393957	0.0950903	0.698212	8.71342	0.866105	0.564651	9.41164
Bone	1083	1558	HuO-3N1	2.5	SA-L	0.664964	0.00141586	0.0223022	11.5432	0.974049	0.684134	11.5655
Bone	1083	1558	HuO9	0.625	SA-L	0.358951	-0.00297582	-0.0289514	7.8881	0.956932	0.371997	7.85915
Bone	1083	1558	MG-63	2.5	SA-L	0.437154	0.103919	0.81839	8.83151	0.917444	0.589761	9.6499
Bone	1083	1558	MHH-ES-1	2.5	SA-L	0.232978	-0.00337142	-0.02274	7.0399	0.875308	0.261718	7.01716
Bone	1083	1558	NOS-1	2.5	Bliss	0.351127	0.0463999	0.661772	8.24089	0.808794	0.491506	8.90266
Bone	1083	1558	NY	2.5	SA-L	0.757549	-0.0139458	-0.256348	12.9328	0.927937	0.801351	12.6765
Bone	1083	1558	RH-1	0.625	SA-L	0.1433	0.000548997	0.0053871	6.95783	0.937046	0.153513	6.96322
Bone	1083	1558	SJSA-1	2.5	SA-L	0.59494	-0.0337495	-0.499194	10.9949	0.907774	0.618205	10.4957
Bone	1083	1558	SK-ES-1	0.625	SA-L	0.183357	0.018639	0.217746	6.37475	0.969995	0.208244	6.59249
Bone	1083	1558	Saos-2	2.5	SA-L	0.312313	0.0633281	0.718355	7.2472	0.945927	0.397114	7.96556
Bone	1083	1558	TC-71	2.5	SA-L	0.347752	-0.00789825	-0.0515038	8.17473	0.964015	0.35254	8.12323
Bone	1083	1558	U-2-OS	2.5	SA-L	0.681011	-0.0260823	-0.502467	12.4361	0.909292	0.720571	11.9336
Bone	1089	1011	A673	0.625	Synergy	0.3088	0.26945	2.9671	8.24745	0.763469	0.757398	11.2145
Bone	1089	1011	CADO-ES1	0.625	Bliss	0.0457848	0.160864	1.97395	6.33528	0.601315	0.343661	8.30924
Bone	1089	1011	CAL-72	0.625	IDA	0.712523	-0.0445588	-0.701685	12.3426	0.849721	0.786097	11.6409
Bone	1089	1011	CAL-78	2.5	Bliss	0.761673	0.0693072	1.44765	12.3915	0.916736	0.906455	13.8391
Bone	1089	1011	CHSA8926	0.625	Bliss	0.46418	0.104286	2.10399	10.3692	0.776473	0.732114	12.4732
Bone	1089	1011	CS1	2.5	Synergy	0.245873	0.256516	3.69947	7.18176	0.74425	0.675028	10.8812
Bone	1089	1011	ES1	0.625	Bliss	0.376539	0.0732569	0.63092	8.5399	0.859793	0.523144	9.17082
Bone	1089	1011	ES4	2.5	Synergy	0.403305	0.23478	6.30304	9.88835	0.712677	0.895335	16.1914
Bone	1089	1011	ES6	2.5	IDA	0.753778	-0.00230034	-0.102251	16.8828	0.849824	0.884275	16.7806
Bone	1089	1011	ES7	2.5	Bliss	0.296646	0.0259573	0.310305	9.14385	0.569034	0.566931	9.45415
Bone	1089	1011	ES8	2.5	Synergy	0.177809	0.26971	1.92133	7.20656	0.85436	0.523806	9.1279
Bone	1089	1011	EW-1	2.5	Bliss	0.373872	0.135883	1.67184	9.14662	0.722281	0.705759	10.8185
Bone	1089	1011	EW-11	2.5	Bliss	0.192068	0.130942	2.9449	8.31413	0.44819	0.720699	11.259
Bone	1089	1011	EW-13	2.5	Bliss	0.241534	0.169255	2.6619	8.47339	0.554237	0.741159	11.1353
Bone	1089	1011	EW-16	0.625	Bliss	0.799353	0.00535048	0.214264	15.3923	0.876837	0.917735	15.6066
Bone	1089	1011	EW-18	2.5	IDA	0.127233	0.0278972	2.43537	11.2313	0.176068	0.881081	13.6667
Bone	1089	1011	EW-22	0.625	Bliss	0.0375037	0.120447	2.75675	5.35487	0.439525	0.359367	8.11162
Bone	1089	1011	EW-24	0.625	IDA	0.633038	0.106493	3.28672	12.6911	0.797167	0.927699	15.9779
Bone	1089	1011	EW-3	0.625	Bliss	0.0625772	0.0519092	1.62338	6.34552	0.309665	0.369711	7.9689
Bone	1089	1011	EW-7	0.625	Synergy	0.133143	0.306572	3.66008	6.18112	0.721886	0.60912	9.8412
Bone	1089	1011	G-292-Clone-A141B1	2.5	IDA	0.371412	0.120621	4.31997	11.1494	0.530063	0.928254	15.4694
Bone	1089	1011	H-EMC-SS	2.5	Bliss	0.606799	0.144731	3.9258	12.2339	0.880926	0.853113	16.1597
Bone	1089	1011	HOS	2.5	Synergy	0.467784	0.247967	2.00565	9.1123	0.903529	0.792172	11.118
Bone	1089	1011	HuO-3N1	2.5	Bliss	0.74251	0.0998479	3.13168	13.7258	0.921339	0.914275	16.8575
Bone	1089	1011	HuO9	2.5	Bliss	0.531094	0.0165797	0.511683	12.8723	0.620889	0.882081	13.384
Bone	1089	1011	MG-63	2.5	Synergy	0.608156	0.203758	2.35975	10.1662	0.925224	0.877533	12.5259
Bone	1089	1011	MHH-ES-1	2.5	IDA	0.661832	0.0744012	2.31875	12.536	0.769914	0.956217	14.8548
Bone	1089	1011	NOS-1	0.625	Bliss	0.564251	0.0605586	2.05734	13.1693	0.695892	0.897854	15.2266
Bone	1089	1011	NY	0.625	IDA	0.856141	0.0322387	1.02403	14.4384	0.964914	0.920683	15.4624
Bone	1089	1011	RH-1	0.625	Bliss	0.347507	0.140454	0.838734	8.6635	0.808255	0.603721	9.50223
Bone	1089	1011	SJSA-1	2.5	IDA	0.834708	0.0546737	1.80323	14.6467	0.970023	0.916866	16.4499
Bone	1089	1011	SK-ES-1	2.5	Bliss	0.18132	0.0619941	0.978141	8.20561	0.463048	0.525462	9.18376
Bone	1089	1011	Saos-2	0.625	Bliss	0.737556	0.047752	1.38457	13.4561	0.859657	0.913514	14.8407
Bone	1089	1011	TC-71	0.625	Bliss	0.42456	0.136409	1.67893	9.87038	0.656759	0.854148	11.5493
Bone	1089	1011	U-2-OS	0.625	Bliss	0.75774	0.0492579	1.37892	14.5617	0.894761	0.901955	15.9407
Bone	1179	1017	A673	2.5	SA-L	0.131304	-0.00286266	-0.056364	6.77815	0.542774	0.236638	6.72179
Bone	1179	1017	CADO-ES1	10	SA-L	0.00570811	0.0721818	2.9279	4.03723	0.601793	0.12943	6.96513
Bone	1179	1017	CAL-72	2.5	SA-L	0.183491	-0.0141049	-0.18375	6.15417	0.912026	0.185469	5.97042
Bone	1179	1017	CAL-78	2.5	SA-L	0.152682	-0.0242203	-0.407501	5.46249	0.910199	0.140307	5.05499
Bone	1179	1017	CS1	2.5	SA-L	0.309893	-0.0306658	-0.402374	7.4192	0.882671	0.316343	7.01683
Bone	1179	1017	ES1	10	SA-L	0.0147965	0.00776232	0.815016	2.96866	0.404496	0.0557796	3.78367
Bone	1179	1017	ES4	10	SA-L	0.384457	-0.0941622	-4.10616	15.2287	0.44436	0.653286	11.1225
Bone	1179	1017	ES6	2.5	sub-HSA	0.524303	-0.0755511	-1.01734	9.84599	0.923236	0.485751	8.82866
Bone	1179	1017	ES7	10	Bliss	0.0334185	0.0163436	0.807904	5.90026	0.24349	0.20437	6.70817
Bone	1179	1017	ES8	2.5	SA-L	0.035783	0.00685447	0.249921	5.15262	0.664807	0.0641351	5.40254
Bone	1179	1017	EW-1	10	SA-L	0.0287069	0.00781989	0.546357	3.74223	0.388918	0.0939191	4.28859
Bone	1179	1017	EW-11	2.5	Bliss	0.342809	0.00218186	0.0266299	8.33666	0.795642	0.4336	8.36329
Bone	1179	1017	EW-16	10	Bliss	0.150704	0.0278988	0.653519	6.19292	0.570655	0.312978	6.84644
Bone	1179	1017	EW-18	10	SA-L	0.101205	0.0336456	0.866018	3.6566	0.881721	0.152941	4.52262
Bone	1179	1017	EW-22	2.5	SA-L	0.132862	-0.0749207	-1.57984	7.548	0.474651	0.12207	5.96816
Bone	1179	1017	EW-24	10	SA-L	0.60479	-0.0679335	-0.970534	11.3563	0.860276	0.624051	10.3857
Bone	1179	1017	EW-3	2.5	SA-L	0.216209	-0.0439967	-0.843955	8.53422	0.482899	0.356622	7.69027
Bone	1179	1017	EW-7	2.5	SA-L	0.0618572	0.0017195	0.0556327	3.93014	0.958328	0.0663412	3.98578
Bone	1179	1017	G-292-Clone-A141B1	2.5	sub-HSA	0.748742	-0.159644	-2.63078	13.4251	0.878702	0.670418	10.7943
Bone	1179	1017	H-EMC-SS	10	sub-HSA	0.693302	-0.123027	-2.89482	14.4387	0.875503	0.651368	11.5439
Bone	1179	1017	HOS	10	SA-L	0.249119	0.00642927	0.081908	6.99087	0.854016	0.299232	7.07277
Bone	1179	1017	HuO-3N1	2.5	SA-L	0.465727	-0.0262535	-0.361136	8.73699	0.969854	0.453133	8.37585
Bone	1179	1017	HuO9	10	SA-L	0.0677208	0.0216211	0.630096	4.28116	0.753394	0.118586	4.91125
Bone	1179	1017	MG-63	10	SA-L	0.237324	-0.0508479	-0.615161	7.77154	0.708643	0.263145	7.15638
Bone	1179	1017	MHH-ES-1	2.5	SA-L	0.182658	-0.00234133	0.0723399	6.43553	0.692603	0.255948	6.50787
Bone	1179	1017	NOS-1	2.5	SA-L	0.224235	0.059868	0.931261	5.70934	0.931503	0.304994	6.6406
Bone	1179	1017	NY	10	SA-L	0.194227	0.0210835	0.348335	5.49113	0.929463	0.231651	5.83947
Bone	1179	1017	RH-1	10	SA-L	0.00160866	0.00922545	2.29141	1.76865	0.691831	0.0156601	4.06006
Bone	1179	1017	SJSA-1	10	SA-L	0.370368	0.038719	0.55752	8.05429	0.872681	0.46877	8.61181
Bone	1179	1017	SK-ES-1	2.5	SA-L	0.0496987	-0.0230383	-1.22051	5.18244	0.462818	0.0576044	3.96193
Bone	1179	1017	Saos-2	10	sub-HSA	0.3327	-0.0766457	-0.983203	7.84443	0.863102	0.296668	6.86123
Bone	1179	1017	TC-71	10	Bliss	0.0321847	0.0815116	2.07974	5.05788	0.527244	0.215643	7.13762
Bone	1179	1017	U-2-OS	2.5	SA-L	0.357834	-0.0580847	-0.772711	7.78164	0.910906	0.329398	7.00893
Bone	1179	1022	A673	0.25	SA-L	0.0877645	0.106781	2.37544	4.60824	0.733959	0.262646	6.98368
Bone	1179	1022	CADO-ES1	0.25	Synergy	0.00537253	0.129879	3.66203	3.4883	0.881316	0.151605	7.15033
Bone	1179	1022	CAL-72	0.25	Synergy	0.0178751	0.0753199	3.77198	2.21578	0.501937	0.186089	5.98776
Bone	1179	1022	CAL-78	0.0625	SA-L	0.165663	-0.00229291	0.255933	5.38018	0.894034	0.181021	5.63611
Bone	1179	1022	CHSA8926	0.25	Bliss	0.409295	0.00531101	0.0888243	8.93595	0.82625	0.501793	9.02477
Bone	1179	1022	CS1	0.25	SA-L	0.117792	0.149458	2.7304	4.42558	0.814022	0.328263	7.15599
Bone	1179	1022	ES1	0.25	Bliss	0.0101738	0.0395123	1.48587	3.23864	0.301437	0.108674	4.72451
Bone	1179	1022	ES4	0.0625	Synergy	0.296438	0.239588	3.98032	7.02915	0.830271	0.645604	11.0095
Bone	1179	1022	ES6	0.0625	SA-L	0.435849	0.0176923	0.267273	8.77934	0.903742	0.500996	9.04661
Bone	1179	1022	ES7	0.25	Bliss	0.0276242	0.0637289	2.313	4.18368	0.484348	0.185476	6.49669
Bone	1179	1022	ES8	0.25	Synergy	0.0028731	0.0367957	3.60612	1.48284	0.761965	0.0526568	5.08896
Bone	1179	1022	EW-1	0.25	Synergy	0.00908969	0.0365191	3.39748	0.756201	0.504967	0.0886794	4.15368
Bone	1179	1022	EW-11	0.25	Bliss	0.306127	0.0305039	0.454766	8.3541	0.699074	0.481538	8.80887
Bone	1179	1022	EW-13	0.25	SA-L	0.537545	0.186034	1.78024	9.48817	0.960139	0.753618	11.2684
Bone	1179	1022	EW-16	0.25	SA-L	0.220158	0.0828784	1.23447	5.94421	0.891787	0.34016	7.17868
Bone	1179	1022	EW-18	0.0625	SA-L	0.181523	-0.00151799	0.0079657	5.72987	0.800598	0.223221	5.73784
Bone	1179	1022	EW-22	0.0625	Synergy	0.0328038	0.109971	3.30829	3.066	0.78208	0.18101	6.37429
Bone	1179	1022	EW-24	0.0625	SA-L	0.566722	0.0248971	0.284266	10.3776	0.913767	0.647087	10.6619
Bone	1179	1022	EW-3	0.25	Bliss	0.193201	0.0979534	1.21278	6.61399	0.802687	0.362827	7.82677
Bone	1179	1022	EW-7	0.0625	Synergy	0.00806756	0.0349033	3.27818	0.707593	0.647725	0.0663412	3.98578
Bone	1179	1022	G-292-Clone-A141B1	0.25	SA-L	0.581701	-0.0243348	-0.396374	11.26	0.823766	0.676424	10.8637
Bone	1179	1022	H-EMC-SS	0.25	Bliss	0.520006	0.0323872	0.405164	10.7392	0.87959	0.62847	11.1444
Bone	1179	1022	HOS	0.25	Synergy	0.0368777	0.167951	3.80804	3.12711	0.831446	0.249203	6.93515
Bone	1179	1022	HuO-3N1	0.25	Bliss	0.212247	0.0586733	1.23329	6.35187	0.683508	0.396444	7.58516
Bone	1179	1022	HuO9	0.25	SA-L	0.0256478	0.0325409	1.88159	2.88443	0.491523	0.118366	4.76602
Bone	1179	1022	MG-63	0.25	Synergy	0.0457862	0.197923	3.45907	3.73991	0.910633	0.267811	7.19898
Bone	1179	1022	MHH-ES-1	0.25	SA-L	0.172331	0.00610719	0.385445	5.6937	0.852454	0.206059	6.07915
Bone	1179	1022	NOS-1	0.0625	Bliss	0.105488	0.0870452	2.14365	3.9999	0.708921	0.270866	6.14356
Bone	1179	1022	NY	0.0625	SA-L	0.147647	0.0418887	0.865736	4.7989	0.858762	0.220267	5.66463
Bone	1179	1022	RH-1	0.25	SA-L	0.000306903	0.00331685	2.87049	0.462094	0.393255	0.0101684	3.33259
Bone	1179	1022	SJSA-1	0.25	Bliss	0.245221	0.0756251	1.3806	6.97646	0.717375	0.448478	8.35706
Bone	1179	1022	SK-ES-1	0.25	SA-L	0.0104677	0.0320843	2.74034	1.48032	0.634235	0.0664599	4.22066
Bone	1179	1022	Saos-2	0.25	SA-L	0.114998	0.0851588	1.85029	4.47254	0.777096	0.2556	6.32282
Bone	1179	1022	TC-71	0.25	Synergy	0.0214811	0.17715	3.59333	3.57594	0.905665	0.219401	7.16927
Bone	1179	1022	U-2-OS	0.25	Synergy	0.0611085	0.118689	4.07988	2.68545	0.560233	0.318169	6.76533
Bone	1190	1022	A673	0.25	SA-L	0.014316	0.0196127	1.72751	1.20384	0.802151	0.0422972	2.93135
Bone	1190	1022	CADO-ES1	0.25	SA-L	0.0018635	0.00853838	1.84539	2.34076	0.955215	0.0108896	4.18615
Bone	1190	1022	CAL-72	0.25	SA-L	0.579294	-0.194284	-2.95947	12.4734	0.683878	0.562981	9.51389
Bone	1190	1022	CAL-78	0.0625	SA-L	0.271074	0.0332248	0.356503	7.10574	0.930526	0.327018	7.46224
Bone	1190	1022	CHSA8926	0.0625	Bliss	0.571947	0.0184269	0.357283	11.6411	0.838225	0.704314	11.9983
Bone	1190	1022	CS1	0.0625	SA-L	0.160085	0.156318	2.35024	5.00824	0.915181	0.345728	7.35847
Bone	1190	1022	ES1	0.25	SA-L	0.00179119	0.00658159	2.86319	-1.78009	0.62148	0.0134723	1.08309
Bone	1190	1022	ES4	0.0625	SA-L	0.0919155	0.0428312	1.48183	2.01928	0.830271	0.162292	3.50111
Bone	1190	1022	ES6	0.0625	SA-L	0.337337	0.159615	2.62382	6.67902	0.956086	0.519777	9.30284
Bone	1190	1022	ES7	0.0625	SA-L	0.00586957	0.0055582	1.13643	0.881942	0.729515	0.0156649	2.01837
Bone	1190	1022	ES8	0.25	SA-L	0.000851869	0.00255962	1.86642	-0.187629	0.801497	0.0042564	1.67879
Bone	1190	1022	EW-1	0.0625	SA-L	0.0118427	0.0230581	2.30612	0.20454	0.826914	0.0422061	2.51066
Bone	1190	1022	EW-11	0.0625	SA-L	0.22233	0.0184632	0.276744	6.07767	0.910347	0.264507	6.35442
Bone	1190	1022	EW-13	0.25	SA-L	0.0520557	0.043222	1.32835	3.16748	0.961581	0.0991082	4.49583
Bone	1190	1022	EW-16	0.0625	SA-L	0.0912425	0.021652	0.657194	3.00956	0.904087	0.124871	3.66675
Bone	1190	1022	EW-18	0.0625	Bliss	0.603934	0.103394	1.89524	11.4058	0.819015	0.863632	13.3011
Bone	1190	1022	EW-22	0.0625	SA-L	0.00865798	0.00655365	1.10092	0.301222	0.802609	0.0189527	1.40214
Bone	1190	1022	EW-24	0.0625	SA-L	0.453444	-0.0470148	-0.557511	8.87432	0.928215	0.437861	8.31681
Bone	1190	1022	EW-3	0.0625	SA-L	0.0161621	0.0189009	1.53642	1.15631	0.951342	0.0368564	2.69274
Bone	1190	1022	EW-7	0.0625	SA-L	0.0158171	0.0052526	0.559516	2.00163	0.649626	0.0324336	2.56115
Bone	1190	1022	G-292-Clone-A141B1	0.25	SA-L	0.751168	0.0382308	1.37689	14.1495	0.849051	0.929742	15.5264
Bone	1190	1022	H-EMC-SS	0.0625	SA-L	0.407954	0.0747626	1.27453	7.75269	0.962215	0.501672	9.02722
Bone	1190	1022	HOS	0.25	SA-L	0.00875398	0.0328491	2.52804	1.72039	0.878826	0.0473393	4.24843
Bone	1190	1022	HuO-3N1	0.0625	Bliss	0.421269	0.0701357	1.08556	8.84467	0.862717	0.569601	9.93023
Bone	1190	1022	HuO9	0.0625	SA-L	0.0260444	0.014648	1.01919	1.8728	0.712302	0.057128	2.89198
Bone	1190	1022	MG-63	0.25	Synergy	0.0100219	0.0551989	3.47167	1.0188	0.874716	0.0745622	4.49047
Bone	1190	1022	MHH-ES-1	0.25	SA-L	0.009827	0.0271884	2.78241	0.325374	0.823963	0.0444551	3.10778
Bone	1190	1022	NOS-1	0.0625	Synergy	0.302179	0.320763	6.96489	8.25618	0.69395	0.897676	15.2211
Bone	1190	1022	NY	0.0625	SA-L	0.144618	0.0178249	0.376305	4.9162	0.825487	0.196785	5.29251
Bone	1190	1022	RH-1	0.25	SA-L	0.000102505	0.00104499	2.88424	-1.03555	0.461549	0.00248618	1.84869
Bone	1190	1022	SJSA-1	0.0625	SA-L	0.317034	0.0053185	0.079558	7.05303	0.91073	0.35395	7.13259
Bone	1190	1022	SK-ES-1	0.25	SA-L	0.00440014	0.00699516	1.73411	-0.0730897	0.679496	0.0167702	1.66102
Bone	1190	1022	Saos-2	0.25	Bliss	0.13448	0.067769	1.30527	5.27265	0.739819	0.273377	6.57792
Bone	1190	1022	TC-71	0.25	SA-L	0.00168202	0.00933373	2.72589	-0.0364604	0.886369	0.0124279	2.68943
Bone	1190	1022	U-2-OS	0.0625	Synergy	0.197693	0.65696	10.9124	4.64752	0.961228	0.888689	15.5599
Bone	1190	1179	A673	0.625	IDA	0.0152472	0.0169888	1.5011	1.43025	0.762129	0.0422972	2.93135
Bone	1190	1179	CADO-ES1	0.625	IDA	0.00139412	0.00856113	2.10881	2.07735	0.9142	0.0108896	4.18615
Bone	1190	1179	CAL-72	0.625	IDA	0.529232	-0.181123	-3.10118	12.6151	0.618332	0.562981	9.51389
Bone	1190	1179	CAL-78	0.625	sub-HSA	0.582602	-0.318122	-3.55399	11.0162	0.808761	0.327018	7.46224
Bone	1190	1179	CHSA8926	0.625	IDA	0.41161	-0.0258612	-0.825216	12.8236	0.547694	0.704314	11.9983
Bone	1190	1179	CS1	0.625	IDA	0.291332	-0.0544983	-0.866613	8.22509	0.68503	0.345728	7.35847
Bone	1190	1179	ES1	0.625	IDA	0.0021051	0.00611902	2.53135	-1.44825	0.610446	0.0134723	1.08309
Bone	1190	1179	ES4	0.625	IDA	0.100882	0.0233017	0.815876	2.68523	0.765186	0.162292	3.50111
Bone	1190	1179	ES6	0.625	IDA	0.40662	-0.0318616	-0.681553	9.98439	0.720997	0.519777	9.30284
Bone	1190	1179	ES7	0.625	IDA	0.00433426	0.00437615	1.19032	0.828057	0.556046	0.0156649	2.01837
Bone	1190	1179	ES8	0.625	IDA	0.000498486	0.00148848	1.86013	-0.181339	0.466819	0.0042564	1.67879
Bone	1190	1179	EW-1	0.625	IDA	0.0113912	-0.00129157	-0.261883	2.77255	0.239293	0.0422061	2.51066
Bone	1190	1179	EW-11	0.625	sub-HSA	0.334473	-0.150373	-2.44429	8.79871	0.696011	0.264507	6.35442
Bone	1190	1179	EW-13	0.625	IDA	0.0970759	-0.0104337	-0.123456	4.61929	0.866068	0.0991082	4.49583
Bone	1190	1179	EW-16	0.625	IDA	0.0568001	0.0512098	1.93968	1.72707	0.86497	0.124871	3.66675
Bone	1190	1179	EW-18	0.625	Bliss	0.57212	0.0221591	0.582542	12.7185	0.688116	0.863632	13.3011
Bone	1190	1179	EW-22	0.625	IDA	0.00995777	0.00143728	0.264242	1.1379	0.601235	0.0189527	1.40214
Bone	1190	1179	EW-24	0.625	IDA	0.469114	-0.127561	-1.80774	10.1246	0.780049	0.437861	8.31681
Bone	1190	1179	EW-3	0.625	IDA	0.026597	0.00127844	0.0941327	2.5986	0.756324	0.0368564	2.69274
Bone	1190	1179	EW-7	0.625	sub-HSA	0.174781	-0.160426	-5.62967	8.19082	0.442587	0.0324336	2.56115
Bone	1190	1179	G-292-Clone-A141B1	0.625	IDA	0.834481	-0.00129979	-0.0566522	15.5831	0.896142	0.929742	15.5264
Bone	1190	1179	H-EMC-SS	0.625	Bliss	0.352777	0.0560604	1.12648	7.90075	0.814949	0.501672	9.02722
Bone	1190	1179	HOS	0.625	IDA	0.0145589	0.0235153	1.56949	2.67894	0.804282	0.0473393	4.24843
Bone	1190	1179	HuO-3N1	0.625	IDA	0.488378	-0.0117479	-0.190919	10.1211	0.836779	0.569601	9.93023
Bone	1190	1179	HuO9	0.625	IDA	0.0222391	0.00648549	0.587109	2.30487	0.502811	0.057128	2.89198
Bone	1190	1179	MG-63	0.625	Synergy	0.00703661	0.0568299	4.07315	0.417314	0.856553	0.0745622	4.49047
Bone	1190	1179	MHH-ES-1	0.625	IDA	0.00874173	0.0142156	1.84905	1.25873	0.488841	0.0444551	3.10778
Bone	1190	1179	NOS-1	0.625	IDA	0.315389	0.0908513	3.83574	11.3853	0.452546	0.897676	15.2211
Bone	1190	1179	NY	0.625	sub-HSA	0.401184	-0.300758	-7.13864	12.4312	0.510336	0.196785	5.29251
Bone	1190	1179	RH-1	0.625	IDA	0.00158087	-0.00118555	-1.66245	3.51114	0.159008	0.00248618	1.84869
Bone	1190	1179	SJSA-1	0.625	sub-HSA	0.550577	-0.298343	-5.66315	12.7957	0.712625	0.35395	7.13259
Bone	1190	1179	SK-ES-1	0.625	IDA	0.0131879	-0.00865681	-1.98556	3.64658	0.270185	0.0167702	1.66102
Bone	1190	1179	Saos-2	0.625	IDA	0.1704	-0.00834861	-0.172962	6.75088	0.592777	0.273377	6.57792
Bone	1190	1179	TC-71	0.625	IDA	0.00342287	0.00602513	1.47595	1.21348	0.760222	0.0124279	2.68943
Bone	1190	1179	U-2-OS	0.625	Bliss	0.549117	0.0561855	2.02244	13.5375	0.68006	0.888689	15.5599
Bone	1372	1011	A673	2.5	Bliss	0.22276	0.166713	2.21047	7.96147	0.602691	0.646224	10.1719
Bone	1372	1011	CADO-ES1	2.5	IDA	0.273669	0.15378	2.31074	9.40436	0.461054	0.927113	11.7151
Bone	1372	1011	CAL-72	2.5	IDA	0.440812	-0.0817077	-0.791461	9.18738	0.842738	0.426116	8.39592
Bone	1372	1011	CAL-78	2.5	Bliss	0.626083	0.163745	2.26071	10.635	0.916736	0.861565	12.8957
Bone	1372	1011	CHSA8926	2.5	Bliss	0.324238	0.0933323	1.763	8.1782	0.735555	0.567694	9.9412
Bone	1372	1011	CS1	2.5	Bliss	0.307246	0.0538393	0.753872	8.0934	0.74425	0.485167	8.84727
Bone	1372	1011	ES1	2.5	Bliss	0.785099	0.0352764	0.687946	12.3767	0.910881	0.90064	13.0646
Bone	1372	1011	ES4	2.5	IDA	0.599367	-0.00326802	-0.113581	14.5809	0.712677	0.836423	14.4673
Bone	1372	1011	ES6	2.5	Bliss	0.693	0.00169942	0.051059	14.6852	0.849824	0.817463	14.7363
Bone	1372	1011	ES7	0.625	Bliss	0.611345	0.014719	0.320876	12.1223	0.707306	0.885139	12.4432
Bone	1372	1011	ES8	0.625	IDA	0.836461	-0.00331848	-0.0725897	12.4376	0.901037	0.924648	12.365
Bone	1372	1011	EW-1	2.5	Bliss	0.613704	0.0333731	0.873423	12.6001	0.722281	0.89588	13.4736
Bone	1372	1011	EW-11	0.625	Bliss	0.53391	0.0128983	0.400924	13.0904	0.629859	0.868143	13.4913
Bone	1372	1011	EW-13	0.625	IDA	0.503692	0.0841931	2.32543	11.7872	0.635198	0.925507	14.1126
Bone	1372	1011	EW-16	2.5	Bliss	0.521926	0.183823	3.0739	10.2692	0.850305	0.829995	13.3431
Bone	1372	1011	EW-18	2.5	IDA	0.134862	0.0206288	1.94976	11.7628	0.176068	0.88313	13.7126
Bone	1372	1011	EW-22	0.625	IDA	0.325172	0.0708744	1.78901	10.6059	0.439525	0.901078	12.3949
Bone	1372	1011	EW-24	2.5	IDA	0.498797	0.144509	4.06312	11.4439	0.702863	0.915264	15.507
Bone	1372	1011	EW-3	2.5	Synergy	0.138971	0.0804107	3.91126	9.60514	0.240585	0.911866	13.5164
Bone	1372	1011	EW-7	0.625	Synergy	0.293453	0.321548	4.03572	8.28243	0.721886	0.851935	12.3182
Bone	1372	1011	G-292-Clone-A141B1	2.5	Bliss	0.133597	0.100059	2.14759	6.25128	0.530063	0.440807	8.39888
Bone	1372	1011	H-EMC-SS	2.5	Synergy	0.331335	0.172589	3.24043	6.94051	0.880926	0.572039	10.1809
Bone	1372	1011	HOS	0.625	IDA	0.729202	0.0466841	0.460925	10.8405	0.957166	0.810608	11.3014
Bone	1372	1011	HuO-3N1	2.5	Bliss	0.782852	0.0399311	1.29432	14.7501	0.921339	0.893029	16.0444
Bone	1372	1011	HuO9	2.5	Synergy	0.265524	0.242917	3.92216	8.36507	0.620889	0.818893	12.2872
Bone	1372	1011	MG-63	2.5	IDA	0.675961	-0.0705028	-0.64319	10.7862	0.925224	0.65439	10.143
Bone	1372	1011	MHH-ES-1	2.5	Bliss	0.650491	0.0466852	0.869752	12.4472	0.769914	0.905577	13.3169
Bone	1372	1011	NOS-1	2.5	Synergy	0.0960693	0.206147	4.99189	4.52071	0.554916	0.544616	9.5126
Bone	1372	1011	NY	2.5	Bliss	0.600596	0.140744	2.31273	10.9264	0.889791	0.833162	13.2391
Bone	1372	1011	RH-1	0.625	Bliss	0.535864	0.176626	1.58693	9.80721	0.808255	0.881516	11.3941
Bone	1372	1011	SJSA-1	2.5	IDA	0.391122	0.158754	2.052	7.7831	0.970023	0.566869	9.8351
Bone	1372	1011	SK-ES-1	2.5	IDA	0.379215	0.0474422	1.71684	11.7207	0.463048	0.921412	13.4375
Bone	1372	1011	Saos-2	2.5	Bliss	0.499862	0.181741	3.57114	10.5416	0.76817	0.887307	14.1127
Bone	1372	1011	TC-71	0.625	Bliss	0.393472	0.110683	1.14416	9.57948	0.656759	0.767642	10.7236
Bone	1372	1011	U-2-OS	2.5	IDA	0.161589	0.121427	2.37691	4.34976	0.865168	0.326273	6.72668
Bone	1372	1013	A673	1	sub-HSA	0.806659	-0.129605	-1.97766	13.0966	0.90485	0.748249	11.1189
Bone	1372	1013	CADO-ES1	1	SA-L	0.911766	-0.0254973	-0.539048	12.2973	0.953343	0.929661	11.7582
Bone	1372	1013	CAL-72	2	SA-L	0.542238	-0.0628791	-0.587008	9.79351	0.912866	0.525328	9.2065
Bone	1372	1013	CAL-78	2	Bliss	0.668415	0.0964193	1.42758	11.3615	0.895008	0.85443	12.789
Bone	1372	1013	CHSA8926	2	SA-L	0.339673	0.163538	2.72592	7.25438	0.88173	0.57046	9.98029
Bone	1372	1013	CS1	2	SA-L	0.405256	0.0512271	0.604098	8.60104	0.878019	0.519909	9.20514
Bone	1372	1013	ES1	1	Bliss	0.6129	0.0510435	1.05336	11.8796	0.743595	0.893401	12.933
Bone	1372	1013	ES4	2	SA-L	0.795883	-0.00497554	-0.403357	14.2456	0.977567	0.809015	13.8423
Bone	1372	1013	ES6	2	sub-HSA	0.798302	-0.159256	-4.00656	16.3024	0.885077	0.719509	12.2958
Bone	1372	1013	ES7	1	Bliss	0.638449	0.0228203	0.541555	12.2371	0.732482	0.903705	12.7787
Bone	1372	1013	ES8	2	Bliss	0.699151	0.031106	0.322032	11.6252	0.811473	0.899816	11.9472
Bone	1372	1013	EW-1	1	Bliss	0.704993	0.120206	2.09051	11.6673	0.908939	0.907936	13.7578
Bone	1372	1013	EW-11	2	SA-L	0.7357	-0.0555446	-1.44807	14.3526	0.82161	0.827931	12.9045
Bone	1372	1013	EW-13	1	SA-L	0.853494	0.00399459	-0.018079	13.7665	0.940322	0.911732	13.7484
Bone	1372	1013	EW-16	2	SA-L	0.712677	0.0261121	0.254324	12.1782	0.949846	0.777837	12.4325
Bone	1372	1013	EW-18	1	SA-L	0.864692	-0.0442617	-1.17071	14.8565	0.94554	0.865845	13.6858
Bone	1372	1013	EW-22	2	SA-L	0.860715	-0.0732195	-1.40884	13.334	0.931212	0.845229	11.9252
Bone	1372	1013	EW-24	1	SA-L	0.770646	0.100727	2.64402	13.0291	0.947303	0.919856	15.6731
Bone	1372	1013	EW-3	1	SA-L	0.783759	0.0488298	0.857967	12.1532	0.954645	0.871912	13.0112
Bone	1372	1013	EW-7	1	Bliss	0.626125	0.0889082	1.24097	11.0442	0.845791	0.848237	12.2852
Bone	1372	1013	G-292-Clone-A141B1	1	SA-L	0.544244	0.0425115	0.475893	9.92845	0.927007	0.633228	10.4043
Bone	1372	1013	H-EMC-SS	2	SA-L	0.328939	0.12069	2.27193	6.64673	0.907037	0.495011	8.91866
Bone	1372	1013	HOS	2	SA-L	0.733651	-0.0392724	-0.674484	12.0011	0.897884	0.773167	11.3266
Bone	1372	1013	HuO-3N1	1	SA-L	0.846946	-0.00269385	-0.127986	16.4262	0.937892	0.900112	16.2983
Bone	1372	1013	HuO9	1	Bliss	0.532793	0.0874383	1.29134	10.8697	0.758685	0.817364	12.1611
[truncated: 35,901 more rows]
