# Supplementary material for: A pan-cancer screen identifies drug combination benefit in cancer cell lines at the individual and population level
Source: Cell Rep Med. 2024 Aug 20;5(8):101687. doi: 10.1016/j.xcrm.2024.101687 (PMC11384948; doi:10.1016/j.xcrm.2024.101687)
Supplement: Table S3. Table with classified responses for efficacious combination benefit (ECB) for all cell line and drug combinations tested [file mmc4.xlsx]

## Sheet: info
Tissue	tissue
LIBRARY_ID	Library drug ID
ANCHOR_ID	Anchor drug ID
CELL_LINE_NAME	Name of the cell line
ANCHOR_CONC	Anchor drug concentration
Endpoint	Combination response class
SYNERGY_OBS_EMAX	Observed viability at highest concentration (Emax)
SYNERGY_DELTA_EMAX	Excess over Bliss, Emax dimension (Units are % viability)
SYNERGY_DELTA_XMID	Excess over Bliss, Xmid dimension (units are 2-fold concentration change)
SYNERGY_XMID	Standardized concentration combo IC50 (9 = emax, 10=2-fold higher, 8 is 2-fold lower)
ANCHOR_VIABILITY	Viability after anchor treatment
LIBRARY_EMAX	Viability after library treatment at highest concentration (emax)
LIBRARY_XMID	Standardized concentration IC50, in xmid units of 2-fold concentration differences
ANCHOR_NAME	Name of anchor drug
LIBRARY_NAME	Name of library drug
UUID	Drug combination anchor-library (Unique identified)
ANCHOR_TARGET	Anchor drug target
LIBRARY_TARGET	Library drug target
NUUID	Drug combination anchor-library + anchor target – library target
ECB	Response shows efficacious combination benefit

## Sheet: Table3
tissue	LIBRARY_ID	ANCHOR_ID	CELL_LINE_NAME	ANCHOR_CONC	Endpoint	SYNERGY_OBS_EMAX	SYNERGY_DELTA_EMAX	SYNERGY_DELTA_XMID	SYNERGY_XMID	ANCHOR_VIABILITY	LIBRARY_EMAX	LIBRARY_XMID	ANCHOR_NAME	LIBRARY_NAME	UUID	ANCHOR_TARGET	LIBRARY_TARGET	NUUID	ECB
Bladder	1005	1022	5637	0.25	Synergy	0.349732	0.242137	3.06166	7.65603	0.911996	0.648241	10.7177	AZD7762	Cisplatin	1022-1005	CHEK1;CHEK2	BCHE;CYP2B6;CYP2C9	AZD7762-Cisplatin (CHEK1;CHEK2-BCHE;CYP2B6;CYP2C9)	1
Bladder	1005	1022	639-V	0.0625	IDA	0.231429	0.0856631	0.63074	7.43378	0.916943	0.344995	8.06451	AZD7762	Cisplatin	1022-1005	CHEK1;CHEK2	BCHE;CYP2B6;CYP2C9	AZD7762-Cisplatin (CHEK1;CHEK2-BCHE;CYP2B6;CYP2C9)	1
Bladder	1005	1022	647-V	0.25	IDA	0.262486	0.151123	1.31983	7.44366	0.885573	0.467069	8.76349	AZD7762	Cisplatin	1022-1005	CHEK1;CHEK2	BCHE;CYP2B6;CYP2C9	AZD7762-Cisplatin (CHEK1;CHEK2-BCHE;CYP2B6;CYP2C9)	1
Bladder	1005	1022	BFTC-905	0.25	IDA	0.121178	0.154831	2.0234	5.6207	0.837633	0.329534	7.64409	AZD7762	Cisplatin	1022-1005	CHEK1;CHEK2	BCHE;CYP2B6;CYP2C9	AZD7762-Cisplatin (CHEK1;CHEK2-BCHE;CYP2B6;CYP2C9)	1
Bladder	1005	1022	CAL-29	0.25	Synergy	0.517146	0.200246	3.68595	10.3525	0.840429	0.853305	14.0385	AZD7762	Cisplatin	1022-1005	CHEK1;CHEK2	BCHE;CYP2B6;CYP2C9	AZD7762-Cisplatin (CHEK1;CHEK2-BCHE;CYP2B6;CYP2C9)	0
Bladder	1005	1022	DSH1	0.25	Bliss	0.439761	0.13521	2.55408	10.0624	0.750129	0.767716	12.6165	AZD7762	Cisplatin	1022-1005	CHEK1;CHEK2	BCHE;CYP2B6;CYP2C9	AZD7762-Cisplatin (CHEK1;CHEK2-BCHE;CYP2B6;CYP2C9)	1
Bladder	1005	1022	HT-1197	0.0625	IDA	0.835262	-0.0614678	-1.56048	15.2335	0.961688	0.804621	13.673	AZD7762	Cisplatin	1022-1005	CHEK1;CHEK2	BCHE;CYP2B6;CYP2C9	AZD7762-Cisplatin (CHEK1;CHEK2-BCHE;CYP2B6;CYP2C9)	0
Bladder	1005	1022	HT-1376	0.25	IDA	0.808663	0.0460266	2.48449	17.5649	0.911478	0.937697	20.0494	AZD7762	Cisplatin	1022-1005	CHEK1;CHEK2	BCHE;CYP2B6;CYP2C9	AZD7762-Cisplatin (CHEK1;CHEK2-BCHE;CYP2B6;CYP2C9)	0
Bladder	1005	1022	J82	0.25	IDA	0.475365	0.117735	1.46209	8.98179	0.954298	0.621706	10.4439	AZD7762	Cisplatin	1022-1005	CHEK1;CHEK2	BCHE;CYP2B6;CYP2C9	AZD7762-Cisplatin (CHEK1;CHEK2-BCHE;CYP2B6;CYP2C9)	1
Bladder	1005	1022	KU-19-19	0.25	Bliss	0.356922	0.0677504	1.29377	10.5208	0.528128	0.805441	11.8146	AZD7762	Cisplatin	1022-1005	CHEK1;CHEK2	BCHE;CYP2B6;CYP2C9	AZD7762-Cisplatin (CHEK1;CHEK2-BCHE;CYP2B6;CYP2C9)	1
Bladder	1005	1022	LB831-BLC	0.25	Synergy	0.44326	0.234469	3.2372	8.79145	0.923987	0.732567	12.0287	AZD7762	Cisplatin	1022-1005	CHEK1;CHEK2	BCHE;CYP2B6;CYP2C9	AZD7762-Cisplatin (CHEK1;CHEK2-BCHE;CYP2B6;CYP2C9)	1
Bladder	1005	1022	RT-112	0.25	Synergy	0.454562	0.312383	6.61601	9.3601	0.842849	0.909928	15.9761	AZD7762	Cisplatin	1022-1005	CHEK1;CHEK2	BCHE;CYP2B6;CYP2C9	AZD7762-Cisplatin (CHEK1;CHEK2-BCHE;CYP2B6;CYP2C9)	1
Bladder	1005	1022	RT4	0.0625	IDA	0.718542	0.00905641	0.248905	12.4964	0.93506	0.77816	12.7453	AZD7762	Cisplatin	1022-1005	CHEK1;CHEK2	BCHE;CYP2B6;CYP2C9	AZD7762-Cisplatin (CHEK1;CHEK2-BCHE;CYP2B6;CYP2C9)	0
Bladder	1005	1022	SW1710	0.25	Synergy	0.43767	0.37303	6.92102	9.08085	0.863699	0.938657	16.0019	AZD7762	Cisplatin	1022-1005	CHEK1;CHEK2	BCHE;CYP2B6;CYP2C9	AZD7762-Cisplatin (CHEK1;CHEK2-BCHE;CYP2B6;CYP2C9)	1
Bladder	1005	1022	SW780	0.0625	IDA	0.785697	0.00318224	0.109029	17.176	0.935718	0.843016	17.2851	AZD7762	Cisplatin	1022-1005	CHEK1;CHEK2	BCHE;CYP2B6;CYP2C9	AZD7762-Cisplatin (CHEK1;CHEK2-BCHE;CYP2B6;CYP2C9)	0
Bladder	1005	1022	TCCSUP	0.25	Synergy	0.343375	0.209471	3.71567	8.05629	0.797005	0.693717	11.772	AZD7762	Cisplatin	1022-1005	CHEK1;CHEK2	BCHE;CYP2B6;CYP2C9	AZD7762-Cisplatin (CHEK1;CHEK2-BCHE;CYP2B6;CYP2C9)	1
Bladder	1005	1022	UM-UC-3	0.25	Synergy	0.337898	0.375679	2.34136	8.28341	0.91962	0.775978	10.6248	AZD7762	Cisplatin	1022-1005	CHEK1;CHEK2	BCHE;CYP2B6;CYP2C9	AZD7762-Cisplatin (CHEK1;CHEK2-BCHE;CYP2B6;CYP2C9)	1
Bladder	1005	1022	VM-CUB-1	0.25	Bliss	0.2226	0.114091	1.49787	7.77582	0.63681	0.533758	9.27369	AZD7762	Cisplatin	1022-1005	CHEK1;CHEK2	BCHE;CYP2B6;CYP2C9	AZD7762-Cisplatin (CHEK1;CHEK2-BCHE;CYP2B6;CYP2C9)	1
Bladder	1005	1179	5637	0.625	Synergy	0.127581	0.171021	4.14908	6.07038	0.491603	0.607406	10.2195	MK-1775	Cisplatin	1179-1005	WEE1;PLK1	BCHE;CYP2B6;CYP2C9	MK-1775-Cisplatin (WEE1;PLK1-BCHE;CYP2B6;CYP2C9)	1
Bladder	1005	1179	639-V	2.5	Bliss	0.104606	0.10464	1.39723	6.94436	0.539516	0.387841	8.34159	MK-1775	Cisplatin	1179-1005	WEE1;PLK1	BCHE;CYP2B6;CYP2C9	MK-1775-Cisplatin (WEE1;PLK1-BCHE;CYP2B6;CYP2C9)	1
Bladder	1005	1179	647-V	2.5	Bliss	0.063731	0.0918843	2.31408	6.34718	0.343593	0.452906	8.66126	MK-1775	Cisplatin	1179-1005	WEE1;PLK1	BCHE;CYP2B6;CYP2C9	MK-1775-Cisplatin (WEE1;PLK1-BCHE;CYP2B6;CYP2C9)	1
Bladder	1005	1179	BFTC-905	2.5	Bliss	0.0365551	0.0182573	0.985692	6.08955	0.20588	0.266234	7.07524	MK-1775	Cisplatin	1179-1005	WEE1;PLK1	BCHE;CYP2B6;CYP2C9	MK-1775-Cisplatin (WEE1;PLK1-BCHE;CYP2B6;CYP2C9)	1
Bladder	1005	1179	CAL-29	0.625	Synergy	0.170902	0.189359	5.85008	7.80372	0.430795	0.836269	13.6538	MK-1775	Cisplatin	1179-1005	WEE1;PLK1	BCHE;CYP2B6;CYP2C9	MK-1775-Cisplatin (WEE1;PLK1-BCHE;CYP2B6;CYP2C9)	1
Bladder	1005	1179	DSH1	2.5	Bliss	0.310167	0.10343	2.31825	9.41317	0.580567	0.712401	11.7314	MK-1775	Cisplatin	1179-1005	WEE1;PLK1	BCHE;CYP2B6;CYP2C9	MK-1775-Cisplatin (WEE1;PLK1-BCHE;CYP2B6;CYP2C9)	1
Bladder	1005	1179	HT-1376	2.5	SA-A	0.501452	0.0844325	5.3462	14.7204	0.624649	0.937942	20.0666	MK-1775	Cisplatin	1179-1005	WEE1;PLK1	BCHE;CYP2B6;CYP2C9	MK-1775-Cisplatin (WEE1;PLK1-BCHE;CYP2B6;CYP2C9)	0
Bladder	1005	1179	J82	2.5	Bliss	0.329843	0.105819	1.93505	9.10182	0.64805	0.672267	11.0369	MK-1775	Cisplatin	1179-1005	WEE1;PLK1	BCHE;CYP2B6;CYP2C9	MK-1775-Cisplatin (WEE1;PLK1-BCHE;CYP2B6;CYP2C9)	1
Bladder	1005	1179	KU-19-19	2.5	Bliss	0.173997	0.0427343	1.27072	9.67574	0.297527	0.728444	10.9465	MK-1775	Cisplatin	1179-1005	WEE1;PLK1	BCHE;CYP2B6;CYP2C9	MK-1775-Cisplatin (WEE1;PLK1-BCHE;CYP2B6;CYP2C9)	1
Bladder	1005	1179	LB831-BLC	0.625	Synergy	0.341335	0.246453	3.73676	8.32068	0.779268	0.754282	12.0574	MK-1775	Cisplatin	1179-1005	WEE1;PLK1	BCHE;CYP2B6;CYP2C9	MK-1775-Cisplatin (WEE1;PLK1-BCHE;CYP2B6;CYP2C9)	1
Bladder	1005	1179	RT-112	0.625	Synergy	0.161446	0.200525	7.76912	7.78183	0.403226	0.897689	15.551	MK-1775	Cisplatin	1179-1005	WEE1;PLK1	BCHE;CYP2B6;CYP2C9	MK-1775-Cisplatin (WEE1;PLK1-BCHE;CYP2B6;CYP2C9)	1
Bladder	1005	1179	RT4	0.625	Bliss	0.622298	0.0234873	0.528787	12.6436	0.849969	0.759775	13.1723	MK-1775	Cisplatin	1179-1005	WEE1;PLK1	BCHE;CYP2B6;CYP2C9	MK-1775-Cisplatin (WEE1;PLK1-BCHE;CYP2B6;CYP2C9)	0
Bladder	1005	1179	SW1710	2.5	Synergy	0.335479	0.254887	6.59479	9.33375	0.630044	0.937022	15.9285	MK-1775	Cisplatin	1179-1005	WEE1;PLK1	BCHE;CYP2B6;CYP2C9	MK-1775-Cisplatin (WEE1;PLK1-BCHE;CYP2B6;CYP2C9)	1
Bladder	1005	1179	SW780	2.5	Bliss	0.721631	0.00819796	0.298448	16.109	0.892182	0.818028	16.4075	MK-1775	Cisplatin	1179-1005	WEE1;PLK1	BCHE;CYP2B6;CYP2C9	MK-1775-Cisplatin (WEE1;PLK1-BCHE;CYP2B6;CYP2C9)	0
Bladder	1005	1179	TCCSUP	0.625	Bliss	0.334589	0.0474219	1.07276	9.5912	0.615475	0.620677	10.664	MK-1775	Cisplatin	1179-1005	WEE1;PLK1	BCHE;CYP2B6;CYP2C9	MK-1775-Cisplatin (WEE1;PLK1-BCHE;CYP2B6;CYP2C9)	1
Bladder	1005	1179	UM-UC-3	2.5	Bliss	0.40859	0.12112	0.89393	9.20046	0.759114	0.697801	10.0944	MK-1775	Cisplatin	1179-1005	WEE1;PLK1	BCHE;CYP2B6;CYP2C9	MK-1775-Cisplatin (WEE1;PLK1-BCHE;CYP2B6;CYP2C9)	1
Bladder	1005	1179	VM-CUB-1	2.5	Bliss	0.209177	0.0776447	1.12136	7.90407	0.570036	0.503164	9.02543	MK-1775	Cisplatin	1179-1005	WEE1;PLK1	BCHE;CYP2B6;CYP2C9	MK-1775-Cisplatin (WEE1;PLK1-BCHE;CYP2B6;CYP2C9)	1
Bladder	1007	1011	5637	2.5	SA-L	0.200907	0.0655294	1.09862	5.83173	0.825254	0.322853	6.93035	Navitoclax	Docetaxel	1011-1007	BCL2;BCL2L1;BCL2L2	NA	Navitoclax-Docetaxel (BCL2;BCL2L1;BCL2L2-NA)	0
Bladder	1007	1011	639-V	2.5	SA-L	0.124721	0.198214	1.84497	6.49164	0.834413	0.38702	8.3366	Navitoclax	Docetaxel	1011-1007	BCL2;BCL2L1;BCL2L2	NA	Navitoclax-Docetaxel (BCL2;BCL2L1;BCL2L2-NA)	0
Bladder	1007	1011	647-V	2.5	SA-L	0.101354	0.167024	2.16292	5.28515	0.906157	0.296172	7.44807	Navitoclax	Docetaxel	1011-1007	BCL2;BCL2L1;BCL2L2	NA	Navitoclax-Docetaxel (BCL2;BCL2L1;BCL2L2-NA)	0
Bladder	1007	1011	BFTC-905	2.5	SA-L	0.0993568	0.0459209	0.83425	5.05149	0.894471	0.162417	5.88574	Navitoclax	Docetaxel	1011-1007	BCL2;BCL2L1;BCL2L2	NA	Navitoclax-Docetaxel (BCL2;BCL2L1;BCL2L2-NA)	0
Bladder	1007	1011	CAL-29	2.5	SA-L	0.149713	0.134277	2.46431	4.71914	0.820708	0.34603	7.18344	Navitoclax	Docetaxel	1011-1007	BCL2;BCL2L1;BCL2L2	NA	Navitoclax-Docetaxel (BCL2;BCL2L1;BCL2L2-NA)	0
Bladder	1007	1011	DSH1	0.625	Synergy	0.25694	0.360666	5.03541	6.17044	0.91448	0.675362	11.2059	Navitoclax	Docetaxel	1011-1007	BCL2;BCL2L1;BCL2L2	NA	Navitoclax-Docetaxel (BCL2;BCL2L1;BCL2L2-NA)	1
Bladder	1007	1011	HT-1376	0.625	Bliss	0.312077	0.0195167	1.00614	13.0734	0.426934	0.776686	14.0795	Navitoclax	Docetaxel	1011-1007	BCL2;BCL2L1;BCL2L2	NA	Navitoclax-Docetaxel (BCL2;BCL2L1;BCL2L2-NA)	1
Bladder	1007	1011	J82	2.5	Synergy	0.384736	0.255827	4.5533	9.00402	0.768927	0.833061	13.5573	Navitoclax	Docetaxel	1011-1007	BCL2;BCL2L1;BCL2L2	NA	Navitoclax-Docetaxel (BCL2;BCL2L1;BCL2L2-NA)	1
Bladder	1007	1011	KU-19-19	2.5	SA-L	0.144292	0.162973	1.9656	5.71693	0.906463	0.338971	7.68254	Navitoclax	Docetaxel	1011-1007	BCL2;BCL2L1;BCL2L2	NA	Navitoclax-Docetaxel (BCL2;BCL2L1;BCL2L2-NA)	0
Bladder	1007	1011	LB831-BLC	2.5	Synergy	0.13208	0.169822	3.23988	5.06518	0.691468	0.436611	8.30506	Navitoclax	Docetaxel	1011-1007	BCL2;BCL2L1;BCL2L2	NA	Navitoclax-Docetaxel (BCL2;BCL2L1;BCL2L2-NA)	1
Bladder	1007	1011	RT-112	2.5	SA-L	0.272709	0.0963219	1.38687	6.32608	0.934452	0.394917	7.71295	Navitoclax	Docetaxel	1011-1007	BCL2;BCL2L1;BCL2L2	NA	Navitoclax-Docetaxel (BCL2;BCL2L1;BCL2L2-NA)	0
Bladder	1007	1011	RT4	2.5	Synergy	0.267499	0.308131	5.41849	6.10132	0.862798	0.667166	11.5198	Navitoclax	Docetaxel	1011-1007	BCL2;BCL2L1;BCL2L2	NA	Navitoclax-Docetaxel (BCL2;BCL2L1;BCL2L2-NA)	1
Bladder	1007	1011	SW1710	2.5	SA-L	0.171463	0.154047	2.31292	5.49403	0.843681	0.385821	7.80694	Navitoclax	Docetaxel	1011-1007	BCL2;BCL2L1;BCL2L2	NA	Navitoclax-Docetaxel (BCL2;BCL2L1;BCL2L2-NA)	0
Bladder	1007	1011	SW780	2.5	Synergy	0.410129	0.28042	7.52997	8.63279	0.851984	0.810519	16.1628	Navitoclax	Docetaxel	1011-1007	BCL2;BCL2L1;BCL2L2	NA	Navitoclax-Docetaxel (BCL2;BCL2L1;BCL2L2-NA)	1
Bladder	1007	1011	TCCSUP	2.5	Synergy	0.235727	0.196422	3.88542	6.68036	0.70404	0.613813	10.5658	Navitoclax	Docetaxel	1011-1007	BCL2;BCL2L1;BCL2L2	NA	Navitoclax-Docetaxel (BCL2;BCL2L1;BCL2L2-NA)	1
Bladder	1007	1011	UM-UC-3	2.5	Synergy	0.175562	0.278005	1.84928	7.10512	0.923224	0.491285	8.95441	Navitoclax	Docetaxel	1011-1007	BCL2;BCL2L1;BCL2L2	NA	Navitoclax-Docetaxel (BCL2;BCL2L1;BCL2L2-NA)	1
Bladder	1007	1011	VM-CUB-1	2.5	SA-L	0.182499	0.0942718	1.13848	6.36642	0.859147	0.322146	7.5049	Navitoclax	Docetaxel	1011-1007	BCL2;BCL2L1;BCL2L2	NA	Navitoclax-Docetaxel (BCL2;BCL2L1;BCL2L2-NA)	0
Bladder	1011	1372	5637	0.1	Bliss	0.543743	0.0449092	0.949175	11.8521	0.739677	0.795824	12.8012	Trametinib	Navitoclax	1372-1011	MAP2K1;MAP2K2	BCL2;BCL2L1;BCL2L2	Trametinib-Navitoclax (MAP2K1;MAP2K2-BCL2;BCL2L1;BCL2L2)	0
Bladder	1011	1372	639-V	0.1	Bliss	0.686679	0.0386011	0.42332	10.9176	0.868429	0.835163	11.3409	Trametinib	Navitoclax	1372-1011	MAP2K1;MAP2K2	BCL2;BCL2L1;BCL2L2	Trametinib-Navitoclax (MAP2K1;MAP2K2-BCL2;BCL2L1;BCL2L2)	0
Bladder	1011	1372	647-V	0.01	IDA	0.751002	0.120652	2.16177	11.5126	0.935932	0.931322	13.6744	Trametinib	Navitoclax	1372-1011	MAP2K1;MAP2K2	BCL2;BCL2L1;BCL2L2	Trametinib-Navitoclax (MAP2K1;MAP2K2-BCL2;BCL2L1;BCL2L2)	0
Bladder	1011	1372	BFTC-905	0.1	Synergy	0.0691272	0.202191	5.94918	6.60638	0.313018	0.866781	12.5556	Trametinib	Navitoclax	1372-1011	MAP2K1;MAP2K2	BCL2;BCL2L1;BCL2L2	Trametinib-Navitoclax (MAP2K1;MAP2K2-BCL2;BCL2L1;BCL2L2)	1
Bladder	1011	1372	CAL-29	0.1	Bliss	0.34434	0.170168	4.65907	10.026	0.584691	0.879965	14.6851	Trametinib	Navitoclax	1372-1011	MAP2K1;MAP2K2	BCL2;BCL2L1;BCL2L2	Trametinib-Navitoclax (MAP2K1;MAP2K2-BCL2;BCL2L1;BCL2L2)	1
Bladder	1011	1372	DSH1	0.1	Bliss	0.271728	0.124249	2.37008	8.07839	0.640751	0.617989	10.4485	Trametinib	Navitoclax	1372-1011	MAP2K1;MAP2K2	BCL2;BCL2L1;BCL2L2	Trametinib-Navitoclax (MAP2K1;MAP2K2-BCL2;BCL2L1;BCL2L2)	1
Bladder	1011	1372	HT-1376	0.1	Bliss	0.696329	0.0178911	0.705326	15.8302	0.826617	0.864027	16.5356	Trametinib	Navitoclax	1372-1011	MAP2K1;MAP2K2	BCL2;BCL2L1;BCL2L2	Trametinib-Navitoclax (MAP2K1;MAP2K2-BCL2;BCL2L1;BCL2L2)	0
Bladder	1011	1372	J82	0.01	IDA	0.798896	-0.036732	-0.946798	14.6072	0.909443	0.838056	13.6604	Trametinib	Navitoclax	1372-1011	MAP2K1;MAP2K2	BCL2;BCL2L1;BCL2L2	Trametinib-Navitoclax (MAP2K1;MAP2K2-BCL2;BCL2L1;BCL2L2)	0
Bladder	1011	1372	KU-19-19	0.1	Synergy	0.0265283	0.103431	7.51883	6.08972	0.142525	0.911838	13.6086	Trametinib	Navitoclax	1372-1011	MAP2K1;MAP2K2	BCL2;BCL2L1;BCL2L2	Trametinib-Navitoclax (MAP2K1;MAP2K2-BCL2;BCL2L1;BCL2L2)	1
Bladder	1011	1372	LB831-BLC	0.01	IDA	0.772075	-0.0189487	-0.427141	13.9332	0.936553	0.804147	13.506	Trametinib	Navitoclax	1372-1011	MAP2K1;MAP2K2	BCL2;BCL2L1;BCL2L2	Trametinib-Navitoclax (MAP2K1;MAP2K2-BCL2;BCL2L1;BCL2L2)	0
Bladder	1011	1372	RT-112	0.1	Synergy	0.382491	0.244904	5.60881	9.45492	0.711435	0.881872	15.0637	Trametinib	Navitoclax	1372-1011	MAP2K1;MAP2K2	BCL2;BCL2L1;BCL2L2	Trametinib-Navitoclax (MAP2K1;MAP2K2-BCL2;BCL2L1;BCL2L2)	1
Bladder	1011	1372	RT4	0.1	Bliss	0.482121	0.089909	2.49832	11.8063	0.704356	0.812132	14.3046	Trametinib	Navitoclax	1372-1011	MAP2K1;MAP2K2	BCL2;BCL2L1;BCL2L2	Trametinib-Navitoclax (MAP2K1;MAP2K2-BCL2;BCL2L1;BCL2L2)	1
Bladder	1011	1372	SW1710	0.1	IDA	0.640289	-0.0305792	-0.547311	12.385	0.811491	0.751346	11.8377	Trametinib	Navitoclax	1372-1011	MAP2K1;MAP2K2	BCL2;BCL2L1;BCL2L2	Trametinib-Navitoclax (MAP2K1;MAP2K2-BCL2;BCL2L1;BCL2L2)	0
Bladder	1011	1372	SW780	0.1	Bliss	0.490516	0.101666	5.14646	14.0473	0.667031	0.887793	19.1938	Trametinib	Navitoclax	1372-1011	MAP2K1;MAP2K2	BCL2;BCL2L1;BCL2L2	Trametinib-Navitoclax (MAP2K1;MAP2K2-BCL2;BCL2L1;BCL2L2)	1
Bladder	1011	1372	TCCSUP	0.1	IDA	0.731486	-0.0457178	-0.881382	13.2043	0.94228	0.727775	12.3229	Trametinib	Navitoclax	1372-1011	MAP2K1;MAP2K2	BCL2;BCL2L1;BCL2L2	Trametinib-Navitoclax (MAP2K1;MAP2K2-BCL2;BCL2L1;BCL2L2)	0
Bladder	1011	1372	UM-UC-3	0.1	IDA	0.852461	0.0121517	0.357274	12.6266	0.905709	0.954626	12.9839	Trametinib	Navitoclax	1372-1011	MAP2K1;MAP2K2	BCL2;BCL2L1;BCL2L2	Trametinib-Navitoclax (MAP2K1;MAP2K2-BCL2;BCL2L1;BCL2L2)	0
Bladder	1011	1372	VM-CUB-1	0.1	Bliss	0.491439	0.037573	0.553841	10.7522	0.69695	0.759039	11.306	Trametinib	Navitoclax	1372-1011	MAP2K1;MAP2K2	BCL2;BCL2L1;BCL2L2	Trametinib-Navitoclax (MAP2K1;MAP2K2-BCL2;BCL2L1;BCL2L2)	1
Bladder	1011	1558	5637	2.5	IDA	0.578008	-0.0200735	-0.520956	13.3222	0.701078	0.795824	12.8012	Lapatinib	Navitoclax	1558-1011	EGFR;ERBB2	BCL2;BCL2L1;BCL2L2	Lapatinib-Navitoclax (EGFR;ERBB2-BCL2;BCL2L1;BCL2L2)	0
Bladder	1011	1558	639-V	2.5	IDA	0.789827	-0.0677323	-1.05958	12.4005	0.864615	0.835163	11.3409	Lapatinib	Navitoclax	1558-1011	EGFR;ERBB2	BCL2;BCL2L1;BCL2L2	Lapatinib-Navitoclax (EGFR;ERBB2-BCL2;BCL2L1;BCL2L2)	0
Bladder	1011	1558	647-V	2.5	IDA	0.778105	0.00792289	0.247865	13.4265	0.843992	0.931322	13.6744	Lapatinib	Navitoclax	1558-1011	EGFR;ERBB2	BCL2;BCL2L1;BCL2L2	Lapatinib-Navitoclax (EGFR;ERBB2-BCL2;BCL2L1;BCL2L2)	0
Bladder	1011	1558	BFTC-905	2.5	Bliss	0.407201	0.18187	2.79233	9.76323	0.679607	0.866781	12.5556	Lapatinib	Navitoclax	1558-1011	EGFR;ERBB2	BCL2;BCL2L1;BCL2L2	Lapatinib-Navitoclax (EGFR;ERBB2-BCL2;BCL2L1;BCL2L2)	1
Bladder	1011	1558	CAL-29	2.5	Bliss	0.440663	0.133202	3.59	11.0951	0.652145	0.879965	14.6851	Lapatinib	Navitoclax	1558-1011	EGFR;ERBB2	BCL2;BCL2L1;BCL2L2	Lapatinib-Navitoclax (EGFR;ERBB2-BCL2;BCL2L1;BCL2L2)	1
Bladder	1011	1558	DSH1	2.5	Synergy	0.0672727	0.166323	6.0561	4.39238	0.377993	0.617989	10.4485	Lapatinib	Navitoclax	1558-1011	EGFR;ERBB2	BCL2;BCL2L1;BCL2L2	Lapatinib-Navitoclax (EGFR;ERBB2-BCL2;BCL2L1;BCL2L2)	1
Bladder	1011	1558	HT-1376	2.5	Bliss	0.634135	0.0321445	1.29122	15.2444	0.771132	0.864027	16.5356	Lapatinib	Navitoclax	1558-1011	EGFR;ERBB2	BCL2;BCL2L1;BCL2L2	Lapatinib-Navitoclax (EGFR;ERBB2-BCL2;BCL2L1;BCL2L2)	0
Bladder	1011	1558	J82	2.5	IDA	0.744235	-0.00672831	-0.162859	13.8233	0.88002	0.838056	13.6604	Lapatinib	Navitoclax	1558-1011	EGFR;ERBB2	BCL2;BCL2L1;BCL2L2	Lapatinib-Navitoclax (EGFR;ERBB2-BCL2;BCL2L1;BCL2L2)	0
Bladder	1011	1558	KU-19-19	2.5	IDA	0.84141	-0.00619106	-0.171909	13.7805	0.915974	0.911838	13.6086	Lapatinib	Navitoclax	1558-1011	EGFR;ERBB2	BCL2;BCL2L1;BCL2L2	Lapatinib-Navitoclax (EGFR;ERBB2-BCL2;BCL2L1;BCL2L2)	0
Bladder	1011	1558	LB831-BLC	2.5	IDA	0.700984	0.0437388	0.882315	12.6237	0.926102	0.804147	13.506	Lapatinib	Navitoclax	1558-1011	EGFR;ERBB2	BCL2;BCL2L1;BCL2L2	Lapatinib-Navitoclax (EGFR;ERBB2-BCL2;BCL2L1;BCL2L2)	0
Bladder	1011	1558	RT-112	2.5	Bliss	0.73248	0.0487997	1.34903	13.7147	0.885932	0.881872	15.0637	Lapatinib	Navitoclax	1558-1011	EGFR;ERBB2	BCL2;BCL2L1;BCL2L2	Lapatinib-Navitoclax (EGFR;ERBB2-BCL2;BCL2L1;BCL2L2)	0
Bladder	1011	1558	RT4	2.5	Bliss	0.59945	0.0863472	2.06228	12.2423	0.844441	0.812132	14.3046	Lapatinib	Navitoclax	1558-1011	EGFR;ERBB2	BCL2;BCL2L1;BCL2L2	Lapatinib-Navitoclax (EGFR;ERBB2-BCL2;BCL2L1;BCL2L2)	0
Bladder	1011	1558	SW1710	2.5	IDA	0.707529	-0.0671912	-1.2347	13.0724	0.852253	0.751346	11.8377	Lapatinib	Navitoclax	1558-1011	EGFR;ERBB2	BCL2;BCL2L1;BCL2L2	Lapatinib-Navitoclax (EGFR;ERBB2-BCL2;BCL2L1;BCL2L2)	0
Bladder	1011	1558	SW780	2.5	IDA	0.768934	-0.00157681	-0.125886	19.3197	0.864352	0.887793	19.1938	Lapatinib	Navitoclax	1558-1011	EGFR;ERBB2	BCL2;BCL2L1;BCL2L2	Lapatinib-Navitoclax (EGFR;ERBB2-BCL2;BCL2L1;BCL2L2)	0
Bladder	1011	1558	TCCSUP	2.5	IDA	0.547324	0.137906	2.21408	10.1088	0.941541	0.727775	12.3229	Lapatinib	Navitoclax	1558-1011	EGFR;ERBB2	BCL2;BCL2L1;BCL2L2	Lapatinib-Navitoclax (EGFR;ERBB2-BCL2;BCL2L1;BCL2L2)	0
Bladder	1011	1558	UM-UC-3	0.625	IDA	0.885387	0.00451156	0.139185	12.8447	0.932196	0.954626	12.9839	Lapatinib	Navitoclax	1558-1011	EGFR;ERBB2	BCL2;BCL2L1;BCL2L2	Lapatinib-Navitoclax (EGFR;ERBB2-BCL2;BCL2L1;BCL2L2)	0
Bladder	1011	1558	VM-CUB-1	2.5	Bliss	0.604399	0.0718351	0.805814	10.5002	0.890908	0.759039	11.306	Lapatinib	Navitoclax	1558-1011	EGFR;ERBB2	BCL2;BCL2L1;BCL2L2	Lapatinib-Navitoclax (EGFR;ERBB2-BCL2;BCL2L1;BCL2L2)	0
Bladder	1011	1561	5637	1	Bliss	0.499623	0.0354398	0.833193	11.968	0.672338	0.795824	12.8012	Taselisib	Navitoclax	1561-1011	PIK3CA;PIK3CD;PIK3CG	BCL2;BCL2L1;BCL2L2	Taselisib-Navitoclax (PIK3CA;PIK3CD;PIK3CG-BCL2;BCL2L1;BCL2L2)	1
Bladder	1011	1561	639-V	1	IDA	0.786391	-0.095364	-1.91957	13.2605	0.827416	0.835163	11.3409	Taselisib	Navitoclax	1561-1011	PIK3CA;PIK3CD;PIK3CG	BCL2;BCL2L1;BCL2L2	Taselisib-Navitoclax (PIK3CA;PIK3CD;PIK3CG-BCL2;BCL2L1;BCL2L2)	0
Bladder	1011	1561	647-V	1	IDA	0.662766	0.118079	2.29366	11.3807	0.838426	0.931322	13.6744	Taselisib	Navitoclax	1561-1011	PIK3CA;PIK3CD;PIK3CG	BCL2;BCL2L1;BCL2L2	Taselisib-Navitoclax (PIK3CA;PIK3CD;PIK3CG-BCL2;BCL2L1;BCL2L2)	0
Bladder	1011	1561	BFTC-905	1	Synergy	0.0863825	0.232559	5.79891	6.75664	0.367961	0.866781	12.5556	Taselisib	Navitoclax	1561-1011	PIK3CA;PIK3CD;PIK3CG	BCL2;BCL2L1;BCL2L2	Taselisib-Navitoclax (PIK3CA;PIK3CD;PIK3CG-BCL2;BCL2L1;BCL2L2)	1
Bladder	1011	1561	CAL-29	1	Synergy	0.114684	0.113775	6.35328	8.33183	0.259622	0.879965	14.6851	Taselisib	Navitoclax	1561-1011	PIK3CA;PIK3CD;PIK3CG	BCL2;BCL2L1;BCL2L2	Taselisib-Navitoclax (PIK3CA;PIK3CD;PIK3CG-BCL2;BCL2L1;BCL2L2)	1
Bladder	1011	1561	DSH1	1	Synergy	0.20874	0.172762	3.47088	6.97759	0.617327	0.617989	10.4485	Taselisib	Navitoclax	1561-1011	PIK3CA;PIK3CD;PIK3CG	BCL2;BCL2L1;BCL2L2	Taselisib-Navitoclax (PIK3CA;PIK3CD;PIK3CG-BCL2;BCL2L1;BCL2L2)	1
Bladder	1011	1561	HT-1376	1	IDA	0.831178	-0.0341162	-1.46439	18	0.922496	0.864027	16.5356	Taselisib	Navitoclax	1561-1011	PIK3CA;PIK3CD;PIK3CG	BCL2;BCL2L1;BCL2L2	Taselisib-Navitoclax (PIK3CA;PIK3CD;PIK3CG-BCL2;BCL2L1;BCL2L2)	0
Bladder	1011	1561	J82	1	IDA	0.694311	-0.0140863	-0.379477	14.0399	0.811669	0.838056	13.6604	Taselisib	Navitoclax	1561-1011	PIK3CA;PIK3CD;PIK3CG	BCL2;BCL2L1;BCL2L2	Taselisib-Navitoclax (PIK3CA;PIK3CD;PIK3CG-BCL2;BCL2L1;BCL2L2)	0
Bladder	1011	1561	KU-19-19	1	IDA	0.857752	-0.0178512	-0.531154	14.1397	0.921108	0.911838	13.6086	Taselisib	Navitoclax	1561-1011	PIK3CA;PIK3CD;PIK3CG	BCL2;BCL2L1;BCL2L2	Taselisib-Navitoclax (PIK3CA;PIK3CD;PIK3CG-BCL2;BCL2L1;BCL2L2)	0
Bladder	1011	1561	LB831-BLC	1	IDA	0.651532	-0.00118824	-0.0298471	13.5359	0.808738	0.804147	13.506	Taselisib	Navitoclax	1561-1011	PIK3CA;PIK3CD;PIK3CG	BCL2;BCL2L1;BCL2L2	Taselisib-Navitoclax (PIK3CA;PIK3CD;PIK3CG-BCL2;BCL2L1;BCL2L2)	0
Bladder	1011	1561	RT-112	1	Bliss	0.501231	0.0980822	2.94705	12.1167	0.679592	0.881872	15.0637	Taselisib	Navitoclax	1561-1011	PIK3CA;PIK3CD;PIK3CG	BCL2;BCL2L1;BCL2L2	Taselisib-Navitoclax (PIK3CA;PIK3CD;PIK3CG-BCL2;BCL2L1;BCL2L2)	0
Bladder	1011	1561	RT4	1	IDA	0.79573	-0.0614814	-1.91971	16.2243	0.904101	0.812132	14.3046	Taselisib	Navitoclax	1561-1011	PIK3CA;PIK3CD;PIK3CG	BCL2;BCL2L1;BCL2L2	Taselisib-Navitoclax (PIK3CA;PIK3CD;PIK3CG-BCL2;BCL2L1;BCL2L2)	0
Bladder	1011	1561	SW1710	1	IDA	0.7064	-0.0643293	-1.17039	13.0081	0.854561	0.751346	11.8377	Taselisib	Navitoclax	1561-1011	PIK3CA;PIK3CD;PIK3CG	BCL2;BCL2L1;BCL2L2	Taselisib-Navitoclax (PIK3CA;PIK3CD;PIK3CG-BCL2;BCL2L1;BCL2L2)	0
Bladder	1011	1561	SW780	1	IDA	0.778732	-0.00754058	-0.446134	19.6399	0.868654	0.887793	19.1938	Taselisib	Navitoclax	1561-1011	PIK3CA;PIK3CD;PIK3CG	BCL2;BCL2L1;BCL2L2	Taselisib-Navitoclax (PIK3CA;PIK3CD;PIK3CG-BCL2;BCL2L1;BCL2L2)	0
Bladder	1011	1561	TCCSUP	1	Bliss	0.484739	0.0761867	1.54004	10.7829	0.77074	0.727775	12.3229	Taselisib	Navitoclax	1561-1011	PIK3CA;PIK3CD;PIK3CG	BCL2;BCL2L1;BCL2L2	Taselisib-Navitoclax (PIK3CA;PIK3CD;PIK3CG-BCL2;BCL2L1;BCL2L2)	1
Bladder	1011	1561	UM-UC-3	1	IDA	0.864412	-0.0018473	-0.0630908	13.047	0.903563	0.954626	12.9839	Taselisib	Navitoclax	1561-1011	PIK3CA;PIK3CD;PIK3CG	BCL2;BCL2L1;BCL2L2	Taselisib-Navitoclax (PIK3CA;PIK3CD;PIK3CG-BCL2;BCL2L1;BCL2L2)	0
Bladder	1011	1561	VM-CUB-1	1	Bliss	0.61385	0.0565649	0.650822	10.6552	0.883241	0.759039	11.306	Taselisib	Navitoclax	1561-1011	PIK3CA;PIK3CD;PIK3CG	BCL2;BCL2L1;BCL2L2	Taselisib-Navitoclax (PIK3CA;PIK3CD;PIK3CG-BCL2;BCL2L1;BCL2L2)	0
Bladder	1017	1372	5637	0.1	IDA	0.529466	-0.0327391	-0.7161	12.4457	0.683738	0.726487	11.7296	Trametinib	Olaparib	1372-1017	MAP2K1;MAP2K2	PARP1;PARP2	Trametinib-Olaparib (MAP2K1;MAP2K2-PARP1;PARP2)	0
Bladder	1017	1372	639-V	0.1	IDA	0.741743	-0.088104	-0.831786	11.2588	0.896714	0.728927	10.427	Trametinib	Olaparib	1372-1017	MAP2K1;MAP2K2	PARP1;PARP2	Trametinib-Olaparib (MAP2K1;MAP2K2-PARP1;PARP2)	0
Bladder	1017	1372	647-V	0.1	Bliss	0.35054	0.137484	1.1665	8.35469	0.852939	0.572167	9.52119	Trametinib	Olaparib	1372-1017	MAP2K1;MAP2K2	PARP1;PARP2	Trametinib-Olaparib (MAP2K1;MAP2K2-PARP1;PARP2)	1
Bladder	1017	1372	BFTC-905	0.01	IDA	0.664091	-0.0790477	-1.233	12.3269	0.77922	0.750807	11.0939	Trametinib	Olaparib	1372-1017	MAP2K1;MAP2K2	PARP1;PARP2	Trametinib-Olaparib (MAP2K1;MAP2K2-PARP1;PARP2)	0
Bladder	1017	1372	CAL-29	0.01	Bliss	0.532046	0.186606	3.67447	10.6591	0.829533	0.866333	14.3336	Trametinib	Olaparib	1372-1017	MAP2K1;MAP2K2	PARP1;PARP2	Trametinib-Olaparib (MAP2K1;MAP2K2-PARP1;PARP2)	0
Bladder	1017	1372	DSH1	0.1	Bliss	0.648519	0.03767	1.15677	13.7299	0.783338	0.875981	14.8867	Trametinib	Olaparib	1372-1017	MAP2K1;MAP2K2	PARP1;PARP2	Trametinib-Olaparib (MAP2K1;MAP2K2-PARP1;PARP2)	0
Bladder	1017	1372	HT-1376	0.1	IDA	0.871354	-0.0260152	-1.28628	18.7939	0.95014	0.889699	17.5076	Trametinib	Olaparib	1372-1017	MAP2K1;MAP2K2	PARP1;PARP2	Trametinib-Olaparib (MAP2K1;MAP2K2-PARP1;PARP2)	0
Bladder	1017	1372	J82	0.01	IDA	0.796857	0.00871705	0.184457	13.4597	0.962138	0.837275	13.6441	Trametinib	Olaparib	1372-1017	MAP2K1;MAP2K2	PARP1;PARP2	Trametinib-Olaparib (MAP2K1;MAP2K2-PARP1;PARP2)	0
Bladder	1017	1372	KU-19-19	0.01	Bliss	0.258201	0.0919873	1.54673	9.13154	0.499745	0.700733	10.6783	Trametinib	Olaparib	1372-1017	MAP2K1;MAP2K2	PARP1;PARP2	Trametinib-Olaparib (MAP2K1;MAP2K2-PARP1;PARP2)	1
Bladder	1017	1372	LB831-BLC	0.1	Bliss	0.755527	0.0700887	1.98077	13.4326	0.904146	0.913145	15.4134	Trametinib	Olaparib	1372-1017	MAP2K1;MAP2K2	PARP1;PARP2	Trametinib-Olaparib (MAP2K1;MAP2K2-PARP1;PARP2)	0
Bladder	1017	1372	RT-112	0.1	IDA	0.637813	-0.0134761	-0.458056	14.691	0.734485	0.850034	14.233	Trametinib	Olaparib	1372-1017	MAP2K1;MAP2K2	PARP1;PARP2	Trametinib-Olaparib (MAP2K1;MAP2K2-PARP1;PARP2)	0
Bladder	1017	1372	RT4	0.1	IDA	0.550973	-0.00841658	-0.218114	12.9801	0.734669	0.738505	12.762	Trametinib	Olaparib	1372-1017	MAP2K1;MAP2K2	PARP1;PARP2	Trametinib-Olaparib (MAP2K1;MAP2K2-PARP1;PARP2)	0
Bladder	1017	1372	SW1710	0.01	IDA	0.821715	-0.0403075	-0.726839	13.3025	0.975382	0.80113	12.5757	Trametinib	Olaparib	1372-1017	MAP2K1;MAP2K2	PARP1;PARP2	Trametinib-Olaparib (MAP2K1;MAP2K2-PARP1;PARP2)	0
Bladder	1017	1372	SW780	0.1	Bliss	0.598228	0.0429295	1.82136	15.3327	0.763737	0.839501	17.154	Trametinib	Olaparib	1372-1017	MAP2K1;MAP2K2	PARP1;PARP2	Trametinib-Olaparib (MAP2K1;MAP2K2-PARP1;PARP2)	0
Bladder	1017	1372	TCCSUP	0.1	IDA	0.800108	-0.0490454	-1.31234	15.2019	0.927769	0.809536	13.8896	Trametinib	Olaparib	1372-1017	MAP2K1;MAP2K2	PARP1;PARP2	Trametinib-Olaparib (MAP2K1;MAP2K2-PARP1;PARP2)	0
Bladder	1017	1372	UM-UC-3	0.1	IDA	0.909421	-0.0265323	-0.46975	12.3921	0.977381	0.90332	11.9224	Trametinib	Olaparib	1372-1017	MAP2K1;MAP2K2	PARP1;PARP2	Trametinib-Olaparib (MAP2K1;MAP2K2-PARP1;PARP2)	0
Bladder	1017	1372	VM-CUB-1	0.01	Bliss	0.613786	0.0136157	0.144583	10.5833	0.892962	0.702608	10.7279	Trametinib	Olaparib	1372-1017	MAP2K1;MAP2K2	PARP1;PARP2	Trametinib-Olaparib (MAP2K1;MAP2K2-PARP1;PARP2)	0
Bladder	1017	1561	5637	1	IDA	0.552987	-0.0226994	-0.454375	12.184	0.729934	0.726487	11.7296	Taselisib	Olaparib	1561-1017	PIK3CA;PIK3CD;PIK3CG	PARP1;PARP2	Taselisib-Olaparib (PIK3CA;PIK3CD;PIK3CG-PARP1;PARP2)	0
Bladder	1017	1561	639-V	1	IDA	0.723654	-0.0956996	-0.965334	11.3924	0.861478	0.728927	10.427	Taselisib	Olaparib	1561-1017	PIK3CA;PIK3CD;PIK3CG	PARP1;PARP2	Taselisib-Olaparib (PIK3CA;PIK3CD;PIK3CG-PARP1;PARP2)	0
Bladder	1017	1561	647-V	1	Bliss	0.4212	0.0301152	0.27707	9.24412	0.788783	0.572167	9.52119	Taselisib	Olaparib	1561-1017	PIK3CA;PIK3CD;PIK3CG	PARP1;PARP2	Taselisib-Olaparib (PIK3CA;PIK3CD;PIK3CG-PARP1;PARP2)	1
Bladder	1017	1561	BFTC-905	1	IDA	0.447792	-0.00156766	-0.0268612	11.1208	0.594327	0.750807	11.0939	Taselisib	Olaparib	1561-1017	PIK3CA;PIK3CD;PIK3CG	PARP1;PARP2	Taselisib-Olaparib (PIK3CA;PIK3CD;PIK3CG-PARP1;PARP2)	1
Bladder	1017	1561	CAL-29	1	IDA	0.183026	0.0440543	2.93911	11.3945	0.262117	0.866333	14.3336	Taselisib	Olaparib	1561-1017	PIK3CA;PIK3CD;PIK3CG	PARP1;PARP2	Taselisib-Olaparib (PIK3CA;PIK3CD;PIK3CG-PARP1;PARP2)	1
Bladder	1017	1561	DSH1	0.1	Bliss	0.615877	0.0368647	1.18591	13.7008	0.745155	0.875981	14.8867	Taselisib	Olaparib	1561-1017	PIK3CA;PIK3CD;PIK3CG	PARP1;PARP2	Taselisib-Olaparib (PIK3CA;PIK3CD;PIK3CG-PARP1;PARP2)	0
Bladder	1017	1561	HT-1376	1	IDA	0.90143	-0.032785	-1.63039	19.138	0.976336	0.889699	17.5076	Taselisib	Olaparib	1561-1017	PIK3CA;PIK3CD;PIK3CG	PARP1;PARP2	Taselisib-Olaparib (PIK3CA;PIK3CD;PIK3CG-PARP1;PARP2)	0
Bladder	1017	1561	J82	1	Bliss	0.576733	0.124918	2.39938	11.2447	0.838017	0.837275	13.6441	Taselisib	Olaparib	1561-1017	PIK3CA;PIK3CD;PIK3CG	PARP1;PARP2	Taselisib-Olaparib (PIK3CA;PIK3CD;PIK3CG-PARP1;PARP2)	0
Bladder	1017	1561	KU-19-19	0.1	sub-HSA	0.761706	-0.142432	-1.93388	12.6122	0.883752	0.700733	10.6783	Taselisib	Olaparib	1561-1017	PIK3CA;PIK3CD;PIK3CG	PARP1;PARP2	Taselisib-Olaparib (PIK3CA;PIK3CD;PIK3CG-PARP1;PARP2)	0
Bladder	1017	1561	LB831-BLC	0.1	Bliss	0.672991	0.154134	3.51964	11.8937	0.905798	0.913145	15.4134	Taselisib	Olaparib	1561-1017	PIK3CA;PIK3CD;PIK3CG	PARP1;PARP2	Taselisib-Olaparib (PIK3CA;PIK3CD;PIK3CG-PARP1;PARP2)	0
Bladder	1017	1561	RT-112	1	Bliss	0.570121	0.0922734	2.20797	12.025	0.779257	0.850034	14.233	Taselisib	Olaparib	1561-1017	PIK3CA;PIK3CD;PIK3CG	PARP1;PARP2	Taselisib-Olaparib (PIK3CA;PIK3CD;PIK3CG-PARP1;PARP2)	0
Bladder	1017	1561	RT4	1	IDA	0.769287	-0.0816802	-1.88765	14.6497	0.93108	0.738505	12.762	Taselisib	Olaparib	1561-1017	PIK3CA;PIK3CD;PIK3CG	PARP1;PARP2	Taselisib-Olaparib (PIK3CA;PIK3CD;PIK3CG-PARP1;PARP2)	0
Bladder	1017	1561	SW1710	1	IDA	0.807251	-0.0626614	-1.26981	13.8455	0.929424	0.80113	12.5757	Taselisib	Olaparib	1561-1017	PIK3CA;PIK3CD;PIK3CG	PARP1;PARP2	Taselisib-Olaparib (PIK3CA;PIK3CD;PIK3CG-PARP1;PARP2)	0
Bladder	1017	1561	SW780	0.1	IDA	0.781917	0.000858088	0.0335828	17.1204	0.932429	0.839501	17.154	Taselisib	Olaparib	1561-1017	PIK3CA;PIK3CD;PIK3CG	PARP1;PARP2	Taselisib-Olaparib (PIK3CA;PIK3CD;PIK3CG-PARP1;PARP2)	0
Bladder	1017	1561	TCCSUP	1	Bliss	0.593869	0.00824813	0.237838	13.6517	0.74378	0.809536	13.8896	Taselisib	Olaparib	1561-1017	PIK3CA;PIK3CD;PIK3CG	PARP1;PARP2	Taselisib-Olaparib (PIK3CA;PIK3CD;PIK3CG-PARP1;PARP2)	0
Bladder	1017	1561	UM-UC-3	1	IDA	0.859455	-0.00258628	-0.0413512	11.9637	0.948577	0.90332	11.9224	Taselisib	Olaparib	1561-1017	PIK3CA;PIK3CD;PIK3CG	PARP1;PARP2	Taselisib-Olaparib (PIK3CA;PIK3CD;PIK3CG-PARP1;PARP2)	0
Bladder	1017	1561	VM-CUB-1	1	Bliss	0.54153	0.0887955	0.882547	9.84532	0.897124	0.702608	10.7279	Taselisib	Olaparib	1561-1017	PIK3CA;PIK3CD;PIK3CG	PARP1;PARP2	Taselisib-Olaparib (PIK3CA;PIK3CD;PIK3CG-PARP1;PARP2)	0
Bladder	1021	1011	5637	2.5	Bliss	0.286667	0.187189	2.59754	7.23789	0.825254	0.574195	9.83544	Navitoclax	Axitinib	1011-1021	BCL2;BCL2L1;BCL2L2	FLT1;KIT;PDGFRA;PDGFRB	Navitoclax-Axitinib (BCL2;BCL2L1;BCL2L2-FLT1;KIT;PDGFRA;PDGFRB)	1
Bladder	1021	1011	639-V	2.5	Synergy	0.147846	0.287969	2.34397	6.7848	0.834413	0.522301	9.12877	Navitoclax	Axitinib	1011-1021	BCL2;BCL2L1;BCL2L2	FLT1;KIT;PDGFRA;PDGFRB	Navitoclax-Axitinib (BCL2;BCL2L1;BCL2L2-FLT1;KIT;PDGFRA;PDGFRB)	1
Bladder	1021	1011	647-V	2.5	Synergy	0.229175	0.324745	2.75368	7.058	0.906157	0.611285	9.81167	Navitoclax	Axitinib	1011-1021	BCL2;BCL2L1;BCL2L2	FLT1;KIT;PDGFRA;PDGFRB	Navitoclax-Axitinib (BCL2;BCL2L1;BCL2L2-FLT1;KIT;PDGFRA;PDGFRB)	1
Bladder	1021	1011	BFTC-905	2.5	Synergy	0.229262	0.258649	2.36868	6.97762	0.894471	0.545474	9.3463	Navitoclax	Axitinib	1011-1021	BCL2;BCL2L1;BCL2L2	FLT1;KIT;PDGFRA;PDGFRB	Navitoclax-Axitinib (BCL2;BCL2L1;BCL2L2-FLT1;KIT;PDGFRA;PDGFRB)	1
Bladder	1021	1011	CAL-29	2.5	Synergy	0.273796	0.310104	4.5501	7.02543	0.820708	0.71146	11.5755	Navitoclax	Axitinib	1011-1021	BCL2;BCL2L1;BCL2L2	FLT1;KIT;PDGFRA;PDGFRB	Navitoclax-Axitinib (BCL2;BCL2L1;BCL2L2-FLT1;KIT;PDGFRA;PDGFRB)	1
Bladder	1021	1011	DSH1	2.5	Synergy	0.214989	0.194782	3.01411	5.6666	0.865378	0.473516	8.6807	Navitoclax	Axitinib	1011-1021	BCL2;BCL2L1;BCL2L2	FLT1;KIT;PDGFRA;PDGFRB	Navitoclax-Axitinib (BCL2;BCL2L1;BCL2L2-FLT1;KIT;PDGFRA;PDGFRB)	1
Bladder	1021	1011	HT-1376	0.625	Synergy	0.218559	0.162795	8.46218	9.19444	0.426934	0.893237	17.6566	Navitoclax	Axitinib	1011-1021	BCL2;BCL2L1;BCL2L2	FLT1;KIT;PDGFRA;PDGFRB	Navitoclax-Axitinib (BCL2;BCL2L1;BCL2L2-FLT1;KIT;PDGFRA;PDGFRB)	1
Bladder	1021	1011	J82	2.5	Synergy	0.304042	0.271895	4.3036	7.79615	0.768927	0.749013	12.0998	Navitoclax	Axitinib	1011-1021	BCL2;BCL2L1;BCL2L2	FLT1;KIT;PDGFRA;PDGFRB	Navitoclax-Axitinib (BCL2;BCL2L1;BCL2L2-FLT1;KIT;PDGFRA;PDGFRB)	1
Bladder	1021	1011	KU-19-19	2.5	Synergy	0.233436	0.293147	2.7329	6.91126	0.906463	0.580921	9.64416	Navitoclax	Axitinib	1011-1021	BCL2;BCL2L1;BCL2L2	FLT1;KIT;PDGFRA;PDGFRB	Navitoclax-Axitinib (BCL2;BCL2L1;BCL2L2-FLT1;KIT;PDGFRA;PDGFRB)	1
Bladder	1021	1011	LB831-BLC	2.5	Synergy	0.254442	0.221634	3.63659	7.52544	0.691468	0.6885	11.162	Navitoclax	Axitinib	1011-1021	BCL2;BCL2L1;BCL2L2	FLT1;KIT;PDGFRA;PDGFRB	Navitoclax-Axitinib (BCL2;BCL2L1;BCL2L2-FLT1;KIT;PDGFRA;PDGFRB)	1
Bladder	1021	1011	RT-112	2.5	SA-L	0.207284	0.136531	2.15359	5.21427	0.934452	0.367933	7.36786	Navitoclax	Axitinib	1011-1021	BCL2;BCL2L1;BCL2L2	FLT1;KIT;PDGFRA;PDGFRB	Navitoclax-Axitinib (BCL2;BCL2L1;BCL2L2-FLT1;KIT;PDGFRA;PDGFRB)	0
Bladder	1021	1011	RT4	2.5	SA-L	0.27453	0.141497	2.50325	6.2384	0.862798	0.482183	8.74165	Navitoclax	Axitinib	1011-1021	BCL2;BCL2L1;BCL2L2	FLT1;KIT;PDGFRA;PDGFRB	Navitoclax-Axitinib (BCL2;BCL2L1;BCL2L2-FLT1;KIT;PDGFRA;PDGFRB)	0
Bladder	1021	1011	SW1710	2.5	Synergy	0.253156	0.371494	4.8629	6.82642	0.843681	0.740386	11.6893	Navitoclax	Axitinib	1011-1021	BCL2;BCL2L1;BCL2L2	FLT1;KIT;PDGFRA;PDGFRB	Navitoclax-Axitinib (BCL2;BCL2L1;BCL2L2-FLT1;KIT;PDGFRA;PDGFRB)	1
Bladder	1021	1011	SW780	2.5	Synergy	0.41615	0.175654	4.27787	8.77224	0.851984	0.694619	13.0501	Navitoclax	Axitinib	1011-1021	BCL2;BCL2L1;BCL2L2	FLT1;KIT;PDGFRA;PDGFRB	Navitoclax-Axitinib (BCL2;BCL2L1;BCL2L2-FLT1;KIT;PDGFRA;PDGFRB)	1
Bladder	1021	1011	TCCSUP	2.5	Synergy	0.272018	0.231169	4.66655	7.4368	0.70404	0.714714	12.1034	Navitoclax	Axitinib	1011-1021	BCL2;BCL2L1;BCL2L2	FLT1;KIT;PDGFRA;PDGFRB	Navitoclax-Axitinib (BCL2;BCL2L1;BCL2L2-FLT1;KIT;PDGFRA;PDGFRB)	1
Bladder	1021	1011	UM-UC-3	2.5	Synergy	0.383861	0.428542	3.0499	8.55522	0.923224	0.879962	11.6051	Navitoclax	Axitinib	1011-1021	BCL2;BCL2L1;BCL2L2	FLT1;KIT;PDGFRA;PDGFRB	Navitoclax-Axitinib (BCL2;BCL2L1;BCL2L2-FLT1;KIT;PDGFRA;PDGFRB)	1
Bladder	1021	1011	VM-CUB-1	0.625	Synergy	0.248299	0.283265	2.78987	7.19977	0.856428	0.620677	9.98964	Navitoclax	Axitinib	1011-1021	BCL2;BCL2L1;BCL2L2	FLT1;KIT;PDGFRA;PDGFRB	Navitoclax-Axitinib (BCL2;BCL2L1;BCL2L2-FLT1;KIT;PDGFRA;PDGFRB)	1
Bladder	1032	1011	5637	2.5	SA-L	0.0826009	0.0752174	2.10743	2.86331	0.825254	0.191236	4.97074	Navitoclax	Afatinib	1011-1032	BCL2;BCL2L1;BCL2L2	EGFR;ERBB2	Navitoclax-Afatinib (BCL2;BCL2L1;BCL2L2-EGFR;ERBB2)	0
Bladder	1032	1011	639-V	2.5	SA-L	0.285832	-0.0443929	-0.355754	8.05951	0.834413	0.289352	7.70376	Navitoclax	Afatinib	1011-1032	BCL2;BCL2L1;BCL2L2	EGFR;ERBB2	Navitoclax-Afatinib (BCL2;BCL2L1;BCL2L2-EGFR;ERBB2)	0
Bladder	1032	1011	647-V	2.5	SA-L	0.137709	0.0979347	1.20753	5.91758	0.906157	0.260047	7.12512	Navitoclax	Afatinib	1011-1032	BCL2;BCL2L1;BCL2L2	EGFR;ERBB2	Navitoclax-Afatinib (BCL2;BCL2L1;BCL2L2-EGFR;ERBB2)	0
Bladder	1032	1011	BFTC-905	2.5	SA-L	0.291068	0.0285825	0.269969	7.61592	0.894471	0.357363	7.88589	Navitoclax	Afatinib	1011-1032	BCL2;BCL2L1;BCL2L2	EGFR;ERBB2	Navitoclax-Afatinib (BCL2;BCL2L1;BCL2L2-EGFR;ERBB2)	0
Bladder	1032	1011	CAL-29	2.5	Synergy	0.0669159	0.107387	3.17073	2.08895	0.820708	0.212381	5.25968	Navitoclax	Afatinib	1011-1032	BCL2;BCL2L1;BCL2L2	EGFR;ERBB2	Navitoclax-Afatinib (BCL2;BCL2L1;BCL2L2-EGFR;ERBB2)	1
Bladder	1032	1011	DSH1	2.5	Synergy	0.0173602	0.0485477	4.19475	-2.70987	0.865378	0.0761609	1.48488	Navitoclax	Afatinib	1011-1032	BCL2;BCL2L1;BCL2L2	EGFR;ERBB2	Navitoclax-Afatinib (BCL2;BCL2L1;BCL2L2-EGFR;ERBB2)	1
Bladder	1032	1011	HT-1376	0.625	Bliss	0.253345	0.0658802	2.88686	10.5407	0.426934	0.747715	13.4275	Navitoclax	Afatinib	1011-1032	BCL2;BCL2L1;BCL2L2	EGFR;ERBB2	Navitoclax-Afatinib (BCL2;BCL2L1;BCL2L2-EGFR;ERBB2)	1
Bladder	1032	1011	J82	2.5	Bliss	0.266303	0.159586	2.41419	7.19914	0.768927	0.553874	9.61332	Navitoclax	Afatinib	1011-1032	BCL2;BCL2L1;BCL2L2	EGFR;ERBB2	Navitoclax-Afatinib (BCL2;BCL2L1;BCL2L2-EGFR;ERBB2)	1
Bladder	1032	1011	KU-19-19	2.5	SA-L	0.319953	0.0372384	0.346575	7.80457	0.906463	0.39405	8.15115	Navitoclax	Afatinib	1011-1032	BCL2;BCL2L1;BCL2L2	EGFR;ERBB2	Navitoclax-Afatinib (BCL2;BCL2L1;BCL2L2-EGFR;ERBB2)	0
Bladder	1032	1011	LB831-BLC	2.5	Bliss	0.261078	0.108407	1.73778	7.63734	0.691468	0.534348	9.37512	Navitoclax	Afatinib	1011-1032	BCL2;BCL2L1;BCL2L2	EGFR;ERBB2	Navitoclax-Afatinib (BCL2;BCL2L1;BCL2L2-EGFR;ERBB2)	1
Bladder	1032	1011	RT-112	2.5	SA-L	0.435593	0.0798559	1.03393	8.59094	0.934452	0.551606	9.62488	Navitoclax	Afatinib	1011-1032	BCL2;BCL2L1;BCL2L2	EGFR;ERBB2	Navitoclax-Afatinib (BCL2;BCL2L1;BCL2L2-EGFR;ERBB2)	0
Bladder	1032	1011	RT4	2.5	Synergy	0.2323	0.181917	3.32928	5.38193	0.862798	0.480086	8.71121	Navitoclax	Afatinib	1011-1032	BCL2;BCL2L1;BCL2L2	EGFR;ERBB2	Navitoclax-Afatinib (BCL2;BCL2L1;BCL2L2-EGFR;ERBB2)	1
Bladder	1032	1011	SW1710	2.5	Bliss	0.320699	0.161582	1.99544	7.74502	0.843681	0.57164	9.74046	Navitoclax	Afatinib	1011-1032	BCL2;BCL2L1;BCL2L2	EGFR;ERBB2	Navitoclax-Afatinib (BCL2;BCL2L1;BCL2L2-EGFR;ERBB2)	1
Bladder	1032	1011	SW780	2.5	Bliss	0.497188	0.0886629	2.22585	10.663	0.851984	0.687632	12.8888	Navitoclax	Afatinib	1011-1032	BCL2;BCL2L1;BCL2L2	EGFR;ERBB2	Navitoclax-Afatinib (BCL2;BCL2L1;BCL2L2-EGFR;ERBB2)	1
Bladder	1032	1011	TCCSUP	2.5	Bliss	0.363781	0.0919793	1.82664	9.22587	0.70404	0.64735	11.0525	Navitoclax	Afatinib	1011-1032	BCL2;BCL2L1;BCL2L2	EGFR;ERBB2	Navitoclax-Afatinib (BCL2;BCL2L1;BCL2L2-EGFR;ERBB2)	1
Bladder	1032	1011	UM-UC-3	2.5	SA-L	0.447932	0.151594	0.883538	8.92247	0.923224	0.649384	9.806	Navitoclax	Afatinib	1011-1032	BCL2;BCL2L1;BCL2L2	EGFR;ERBB2	Navitoclax-Afatinib (BCL2;BCL2L1;BCL2L2-EGFR;ERBB2)	0
Bladder	1032	1011	VM-CUB-1	2.5	SA-L	0.291464	0.0589188	0.590237	7.66021	0.859147	0.407827	8.25045	Navitoclax	Afatinib	1011-1032	BCL2;BCL2L1;BCL2L2	EGFR;ERBB2	Navitoclax-Afatinib (BCL2;BCL2L1;BCL2L2-EGFR;ERBB2)	0
Bladder	1032	1372	5637	0.01	SA-L	0.156551	0.0262901	0.551786	5.03062	0.803437	0.227912	5.58241	Trametinib	Afatinib	1372-1032	MAP2K1;MAP2K2	EGFR;ERBB2	Trametinib-Afatinib (MAP2K1;MAP2K2-EGFR;ERBB2)	0
Bladder	1032	1372	639-V	0.1	SA-L	0.26535	0.0243709	0.187506	7.84651	0.855682	0.338891	8.03402	Trametinib	Afatinib	1372-1032	MAP2K1;MAP2K2	EGFR;ERBB2	Trametinib-Afatinib (MAP2K1;MAP2K2-EGFR;ERBB2)	0
Bladder	1032	1372	647-V	0.01	SA-L	0.219802	0.0664928	0.679198	7.06276	0.868913	0.333226	7.74196	Trametinib	Afatinib	1372-1032	MAP2K1;MAP2K2	EGFR;ERBB2	Trametinib-Afatinib (MAP2K1;MAP2K2-EGFR;ERBB2)	0
Bladder	1032	1372	BFTC-905	0.1	Synergy	0.0107543	0.0866176	4.76592	2.55426	0.327338	0.295105	7.32018	Trametinib	Afatinib	1372-1032	MAP2K1;MAP2K2	EGFR;ERBB2	Trametinib-Afatinib (MAP2K1;MAP2K2-EGFR;ERBB2)	1
Bladder	1032	1372	CAL-29	0.01	SA-L	0.19272	0.0355653	0.698631	5.76734	0.770484	0.294598	6.46597	Trametinib	Afatinib	1372-1032	MAP2K1;MAP2K2	EGFR;ERBB2	Trametinib-Afatinib (MAP2K1;MAP2K2-EGFR;ERBB2)	0
Bladder	1032	1372	DSH1	0.01	SA-L	0.0856407	-0.00798343	-0.473131	2.45237	0.837556	0.0918215	1.97924	Trametinib	Afatinib	1372-1032	MAP2K1;MAP2K2	EGFR;ERBB2	Trametinib-Afatinib (MAP2K1;MAP2K2-EGFR;ERBB2)	0
Bladder	1032	1372	HT-1197	0.01	Bliss	0.570655	0.146281	2.68662	10.8077	0.900709	0.795969	13.4943	Trametinib	Afatinib	1372-1032	MAP2K1;MAP2K2	EGFR;ERBB2	Trametinib-Afatinib (MAP2K1;MAP2K2-EGFR;ERBB2)	0
Bladder	1032	1372	HT-1376	0.01	Bliss	0.610992	0.00347182	0.0876798	12.2198	0.888367	0.692312	12.3075	Trametinib	Afatinib	1372-1032	MAP2K1;MAP2K2	EGFR;ERBB2	Trametinib-Afatinib (MAP2K1;MAP2K2-EGFR;ERBB2)	0
Bladder	1032	1372	J82	0.1	SA-L	0.62516	-0.0725184	-1.08577	11.3035	0.911131	0.605152	10.2178	Trametinib	Afatinib	1372-1032	MAP2K1;MAP2K2	EGFR;ERBB2	Trametinib-Afatinib (MAP2K1;MAP2K2-EGFR;ERBB2)	0
Bladder	1032	1372	KU-19-19	0.01	Bliss	0.126325	0.0991115	1.76541	6.86196	0.51095	0.453993	8.62737	Trametinib	Afatinib	1372-1032	MAP2K1;MAP2K2	EGFR;ERBB2	Trametinib-Afatinib (MAP2K1;MAP2K2-EGFR;ERBB2)	1
Bladder	1032	1372	LB831-BLC	0.1	SA-L	0.43767	0.0647721	0.845937	8.84529	0.902675	0.555963	9.69122	Trametinib	Afatinib	1372-1032	MAP2K1;MAP2K2	EGFR;ERBB2	Trametinib-Afatinib (MAP2K1;MAP2K2-EGFR;ERBB2)	0
Bladder	1032	1372	RT-112	0.1	Bliss	0.326325	0.050206	1.005	9.14017	0.634389	0.593787	10.1452	Trametinib	Afatinib	1372-1032	MAP2K1;MAP2K2	EGFR;ERBB2	Trametinib-Afatinib (MAP2K1;MAP2K2-EGFR;ERBB2)	1
Bladder	1032	1372	RT4	0.1	Bliss	0.305178	0.0493199	0.992079	8.43685	0.666919	0.530027	9.42893	Trametinib	Afatinib	1372-1032	MAP2K1;MAP2K2	EGFR;ERBB2	Trametinib-Afatinib (MAP2K1;MAP2K2-EGFR;ERBB2)	1
Bladder	1032	1372	SW1710	0.1	SA-L	0.441665	-0.0193313	-0.2398	9.69245	0.776607	0.543981	9.45265	Trametinib	Afatinib	1372-1032	MAP2K1;MAP2K2	EGFR;ERBB2	Trametinib-Afatinib (MAP2K1;MAP2K2-EGFR;ERBB2)	0
Bladder	1032	1372	SW780	0.1	Bliss	0.431372	0.0659283	2.09596	11.39	0.696737	0.712677	13.486	Trametinib	Afatinib	1372-1032	MAP2K1;MAP2K2	EGFR;ERBB2	Trametinib-Afatinib (MAP2K1;MAP2K2-EGFR;ERBB2)	1
Bladder	1032	1372	TCCSUP	0.01	SA-L	0.703044	-0.00387163	-0.073198	12.717	0.936868	0.746159	12.6438	Trametinib	Afatinib	1372-1032	MAP2K1;MAP2K2	EGFR;ERBB2	Trametinib-Afatinib (MAP2K1;MAP2K2-EGFR;ERBB2)	0
Bladder	1032	1372	UM-UC-3	0.1	SA-L	0.337634	0.127555	0.803266	8.22802	0.915182	0.505848	9.03129	Trametinib	Afatinib	1372-1032	MAP2K1;MAP2K2	EGFR;ERBB2	Trametinib-Afatinib (MAP2K1;MAP2K2-EGFR;ERBB2)	0
Bladder	1032	1372	VM-CUB-1	0.1	Bliss	0.305812	0.0194778	0.219913	8.43585	0.710129	0.457466	8.65576	Trametinib	Afatinib	1372-1032	MAP2K1;MAP2K2	EGFR;ERBB2	Trametinib-Afatinib (MAP2K1;MAP2K2-EGFR;ERBB2)	1
Bladder	1032	1561	5637	1	Synergy	0.0620234	0.100548	3.22323	2.35918	0.710261	0.227912	5.58241	Taselisib	Afatinib	1561-1032	PIK3CA;PIK3CD;PIK3CG	EGFR;ERBB2	Taselisib-Afatinib (PIK3CA;PIK3CD;PIK3CG-EGFR;ERBB2)	1
Bladder	1032	1561	639-V	0.1	SA-L	0.27592	0.0178249	0.150749	7.88327	0.868043	0.338891	8.03402	Taselisib	Afatinib	1561-1032	PIK3CA;PIK3CD;PIK3CG	EGFR;ERBB2	Taselisib-Afatinib (PIK3CA;PIK3CD;PIK3CG-EGFR;ERBB2)	0
Bladder	1032	1561	647-V	1	SA-L	0.215415	0.0606942	0.621045	7.12091	0.829845	0.333226	7.74196	Taselisib	Afatinib	1561-1032	PIK3CA;PIK3CD;PIK3CG	EGFR;ERBB2	Taselisib-Afatinib (PIK3CA;PIK3CD;PIK3CG-EGFR;ERBB2)	0
Bladder	1032	1561	BFTC-905	1	Bliss	0.0860443	0.0528676	1.25743	6.06275	0.454829	0.295105	7.32018	Taselisib	Afatinib	1561-1032	PIK3CA;PIK3CD;PIK3CG	EGFR;ERBB2	Taselisib-Afatinib (PIK3CA;PIK3CD;PIK3CG-EGFR;ERBB2)	1
Bladder	1032	1561	CAL-29	0.1	Bliss	0.0731383	0.0611423	1.99235	4.47362	0.438837	0.294598	6.46597	Taselisib	Afatinib	1561-1032	PIK3CA;PIK3CD;PIK3CG	EGFR;ERBB2	Taselisib-Afatinib (PIK3CA;PIK3CD;PIK3CG-EGFR;ERBB2)	1
Bladder	1032	1561	DSH1	1	Synergy	0.021471	0.0391903	3.29968	-1.32044	0.651212	0.0918215	1.97924	Taselisib	Afatinib	1561-1032	PIK3CA;PIK3CD;PIK3CG	EGFR;ERBB2	Taselisib-Afatinib (PIK3CA;PIK3CD;PIK3CG-EGFR;ERBB2)	1
Bladder	1032	1561	HT-1197	1	Synergy	0.373644	0.222812	4.5124	8.98187	0.749346	0.795969	13.4943	Taselisib	Afatinib	1561-1032	PIK3CA;PIK3CD;PIK3CG	EGFR;ERBB2	Taselisib-Afatinib (PIK3CA;PIK3CD;PIK3CG-EGFR;ERBB2)	1
Bladder	1032	1561	HT-1376	0.1	SA-L	0.571891	0.0726509	1.40467	10.9028	0.931656	0.692312	12.3075	Taselisib	Afatinib	1561-1032	PIK3CA;PIK3CD;PIK3CG	EGFR;ERBB2	Taselisib-Afatinib (PIK3CA;PIK3CD;PIK3CG-EGFR;ERBB2)	0
Bladder	1032	1561	J82	1	Bliss	0.4399	0.080412	1.06751	9.15025	0.857022	0.605152	10.2178	Taselisib	Afatinib	1561-1032	PIK3CA;PIK3CD;PIK3CG	EGFR;ERBB2	Taselisib-Afatinib (PIK3CA;PIK3CD;PIK3CG-EGFR;ERBB2)	1
Bladder	1032	1561	KU-19-19	0.1	SA-L	0.447448	-0.0198011	-0.168554	8.79593	0.944047	0.453993	8.62737	Taselisib	Afatinib	1561-1032	PIK3CA;PIK3CD;PIK3CG	EGFR;ERBB2	Taselisib-Afatinib (PIK3CA;PIK3CD;PIK3CG-EGFR;ERBB2)	0
Bladder	1032	1561	LB831-BLC	1	Bliss	0.38149	0.0482645	0.750177	8.94105	0.771243	0.555963	9.69122	Taselisib	Afatinib	1561-1032	PIK3CA;PIK3CD;PIK3CG	EGFR;ERBB2	Taselisib-Afatinib (PIK3CA;PIK3CD;PIK3CG-EGFR;ERBB2)	1
Bladder	1032	1561	RT-112	1	Bliss	0.289953	0.0925625	1.73233	8.41284	0.64432	0.593787	10.1452	Taselisib	Afatinib	1561-1032	PIK3CA;PIK3CD;PIK3CG	EGFR;ERBB2	Taselisib-Afatinib (PIK3CA;PIK3CD;PIK3CG-EGFR;ERBB2)	1
Bladder	1032	1561	RT4	1	SA-L	0.449256	0.0274933	0.418691	9.01024	0.899231	0.530027	9.42893	Taselisib	Afatinib	1561-1032	PIK3CA;PIK3CD;PIK3CG	EGFR;ERBB2	Taselisib-Afatinib (PIK3CA;PIK3CD;PIK3CG-EGFR;ERBB2)	0
Bladder	1032	1561	SW1710	1	Bliss	0.404233	0.0638116	0.764658	8.688	0.860366	0.543981	9.45265	Taselisib	Afatinib	1561-1032	PIK3CA;PIK3CD;PIK3CG	EGFR;ERBB2	Taselisib-Afatinib (PIK3CA;PIK3CD;PIK3CG-EGFR;ERBB2)	1
Bladder	1032	1561	SW780	0.1	SA-L	0.650203	-0.0020414	-0.0718639	13.5578	0.909537	0.712677	13.486	Taselisib	Afatinib	1561-1032	PIK3CA;PIK3CD;PIK3CG	EGFR;ERBB2	Taselisib-Afatinib (PIK3CA;PIK3CD;PIK3CG-EGFR;ERBB2)	0
Bladder	1032	1561	TCCSUP	1	Bliss	0.530046	0.0435554	0.804059	11.8397	0.768729	0.746159	12.6438	Taselisib	Afatinib	1561-1032	PIK3CA;PIK3CD;PIK3CG	EGFR;ERBB2	Taselisib-Afatinib (PIK3CA;PIK3CD;PIK3CG-EGFR;ERBB2)	0
Bladder	1032	1561	UM-UC-3	1	SA-L	0.347006	0.100191	0.692427	8.33886	0.886305	0.505848	9.03129	Taselisib	Afatinib	1561-1032	PIK3CA;PIK3CD;PIK3CG	EGFR;ERBB2	Taselisib-Afatinib (PIK3CA;PIK3CD;PIK3CG-EGFR;ERBB2)	0
Bladder	1032	1561	VM-CUB-1	1	Bliss	0.371975	0.0120906	0.121095	8.53466	0.84246	0.457466	8.65576	Taselisib	Afatinib	1561-1032	PIK3CA;PIK3CD;PIK3CG	EGFR;ERBB2	Taselisib-Afatinib (PIK3CA;PIK3CD;PIK3CG-EGFR;ERBB2)	1
Bladder	1047	1179	5637	2.5	IDA	0.104806	0.0543774	5.23792	10.0921	0.175704	0.905972	15.3301	MK-1775	Nutlin-3a (-)	1179-1047	WEE1;PLK1	MDM2	MK-1775-Nutlin-3a (-) (WEE1;PLK1-MDM2)	1
Bladder	1047	1179	639-V	2.5	IDA	0.397557	0.0668323	1.83977	11.0026	0.49676	0.934836	12.8424	MK-1775	Nutlin-3a (-)	1179-1047	WEE1;PLK1	MDM2	MK-1775-Nutlin-3a (-) (WEE1;PLK1-MDM2)	1
Bladder	1047	1179	647-V	2.5	IDA	0.32662	0.0433402	1.85359	11.6968	0.399196	0.926764	13.5504	MK-1775	Nutlin-3a (-)	1179-1047	WEE1;PLK1	MDM2	MK-1775-Nutlin-3a (-) (WEE1;PLK1-MDM2)	1
Bladder	1047	1179	BFTC-905	2.5	Synergy	0.0609335	0.0539719	4.08494	8.76031	0.130066	0.883436	12.8453	MK-1775	Nutlin-3a (-)	1179-1047	WEE1;PLK1	MDM2	MK-1775-Nutlin-3a (-) (WEE1;PLK1-MDM2)	1
Bladder	1047	1179	CAL-29	2.5	IDA	0.336916	0.0456171	2.48884	12.8693	0.423752	0.902729	15.3581	MK-1775	Nutlin-3a (-)	1179-1047	WEE1;PLK1	MDM2	MK-1775-Nutlin-3a (-) (WEE1;PLK1-MDM2)	1
Bladder	1047	1179	DSH1	2.5	IDA	0.502232	0.00954804	0.480778	14.8205	0.574917	0.89018	15.3013	MK-1775	Nutlin-3a (-)	1179-1047	WEE1;PLK1	MDM2	MK-1775-Nutlin-3a (-) (WEE1;PLK1-MDM2)	0
Bladder	1047	1179	HT-1197	0.625	IDA	0.557889	-0.0778896	-1.54171	12.2395	0.767015	0.625802	10.6978	MK-1775	Nutlin-3a (-)	1179-1047	WEE1;PLK1	MDM2	MK-1775-Nutlin-3a (-) (WEE1;PLK1-MDM2)	0
Bladder	1047	1179	HT-1376	2.5	IDA	0.41092	0.00739603	0.734439	17.6376	0.460264	0.90886	18.372	MK-1775	Nutlin-3a (-)	1179-1047	WEE1;PLK1	MDM2	MK-1775-Nutlin-3a (-) (WEE1;PLK1-MDM2)	1
Bladder	1047	1179	J82	2.5	Bliss	0.581139	0.02747	1.0423	13.9914	0.681063	0.893617	15.0337	MK-1775	Nutlin-3a (-)	1179-1047	WEE1;PLK1	MDM2	MK-1775-Nutlin-3a (-) (WEE1;PLK1-MDM2)	0
Bladder	1047	1179	KU-19-19	2.5	IDA	0.218451	-0.0333859	-1.37703	12.0095	0.26596	0.695836	10.6324	MK-1775	Nutlin-3a (-)	1179-1047	WEE1;PLK1	MDM2	MK-1775-Nutlin-3a (-) (WEE1;PLK1-MDM2)	1
Bladder	1047	1179	LB831-BLC	2.5	IDA	0.361098	0.0521716	1.98296	12.079	0.477803	0.864939	14.062	MK-1775	Nutlin-3a (-)	1179-1047	WEE1;PLK1	MDM2	MK-1775-Nutlin-3a (-) (WEE1;PLK1-MDM2)	1
Bladder	1047	1179	RT-112	2.5	IDA	0.135337	0.0466513	4.29058	11.0304	0.204372	0.890473	15.321	MK-1775	Nutlin-3a (-)	1179-1047	WEE1;PLK1	MDM2	MK-1775-Nutlin-3a (-) (WEE1;PLK1-MDM2)	1
Bladder	1047	1179	RT4	0.625	IDA	0.53697	-0.0181794	-0.205695	10.2248	0.849261	0.610873	10.0191	MK-1775	Nutlin-3a (-)	1179-1047	WEE1;PLK1	MDM2	MK-1775-Nutlin-3a (-) (WEE1;PLK1-MDM2)	0
Bladder	1047	1179	SW1710	2.5	IDA	0.296654	0.117271	4.15178	10.5503	0.458791	0.902207	14.7021	MK-1775	Nutlin-3a (-)	1179-1047	WEE1;PLK1	MDM2	MK-1775-Nutlin-3a (-) (WEE1;PLK1-MDM2)	1
Bladder	1047	1179	SW780	2.5	IDA	0.756622	-0.0211295	-0.970595	18.2829	0.871664	0.843781	17.3123	MK-1775	Nutlin-3a (-)	1179-1047	WEE1;PLK1	MDM2	MK-1775-Nutlin-3a (-) (WEE1;PLK1-MDM2)	0
Bladder	1047	1179	TCCSUP	2.5	IDA	0.378092	0.0418157	2.72782	14.129	0.460964	0.910935	16.8568	MK-1775	Nutlin-3a (-)	1179-1047	WEE1;PLK1	MDM2	MK-1775-Nutlin-3a (-) (WEE1;PLK1-MDM2)	1
Bladder	1047	1179	UM-UC-3	2.5	IDA	0.710901	0.0570522	1.23478	11.6482	0.807391	0.951161	12.883	MK-1775	Nutlin-3a (-)	1179-1047	WEE1;PLK1	MDM2	MK-1775-Nutlin-3a (-) (WEE1;PLK1-MDM2)	0
Bladder	1047	1179	VM-CUB-1	2.5	IDA	0.475181	0.0259217	0.931317	12.6569	0.552205	0.907457	13.5882	MK-1775	Nutlin-3a (-)	1179-1047	WEE1;PLK1	MDM2	MK-1775-Nutlin-3a (-) (WEE1;PLK1-MDM2)	1
Bladder	1049	1558	5637	2.5	Synergy	0.377904	0.166844	3.33519	9.67951	0.674229	0.807956	13.0147	Lapatinib	PD173074	1558-1049	EGFR;ERBB2	FGFR1;FGFR2;FGFR3	Lapatinib-PD173074 (EGFR;ERBB2-FGFR1;FGFR2;FGFR3)	1
Bladder	1049	1558	639-V	0.625	SA-L	0.774118	-0.0772426	-0.778336	11.4468	0.916094	0.760703	10.6684	Lapatinib	PD173074	1558-1049	EGFR;ERBB2	FGFR1;FGFR2;FGFR3	Lapatinib-PD173074 (EGFR;ERBB2-FGFR1;FGFR2;FGFR3)	0
Bladder	1049	1558	647-V	2.5	Bliss	0.578574	0.0935335	1.09516	10.4813	0.831824	0.807992	11.5764	Lapatinib	PD173074	1558-1049	EGFR;ERBB2	FGFR1;FGFR2;FGFR3	Lapatinib-PD173074 (EGFR;ERBB2-FGFR1;FGFR2;FGFR3)	0
Bladder	1049	1558	BFTC-905	2.5	SA-L	0.624381	0.08802	0.933466	10.4476	0.915662	0.778017	11.381	Lapatinib	PD173074	1558-1049	EGFR;ERBB2	FGFR1;FGFR2;FGFR3	Lapatinib-PD173074 (EGFR;ERBB2-FGFR1;FGFR2;FGFR3)	0
Bladder	1049	1558	CAL-29	2.5	Synergy	0.331897	0.218252	4.28607	8.88145	0.677872	0.811583	13.1675	Lapatinib	PD173074	1558-1049	EGFR;ERBB2	FGFR1;FGFR2;FGFR3	Lapatinib-PD173074 (EGFR;ERBB2-FGFR1;FGFR2;FGFR3)	1
Bladder	1049	1558	DSH1	0.625	SA-L	0.353007	-0.0115831	-0.414931	12.6448	0.458233	0.745089	12.2298	Lapatinib	PD173074	1558-1049	EGFR;ERBB2	FGFR1;FGFR2;FGFR3	Lapatinib-PD173074 (EGFR;ERBB2-FGFR1;FGFR2;FGFR3)	0
Bladder	1049	1558	HT-1376	2.5	SA-L	0.750436	0.107892	3.36279	14.0698	0.966715	0.887881	17.4326	Lapatinib	PD173074	1558-1049	EGFR;ERBB2	FGFR1;FGFR2;FGFR3	Lapatinib-PD173074 (EGFR;ERBB2-FGFR1;FGFR2;FGFR3)	0
Bladder	1049	1558	J82	2.5	SA-L	0.572455	0.126743	1.7535	10.2325	0.943083	0.741395	11.986	Lapatinib	PD173074	1558-1049	EGFR;ERBB2	FGFR1;FGFR2;FGFR3	Lapatinib-PD173074 (EGFR;ERBB2-FGFR1;FGFR2;FGFR3)	0
Bladder	1049	1558	KU-19-19	2.5	SA-L	0.663468	0.0310322	0.339484	10.8375	0.924842	0.750939	11.177	Lapatinib	PD173074	1558-1049	EGFR;ERBB2	FGFR1;FGFR2;FGFR3	Lapatinib-PD173074 (EGFR;ERBB2-FGFR1;FGFR2;FGFR3)	0
Bladder	1049	1558	LB831-BLC	0.625	SA-L	0.681982	0.0253855	0.341933	11.2525	0.980457	0.721467	11.5945	Lapatinib	PD173074	1558-1049	EGFR;ERBB2	FGFR1;FGFR2;FGFR3	Lapatinib-PD173074 (EGFR;ERBB2-FGFR1;FGFR2;FGFR3)	0
Bladder	1049	1558	RT-112	0.625	SA-L	0.212788	0.0258375	0.455459	5.31119	0.93566	0.255035	5.76665	Lapatinib	PD173074	1558-1049	EGFR;ERBB2	FGFR1;FGFR2;FGFR3	Lapatinib-PD173074 (EGFR;ERBB2-FGFR1;FGFR2;FGFR3)	0
Bladder	1049	1558	RT4	2.5	Bliss	0.30647	0.0332119	0.623617	7.25053	0.803138	0.422944	7.87415	Lapatinib	PD173074	1558-1049	EGFR;ERBB2	FGFR1;FGFR2;FGFR3	Lapatinib-PD173074 (EGFR;ERBB2-FGFR1;FGFR2;FGFR3)	1
Bladder	1049	1558	SW1710	2.5	Synergy	0.4987	0.248414	2.83981	9.0332	0.99099	0.753907	11.873	Lapatinib	PD173074	1558-1049	EGFR;ERBB2	FGFR1;FGFR2;FGFR3	Lapatinib-PD173074 (EGFR;ERBB2-FGFR1;FGFR2;FGFR3)	1
Bladder	1049	1558	SW780	2.5	SA-L	0.429981	0.129324	2.86109	8.50627	0.905271	0.617832	11.3674	Lapatinib	PD173074	1558-1049	EGFR;ERBB2	FGFR1;FGFR2;FGFR3	Lapatinib-PD173074 (EGFR;ERBB2-FGFR1;FGFR2;FGFR3)	0
Bladder	1049	1558	TCCSUP	2.5	SA-L	0.807102	0.0362986	1.40735	15.5341	0.923824	0.912945	16.9414	Lapatinib	PD173074	1558-1049	EGFR;ERBB2	FGFR1;FGFR2;FGFR3	Lapatinib-PD173074 (EGFR;ERBB2-FGFR1;FGFR2;FGFR3)	0
Bladder	1049	1558	UM-UC-3	2.5	SA-L	0.862792	0.0578759	0.801362	11.4045	1	0.920668	12.2059	Lapatinib	PD173074	1558-1049	EGFR;ERBB2	FGFR1;FGFR2;FGFR3	Lapatinib-PD173074 (EGFR;ERBB2-FGFR1;FGFR2;FGFR3)	0
Bladder	1049	1558	VM-CUB-1	2.5	SA-L	0.843373	-0.0480215	-1.04481	13.6855	0.925314	0.859548	12.6407	Lapatinib	PD173074	1558-1049	EGFR;ERBB2	FGFR1;FGFR2;FGFR3	Lapatinib-PD173074 (EGFR;ERBB2-FGFR1;FGFR2;FGFR3)	0
Bladder	1053	1372	5637	0.1	Bliss	0.423544	0.0951879	1.73637	10.2891	0.695818	0.746612	12.0255	Trametinib	MK-2206	1372-1053	MAP2K1;MAP2K2	AKT1;AKT2	Trametinib-MK-2206 (MAP2K1;MAP2K2-AKT1;AKT2)	1
Bladder	1053	1372	639-V	0.1	SA-L	0.630835	-0.0332774	-0.271682	10.4881	0.855682	0.697775	10.2164	Trametinib	MK-2206	1372-1053	MAP2K1;MAP2K2	AKT1;AKT2	Trametinib-MK-2206 (MAP2K1;MAP2K2-AKT1;AKT2)	0
Bladder	1053	1372	647-V	0.01	Bliss	0.401701	0.171823	1.40476	8.77652	0.868913	0.658829	10.1813	Trametinib	MK-2206	1372-1053	MAP2K1;MAP2K2	AKT1;AKT2	Trametinib-MK-2206 (MAP2K1;MAP2K2-AKT1;AKT2)	1
Bladder	1053	1372	BFTC-905	0.1	Synergy	0.0224521	0.101837	4.28413	3.72966	0.327338	0.376283	8.01379	Trametinib	MK-2206	1372-1053	MAP2K1;MAP2K2	AKT1;AKT2	Trametinib-MK-2206 (MAP2K1;MAP2K2-AKT1;AKT2)	1
Bladder	1053	1372	CAL-29	0.1	Bliss	0.166201	0.130069	2.53907	5.85427	0.648969	0.44847	8.39334	Trametinib	MK-2206	1372-1053	MAP2K1;MAP2K2	AKT1;AKT2	Trametinib-MK-2206 (MAP2K1;MAP2K2-AKT1;AKT2)	1
Bladder	1053	1372	DSH1	0.1	Synergy	0.110589	0.127108	3.02159	4.06466	0.679958	0.347308	7.08625	Trametinib	MK-2206	1372-1053	MAP2K1;MAP2K2	AKT1;AKT2	Trametinib-MK-2206 (MAP2K1;MAP2K2-AKT1;AKT2)	1
Bladder	1053	1372	HT-1197	0.1	Bliss	0.545936	0.140428	2.65989	10.7594	0.866339	0.792257	13.4193	Trametinib	MK-2206	1372-1053	MAP2K1;MAP2K2	AKT1;AKT2	Trametinib-MK-2206 (MAP2K1;MAP2K2-AKT1;AKT2)	0
Bladder	1053	1372	HT-1376	0.1	SA-L	0.667602	-0.0547039	-1.78929	15.374	0.811832	0.75476	13.5847	Trametinib	MK-2206	1372-1053	MAP2K1;MAP2K2	AKT1;AKT2	Trametinib-MK-2206 (MAP2K1;MAP2K2-AKT1;AKT2)	0
Bladder	1053	1372	J82	0.01	SA-L	0.639614	0.0569815	0.894261	11.4946	0.91072	0.764824	12.3889	Trametinib	MK-2206	1372-1053	MAP2K1;MAP2K2	AKT1;AKT2	Trametinib-MK-2206 (MAP2K1;MAP2K2-AKT1;AKT2)	0
Bladder	1053	1372	KU-19-19	0.01	Bliss	0.32016	0.0593292	0.907551	10.2343	0.51095	0.746819	11.1418	Trametinib	MK-2206	1372-1053	MAP2K1;MAP2K2	AKT1;AKT2	Trametinib-MK-2206 (MAP2K1;MAP2K2-AKT1;AKT2)	1
Bladder	1053	1372	LB831-BLC	0.1	SA-L	0.696679	-0.0523507	-0.694122	12.5992	0.902675	0.711525	11.9051	Trametinib	MK-2206	1372-1053	MAP2K1;MAP2K2	AKT1;AKT2	Trametinib-MK-2206 (MAP2K1;MAP2K2-AKT1;AKT2)	0
Bladder	1053	1372	RT-112	0.1	Synergy	0.200783	0.200928	3.97618	6.62718	0.634389	0.629248	10.6034	Trametinib	MK-2206	1372-1053	MAP2K1;MAP2K2	AKT1;AKT2	Trametinib-MK-2206 (MAP2K1;MAP2K2-AKT1;AKT2)	1
Bladder	1053	1372	RT4	0.1	Bliss	0.492077	0.0602769	1.68221	12.0348	0.666919	0.833123	13.717	Trametinib	MK-2206	1372-1053	MAP2K1;MAP2K2	AKT1;AKT2	Trametinib-MK-2206 (MAP2K1;MAP2K2-AKT1;AKT2)	1
Bladder	1053	1372	SW1710	0.1	Bliss	0.353619	0.126254	1.69942	8.54737	0.776607	0.618889	10.2468	Trametinib	MK-2206	1372-1053	MAP2K1;MAP2K2	AKT1;AKT2	Trametinib-MK-2206 (MAP2K1;MAP2K2-AKT1;AKT2)	1
Bladder	1053	1372	SW780	0.1	Bliss	0.446567	0.0639719	2.10972	11.848	0.696737	0.732047	13.9578	Trametinib	MK-2206	1372-1053	MAP2K1;MAP2K2	AKT1;AKT2	Trametinib-MK-2206 (MAP2K1;MAP2K2-AKT1;AKT2)	1
Bladder	1053	1372	TCCSUP	0.1	Bliss	0.652439	0.0868287	1.79566	12.2911	0.90336	0.817469	14.0867	Trametinib	MK-2206	1372-1053	MAP2K1;MAP2K2	AKT1;AKT2	Trametinib-MK-2206 (MAP2K1;MAP2K2-AKT1;AKT2)	0
Bladder	1053	1372	UM-UC-3	0.1	Synergy	0.255866	0.355684	2.18659	7.74056	0.915182	0.667106	9.92715	Trametinib	MK-2206	1372-1053	MAP2K1;MAP2K2	AKT1;AKT2	Trametinib-MK-2206 (MAP2K1;MAP2K2-AKT1;AKT2)	1
Bladder	1053	1372	VM-CUB-1	0.1	Synergy	0.150952	0.360387	4.60718	6.29185	0.710129	0.719726	10.899	Trametinib	MK-2206	1372-1053	MAP2K1;MAP2K2	AKT1;AKT2	Trametinib-MK-2206 (MAP2K1;MAP2K2-AKT1;AKT2)	1
Bladder	1053	1558	5637	2.5	Bliss	0.424888	0.0869508	1.66538	10.3601	0.685907	0.746612	12.0255	Lapatinib	MK-2206	1558-1053	EGFR;ERBB2	AKT1;AKT2	Lapatinib-MK-2206 (EGFR;ERBB2-AKT1;AKT2)	1
Bladder	1053	1558	639-V	2.5	Synergy	0.345917	0.274057	1.87073	8.34568	0.889875	0.697775	10.2164	Lapatinib	MK-2206	1558-1053	EGFR;ERBB2	AKT1;AKT2	Lapatinib-MK-2206 (EGFR;ERBB2-AKT1;AKT2)	1
Bladder	1053	1558	647-V	2.5	Synergy	0.263462	0.306195	2.6656	7.51568	0.865157	0.658829	10.1813	Lapatinib	MK-2206	1558-1053	EGFR;ERBB2	AKT1;AKT2	Lapatinib-MK-2206 (EGFR;ERBB2-AKT1;AKT2)	1
Bladder	1053	1558	BFTC-905	2.5	Bliss	0.181861	0.108791	1.18794	6.82585	0.756482	0.376283	8.01379	Lapatinib	MK-2206	1558-1053	EGFR;ERBB2	AKT1;AKT2	Lapatinib-MK-2206 (EGFR;ERBB2-AKT1;AKT2)	1
Bladder	1053	1558	CAL-29	2.5	Bliss	0.15916	0.158646	2.92184	5.4715	0.699971	0.44847	8.39334	Lapatinib	MK-2206	1558-1053	EGFR;ERBB2	AKT1;AKT2	Lapatinib-MK-2206 (EGFR;ERBB2-AKT1;AKT2)	1
Bladder	1053	1558	DSH1	2.5	Synergy	0.0473152	0.0959728	4.33503	2.75122	0.409048	0.347308	7.08625	Lapatinib	MK-2206	1558-1053	EGFR;ERBB2	AKT1;AKT2	Lapatinib-MK-2206 (EGFR;ERBB2-AKT1;AKT2)	1
Bladder	1053	1558	HT-1197	2.5	SA-L	0.802185	-0.0486382	-1.13939	14.5587	0.951139	0.792257	13.4193	Lapatinib	MK-2206	1558-1053	EGFR;ERBB2	AKT1;AKT2	Lapatinib-MK-2206 (EGFR;ERBB2-AKT1;AKT2)	0
Bladder	1053	1558	HT-1376	0.625	SA-L	0.69454	-0.078996	-2.54417	16.1288	0.815396	0.75476	13.5847	Lapatinib	MK-2206	1558-1053	EGFR;ERBB2	AKT1;AKT2	Lapatinib-MK-2206 (EGFR;ERBB2-AKT1;AKT2)	0
Bladder	1053	1558	J82	2.5	SA-L	0.635697	0.0651313	1.04626	11.3426	0.91436	0.764824	12.3889	Lapatinib	MK-2206	1558-1053	EGFR;ERBB2	AKT1;AKT2	Lapatinib-MK-2206 (EGFR;ERBB2-AKT1;AKT2)	0
Bladder	1053	1558	KU-19-19	2.5	SA-L	0.504785	0.18645	1.77152	9.37028	0.925272	0.746819	11.1418	Lapatinib	MK-2206	1558-1053	EGFR;ERBB2	AKT1;AKT2	Lapatinib-MK-2206 (EGFR;ERBB2-AKT1;AKT2)	0
Bladder	1053	1558	LB831-BLC	2.5	SA-L	0.663685	0.00214617	0.257986	11.6471	0.937193	0.711525	11.9051	Lapatinib	MK-2206	1558-1053	EGFR;ERBB2	AKT1;AKT2	Lapatinib-MK-2206 (EGFR;ERBB2-AKT1;AKT2)	0
Bladder	1053	1558	RT-112	2.5	Bliss	0.474726	0.0627636	0.927621	9.67573	0.852434	0.629248	10.6034	Lapatinib	MK-2206	1558-1053	EGFR;ERBB2	AKT1;AKT2	Lapatinib-MK-2206 (EGFR;ERBB2-AKT1;AKT2)	1
Bladder	1053	1558	RT4	2.5	Bliss	0.682283	0.0465994	1.03525	12.6818	0.871989	0.833123	13.717	Lapatinib	MK-2206	1558-1053	EGFR;ERBB2	AKT1;AKT2	Lapatinib-MK-2206 (EGFR;ERBB2-AKT1;AKT2)	0
Bladder	1053	1558	SW1710	2.5	Bliss	0.370563	0.169919	2.02156	8.22523	0.872595	0.618889	10.2468	Lapatinib	MK-2206	1558-1053	EGFR;ERBB2	AKT1;AKT2	Lapatinib-MK-2206 (EGFR;ERBB2-AKT1;AKT2)	1
Bladder	1053	1558	SW780	2.5	SA-L	0.647228	-0.0118409	-0.371228	14.329	0.86781	0.732047	13.9578	Lapatinib	MK-2206	1558-1053	EGFR;ERBB2	AKT1;AKT2	Lapatinib-MK-2206 (EGFR;ERBB2-AKT1;AKT2)	0
Bladder	1053	1558	TCCSUP	2.5	SA-L	0.751987	0.00730989	0.0554791	14.0313	0.928512	0.817469	14.0867	Lapatinib	MK-2206	1558-1053	EGFR;ERBB2	AKT1;AKT2	Lapatinib-MK-2206 (EGFR;ERBB2-AKT1;AKT2)	0
Bladder	1053	1558	UM-UC-3	2.5	SA-L	0.563181	0.06677	0.398503	9.52865	0.942723	0.667106	9.92715	Lapatinib	MK-2206	1558-1053	EGFR;ERBB2	AKT1;AKT2	Lapatinib-MK-2206 (EGFR;ERBB2-AKT1;AKT2)	0
Bladder	1053	1558	VM-CUB-1	2.5	Synergy	0.429887	0.236552	2.19125	8.70777	0.925094	0.719726	10.899	Lapatinib	MK-2206	1558-1053	EGFR;ERBB2	AKT1;AKT2	Lapatinib-MK-2206 (EGFR;ERBB2-AKT1;AKT2)	1
Bladder	1053	1561	5637	0.1	Bliss	0.633316	0.00346193	0.0554525	11.9701	0.852971	0.746612	12.0255	Taselisib	MK-2206	1561-1053	PIK3CA;PIK3CD;PIK3CG	AKT1;AKT2	Taselisib-MK-2206 (PIK3CA;PIK3CD;PIK3CG-AKT1;AKT2)	0
Bladder	1053	1561	639-V	1	IDA	0.621561	-0.0592467	-0.552833	10.7692	0.804628	0.697775	10.2164	Taselisib	MK-2206	1561-1053	PIK3CA;PIK3CD;PIK3CG	AKT1;AKT2	Taselisib-MK-2206 (PIK3CA;PIK3CD;PIK3CG-AKT1;AKT2)	0
Bladder	1053	1561	647-V	0.1	IDA	0.615292	-0.0148531	-0.37	10.5513	0.91205	0.658829	10.1813	Taselisib	MK-2206	1561-1053	PIK3CA;PIK3CD;PIK3CG	AKT1;AKT2	Taselisib-MK-2206 (PIK3CA;PIK3CD;PIK3CG-AKT1;AKT2)	0
Bladder	1053	1561	BFTC-905	0.1	Bliss	0.171218	0.089899	1.25544	6.75835	0.682251	0.376283	8.01379	Taselisib	MK-2206	1561-1053	PIK3CA;PIK3CD;PIK3CG	AKT1;AKT2	Taselisib-MK-2206 (PIK3CA;PIK3CD;PIK3CG-AKT1;AKT2)	1
Bladder	1053	1561	CAL-29	0.1	IDA	0.206753	-0.00257884	-0.310649	8.70399	0.438837	0.44847	8.39334	Taselisib	MK-2206	1561-1053	PIK3CA;PIK3CD;PIK3CG	AKT1;AKT2	Taselisib-MK-2206 (PIK3CA;PIK3CD;PIK3CG-AKT1;AKT2)	1
Bladder	1053	1561	DSH1	1	IDA	0.325858	-0.0983533	-1.94313	9.02938	0.651212	0.347308	7.08625	Taselisib	MK-2206	1561-1053	PIK3CA;PIK3CD;PIK3CG	AKT1;AKT2	Taselisib-MK-2206 (PIK3CA;PIK3CD;PIK3CG-AKT1;AKT2)	1
Bladder	1053	1561	HT-1197	1	Bliss	0.591442	0.00223224	0.0594424	13.3599	0.749346	0.792257	13.4193	Taselisib	MK-2206	1561-1053	PIK3CA;PIK3CD;PIK3CG	AKT1;AKT2	Taselisib-MK-2206 (PIK3CA;PIK3CD;PIK3CG-AKT1;AKT2)	0
Bladder	1053	1561	HT-1376	1	Bliss	0.678796	0.00404884	0.0927428	13.4919	0.90446	0.75476	13.5847	Taselisib	MK-2206	1561-1053	PIK3CA;PIK3CD;PIK3CG	AKT1;AKT2	Taselisib-MK-2206 (PIK3CA;PIK3CD;PIK3CG-AKT1;AKT2)	0
Bladder	1053	1561	J82	0.1	IDA	0.680462	0.0538443	0.853926	11.5349	0.958637	0.764824	12.3889	Taselisib	MK-2206	1561-1053	PIK3CA;PIK3CD;PIK3CG	AKT1;AKT2	Taselisib-MK-2206 (PIK3CA;PIK3CD;PIK3CG-AKT1;AKT2)	0
Bladder	1053	1561	KU-19-19	1	IDA	0.53075	0.180413	1.69135	9.45045	0.95128	0.746819	11.1418	Taselisib	MK-2206	1561-1053	PIK3CA;PIK3CD;PIK3CG	AKT1;AKT2	Taselisib-MK-2206 (PIK3CA;PIK3CD;PIK3CG-AKT1;AKT2)	0
Bladder	1053	1561	LB831-BLC	0.1	IDA	0.637713	-0.0196943	-0.427437	12.3325	0.863068	0.711525	11.9051	Taselisib	MK-2206	1561-1053	PIK3CA;PIK3CD;PIK3CG	AKT1;AKT2	Taselisib-MK-2206 (PIK3CA;PIK3CD;PIK3CG-AKT1;AKT2)	0
Bladder	1053	1561	RT-112	0.1	IDA	0.548625	-0.0526411	-0.923898	11.5273	0.78521	0.629248	10.6034	Taselisib	MK-2206	1561-1053	PIK3CA;PIK3CD;PIK3CG	AKT1;AKT2	Taselisib-MK-2206 (PIK3CA;PIK3CD;PIK3CG-AKT1;AKT2)	0
Bladder	1053	1561	RT4	1	IDA	0.785606	-0.0368615	-0.881108	14.5981	0.899231	0.833123	13.717	Taselisib	MK-2206	1561-1053	PIK3CA;PIK3CD;PIK3CG	AKT1;AKT2	Taselisib-MK-2206 (PIK3CA;PIK3CD;PIK3CG-AKT1;AKT2)	0
Bladder	1053	1561	SW1710	0.1	IDA	0.610848	-0.0488205	-0.598949	10.8457	0.908434	0.618889	10.2468	Taselisib	MK-2206	1561-1053	PIK3CA;PIK3CD;PIK3CG	AKT1;AKT2	Taselisib-MK-2206 (PIK3CA;PIK3CD;PIK3CG-AKT1;AKT2)	0
Bladder	1053	1561	SW780	0.1	IDA	0.715653	-0.0498595	-1.56899	15.5267	0.909537	0.732047	13.9578	Taselisib	MK-2206	1561-1053	PIK3CA;PIK3CD;PIK3CG	AKT1;AKT2	Taselisib-MK-2206 (PIK3CA;PIK3CD;PIK3CG-AKT1;AKT2)	0
Bladder	1053	1561	TCCSUP	0.1	IDA	0.705023	-0.042647	-1.36765	15.4544	0.809705	0.817469	14.0867	Taselisib	MK-2206	1561-1053	PIK3CA;PIK3CD;PIK3CG	AKT1;AKT2	Taselisib-MK-2206 (PIK3CA;PIK3CD;PIK3CG-AKT1;AKT2)	0
Bladder	1053	1561	UM-UC-3	1	Synergy	0.378286	0.212457	1.3188	8.60835	0.886305	0.667106	9.92715	Taselisib	MK-2206	1561-1053	PIK3CA;PIK3CD;PIK3CG	AKT1;AKT2	Taselisib-MK-2206 (PIK3CA;PIK3CD;PIK3CG-AKT1;AKT2)	1
Bladder	1053	1561	VM-CUB-1	0.1	IDA	0.696801	-0.0516032	-0.697743	11.5968	0.89661	0.719726	10.899	Taselisib	MK-2206	1561-1053	PIK3CA;PIK3CD;PIK3CG	AKT1;AKT2	Taselisib-MK-2206 (PIK3CA;PIK3CD;PIK3CG-AKT1;AKT2)	0
Bladder	1054	1372	5637	0.1	IDA	0.563747	-0.0504198	-1.52501	14.1829	0.651958	0.787362	12.6579	Trametinib	Palbociclib	1372-1054	MAP2K1;MAP2K2	CDK4;CDK6	Trametinib-Palbociclib (MAP2K1;MAP2K2-CDK4;CDK6)	0
Bladder	1054	1372	639-V	0.01	IDA	0.796166	-0.0924376	-1.75174	13.0895	0.842927	0.834863	11.3378	Trametinib	Palbociclib	1372-1054	MAP2K1;MAP2K2	CDK4;CDK6	Trametinib-Palbociclib (MAP2K1;MAP2K2-CDK4;CDK6)	0
Bladder	1054	1372	647-V	0.1	IDA	0.723424	-0.0225692	-0.587819	13.3071	0.788901	0.888395	12.7193	Trametinib	Palbociclib	1372-1054	MAP2K1;MAP2K2	CDK4;CDK6	Trametinib-Palbociclib (MAP2K1;MAP2K2-CDK4;CDK6)	0
Bladder	1054	1372	BFTC-905	0.1	Bliss	0.11312	0.0394968	0.928799	7.66486	0.341657	0.446696	8.59366	Trametinib	Palbociclib	1372-1054	MAP2K1;MAP2K2	CDK4;CDK6	Trametinib-Palbociclib (MAP2K1;MAP2K2-CDK4;CDK6)	1
Bladder	1054	1372	CAL-29	0.1	Bliss	0.57115	0.0483241	1.41793	12.9701	0.713247	0.868527	14.388	Trametinib	Palbociclib	1372-1054	MAP2K1;MAP2K2	CDK4;CDK6	Trametinib-Palbociclib (MAP2K1;MAP2K2-CDK4;CDK6)	0
Bladder	1054	1372	DSH1	0.1	IDA	0.409195	-0.00205976	-0.0351396	9.83628	0.719164	0.566123	9.80114	Trametinib	Palbociclib	1372-1054	MAP2K1;MAP2K2	CDK4;CDK6	Trametinib-Palbociclib (MAP2K1;MAP2K2-CDK4;CDK6)	1
Bladder	1054	1372	HT-1197	0.01	IDA	0.786231	-0.00333611	-0.108875	15.3615	0.900709	0.869198	15.2527	Trametinib	Palbociclib	1372-1054	MAP2K1;MAP2K2	CDK4;CDK6	Trametinib-Palbociclib (MAP2K1;MAP2K2-CDK4;CDK6)	0
Bladder	1054	1372	HT-1376	0.01	Bliss	0.718308	0.0197888	0.810686	16.113	0.843699	0.874834	16.9237	Trametinib	Palbociclib	1372-1054	MAP2K1;MAP2K2	CDK4;CDK6	Trametinib-Palbociclib (MAP2K1;MAP2K2-CDK4;CDK6)	0
Bladder	1054	1372	J82	0.01	IDA	0.84302	-0.000167747	-0.00745053	16.0968	0.911997	0.924183	16.0894	Trametinib	Palbociclib	1372-1054	MAP2K1;MAP2K2	CDK4;CDK6	Trametinib-Palbociclib (MAP2K1;MAP2K2-CDK4;CDK6)	0
Bladder	1054	1372	KU-19-19	0.1	IDA	0.0391546	0.0110411	1.4575	9.62778	0.0676365	0.74214	11.0853	Trametinib	Palbociclib	1372-1054	MAP2K1;MAP2K2	CDK4;CDK6	Trametinib-Palbociclib (MAP2K1;MAP2K2-CDK4;CDK6)	1
Bladder	1054	1372	LB831-BLC	0.1	IDA	0.722664	-0.0627982	-1.16331	13.1558	0.880009	0.74984	11.9925	Trametinib	Palbociclib	1372-1054	MAP2K1;MAP2K2	CDK4;CDK6	Trametinib-Palbociclib (MAP2K1;MAP2K2-CDK4;CDK6)	0
Bladder	1054	1372	RT-112	0.1	Bliss	0.318883	0.0121264	0.270008	9.87664	0.557342	0.593907	10.1466	Trametinib	Palbociclib	1372-1054	MAP2K1;MAP2K2	CDK4;CDK6	Trametinib-Palbociclib (MAP2K1;MAP2K2-CDK4;CDK6)	1
Bladder	1054	1372	RT4	0.01	Bliss	0.736437	0.0695542	1.55196	12.5244	0.891251	0.904337	14.0763	Trametinib	Palbociclib	1372-1054	MAP2K1;MAP2K2	CDK4;CDK6	Trametinib-Palbociclib (MAP2K1;MAP2K2-CDK4;CDK6)	0
Bladder	1054	1372	SW1710	0.1	IDA	0.566369	-0.0553026	-0.967119	12.0087	0.741723	0.689025	11.0416	Trametinib	Palbociclib	1372-1054	MAP2K1;MAP2K2	CDK4;CDK6	Trametinib-Palbociclib (MAP2K1;MAP2K2-CDK4;CDK6)	0
Bladder	1054	1372	SW780	0.01	IDA	0.6484	-0.0373736	-1.47855	16.6479	0.78577	0.777615	15.1694	Trametinib	Palbociclib	1372-1054	MAP2K1;MAP2K2	CDK4;CDK6	Trametinib-Palbociclib (MAP2K1;MAP2K2-CDK4;CDK6)	0
Bladder	1054	1372	TCCSUP	0.01	IDA	0.823265	-0.0381227	-1.49025	16.9183	0.902306	0.870151	15.4281	Trametinib	Palbociclib	1372-1054	MAP2K1;MAP2K2	CDK4;CDK6	Trametinib-Palbociclib (MAP2K1;MAP2K2-CDK4;CDK6)	0
Bladder	1054	1372	UM-UC-3	0.1	Bliss	0.776197	0.049927	0.630845	11.2265	0.919919	0.897518	11.8573	Trametinib	Palbociclib	1372-1054	MAP2K1;MAP2K2	CDK4;CDK6	Trametinib-Palbociclib (MAP2K1;MAP2K2-CDK4;CDK6)	0
Bladder	1054	1372	VM-CUB-1	0.01	Bliss	0.368182	0.165849	1.59718	8.46293	0.849156	0.628896	10.0601	Trametinib	Palbociclib	1372-1054	MAP2K1;MAP2K2	CDK4;CDK6	Trametinib-Palbociclib (MAP2K1;MAP2K2-CDK4;CDK6)	1
Bladder	1054	1558	5637	2.5	IDA	0.581367	-0.0323663	-0.935162	13.8162	0.685907	0.800119	12.881	Lapatinib	Palbociclib	1558-1054	EGFR;ERBB2	CDK4;CDK6	Lapatinib-Palbociclib (EGFR;ERBB2-CDK4;CDK6)	0
Bladder	1054	1558	639-V	2.5	IDA	0.816488	-0.0591474	-1.0984	12.6271	0.889875	0.851537	11.5287	Lapatinib	Palbociclib	1558-1054	EGFR;ERBB2	CDK4;CDK6	Lapatinib-Palbociclib (EGFR;ERBB2-CDK4;CDK6)	0
Bladder	1054	1558	647-V	2.5	IDA	0.803118	-0.0247094	-0.656027	13.6078	0.865157	0.900016	12.9518	Lapatinib	Palbociclib	1558-1054	EGFR;ERBB2	CDK4;CDK6	Lapatinib-Palbociclib (EGFR;ERBB2-CDK4;CDK6)	0
Bladder	1054	1558	BFTC-905	0.625	IDA	0.37864	0.0356874	0.299572	8.34459	0.914398	0.453288	8.64416	Lapatinib	Palbociclib	1558-1054	EGFR;ERBB2	CDK4;CDK6	Lapatinib-Palbociclib (EGFR;ERBB2-CDK4;CDK6)	1
Bladder	1054	1558	CAL-29	0.625	Bliss	0.562835	0.136681	2.61904	11.7054	0.807926	0.86594	14.3244	Lapatinib	Palbociclib	1558-1054	EGFR;ERBB2	CDK4;CDK6	Lapatinib-Palbociclib (EGFR;ERBB2-CDK4;CDK6)	0
Bladder	1054	1558	DSH1	2.5	Bliss	0.241635	0.0245983	0.631233	10.4196	0.409048	0.657823	11.0508	Lapatinib	Palbociclib	1558-1054	EGFR;ERBB2	CDK4;CDK6	Lapatinib-Palbociclib (EGFR;ERBB2-CDK4;CDK6)	1
Bladder	1054	1558	HT-1197	0.625	IDA	0.837066	-0.022306	-0.752123	16.0048	0.93737	0.869198	15.2527	Lapatinib	Palbociclib	1558-1054	EGFR;ERBB2	CDK4;CDK6	Lapatinib-Palbociclib (EGFR;ERBB2-CDK4;CDK6)	0
Bladder	1054	1558	HT-1376	0.625	IDA	0.709433	0.00628612	-0.0193312	17.0526	0.815396	0.877719	17.0333	Lapatinib	Palbociclib	1558-1054	EGFR;ERBB2	CDK4;CDK6	Lapatinib-Palbociclib (EGFR;ERBB2-CDK4;CDK6)	0
Bladder	1054	1558	J82	0.625	Bliss	0.844741	0.00819592	0.337313	15.7239	0.923585	0.923482	16.0612	Lapatinib	Palbociclib	1558-1054	EGFR;ERBB2	CDK4;CDK6	Lapatinib-Palbociclib (EGFR;ERBB2-CDK4;CDK6)	0
Bladder	1054	1558	KU-19-19	0.625	IDA	0.660202	-0.00963349	-0.0971431	10.6933	0.944174	0.68944	10.5962	Lapatinib	Palbociclib	1558-1054	EGFR;ERBB2	CDK4;CDK6	Lapatinib-Palbociclib (EGFR;ERBB2-CDK4;CDK6)	0
Bladder	1054	1558	LB831-BLC	2.5	IDA	0.759913	0.0102036	0.111856	13.8083	0.937193	0.822588	13.9202	Lapatinib	Palbociclib	1558-1054	EGFR;ERBB2	CDK4;CDK6	Lapatinib-Palbociclib (EGFR;ERBB2-CDK4;CDK6)	0
Bladder	1054	1558	RT-112	2.5	IDA	0.593854	-0.00214008	-0.691755	12.2344	0.852434	0.690356	11.5427	Lapatinib	Palbociclib	1558-1054	EGFR;ERBB2	CDK4;CDK6	Lapatinib-Palbociclib (EGFR;ERBB2-CDK4;CDK6)	0
Bladder	1054	1558	RT4	0.625	IDA	0.711386	0.0851671	1.50439	12.3701	0.941424	0.844199	13.8744	Lapatinib	Palbociclib	1558-1054	EGFR;ERBB2	CDK4;CDK6	Lapatinib-Palbociclib (EGFR;ERBB2-CDK4;CDK6)	0
Bladder	1054	1558	SW1710	0.625	IDA	0.704197	-0.0238316	-0.3337	11.7713	0.943423	0.720036	11.4376	Lapatinib	Palbociclib	1558-1054	EGFR;ERBB2	CDK4;CDK6	Lapatinib-Palbociclib (EGFR;ERBB2-CDK4;CDK6)	0
Bladder	1054	1558	SW780	0.625	IDA	0.745633	-0.0146687	-0.618503	15.9747	0.932598	0.783853	15.3562	Lapatinib	Palbociclib	1558-1054	EGFR;ERBB2	CDK4;CDK6	Lapatinib-Palbociclib (EGFR;ERBB2-CDK4;CDK6)	0
Bladder	1054	1558	TCCSUP	2.5	IDA	0.836836	-0.0217387	-0.890199	16.5577	0.928512	0.877746	15.6675	Lapatinib	Palbociclib	1558-1054	EGFR;ERBB2	CDK4;CDK6	Lapatinib-Palbociclib (EGFR;ERBB2-CDK4;CDK6)	0
Bladder	1054	1558	UM-UC-3	2.5	IDA	0.832521	0.0070589	-0.160754	11.9179	0.942723	0.890348	11.7572	Lapatinib	Palbociclib	1558-1054	EGFR;ERBB2	CDK4;CDK6	Lapatinib-Palbociclib (EGFR;ERBB2-CDK4;CDK6)	0
Bladder	1054	1558	VM-CUB-1	2.5	IDA	0.616842	0.0348995	-0.477978	11.315	0.925094	0.707416	10.837	Lapatinib	Palbociclib	1558-1054	EGFR;ERBB2	CDK4;CDK6	Lapatinib-Palbociclib (EGFR;ERBB2-CDK4;CDK6)	0
Bladder	1054	1561	5637	1	IDA	0.571448	-0.00363898	-0.291209	13.1722	0.710261	0.800119	12.881	Taselisib	Palbociclib	1561-1054	PIK3CA;PIK3CD;PIK3CG	CDK4;CDK6	Taselisib-Palbociclib (PIK3CA;PIK3CD;PIK3CG-CDK4;CDK6)	0
Bladder	1054	1561	639-V	1	IDA	0.699665	-0.0141143	-0.439513	11.9682	0.804628	0.851537	11.5287	Taselisib	Palbociclib	1561-1054	PIK3CA;PIK3CD;PIK3CG	CDK4;CDK6	Taselisib-Palbociclib (PIK3CA;PIK3CD;PIK3CG-CDK4;CDK6)	0
Bladder	1054	1561	647-V	1	Bliss	0.697868	0.0491051	0.888811	12.063	0.829845	0.900016	12.9518	Taselisib	Palbociclib	1561-1054	PIK3CA;PIK3CD;PIK3CG	CDK4;CDK6	Taselisib-Palbociclib (PIK3CA;PIK3CD;PIK3CG-CDK4;CDK6)	0
Bladder	1054	1561	BFTC-905	0.1	Bliss	0.295332	0.0135524	0.171634	8.47253	0.682251	0.453288	8.64416	Taselisib	Palbociclib	1561-1054	PIK3CA;PIK3CD;PIK3CG	CDK4;CDK6	Taselisib-Palbociclib (PIK3CA;PIK3CD;PIK3CG-CDK4;CDK6)	1
Bladder	1054	1561	CAL-29	1	IDA	0.200405	0.0728911	3.8359	10.4885	0.31544	0.86594	14.3244	Taselisib	Palbociclib	1561-1054	PIK3CA;PIK3CD;PIK3CG	CDK4;CDK6	Taselisib-Palbociclib (PIK3CA;PIK3CD;PIK3CG-CDK4;CDK6)	1
Bladder	1054	1561	DSH1	0.1	IDA	0.536139	-0.0184108	-0.511429	11.5623	0.780119	0.657823	11.0508	Taselisib	Palbociclib	1561-1054	PIK3CA;PIK3CD;PIK3CG	CDK4;CDK6	Taselisib-Palbociclib (PIK3CA;PIK3CD;PIK3CG-CDK4;CDK6)	0
Bladder	1054	1561	HT-1197	0.1	Bliss	0.710548	0.084071	2.127	13.1257	0.914197	0.869198	15.2527	Taselisib	Palbociclib	1561-1054	PIK3CA;PIK3CD;PIK3CG	CDK4;CDK6	Taselisib-Palbociclib (PIK3CA;PIK3CD;PIK3CG-CDK4;CDK6)	0
Bladder	1054	1561	HT-1376	1	Bliss	0.793365	0.000548682	0.0158329	17.0174	0.90446	0.877719	17.0333	Taselisib	Palbociclib	1561-1054	PIK3CA;PIK3CD;PIK3CG	CDK4;CDK6	Taselisib-Palbociclib (PIK3CA;PIK3CD;PIK3CG-CDK4;CDK6)	0
Bladder	1054	1561	J82	1	IDA	0.756423	0.0350534	1.3451	14.7161	0.857022	0.923482	16.0612	Taselisib	Palbociclib	1561-1054	PIK3CA;PIK3CD;PIK3CG	CDK4;CDK6	Taselisib-Palbociclib (PIK3CA;PIK3CD;PIK3CG-CDK4;CDK6)	0
Bladder	1054	1561	KU-19-19	1	IDA	0.624616	0.0328241	0.320657	10.2755	0.95128	0.68944	10.5962	Taselisib	Palbociclib	1561-1054	PIK3CA;PIK3CD;PIK3CG	CDK4;CDK6	Taselisib-Palbociclib (PIK3CA;PIK3CD;PIK3CG-CDK4;CDK6)	0
Bladder	1054	1561	LB831-BLC	0.1	Bliss	0.665059	0.0480421	0.724302	13.1959	0.863068	0.822588	13.9202	Taselisib	Palbociclib	1561-1054	PIK3CA;PIK3CD;PIK3CG	CDK4;CDK6	Taselisib-Palbociclib (PIK3CA;PIK3CD;PIK3CG-CDK4;CDK6)	0
Bladder	1054	1561	RT-112	0.1	Bliss	0.51241	0.035238	0.600507	10.9422	0.78521	0.690356	11.5427	Taselisib	Palbociclib	1561-1054	PIK3CA;PIK3CD;PIK3CG	CDK4;CDK6	Taselisib-Palbociclib (PIK3CA;PIK3CD;PIK3CG-CDK4;CDK6)	0
Bladder	1054	1561	RT4	1	IDA	0.765667	-0.00683026	-0.155801	14.0302	0.899231	0.844199	13.8744	Taselisib	Palbociclib	1561-1054	PIK3CA;PIK3CD;PIK3CG	CDK4;CDK6	Taselisib-Palbociclib (PIK3CA;PIK3CD;PIK3CG-CDK4;CDK6)	0
Bladder	1054	1561	SW1710	0.1	IDA	0.662025	-0.00764479	-0.0986355	11.5362	0.908434	0.720036	11.4376	Taselisib	Palbociclib	1561-1054	PIK3CA;PIK3CD;PIK3CG	CDK4;CDK6	Taselisib-Palbociclib (PIK3CA;PIK3CD;PIK3CG-CDK4;CDK6)	0
Bladder	1054	1561	SW780	1	Bliss	0.67393	0.0160011	0.502409	14.8538	0.880383	0.783853	15.3562	Taselisib	Palbociclib	1561-1054	PIK3CA;PIK3CD;PIK3CG	CDK4;CDK6	Taselisib-Palbociclib (PIK3CA;PIK3CD;PIK3CG-CDK4;CDK6)	0
Bladder	1054	1561	TCCSUP	1	IDA	0.675898	-0.00113289	-0.183084	15.8506	0.768729	0.877746	15.6675	Taselisib	Palbociclib	1561-1054	PIK3CA;PIK3CD;PIK3CG	CDK4;CDK6	Taselisib-Palbociclib (PIK3CA;PIK3CD;PIK3CG-CDK4;CDK6)	0
Bladder	1054	1561	UM-UC-3	1	Bliss	0.651153	0.137926	1.26404	10.4931	0.886305	0.890348	11.7572	Taselisib	Palbociclib	1561-1054	PIK3CA;PIK3CD;PIK3CG	CDK4;CDK6	Taselisib-Palbociclib (PIK3CA;PIK3CD;PIK3CG-CDK4;CDK6)	0
Bladder	1054	1561	VM-CUB-1	0.1	Bliss	0.573358	0.0614152	0.487778	10.3492	0.89661	0.707416	10.837	Taselisib	Palbociclib	1561-1054	PIK3CA;PIK3CD;PIK3CG	CDK4;CDK6	Taselisib-Palbociclib (PIK3CA;PIK3CD;PIK3CG-CDK4;CDK6)	0
Bladder	1058	1179	5637	0.625	Bliss	0.157756	0.0793817	1.89758	6.90537	0.491603	0.482377	8.80295	MK-1775	Pictilisib	1179-1058	WEE1;PLK1	PIK3CA;PIK3CB;PIK3CD;PIK3CG	MK-1775-Pictilisib (WEE1;PLK1-PIK3CA;PIK3CB;PIK3CD;PIK3CG)	1
Bladder	1058	1179	639-V	0.625	IDA	0.458159	-0.0103259	-0.0740557	9.36119	0.814843	0.549595	9.28713	MK-1775	Pictilisib	1179-1058	WEE1;PLK1	PIK3CA;PIK3CB;PIK3CD;PIK3CG	MK-1775-Pictilisib (WEE1;PLK1-PIK3CA;PIK3CB;PIK3CD;PIK3CG)	1
Bladder	1058	1179	647-V	0.625	Bliss	0.0984292	0.136832	2.01327	5.71421	0.713663	0.329653	7.72748	MK-1775	Pictilisib	1179-1058	WEE1;PLK1	PIK3CA;PIK3CB;PIK3CD;PIK3CG	MK-1775-Pictilisib (WEE1;PLK1-PIK3CA;PIK3CB;PIK3CD;PIK3CG)	1
Bladder	1058	1179	BFTC-905	2.5	Synergy	0.0152136	0.0486859	3.28438	4.19987	0.20588	0.310372	7.48425	MK-1775	Pictilisib	1179-1058	WEE1;PLK1	PIK3CA;PIK3CB;PIK3CD;PIK3CG	MK-1775-Pictilisib (WEE1;PLK1-PIK3CA;PIK3CB;PIK3CD;PIK3CG)	1
Bladder	1058	1179	CAL-29	0.625	Bliss	0.0841849	0.0384744	1.40995	4.96131	0.430795	0.284728	6.37125	MK-1775	Pictilisib	1179-1058	WEE1;PLK1	PIK3CA;PIK3CB;PIK3CD;PIK3CG	MK-1775-Pictilisib (WEE1;PLK1-PIK3CA;PIK3CB;PIK3CD;PIK3CG)	1
Bladder	1058	1179	DSH1	2.5	Bliss	0.248054	0.0692052	1.44367	8.11762	0.580567	0.546465	9.56129	MK-1775	Pictilisib	1179-1058	WEE1;PLK1	PIK3CA;PIK3CB;PIK3CD;PIK3CG	MK-1775-Pictilisib (WEE1;PLK1-PIK3CA;PIK3CB;PIK3CD;PIK3CG)	1
Bladder	1058	1179	HT-1376	0.625	Bliss	0.642979	0.0685749	3.06418	15.1151	0.786365	0.904865	18.1793	MK-1775	Pictilisib	1179-1058	WEE1;PLK1	PIK3CA;PIK3CB;PIK3CD;PIK3CG	MK-1775-Pictilisib (WEE1;PLK1-PIK3CA;PIK3CB;PIK3CD;PIK3CG)	0
Bladder	1058	1179	J82	0.625	Bliss	0.32091	0.0867782	1.25096	7.89031	0.795559	0.512455	9.14127	MK-1775	Pictilisib	1179-1058	WEE1;PLK1	PIK3CA;PIK3CB;PIK3CD;PIK3CG	MK-1775-Pictilisib (WEE1;PLK1-PIK3CA;PIK3CB;PIK3CD;PIK3CG)	1
Bladder	1058	1179	KU-19-19	0.625	Synergy	0.0801214	0.121719	3.38012	6.98133	0.30306	0.666008	10.3615	MK-1775	Pictilisib	1179-1058	WEE1;PLK1	PIK3CA;PIK3CB;PIK3CD;PIK3CG	MK-1775-Pictilisib (WEE1;PLK1-PIK3CA;PIK3CB;PIK3CD;PIK3CG)	1
Bladder	1058	1179	LB831-BLC	0.625	Bliss	0.388887	0.033436	0.468937	8.98955	0.779268	0.541949	9.45849	MK-1775	Pictilisib	1179-1058	WEE1;PLK1	PIK3CA;PIK3CB;PIK3CD;PIK3CG	MK-1775-Pictilisib (WEE1;PLK1-PIK3CA;PIK3CB;PIK3CD;PIK3CG)	1
Bladder	1058	1179	RT-112	2.5	IDA	0.162672	-0.0466381	-2.43823	11.2314	0.240303	0.482865	8.79318	MK-1775	Pictilisib	1179-1058	WEE1;PLK1	PIK3CA;PIK3CB;PIK3CD;PIK3CG	MK-1775-Pictilisib (WEE1;PLK1-PIK3CA;PIK3CB;PIK3CD;PIK3CG)	1
Bladder	1058	1179	RT4	2.5	Bliss	0.267128	0.0197094	0.61852	9.90498	0.47522	0.603589	10.5235	MK-1775	Pictilisib	1179-1058	WEE1;PLK1	PIK3CA;PIK3CB;PIK3CD;PIK3CG	MK-1775-Pictilisib (WEE1;PLK1-PIK3CA;PIK3CB;PIK3CD;PIK3CG)	1
Bladder	1058	1179	SW1710	2.5	IDA	0.294826	-0.0093426	-0.153177	8.6705	0.630044	0.453116	8.51733	MK-1775	Pictilisib	1179-1058	WEE1;PLK1	PIK3CA;PIK3CB;PIK3CD;PIK3CG	MK-1775-Pictilisib (WEE1;PLK1-PIK3CA;PIK3CB;PIK3CD;PIK3CG)	1
Bladder	1058	1179	SW780	2.5	Bliss	0.569934	0.0624316	1.57358	11.8101	0.892182	0.708785	13.3837	MK-1775	Pictilisib	1179-1058	WEE1;PLK1	PIK3CA;PIK3CB;PIK3CD;PIK3CG	MK-1775-Pictilisib (WEE1;PLK1-PIK3CA;PIK3CB;PIK3CD;PIK3CG)	0
Bladder	1058	1179	TCCSUP	0.625	IDA	0.363524	-0.0202305	-0.454471	10.2388	0.615475	0.557769	9.78434	MK-1775	Pictilisib	1179-1058	WEE1;PLK1	PIK3CA;PIK3CB;PIK3CD;PIK3CG	MK-1775-Pictilisib (WEE1;PLK1-PIK3CA;PIK3CB;PIK3CD;PIK3CG)	1
Bladder	1058	1179	UM-UC-3	2.5	Bliss	0.282998	0.0985105	0.693766	8.31968	0.759114	0.502571	9.01345	MK-1775	Pictilisib	1179-1058	WEE1;PLK1	PIK3CA;PIK3CB;PIK3CD;PIK3CG	MK-1775-Pictilisib (WEE1;PLK1-PIK3CA;PIK3CB;PIK3CD;PIK3CG)	1
Bladder	1058	1179	VM-CUB-1	0.625	Synergy	0.20105	0.222702	2.37449	6.70351	0.831372	0.509702	9.078	MK-1775	Pictilisib	1179-1058	WEE1;PLK1	PIK3CA;PIK3CB;PIK3CD;PIK3CG	MK-1775-Pictilisib (WEE1;PLK1-PIK3CA;PIK3CB;PIK3CD;PIK3CG)	1
Bladder	1058	1372	5637	0.1	Bliss	0.214997	0.114823	1.98084	6.82211	0.683738	0.482377	8.80295	Trametinib	Pictilisib	1372-1058	MAP2K1;MAP2K2	PIK3CA;PIK3CB;PIK3CD;PIK3CG	Trametinib-Pictilisib (MAP2K1;MAP2K2-PIK3CA;PIK3CB;PIK3CD;PIK3CG)	1
Bladder	1058	1372	639-V	0.1	SA-L	0.312144	0.180686	1.19225	8.09488	0.896714	0.549595	9.28713	Trametinib	Pictilisib	1372-1058	MAP2K1;MAP2K2	PIK3CA;PIK3CB;PIK3CD;PIK3CG	Trametinib-Pictilisib (MAP2K1;MAP2K2-PIK3CA;PIK3CB;PIK3CD;PIK3CG)	0
Bladder	1058	1372	647-V	0.01	SA-L	0.253608	0.0298873	0.290361	7.43712	0.85998	0.329653	7.72748	Trametinib	Pictilisib	1372-1058	MAP2K1;MAP2K2	PIK3CA;PIK3CB;PIK3CD;PIK3CG	Trametinib-Pictilisib (MAP2K1;MAP2K2-PIK3CA;PIK3CB;PIK3CD;PIK3CG)	0
Bladder	1058	1372	BFTC-905	0.1	Synergy	0.0358536	0.099493	3.06462	4.41963	0.436078	0.310372	7.48425	Trametinib	Pictilisib	1372-1058	MAP2K1;MAP2K2	PIK3CA;PIK3CB;PIK3CD;PIK3CG	Trametinib-Pictilisib (MAP2K1;MAP2K2-PIK3CA;PIK3CB;PIK3CD;PIK3CG)	1
Bladder	1058	1372	CAL-29	0.1	Bliss	0.0887044	0.0983314	2.67122	3.70003	0.656893	0.284728	6.37125	Trametinib	Pictilisib	1372-1058	MAP2K1;MAP2K2	PIK3CA;PIK3CB;PIK3CD;PIK3CG	Trametinib-Pictilisib (MAP2K1;MAP2K2-PIK3CA;PIK3CB;PIK3CD;PIK3CG)	1
Bladder	1058	1372	DSH1	0.1	Bliss	0.317764	0.110302	1.71146	7.84983	0.783338	0.546465	9.56129	Trametinib	Pictilisib	1372-1058	MAP2K1;MAP2K2	PIK3CA;PIK3CB;PIK3CD;PIK3CG	Trametinib-Pictilisib (MAP2K1;MAP2K2-PIK3CA;PIK3CB;PIK3CD;PIK3CG)	1
Bladder	1058	1372	HT-1376	0.1	SA-L	0.774286	0.0854628	3.13871	15.0406	0.95014	0.904865	18.1793	Trametinib	Pictilisib	1372-1058	MAP2K1;MAP2K2	PIK3CA;PIK3CB;PIK3CD;PIK3CG	Trametinib-Pictilisib (MAP2K1;MAP2K2-PIK3CA;PIK3CB;PIK3CD;PIK3CG)	0
Bladder	1058	1372	J82	0.1	Bliss	0.419661	0.0219997	0.289536	8.85173	0.861853	0.512455	9.14127	Trametinib	Pictilisib	1372-1058	MAP2K1;MAP2K2	PIK3CA;PIK3CB;PIK3CD;PIK3CG	Trametinib-Pictilisib (MAP2K1;MAP2K2-PIK3CA;PIK3CB;PIK3CD;PIK3CG)	1
Bladder	1058	1372	KU-19-19	0.1	Synergy	0.0156686	0.074359	5.36921	4.99225	0.135175	0.666008	10.3615	Trametinib	Pictilisib	1372-1058	MAP2K1;MAP2K2	PIK3CA;PIK3CB;PIK3CD;PIK3CG	Trametinib-Pictilisib (MAP2K1;MAP2K2-PIK3CA;PIK3CB;PIK3CD;PIK3CG)	1
Bladder	1058	1372	LB831-BLC	0.1	SA-L	0.447826	0.0421746	0.509706	8.94878	0.904146	0.541949	9.45849	Trametinib	Pictilisib	1372-1058	MAP2K1;MAP2K2	PIK3CA;PIK3CB;PIK3CD;PIK3CG	Trametinib-Pictilisib (MAP2K1;MAP2K2-PIK3CA;PIK3CB;PIK3CD;PIK3CG)	0
Bladder	1058	1372	RT-112	0.1	Bliss	0.345057	0.00960026	0.158068	8.63511	0.734485	0.482865	8.79318	Trametinib	Pictilisib	1372-1058	MAP2K1;MAP2K2	PIK3CA;PIK3CB;PIK3CD;PIK3CG	Trametinib-Pictilisib (MAP2K1;MAP2K2-PIK3CA;PIK3CB;PIK3CD;PIK3CG)	1
Bladder	1058	1372	RT4	0.1	Bliss	0.342663	0.100775	2.01098	8.51252	0.734669	0.603589	10.5235	Trametinib	Pictilisib	1372-1058	MAP2K1;MAP2K2	PIK3CA;PIK3CB;PIK3CD;PIK3CG	Trametinib-Pictilisib (MAP2K1;MAP2K2-PIK3CA;PIK3CB;PIK3CD;PIK3CG)	1
Bladder	1058	1372	SW1710	0.1	SA-L	0.3591	0.0421828	0.499319	8.01801	0.885607	0.453116	8.51733	Trametinib	Pictilisib	1372-1058	MAP2K1;MAP2K2	PIK3CA;PIK3CB;PIK3CD;PIK3CG	Trametinib-Pictilisib (MAP2K1;MAP2K2-PIK3CA;PIK3CB;PIK3CD;PIK3CG)	0
Bladder	1058	1372	SW780	0.1	Synergy	0.391891	0.149434	4.12495	9.25876	0.763737	0.708785	13.3837	Trametinib	Pictilisib	1372-1058	MAP2K1;MAP2K2	PIK3CA;PIK3CB;PIK3CD;PIK3CG	Trametinib-Pictilisib (MAP2K1;MAP2K2-PIK3CA;PIK3CB;PIK3CD;PIK3CG)	1
Bladder	1058	1372	TCCSUP	0.1	SA-L	0.40156	0.115921	1.69786	8.08648	0.927769	0.557769	9.78434	Trametinib	Pictilisib	1372-1058	MAP2K1;MAP2K2	PIK3CA;PIK3CB;PIK3CD;PIK3CG	Trametinib-Pictilisib (MAP2K1;MAP2K2-PIK3CA;PIK3CB;PIK3CD;PIK3CG)	0
Bladder	1058	1372	UM-UC-3	0.1	Synergy	0.243452	0.247751	1.45654	7.55691	0.977381	0.502571	9.01345	Trametinib	Pictilisib	1372-1058	MAP2K1;MAP2K2	PIK3CA;PIK3CB;PIK3CD;PIK3CG	Trametinib-Pictilisib (MAP2K1;MAP2K2-PIK3CA;PIK3CB;PIK3CD;PIK3CG)	1
Bladder	1058	1372	VM-CUB-1	0.1	Synergy	0.0998831	0.278976	3.82172	5.25628	0.743295	0.509702	9.078	Trametinib	Pictilisib	1372-1058	MAP2K1;MAP2K2	PIK3CA;PIK3CB;PIK3CD;PIK3CG	Trametinib-Pictilisib (MAP2K1;MAP2K2-PIK3CA;PIK3CB;PIK3CD;PIK3CG)	1
Bladder	1058	1558	5637	2.5	Bliss	0.275176	0.050057	0.84152	7.96143	0.674229	0.482377	8.80295	Lapatinib	Pictilisib	1558-1058	EGFR;ERBB2	PIK3CA;PIK3CB;PIK3CD;PIK3CG	Lapatinib-Pictilisib (EGFR;ERBB2-PIK3CA;PIK3CB;PIK3CD;PIK3CG)	1
Bladder	1058	1558	639-V	2.5	sub-HSA	0.667986	-0.146147	-0.959434	10.2466	0.949498	0.549595	9.28713	Lapatinib	Pictilisib	1558-1058	EGFR;ERBB2	PIK3CA;PIK3CB;PIK3CD;PIK3CG	Lapatinib-Pictilisib (EGFR;ERBB2-PIK3CA;PIK3CB;PIK3CD;PIK3CG)	0
Bladder	1058	1558	647-V	0.625	sub-HSA	0.392679	-0.0834444	-0.683563	8.41104	0.938062	0.329653	7.72748	Lapatinib	Pictilisib	1558-1058	EGFR;ERBB2	PIK3CA;PIK3CB;PIK3CD;PIK3CG	Lapatinib-Pictilisib (EGFR;ERBB2-PIK3CA;PIK3CB;PIK3CD;PIK3CG)	0
Bladder	1058	1558	BFTC-905	2.5	SA-L	0.194771	0.0894248	0.968787	6.51546	0.915662	0.310372	7.48425	Lapatinib	Pictilisib	1558-1058	EGFR;ERBB2	PIK3CA;PIK3CB;PIK3CD;PIK3CG	Lapatinib-Pictilisib (EGFR;ERBB2-PIK3CA;PIK3CB;PIK3CD;PIK3CG)	0
Bladder	1058	1558	CAL-29	2.5	Bliss	0.160376	0.0326333	0.714466	5.65679	0.677872	0.284728	6.37125	Lapatinib	Pictilisib	1558-1058	EGFR;ERBB2	PIK3CA;PIK3CB;PIK3CD;PIK3CG	Lapatinib-Pictilisib (EGFR;ERBB2-PIK3CA;PIK3CB;PIK3CD;PIK3CG)	1
Bladder	1058	1558	DSH1	2.5	Synergy	0.0995628	0.134812	4.16355	5.39774	0.428892	0.546465	9.56129	Lapatinib	Pictilisib	1558-1058	EGFR;ERBB2	PIK3CA;PIK3CB;PIK3CD;PIK3CG	Lapatinib-Pictilisib (EGFR;ERBB2-PIK3CA;PIK3CB;PIK3CD;PIK3CG)	1
Bladder	1058	1558	HT-1376	2.5	SA-L	0.864889	0.00985764	0.461122	17.7181	0.966715	0.904865	18.1793	Lapatinib	Pictilisib	1558-1058	EGFR;ERBB2	PIK3CA;PIK3CB;PIK3CD;PIK3CG	Lapatinib-Pictilisib (EGFR;ERBB2-PIK3CA;PIK3CB;PIK3CD;PIK3CG)	0
Bladder	1058	1558	J82	2.5	SA-L	0.349877	0.133411	1.63808	7.50319	0.943083	0.512455	9.14127	Lapatinib	Pictilisib	1558-1058	EGFR;ERBB2	PIK3CA;PIK3CB;PIK3CD;PIK3CG	Lapatinib-Pictilisib (EGFR;ERBB2-PIK3CA;PIK3CB;PIK3CD;PIK3CG)	0
Bladder	1058	1558	KU-19-19	0.625	SA-L	0.636527	-0.00480061	-0.0450539	10.4065	0.948527	0.666008	10.3615	Lapatinib	Pictilisib	1558-1058	EGFR;ERBB2	PIK3CA;PIK3CB;PIK3CD;PIK3CG	Lapatinib-Pictilisib (EGFR;ERBB2-PIK3CA;PIK3CB;PIK3CD;PIK3CG)	0
Bladder	1058	1558	LB831-BLC	2.5	SA-L	0.563668	-0.0531791	-0.62871	10.0872	0.941951	0.541949	9.45849	Lapatinib	Pictilisib	1558-1058	EGFR;ERBB2	PIK3CA;PIK3CB;PIK3CD;PIK3CG	Lapatinib-Pictilisib (EGFR;ERBB2-PIK3CA;PIK3CB;PIK3CD;PIK3CG)	0
Bladder	1058	1558	RT-112	2.5	SA-L	0.41316	0.0393573	0.509983	8.2832	0.93715	0.482865	8.79318	Lapatinib	Pictilisib	1558-1058	EGFR;ERBB2	PIK3CA;PIK3CB;PIK3CD;PIK3CG	Lapatinib-Pictilisib (EGFR;ERBB2-PIK3CA;PIK3CB;PIK3CD;PIK3CG)	0
Bladder	1058	1558	RT4	2.5	SA-L	0.550314	-0.0655488	-1.2949	11.8184	0.803138	0.603589	10.5235	Lapatinib	Pictilisib	1558-1058	EGFR;ERBB2	PIK3CA;PIK3CB;PIK3CD;PIK3CG	Lapatinib-Pictilisib (EGFR;ERBB2-PIK3CA;PIK3CB;PIK3CD;PIK3CG)	0
Bladder	1058	1558	SW1710	0.625	SA-L	0.445861	-0.00310865	-0.0329268	8.55025	0.977129	0.453116	8.51733	Lapatinib	Pictilisib	1558-1058	EGFR;ERBB2	PIK3CA;PIK3CB;PIK3CD;PIK3CG	Lapatinib-Pictilisib (EGFR;ERBB2-PIK3CA;PIK3CB;PIK3CD;PIK3CG)	0
Bladder	1058	1558	SW780	0.625	SA-L	0.668557	0.00677338	0.168541	13.2152	0.9528	0.708785	13.3837	Lapatinib	Pictilisib	1558-1058	EGFR;ERBB2	PIK3CA;PIK3CB;PIK3CD;PIK3CG	Lapatinib-Pictilisib (EGFR;ERBB2-PIK3CA;PIK3CB;PIK3CD;PIK3CG)	0
Bladder	1058	1558	TCCSUP	0.625	SA-L	0.559397	-0.0355684	-0.52453	10.3089	0.93915	0.557769	9.78434	Lapatinib	Pictilisib	1558-1058	EGFR;ERBB2	PIK3CA;PIK3CB;PIK3CD;PIK3CG	Lapatinib-Pictilisib (EGFR;ERBB2-PIK3CA;PIK3CB;PIK3CD;PIK3CG)	0
Bladder	1058	1558	UM-UC-3	2.5	sub-HSA	0.580696	-0.078125	-0.412395	9.42584	1	0.502571	9.01345	Lapatinib	Pictilisib	1558-1058	EGFR;ERBB2	PIK3CA;PIK3CB;PIK3CD;PIK3CG	Lapatinib-Pictilisib (EGFR;ERBB2-PIK3CA;PIK3CB;PIK3CD;PIK3CG)	0
Bladder	1058	1558	VM-CUB-1	2.5	SA-L	0.438018	0.0336164	0.292266	8.78574	0.925314	0.509702	9.078	Lapatinib	Pictilisib	1558-1058	EGFR;ERBB2	PIK3CA;PIK3CB;PIK3CD;PIK3CG	Lapatinib-Pictilisib (EGFR;ERBB2-PIK3CA;PIK3CB;PIK3CD;PIK3CG)	0
Bladder	1073	1022	5637	0.25	SA-L	0.277223	0.185566	2.40576	6.6719	0.911996	0.506932	9.07766	AZD7762	5-Fluorouracil	1022-1073	CHEK1;CHEK2	NA	AZD7762-5-Fluorouracil (CHEK1;CHEK2-NA)	0
Bladder	1073	1022	639-V	0.25	SA-L	0.705185	-0.0184173	-0.180451	11.0344	0.877686	0.781583	10.8539	AZD7762	5-Fluorouracil	1022-1073	CHEK1;CHEK2	NA	AZD7762-5-Fluorouracil (CHEK1;CHEK2-NA)	0
Bladder	1073	1022	647-V	0.25	SA-L	0.7823	-0.0483461	-0.836915	12.6661	0.885573	0.828831	11.8292	AZD7762	5-Fluorouracil	1022-1073	CHEK1;CHEK2	NA	AZD7762-5-Fluorouracil (CHEK1;CHEK2-NA)	0
Bladder	1073	1022	BFTC-905	0.25	Bliss	0.387226	0.0278677	0.263402	8.70248	0.837633	0.49553	8.96588	AZD7762	5-Fluorouracil	1022-1073	CHEK1;CHEK2	NA	AZD7762-5-Fluorouracil (CHEK1;CHEK2-NA)	1
Bladder	1073	1022	CAL-29	0.25	Bliss	0.636498	0.0604975	1.26501	12.2473	0.840429	0.829123	13.5123	AZD7762	5-Fluorouracil	1022-1073	CHEK1;CHEK2	NA	AZD7762-5-Fluorouracil (CHEK1;CHEK2-NA)	0
Bladder	1073	1022	DSH1	0.25	Bliss	0.497651	0.0687632	1.29142	11.1009	0.750129	0.753331	12.3923	AZD7762	5-Fluorouracil	1022-1073	CHEK1;CHEK2	NA	AZD7762-5-Fluorouracil (CHEK1;CHEK2-NA)	1
Bladder	1073	1022	HT-1197	0.0625	sub-HSA	0.808922	-0.100169	-2.10113	14.5029	0.961688	0.736988	12.4018	AZD7762	5-Fluorouracil	1022-1073	CHEK1;CHEK2	NA	AZD7762-5-Fluorouracil (CHEK1;CHEK2-NA)	0
Bladder	1073	1022	HT-1376	0.25	Bliss	0.755432	0.0520532	1.61431	15.7471	0.911478	0.886027	17.3614	AZD7762	5-Fluorouracil	1022-1073	CHEK1;CHEK2	NA	AZD7762-5-Fluorouracil (CHEK1;CHEK2-NA)	0
Bladder	1073	1022	J82	0.25	Synergy	0.4919	0.218225	2.86347	9.21276	0.954298	0.744267	12.0762	AZD7762	5-Fluorouracil	1022-1073	CHEK1;CHEK2	NA	AZD7762-5-Fluorouracil (CHEK1;CHEK2-NA)	1
Bladder	1073	1022	KU-19-19	0.25	Bliss	0.229853	0.0122868	0.174592	8.49479	0.528128	0.4582	8.66938	AZD7762	5-Fluorouracil	1022-1073	CHEK1;CHEK2	NA	AZD7762-5-Fluorouracil (CHEK1;CHEK2-NA)	1
Bladder	1073	1022	LB831-BLC	0.25	SA-L	0.540468	0.165773	2.47758	9.99725	0.923987	0.764913	12.4748	AZD7762	5-Fluorouracil	1022-1073	CHEK1;CHEK2	NA	AZD7762-5-Fluorouracil (CHEK1;CHEK2-NA)	0
Bladder	1073	1022	RT-112	0.25	Synergy	0.303198	0.261208	3.9343	7.12562	0.842849	0.662279	11.0599	AZD7762	5-Fluorouracil	1022-1073	CHEK1;CHEK2	NA	AZD7762-5-Fluorouracil (CHEK1;CHEK2-NA)	1
Bladder	1073	1022	RT4	0.0625	SA-L	0.719982	-0.0677777	-1.00933	12.4805	0.93506	0.697509	11.4712	AZD7762	5-Fluorouracil	1022-1073	CHEK1;CHEK2	NA	AZD7762-5-Fluorouracil (CHEK1;CHEK2-NA)	0
Bladder	1073	1022	SW1710	0.25	Bliss	0.677136	0.0184589	0.02598	12.6364	0.863699	0.805569	12.6624	AZD7762	5-Fluorouracil	1022-1073	CHEK1;CHEK2	NA	AZD7762-5-Fluorouracil (CHEK1;CHEK2-NA)	0
Bladder	1073	1022	SW780	0.25	SA-L	0.750763	-0.0458674	-1.64115	16.4006	0.923901	0.762817	14.7594	AZD7762	5-Fluorouracil	1022-1073	CHEK1;CHEK2	NA	AZD7762-5-Fluorouracil (CHEK1;CHEK2-NA)	0
Bladder	1073	1022	TCCSUP	0.0625	SA-L	0.816881	-0.0522674	-1.49059	15.2675	0.95102	0.804233	13.7769	AZD7762	5-Fluorouracil	1022-1073	CHEK1;CHEK2	NA	AZD7762-5-Fluorouracil (CHEK1;CHEK2-NA)	0
Bladder	1073	1022	UM-UC-3	0.25	SA-L	0.850838	-0.0692073	-1.08576	12.3582	0.91962	0.8495	11.2724	AZD7762	5-Fluorouracil	1022-1073	CHEK1;CHEK2	NA	AZD7762-5-Fluorouracil (CHEK1;CHEK2-NA)	0
Bladder	1073	1022	VM-CUB-1	0.0625	SA-L	0.628203	-0.0359469	-0.411261	10.4833	0.940983	0.629834	10.072	AZD7762	5-Fluorouracil	1022-1073	CHEK1;CHEK2	NA	AZD7762-5-Fluorouracil (CHEK1;CHEK2-NA)	0
Bladder	1083	1558	5637	2.5	Bliss	0.267047	0.157835	2.56061	7.64288	0.701078	0.606042	10.2035	Lapatinib	Crizotinib	1558-1083	EGFR;ERBB2	ALK;MET;ROS1	Lapatinib-Crizotinib (EGFR;ERBB2-ALK;MET;ROS1)	1
Bladder	1083	1558	639-V	2.5	IDA	0.764569	-0.0811188	-1.0184	11.9338	0.864615	0.790468	10.9154	Lapatinib	Crizotinib	1558-1083	EGFR;ERBB2	ALK;MET;ROS1	Lapatinib-Crizotinib (EGFR;ERBB2-ALK;MET;ROS1)	0
Bladder	1083	1558	647-V	0.625	Synergy	0.539213	0.223221	1.93461	9.4066	0.969015	0.786813	11.3412	Lapatinib	Crizotinib	1558-1083	EGFR;ERBB2	ALK;MET;ROS1	Lapatinib-Crizotinib (EGFR;ERBB2-ALK;MET;ROS1)	0
Bladder	1083	1558	BFTC-905	2.5	Bliss	0.171195	0.045532	0.625869	6.93347	0.679607	0.318901	7.55934	Lapatinib	Crizotinib	1558-1083	EGFR;ERBB2	ALK;MET;ROS1	Lapatinib-Crizotinib (EGFR;ERBB2-ALK;MET;ROS1)	1
Bladder	1083	1558	CAL-29	0.625	Bliss	0.371008	0.184967	2.56077	8.29258	0.846385	0.656881	10.8533	Lapatinib	Crizotinib	1558-1083	EGFR;ERBB2	ALK;MET;ROS1	Lapatinib-Crizotinib (EGFR;ERBB2-ALK;MET;ROS1)	1
Bladder	1083	1558	DSH1	2.5	Synergy	0.133395	0.136513	4.58149	7.17426	0.377993	0.714054	11.7558	Lapatinib	Crizotinib	1558-1083	EGFR;ERBB2	ALK;MET;ROS1	Lapatinib-Crizotinib (EGFR;ERBB2-ALK;MET;ROS1)	1
Bladder	1083	1558	HT-1376	2.5	Bliss	0.647947	0.0146455	0.606889	15.7652	0.771132	0.859246	16.3721	Lapatinib	Crizotinib	1558-1083	EGFR;ERBB2	ALK;MET;ROS1	Lapatinib-Crizotinib (EGFR;ERBB2-ALK;MET;ROS1)	0
Bladder	1083	1558	J82	2.5	IDA	0.79796	-0.019374	-0.670599	15.4487	0.88002	0.884737	14.7781	Lapatinib	Crizotinib	1558-1083	EGFR;ERBB2	ALK;MET;ROS1	Lapatinib-Crizotinib (EGFR;ERBB2-ALK;MET;ROS1)	0
Bladder	1083	1558	KU-19-19	2.5	IDA	0.394892	0.116553	1.0096	8.45301	0.915974	0.558363	9.46262	Lapatinib	Crizotinib	1558-1083	EGFR;ERBB2	ALK;MET;ROS1	Lapatinib-Crizotinib (EGFR;ERBB2-ALK;MET;ROS1)	1
Bladder	1083	1558	LB831-BLC	2.5	IDA	0.698674	0.00675957	0.126976	12.5806	0.926102	0.761723	12.7076	Lapatinib	Crizotinib	1558-1083	EGFR;ERBB2	ALK;MET;ROS1	Lapatinib-Crizotinib (EGFR;ERBB2-ALK;MET;ROS1)	0
Bladder	1083	1558	RT-112	2.5	IDA	0.386696	0.13274	1.82247	8.2295	0.885932	0.586316	10.052	Lapatinib	Crizotinib	1558-1083	EGFR;ERBB2	ALK;MET;ROS1	Lapatinib-Crizotinib (EGFR;ERBB2-ALK;MET;ROS1)	1
Bladder	1083	1558	RT4	2.5	Bliss	0.536067	0.0744393	1.47226	11.0036	0.844441	0.722972	12.4759	Lapatinib	Crizotinib	1558-1083	EGFR;ERBB2	ALK;MET;ROS1	Lapatinib-Crizotinib (EGFR;ERBB2-ALK;MET;ROS1)	0
Bladder	1083	1558	SW1710	2.5	Bliss	0.402711	0.108113	1.31619	8.71769	0.852253	0.599381	10.0339	Lapatinib	Crizotinib	1558-1083	EGFR;ERBB2	ALK;MET;ROS1	Lapatinib-Crizotinib (EGFR;ERBB2-ALK;MET;ROS1)	1
Bladder	1083	1558	SW780	2.5	Bliss	0.687073	0.0200457	0.67942	15.7302	0.864352	0.818093	16.4097	Lapatinib	Crizotinib	1558-1083	EGFR;ERBB2	ALK;MET;ROS1	Lapatinib-Crizotinib (EGFR;ERBB2-ALK;MET;ROS1)	0
Bladder	1083	1558	TCCSUP	0.625	IDA	0.81938	-0.0214289	-0.54293	14.7547	0.968619	0.823803	14.2117	Lapatinib	Crizotinib	1558-1083	EGFR;ERBB2	ALK;MET;ROS1	Lapatinib-Crizotinib (EGFR;ERBB2-ALK;MET;ROS1)	0
Bladder	1083	1558	UM-UC-3	2.5	IDA	0.442402	0.109461	0.630212	8.90213	0.919183	0.600384	9.53234	Lapatinib	Crizotinib	1558-1083	EGFR;ERBB2	ALK;MET;ROS1	Lapatinib-Crizotinib (EGFR;ERBB2-ALK;MET;ROS1)	1
Bladder	1083	1558	VM-CUB-1	2.5	IDA	0.338338	0.082332	0.761982	8.01415	0.890908	0.472181	8.77613	Lapatinib	Crizotinib	1558-1083	EGFR;ERBB2	ALK;MET;ROS1	Lapatinib-Crizotinib (EGFR;ERBB2-ALK;MET;ROS1)	1
Bladder	1089	1011	5637	2.5	Bliss	0.541572	0.151671	2.82739	10.8068	0.825254	0.840035	13.6342	Navitoclax	Oxaliplatin	1011-1089	BCL2;BCL2L1;BCL2L2	NA	Navitoclax-Oxaliplatin (BCL2;BCL2L1;BCL2L2-NA)	0
Bladder	1089	1011	639-V	2.5	Bliss	0.231411	0.121806	0.935592	7.61836	0.834413	0.423312	8.55395	Navitoclax	Oxaliplatin	1011-1089	BCL2;BCL2L1;BCL2L2	NA	Navitoclax-Oxaliplatin (BCL2;BCL2L1;BCL2L2-NA)	1
Bladder	1089	1011	647-V	2.5	IDA	0.665582	-0.00575456	-0.05795	10.8245	0.906157	0.72816	10.7666	Navitoclax	Oxaliplatin	1011-1089	BCL2;BCL2L1;BCL2L2	NA	Navitoclax-Oxaliplatin (BCL2;BCL2L1;BCL2L2-NA)	0
Bladder	1089	1011	BFTC-905	0.625	IDA	0.485475	0.0414783	0.332141	9.07266	0.95272	0.553104	9.4048	Navitoclax	Oxaliplatin	1011-1089	BCL2;BCL2L1;BCL2L2	NA	Navitoclax-Oxaliplatin (BCL2;BCL2L1;BCL2L2-NA)	1
Bladder	1089	1011	CAL-29	2.5	Bliss	0.721511	0.0272426	1.02206	14.6627	0.820708	0.912327	15.6847	Navitoclax	Oxaliplatin	1011-1089	BCL2;BCL2L1;BCL2L2	NA	Navitoclax-Oxaliplatin (BCL2;BCL2L1;BCL2L2-NA)	0
Bladder	1089	1011	DSH1	0.625	Synergy	0.38306	0.217296	2.93626	8.01424	0.91448	0.6565	10.9505	Navitoclax	Oxaliplatin	1011-1089	BCL2;BCL2L1;BCL2L2	NA	Navitoclax-Oxaliplatin (BCL2;BCL2L1;BCL2L2-NA)	1
Bladder	1089	1011	HT-1376	0.625	Synergy	0.148719	0.245071	12.6383	6.44758	0.426934	0.922369	19.0859	Navitoclax	Oxaliplatin	1011-1089	BCL2;BCL2L1;BCL2L2	NA	Navitoclax-Oxaliplatin (BCL2;BCL2L1;BCL2L2-NA)	1
Bladder	1089	1011	J82	2.5	Synergy	0.3773	0.204639	3.32437	8.89434	0.768927	0.756819	12.2187	Navitoclax	Oxaliplatin	1011-1089	BCL2;BCL2L1;BCL2L2	NA	Navitoclax-Oxaliplatin (BCL2;BCL2L1;BCL2L2-NA)	1
Bladder	1089	1011	KU-19-19	2.5	Synergy	0.339402	0.224774	1.99824	7.9875	0.906463	0.622393	9.98574	Navitoclax	Oxaliplatin	1011-1089	BCL2;BCL2L1;BCL2L2	NA	Navitoclax-Oxaliplatin (BCL2;BCL2L1;BCL2L2-NA)	1
Bladder	1089	1011	LB831-BLC	2.5	Synergy	0.393677	0.204147	4.29254	9.76094	0.691468	0.864573	14.0535	Navitoclax	Oxaliplatin	1011-1089	BCL2;BCL2L1;BCL2L2	NA	Navitoclax-Oxaliplatin (BCL2;BCL2L1;BCL2L2-NA)	1
Bladder	1089	1011	RT-112	0.625	Bliss	0.808559	0.0236832	0.907457	15.3209	0.908015	0.916551	16.2283	Navitoclax	Oxaliplatin	1011-1089	BCL2;BCL2L1;BCL2L2	NA	Navitoclax-Oxaliplatin (BCL2;BCL2L1;BCL2L2-NA)	0
Bladder	1089	1011	RT4	2.5	Synergy	0.249837	0.266564	4.69901	5.74786	0.862798	0.598518	10.4469	Navitoclax	Oxaliplatin	1011-1089	BCL2;BCL2L1;BCL2L2	NA	Navitoclax-Oxaliplatin (BCL2;BCL2L1;BCL2L2-NA)	1
Bladder	1089	1011	SW1710	2.5	Bliss	0.598433	0.168576	3.6207	11.2892	0.843681	0.909122	14.9099	Navitoclax	Oxaliplatin	1011-1089	BCL2;BCL2L1;BCL2L2	NA	Navitoclax-Oxaliplatin (BCL2;BCL2L1;BCL2L2-NA)	0
Bladder	1089	1011	SW780	2.5	Bliss	0.584095	0.0909099	2.75591	12.8416	0.851984	0.792275	15.5975	Navitoclax	Oxaliplatin	1011-1089	BCL2;BCL2L1;BCL2L2	NA	Navitoclax-Oxaliplatin (BCL2;BCL2L1;BCL2L2-NA)	0
Bladder	1089	1011	TCCSUP	2.5	Bliss	0.4179	0.197304	5.25926	10.2799	0.70404	0.873819	15.5391	Navitoclax	Oxaliplatin	1011-1089	BCL2;BCL2L1;BCL2L2	NA	Navitoclax-Oxaliplatin (BCL2;BCL2L1;BCL2L2-NA)	1
Bladder	1089	1011	UM-UC-3	2.5	IDA	0.840959	0.0262708	0.543309	12.04	0.923224	0.939348	12.5833	Navitoclax	Oxaliplatin	1011-1089	BCL2;BCL2L1;BCL2L2	NA	Navitoclax-Oxaliplatin (BCL2;BCL2L1;BCL2L2-NA)	0
Bladder	1089	1011	VM-CUB-1	2.5	Bliss	0.460945	0.126465	1.25522	9.29406	0.859147	0.683713	10.5493	Navitoclax	Oxaliplatin	1011-1089	BCL2;BCL2L1;BCL2L2	NA	Navitoclax-Oxaliplatin (BCL2;BCL2L1;BCL2L2-NA)	1
Bladder	1179	1017	5637	10	SA-L	0.136639	0.0125244	0.30247	4.79322	0.752411	0.198248	5.09569	Olaparib	MK-1775	1017-1179	PARP1;PARP2	WEE1;PLK1	Olaparib-MK-1775 (PARP1;PARP2-WEE1;PLK1)	0
Bladder	1179	1017	639-V	10	SA-L	0.0546591	0.0804973	1.49077	5.38516	0.724379	0.186582	6.87592	Olaparib	MK-1775	1017-1179	PARP1;PARP2	WEE1;PLK1	Olaparib-MK-1775 (PARP1;PARP2-WEE1;PLK1)	0
Bladder	1179	1017	647-V	10	SA-L	0.0828295	0.0538417	1.06106	5.39427	0.701702	0.194771	6.45533	Olaparib	MK-1775	1017-1179	PARP1;PARP2	WEE1;PLK1	Olaparib-MK-1775 (PARP1;PARP2-WEE1;PLK1)	0
Bladder	1179	1017	BFTC-905	10	SA-L	0.0696477	0.0457431	1.08193	4.54743	0.796495	0.144873	5.62936	Olaparib	MK-1775	1017-1179	PARP1;PARP2	WEE1;PLK1	Olaparib-MK-1775 (PARP1;PARP2-WEE1;PLK1)	0
Bladder	1179	1017	CAL-29	10	SA-L	0.287541	0.0240531	0.332254	6.5495	0.966145	0.322513	6.88176	Olaparib	MK-1775	1017-1179	PARP1;PARP2	WEE1;PLK1	Olaparib-MK-1775 (PARP1;PARP2-WEE1;PLK1)	0
Bladder	1179	1017	DSH1	10	sub-HSA	0.524635	-0.120616	-1.7064	10.327	0.862288	0.468544	8.62061	Olaparib	MK-1775	1017-1179	PARP1;PARP2	WEE1;PLK1	Olaparib-MK-1775 (PARP1;PARP2-WEE1;PLK1)	0
Bladder	1179	1017	HT-1197	2.5	SA-L	0.590541	0.0948527	1.4576	10.5083	0.964511	0.710613	11.9659	Olaparib	MK-1775	1017-1179	PARP1;PARP2	WEE1;PLK1	Olaparib-MK-1775 (PARP1;PARP2-WEE1;PLK1)	0
Bladder	1179	1017	HT-1376	10	SA-L	0.421636	0.036356	0.664544	8.55037	0.892456	0.513181	9.21491	Olaparib	MK-1775	1017-1179	PARP1;PARP2	WEE1;PLK1	Olaparib-MK-1775 (PARP1;PARP2-WEE1;PLK1)	0
Bladder	1179	1017	J82	10	SA-L	0.400447	0.0556926	0.659338	7.98676	0.972925	0.468833	8.6461	Olaparib	MK-1775	1017-1179	PARP1;PARP2	WEE1;PLK1	Olaparib-MK-1775 (PARP1;PARP2-WEE1;PLK1)	0
Bladder	1179	1017	KU-19-19	10	SA-L	0.133588	-0.0258207	-0.494337	5.70999	0.841707	0.128034	5.21565	Olaparib	MK-1775	1017-1179	PARP1;PARP2	WEE1;PLK1	Olaparib-MK-1775 (PARP1;PARP2-WEE1;PLK1)	0
Bladder	1179	1017	LB831-BLC	10	SA-L	0.201629	0.106195	1.59503	5.56843	0.911623	0.337666	7.16346	Olaparib	MK-1775	1017-1179	PARP1;PARP2	WEE1;PLK1	Olaparib-MK-1775 (PARP1;PARP2-WEE1;PLK1)	0
Bladder	1179	1017	RT-112	10	SA-L	0.179622	0.0143501	0.296319	4.99135	0.858082	0.226054	5.28767	Olaparib	MK-1775	1017-1179	PARP1;PARP2	WEE1;PLK1	Olaparib-MK-1775 (PARP1;PARP2-WEE1;PLK1)	0
Bladder	1179	1017	RT4	10	SA-L	0.246952	0.0271128	0.329575	6.76398	0.911213	0.300769	7.09355	Olaparib	MK-1775	1017-1179	PARP1;PARP2	WEE1;PLK1	Olaparib-MK-1775 (PARP1;PARP2-WEE1;PLK1)	0
Bladder	1179	1017	SW1710	10	SA-L	0.276435	0.0405866	0.516865	6.80371	0.926992	0.34199	7.32058	Olaparib	MK-1775	1017-1179	PARP1;PARP2	WEE1;PLK1	Olaparib-MK-1775 (PARP1;PARP2-WEE1;PLK1)	0
Bladder	1179	1017	SW780	10	SA-L	0.722061	-0.0766199	-2.26649	15.7309	0.906321	0.712156	13.4645	Olaparib	MK-1775	1017-1179	PARP1;PARP2	WEE1;PLK1	Olaparib-MK-1775 (PARP1;PARP2-WEE1;PLK1)	0
Bladder	1179	1017	TCCSUP	10	SA-L	0.352483	-0.0389246	-0.63077	7.56094	0.892106	0.351481	6.93017	Olaparib	MK-1775	1017-1179	PARP1;PARP2	WEE1;PLK1	Olaparib-MK-1775 (PARP1;PARP2-WEE1;PLK1)	0
Bladder	1179	1017	UM-UC-3	10	SA-L	0.203791	0.139415	0.949041	7.28901	0.95775	0.35833	8.23805	Olaparib	MK-1775	1017-1179	PARP1;PARP2	WEE1;PLK1	Olaparib-MK-1775 (PARP1;PARP2-WEE1;PLK1)	0
Bladder	1179	1017	VM-CUB-1	2.5	SA-L	0.249889	0.0665389	0.684103	7.01273	0.921604	0.343344	7.69683	Olaparib	MK-1775	1017-1179	PARP1;PARP2	WEE1;PLK1	Olaparib-MK-1775 (PARP1;PARP2-WEE1;PLK1)	0
Bladder	1179	1022	5637	0.25	SA-L	0.0936395	0.0956026	2.31708	2.93275	0.911996	0.207309	5.24983	AZD7762	MK-1775	1022-1179	CHEK1;CHEK2	WEE1;PLK1	AZD7762-MK-1775 (CHEK1;CHEK2-WEE1;PLK1)	0
Bladder	1179	1022	639-V	0.25	SA-L	0.160531	0.0305822	0.305859	6.82898	0.877686	0.216908	7.13484	AZD7762	MK-1775	1022-1179	CHEK1;CHEK2	WEE1;PLK1	AZD7762-MK-1775 (CHEK1;CHEK2-WEE1;PLK1)	0
Bladder	1179	1022	647-V	0.25	Synergy	0.0293192	0.135496	3.40773	2.94575	0.885573	0.186169	6.35348	AZD7762	MK-1775	1022-1179	CHEK1;CHEK2	WEE1;PLK1	AZD7762-MK-1775 (CHEK1;CHEK2-WEE1;PLK1)	1
Bladder	1179	1022	BFTC-905	0.25	Synergy	0.0222396	0.0806362	3.07544	2.16182	0.837633	0.122833	5.23726	AZD7762	MK-1775	1022-1179	CHEK1;CHEK2	WEE1;PLK1	AZD7762-MK-1775 (CHEK1;CHEK2-WEE1;PLK1)	1
Bladder	1179	1022	CAL-29	0.25	SA-L	0.122875	0.106155	2.36609	3.77235	0.840429	0.27147	6.13844	AZD7762	MK-1775	1022-1179	CHEK1;CHEK2	WEE1;PLK1	AZD7762-MK-1775 (CHEK1;CHEK2-WEE1;PLK1)	0
Bladder	1179	1022	DSH1	0.25	Bliss	0.318712	0.0198567	0.402666	7.99819	0.750129	0.450486	8.40085	AZD7762	MK-1775	1022-1179	CHEK1;CHEK2	WEE1;PLK1	AZD7762-MK-1775 (CHEK1;CHEK2-WEE1;PLK1)	1
Bladder	1179	1022	HT-1197	0.25	SA-L	0.502195	0.166769	2.52339	9.44255	0.941391	0.710613	11.9659	AZD7762	MK-1775	1022-1179	CHEK1;CHEK2	WEE1;PLK1	AZD7762-MK-1775 (CHEK1;CHEK2-WEE1;PLK1)	0
Bladder	1179	1022	HT-1376	0.25	SA-L	0.345351	0.112044	2.06984	6.96399	0.911478	0.502075	9.03383	AZD7762	MK-1775	1022-1179	CHEK1;CHEK2	WEE1;PLK1	AZD7762-MK-1775 (CHEK1;CHEK2-WEE1;PLK1)	0
Bladder	1179	1022	J82	0.25	SA-L	0.316516	0.169709	2.09838	7.02523	0.951705	0.510898	9.12361	AZD7762	MK-1775	1022-1179	CHEK1;CHEK2	WEE1;PLK1	AZD7762-MK-1775 (CHEK1;CHEK2-WEE1;PLK1)	0
Bladder	1179	1022	KU-19-19	0.25	Synergy	0.0150987	0.0514874	3.40341	1.77499	0.528128	0.125955	5.17841	AZD7762	MK-1775	1022-1179	CHEK1;CHEK2	WEE1;PLK1	AZD7762-MK-1775 (CHEK1;CHEK2-WEE1;PLK1)	1
Bladder	1179	1022	LB831-BLC	0.25	SA-L	0.20446	0.13452	2.11719	5.27928	0.923987	0.365946	7.39648	AZD7762	MK-1775	1022-1179	CHEK1;CHEK2	WEE1;PLK1	AZD7762-MK-1775 (CHEK1;CHEK2-WEE1;PLK1)	0
Bladder	1179	1022	RT-112	0.25	Synergy	0.0743962	0.135139	3.68905	1.92167	0.842849	0.245878	5.61072	AZD7762	MK-1775	1022-1179	CHEK1;CHEK2	WEE1;PLK1	AZD7762-MK-1775 (CHEK1;CHEK2-WEE1;PLK1)	1
Bladder	1179	1022	RT4	0.0625	SA-L	0.32665	0.0193773	0.293849	7.3136	0.93506	0.370222	7.60745	AZD7762	MK-1775	1022-1179	CHEK1;CHEK2	WEE1;PLK1	AZD7762-MK-1775 (CHEK1;CHEK2-WEE1;PLK1)	0
Bladder	1179	1022	SW1710	0.25	Synergy	0.119155	0.201224	3.48412	4.15828	0.863699	0.371216	7.6424	AZD7762	MK-1775	1022-1179	CHEK1;CHEK2	WEE1;PLK1	AZD7762-MK-1775 (CHEK1;CHEK2-WEE1;PLK1)	1
Bladder	1179	1022	SW780	0.0625	SA-L	0.680319	-0.0214048	-0.682572	13.9588	0.935718	0.704191	13.2763	AZD7762	MK-1775	1022-1179	CHEK1;CHEK2	WEE1;PLK1	AZD7762-MK-1775 (CHEK1;CHEK2-WEE1;PLK1)	0
Bladder	1179	1022	TCCSUP	0.25	Bliss	0.24208	0.0391707	0.766688	6.1843	0.797005	0.352888	6.95099	AZD7762	MK-1775	1022-1179	CHEK1;CHEK2	WEE1;PLK1	AZD7762-MK-1775 (CHEK1;CHEK2-WEE1;PLK1)	1
Bladder	1179	1022	UM-UC-3	0.25	SA-L	0.161848	0.116749	1.13655	6.72374	0.91962	0.302259	7.86029	AZD7762	MK-1775	1022-1179	CHEK1;CHEK2	WEE1;PLK1	AZD7762-MK-1775 (CHEK1;CHEK2-WEE1;PLK1)	0
Bladder	1179	1022	VM-CUB-1	0.25	Synergy	0.0427517	0.155382	3.78109	3.64752	0.63681	0.314626	7.42862	AZD7762	MK-1775	1022-1179	CHEK1;CHEK2	WEE1;PLK1	AZD7762-MK-1775 (CHEK1;CHEK2-WEE1;PLK1)	1
Bladder	1190	1022	5637	0.25	SA-L	0.168471	0.134996	2.1884	4.77891	0.931591	0.325751	6.96731	AZD7762	Gemcitabine	1022-1190	CHEK1;CHEK2	NA	AZD7762-Gemcitabine (CHEK1;CHEK2-NA)	0
Bladder	1190	1022	639-V	0.25	SA-L	0.00726697	0.0128164	1.48732	2.05647	0.901949	0.0222666	3.54379	AZD7762	Gemcitabine	1022-1190	CHEK1;CHEK2	NA	AZD7762-Gemcitabine (CHEK1;CHEK2-NA)	0
Bladder	1190	1022	647-V	0.25	SA-L	0.028669	0.0244867	1.15857	2.89626	0.891489	0.0596257	4.05483	AZD7762	Gemcitabine	1022-1190	CHEK1;CHEK2	NA	AZD7762-Gemcitabine (CHEK1;CHEK2-NA)	0
Bladder	1190	1022	BFTC-905	0.25	SA-L	0.00985668	0.0119197	1.53244	0.587016	0.838224	0.0259792	2.11946	AZD7762	Gemcitabine	1022-1190	CHEK1;CHEK2	NA	AZD7762-Gemcitabine (CHEK1;CHEK2-NA)	0
Bladder	1190	1022	CAL-29	0.25	Synergy	0.0272172	0.0656085	3.74677	-0.633798	0.823215	0.11276	3.11297	AZD7762	Gemcitabine	1022-1190	CHEK1;CHEK2	NA	AZD7762-Gemcitabine (CHEK1;CHEK2-NA)	1
Bladder	1190	1022	DSH1	0.0625	SA-L	0.0766573	0.0239265	0.911938	2.01818	0.855595	0.11756	2.93011	AZD7762	Gemcitabine	1022-1190	CHEK1;CHEK2	NA	AZD7762-Gemcitabine (CHEK1;CHEK2-NA)	0
Bladder	1190	1022	HT-1376	0.25	SA-L	0.812918	0.0521088	2.58204	16.8064	0.932623	0.92752	19.3884	AZD7762	Gemcitabine	1022-1190	CHEK1;CHEK2	NA	AZD7762-Gemcitabine (CHEK1;CHEK2-NA)	0
Bladder	1190	1022	J82	0.0625	SA-L	0.305248	0.138445	1.71534	6.76643	0.976375	0.454428	8.48176	AZD7762	Gemcitabine	1022-1190	CHEK1;CHEK2	NA	AZD7762-Gemcitabine (CHEK1;CHEK2-NA)	0
Bladder	1190	1022	KU-19-19	0.0625	SA-L	0.0404545	0.0459855	1.60653	2.97699	0.897518	0.0963101	4.58352	AZD7762	Gemcitabine	1022-1190	CHEK1;CHEK2	NA	AZD7762-Gemcitabine (CHEK1;CHEK2-NA)	0
Bladder	1190	1022	LB831-BLC	0.25	Synergy	0.127684	0.25345	4.65749	3.04214	0.954056	0.399488	7.69963	AZD7762	Gemcitabine	1022-1190	CHEK1;CHEK2	NA	AZD7762-Gemcitabine (CHEK1;CHEK2-NA)	1
Bladder	1190	1022	RT-112	0.25	Synergy	0.0680874	0.334742	6.784	1.24445	0.958739	0.420166	8.02845	AZD7762	Gemcitabine	1022-1190	CHEK1;CHEK2	NA	AZD7762-Gemcitabine (CHEK1;CHEK2-NA)	1
Bladder	1190	1022	SW1710	0.25	Synergy	0.252486	0.347479	4.42424	6.76581	0.855522	0.701284	11.19	AZD7762	Gemcitabine	1022-1190	CHEK1;CHEK2	NA	AZD7762-Gemcitabine (CHEK1;CHEK2-NA)	1
Bladder	1190	1022	SW780	0.0625	SA-L	0.52449	0.160214	3.68051	10.0997	0.944246	0.725098	13.7802	AZD7762	Gemcitabine	1022-1190	CHEK1;CHEK2	NA	AZD7762-Gemcitabine (CHEK1;CHEK2-NA)	0
Bladder	1190	1022	TCCSUP	0.25	Synergy	0.173427	0.235993	4.51607	4.68639	0.795031	0.514974	9.20246	AZD7762	Gemcitabine	1022-1190	CHEK1;CHEK2	NA	AZD7762-Gemcitabine (CHEK1;CHEK2-NA)	1
Bladder	1190	1022	UM-UC-3	0.25	SA-L	0.00494685	0.0133601	1.73073	2.19129	0.907465	0.0201738	3.92203	AZD7762	Gemcitabine	1022-1190	CHEK1;CHEK2	NA	AZD7762-Gemcitabine (CHEK1;CHEK2-NA)	0
Bladder	1190	1022	VM-CUB-1	0.0625	SA-L	0.0351993	0.0216177	1.01163	2.50509	0.92655	0.0613211	3.51672	AZD7762	Gemcitabine	1022-1190	CHEK1;CHEK2	NA	AZD7762-Gemcitabine (CHEK1;CHEK2-NA)	0
Bladder	1190	1179	5637	0.625	Synergy	0.0728382	0.103003	3.15899	3.80832	0.539801	0.325751	6.96731	MK-1775	Gemcitabine	1179-1190	WEE1;PLK1	NA	MK-1775-Gemcitabine (WEE1;PLK1-NA)	1
Bladder	1190	1179	639-V	0.625	IDA	0.00408544	0.0149697	2.24709	1.2967	0.855772	0.0222666	3.54379	MK-1775	Gemcitabine	1179-1190	WEE1;PLK1	NA	MK-1775-Gemcitabine (WEE1;PLK1-NA)	1
Bladder	1190	1179	647-V	0.625	Synergy	0.0085895	0.0383223	3.1344	0.920429	0.786772	0.0596257	4.05483	MK-1775	Gemcitabine	1179-1190	WEE1;PLK1	NA	MK-1775-Gemcitabine (WEE1;PLK1-NA)	1
Bladder	1190	1179	BFTC-905	0.625	IDA	0.016767	-0.00344005	-0.449066	2.56853	0.512984	0.0259792	2.11946	MK-1775	Gemcitabine	1179-1190	WEE1;PLK1	NA	MK-1775-Gemcitabine (WEE1;PLK1-NA)	1
Bladder	1190	1179	CAL-29	0.625	IDA	0.0487528	-0.006107	-0.434356	3.54733	0.3782	0.11276	3.11297	MK-1775	Gemcitabine	1179-1190	WEE1;PLK1	NA	MK-1775-Gemcitabine (WEE1;PLK1-NA)	1
Bladder	1190	1179	DSH1	0.625	sub-HSA	0.172915	-0.0755633	-2.05855	4.98867	0.828099	0.11756	2.93011	MK-1775	Gemcitabine	1179-1190	WEE1;PLK1	NA	MK-1775-Gemcitabine (WEE1;PLK1-NA)	0
Bladder	1190	1179	HT-1376	0.625	IDA	0.602646	0.10786	5.06935	14.3191	0.766028	0.92752	19.3884	MK-1775	Gemcitabine	1179-1190	WEE1;PLK1	NA	MK-1775-Gemcitabine (WEE1;PLK1-NA)	0
Bladder	1190	1179	J82	0.625	IDA	0.346208	0.0639881	0.827145	7.65462	0.902665	0.454428	8.48176	MK-1775	Gemcitabine	1179-1190	WEE1;PLK1	NA	MK-1775-Gemcitabine (WEE1;PLK1-NA)	1
Bladder	1190	1179	KU-19-19	0.625	sub-HSA	0.255184	-0.225566	-7.5415	12.125	0.307524	0.0963101	4.58352	MK-1775	Gemcitabine	1179-1190	WEE1;PLK1	NA	MK-1775-Gemcitabine (WEE1;PLK1-NA)	0
Bladder	1190	1179	LB831-BLC	0.625	Synergy	0.110923	0.20956	4.5371	3.16253	0.802236	0.399488	7.69963	MK-1775	Gemcitabine	1179-1190	WEE1;PLK1	NA	MK-1775-Gemcitabine (WEE1;PLK1-NA)	1
Bladder	1190	1179	RT-112	0.625	Synergy	0.052268	0.130286	5.02979	2.99866	0.434482	0.420166	8.02845	MK-1775	Gemcitabine	1179-1190	WEE1;PLK1	NA	MK-1775-Gemcitabine (WEE1;PLK1-NA)	1
Bladder	1190	1179	SW1710	0.625	Synergy	0.304479	0.310258	3.80861	7.38143	0.876587	0.701284	11.19	MK-1775	Gemcitabine	1179-1190	WEE1;PLK1	NA	MK-1775-Gemcitabine (WEE1;PLK1-NA)	1
Bladder	1190	1179	SW780	0.625	IDA	0.619321	0.0706391	1.70188	12.0783	0.951498	0.725098	13.7802	MK-1775	Gemcitabine	1179-1190	WEE1;PLK1	NA	MK-1775-Gemcitabine (WEE1;PLK1-NA)	0
Bladder	1190	1179	TCCSUP	0.625	Bliss	0.245601	0.102775	2.10203	7.10043	0.676492	0.514974	9.20246	MK-1775	Gemcitabine	1179-1190	WEE1;PLK1	NA	MK-1775-Gemcitabine (WEE1;PLK1-NA)	1
Bladder	1190	1179	UM-UC-3	0.625	IDA	0.00258214	0.0159481	2.60026	1.32177	0.91853	0.0201738	3.92203	MK-1775	Gemcitabine	1179-1190	WEE1;PLK1	NA	MK-1775-Gemcitabine (WEE1;PLK1-NA)	1
Bladder	1190	1179	VM-CUB-1	0.625	IDA	0.0280089	0.0183796	1.06533	2.45139	0.756485	0.0613211	3.51672	MK-1775	Gemcitabine	1179-1190	WEE1;PLK1	NA	MK-1775-Gemcitabine (WEE1;PLK1-NA)	1
Bladder	1372	1011	5637	2.5	Bliss	0.216885	0.161531	2.4176	6.118	0.825254	0.458545	8.5356	Navitoclax	Trametinib	1011-1372	BCL2;BCL2L1;BCL2L2	MAP2K1;MAP2K2	Navitoclax-Trametinib (BCL2;BCL2L1;BCL2L2-MAP2K1;MAP2K2)	1
Bladder	1372	1011	639-V	0.625	SA-L	0.734574	-0.0464232	-0.389617	10.8464	0.938838	0.732982	10.4568	Navitoclax	Trametinib	1011-1372	BCL2;BCL2L1;BCL2L2	MAP2K1;MAP2K2	Navitoclax-Trametinib (BCL2;BCL2L1;BCL2L2-MAP2K1;MAP2K2)	0
Bladder	1372	1011	647-V	2.5	SA-L	0.400308	0.18758	1.51975	8.58046	0.906157	0.648771	10.1002	Navitoclax	Trametinib	1011-1372	BCL2;BCL2L1;BCL2L2	MAP2K1;MAP2K2	Navitoclax-Trametinib (BCL2;BCL2L1;BCL2L2-MAP2K1;MAP2K2)	0
Bladder	1372	1011	BFTC-905	0.625	SA-L	0.0557561	0.018343	0.579204	3.72582	0.95272	0.0777764	4.30502	Navitoclax	Trametinib	1011-1372	BCL2;BCL2L1;BCL2L2	MAP2K1;MAP2K2	Navitoclax-Trametinib (BCL2;BCL2L1;BCL2L2-MAP2K1;MAP2K2)	0
Bladder	1372	1011	CAL-29	2.5	Synergy	0.155521	0.201624	3.40315	4.85258	0.820708	0.435168	8.25573	Navitoclax	Trametinib	1011-1372	BCL2;BCL2L1;BCL2L2	MAP2K1;MAP2K2	Navitoclax-Trametinib (BCL2;BCL2L1;BCL2L2-MAP2K1;MAP2K2)	1
Bladder	1372	1011	DSH1	0.625	Synergy	0.302486	0.211601	2.87463	6.87801	0.91448	0.562162	9.75264	Navitoclax	Trametinib	1011-1372	BCL2;BCL2L1;BCL2L2	MAP2K1;MAP2K2	Navitoclax-Trametinib (BCL2;BCL2L1;BCL2L2-MAP2K1;MAP2K2)	1
Bladder	1372	1011	HT-1376	0.625	Synergy	0.125486	0.215025	9.15934	5.4285	0.426934	0.797573	14.5878	Navitoclax	Trametinib	1011-1372	BCL2;BCL2L1;BCL2L2	MAP2K1;MAP2K2	Navitoclax-Trametinib (BCL2;BCL2L1;BCL2L2-MAP2K1;MAP2K2)	1
Bladder	1372	1011	J82	2.5	Bliss	0.5064	0.105357	1.99031	10.8626	0.768927	0.795598	12.8529	Navitoclax	Trametinib	1011-1372	BCL2;BCL2L1;BCL2L2	MAP2K1;MAP2K2	Navitoclax-Trametinib (BCL2;BCL2L1;BCL2L2-MAP2K1;MAP2K2)	0
Bladder	1372	1011	KU-19-19	2.5	SA-L	0.0199889	0.0043466	0.397822	1.51975	0.906463	0.0268467	1.91757	Navitoclax	Trametinib	1011-1372	BCL2;BCL2L1;BCL2L2	MAP2K1;MAP2K2	Navitoclax-Trametinib (BCL2;BCL2L1;BCL2L2-MAP2K1;MAP2K2)	0
Bladder	1372	1011	LB831-BLC	0.625	SA-L	0.670996	-0.0052174	-0.0864977	12.0965	0.886475	0.75104	12.01	Navitoclax	Trametinib	1011-1372	BCL2;BCL2L1;BCL2L2	MAP2K1;MAP2K2	Navitoclax-Trametinib (BCL2;BCL2L1;BCL2L2-MAP2K1;MAP2K2)	0
Bladder	1372	1011	RT-112	2.5	Synergy	0.158337	0.250376	4.03524	4.20527	0.934452	0.437383	8.24051	Navitoclax	Trametinib	1011-1372	BCL2;BCL2L1;BCL2L2	MAP2K1;MAP2K2	Navitoclax-Trametinib (BCL2;BCL2L1;BCL2L2-MAP2K1;MAP2K2)	1
Bladder	1372	1011	RT4	2.5	SA-L	0.271185	0.09098	1.65336	6.17343	0.862798	0.419756	7.82678	Navitoclax	Trametinib	1011-1372	BCL2;BCL2L1;BCL2L2	MAP2K1;MAP2K2	Navitoclax-Trametinib (BCL2;BCL2L1;BCL2L2-MAP2K1;MAP2K2)	0
Bladder	1372	1011	SW1710	2.5	Bliss	0.378762	0.154813	1.91859	8.47404	0.843681	0.632437	10.3926	Navitoclax	Trametinib	1011-1372	BCL2;BCL2L1;BCL2L2	MAP2K1;MAP2K2	Navitoclax-Trametinib (BCL2;BCL2L1;BCL2L2-MAP2K1;MAP2K2)	1
Bladder	1372	1011	SW780	2.5	Bliss	0.330544	0.121012	2.83881	6.7534	0.851984	0.530005	9.59221	Navitoclax	Trametinib	1011-1372	BCL2;BCL2L1;BCL2L2	MAP2K1;MAP2K2	Navitoclax-Trametinib (BCL2;BCL2L1;BCL2L2-MAP2K1;MAP2K2)	1
Bladder	1372	1011	TCCSUP	0.625	Bliss	0.643357	0.0527978	1.13125	12.4198	0.8772	0.79361	13.5511	Navitoclax	Trametinib	1011-1372	BCL2;BCL2L1;BCL2L2	MAP2K1;MAP2K2	Navitoclax-Trametinib (BCL2;BCL2L1;BCL2L2-MAP2K1;MAP2K2)	0
Bladder	1372	1011	UM-UC-3	2.5	SA-L	0.777266	0.0291452	0.339435	11.1872	0.923224	0.873473	11.5266	Navitoclax	Trametinib	1011-1372	BCL2;BCL2L1;BCL2L2	MAP2K1;MAP2K2	Navitoclax-Trametinib (BCL2;BCL2L1;BCL2L2-MAP2K1;MAP2K2)	0
Bladder	1372	1011	VM-CUB-1	2.5	SA-L	0.188745	0.17562	1.9324	6.4527	0.859147	0.424101	8.3851	Navitoclax	Trametinib	1011-1372	BCL2;BCL2L1;BCL2L2	MAP2K1;MAP2K2	Navitoclax-Trametinib (BCL2;BCL2L1;BCL2L2-MAP2K1;MAP2K2)	0
Bladder	1372	1013	5637	1	SA-L	0.438127	0.00434794	0.0469482	8.53228	0.956687	0.462429	8.57923	Nilotinib	Trametinib	1013-1372	ABL1	MAP2K1;MAP2K2	Nilotinib-Trametinib (ABL1-MAP2K1;MAP2K2)	0
Bladder	1372	1013	639-V	2	sub-HSA	0.824772	-0.118365	-1.17221	11.7693	0.94586	0.747454	10.5971	Nilotinib	Trametinib	1013-1372	ABL1	MAP2K1;MAP2K2	Nilotinib-Trametinib (ABL1-MAP2K1;MAP2K2)	0
Bladder	1372	1013	647-V	2	SA-L	0.559069	0.120953	1.00934	9.62195	0.954491	0.712542	10.6313	Nilotinib	Trametinib	1013-1372	ABL1	MAP2K1;MAP2K2	Nilotinib-Trametinib (ABL1-MAP2K1;MAP2K2)	0
Bladder	1372	1013	BFTC-905	1	SA-L	0.023236	0.0153954	1.16197	1.90599	0.904389	0.0424707	3.06796	Nilotinib	Trametinib	1013-1372	ABL1	MAP2K1;MAP2K2	Nilotinib-Trametinib (ABL1-MAP2K1;MAP2K2)	0
Bladder	1372	1013	CAL-29	2	SA-L	0.409368	0.00660122	0.212269	7.91486	0.970684	0.426645	8.12712	Nilotinib	Trametinib	1013-1372	ABL1	MAP2K1;MAP2K2	Nilotinib-Trametinib (ABL1-MAP2K1;MAP2K2)	0
Bladder	1372	1013	DSH1	1	SA-L	0.442176	0.00419066	0.0533821	9.02487	0.882012	0.506487	9.07826	Nilotinib	Trametinib	1013-1372	ABL1	MAP2K1;MAP2K2	Nilotinib-Trametinib (ABL1-MAP2K1;MAP2K2)	0
Bladder	1372	1013	HT-1197	1	SA-L	0.710206	0.0385125	0.703422	12.3164	0.970299	0.771637	13.0198	Nilotinib	Trametinib	1013-1372	ABL1	MAP2K1;MAP2K2	Nilotinib-Trametinib (ABL1-MAP2K1;MAP2K2)	0
Bladder	1372	1013	HT-1376	1	SA-L	0.742081	-0.0229166	-0.661847	14.5131	0.937859	0.766812	13.8512	Nilotinib	Trametinib	1013-1372	ABL1	MAP2K1;MAP2K2	Nilotinib-Trametinib (ABL1-MAP2K1;MAP2K2)	0
Bladder	1372	1013	J82	2	SA-L	0.808725	-0.0512659	-1.43105	14.3525	0.947643	0.799437	12.9215	Nilotinib	Trametinib	1013-1372	ABL1	MAP2K1;MAP2K2	Nilotinib-Trametinib (ABL1-MAP2K1;MAP2K2)	0
Bladder	1372	1013	KU-19-19	2	SA-L	0.0112347	0.0178571	1.99783	0.282115	0.890438	0.0327544	2.27994	Nilotinib	Trametinib	1013-1372	ABL1	MAP2K1;MAP2K2	Nilotinib-Trametinib (ABL1-MAP2K1;MAP2K2)	0
Bladder	1372	1013	LB831-BLC	2	SA-L	0.695257	-0.0446365	-0.515102	12.4769	0.909912	0.711771	11.9618	Nilotinib	Trametinib	1013-1372	ABL1	MAP2K1;MAP2K2	Nilotinib-Trametinib (ABL1-MAP2K1;MAP2K2)	0
Bladder	1372	1013	RT-112	2	SA-L	0.412117	-0.00126077	0.00562686	8.10717	0.958369	0.428666	8.1128	Nilotinib	Trametinib	1013-1372	ABL1	MAP2K1;MAP2K2	Nilotinib-Trametinib (ABL1-MAP2K1;MAP2K2)	0
Bladder	1372	1013	RT4	2	Bliss	0.361231	0.0445935	0.262931	8.31324	0.846895	0.475458	8.57617	Nilotinib	Trametinib	1013-1372	ABL1	MAP2K1;MAP2K2	Nilotinib-Trametinib (ABL1-MAP2K1;MAP2K2)	1
Bladder	1372	1013	SW1710	2	SA-L	0.441246	0.0914564	1.02361	8.68948	0.936716	0.568895	9.71309	Nilotinib	Trametinib	1013-1372	ABL1	MAP2K1;MAP2K2	Nilotinib-Trametinib (ABL1-MAP2K1;MAP2K2)	0
Bladder	1372	1013	SW780	2	SA-L	0.503915	-0.0159691	-0.357677	9.88816	0.925108	0.526763	9.53048	Nilotinib	Trametinib	1013-1372	ABL1	MAP2K1;MAP2K2	Nilotinib-Trametinib (ABL1-MAP2K1;MAP2K2)	0
Bladder	1372	1013	TCCSUP	1	SA-L	0.763356	0.0257061	0.553199	13.8327	0.950083	0.830404	14.3859	Nilotinib	Trametinib	1013-1372	ABL1	MAP2K1;MAP2K2	Nilotinib-Trametinib (ABL1-MAP2K1;MAP2K2)	0
Bladder	1372	1013	UM-UC-3	1	Synergy	0.620233	0.204072	1.453	9.7253	0.983164	0.838344	11.1783	Nilotinib	Trametinib	1013-1372	ABL1	MAP2K1;MAP2K2	Nilotinib-Trametinib (ABL1-MAP2K1;MAP2K2)	0
Bladder	1372	1013	VM-CUB-1	2	SA-L	0.443615	-0.0544025	-0.492722	9.21111	0.838501	0.46508	8.71839	Nilotinib	Trametinib	1013-1372	ABL1	MAP2K1;MAP2K2	Nilotinib-Trametinib (ABL1-MAP2K1;MAP2K2)	0
Bladder	1372	1558	5637	0.625	SA-L	0.438294	-0.0863447	-1.28052	9.85975	0.761051	0.462429	8.57923	Lapatinib	Trametinib	1558-1372	EGFR;ERBB2	MAP2K1;MAP2K2	Lapatinib-Trametinib (EGFR;ERBB2-MAP2K1;MAP2K2)	0
Bladder	1372	1558	639-V	2.5	SA-L	0.764224	-0.100486	-1.05197	11.6491	0.889875	0.747454	10.5971	Lapatinib	Trametinib	1558-1372	EGFR;ERBB2	MAP2K1;MAP2K2	Lapatinib-Trametinib (EGFR;ERBB2-MAP2K1;MAP2K2)	0
Bladder	1372	1558	647-V	0.625	SA-L	0.60077	0.0621842	0.503868	10.1274	0.931478	0.712542	10.6313	Lapatinib	Trametinib	1558-1372	EGFR;ERBB2	MAP2K1;MAP2K2	Lapatinib-Trametinib (EGFR;ERBB2-MAP2K1;MAP2K2)	0
Bladder	1372	1558	BFTC-905	2.5	SA-L	0.00889081	0.0236739	2.51932	0.54864	0.756482	0.0424707	3.06796	Lapatinib	Trametinib	1558-1372	EGFR;ERBB2	MAP2K1;MAP2K2	Lapatinib-Trametinib (EGFR;ERBB2-MAP2K1;MAP2K2)	0
Bladder	1372	1558	CAL-29	0.625	Bliss	0.28492	0.0563125	1.02687	7.10025	0.807926	0.426645	8.12712	Lapatinib	Trametinib	1558-1372	EGFR;ERBB2	MAP2K1;MAP2K2	Lapatinib-Trametinib (EGFR;ERBB2-MAP2K1;MAP2K2)	1
Bladder	1372	1558	DSH1	0.625	SA-L	0.300057	-0.0709239	-2.05509	11.1333	0.453187	0.506487	9.07826	Lapatinib	Trametinib	1558-1372	EGFR;ERBB2	MAP2K1;MAP2K2	Lapatinib-Trametinib (EGFR;ERBB2-MAP2K1;MAP2K2)	0
Bladder	1372	1558	HT-1197	0.625	SA-L	0.752789	-0.0294789	-0.621057	13.6409	0.93737	0.771637	13.0198	Lapatinib	Trametinib	1558-1372	EGFR;ERBB2	MAP2K1;MAP2K2	Lapatinib-Trametinib (EGFR;ERBB2-MAP2K1;MAP2K2)	0
Bladder	1372	1558	HT-1376	0.625	SA-L	0.718824	-0.093545	-3.32931	17.1805	0.815396	0.766812	13.8512	Lapatinib	Trametinib	1558-1372	EGFR;ERBB2	MAP2K1;MAP2K2	Lapatinib-Trametinib (EGFR;ERBB2-MAP2K1;MAP2K2)	0
Bladder	1372	1558	J82	2.5	SA-L	0.76899	-0.0382258	-0.823703	13.7452	0.91436	0.799437	12.9215	Lapatinib	Trametinib	1558-1372	EGFR;ERBB2	MAP2K1;MAP2K2	Lapatinib-Trametinib (EGFR;ERBB2-MAP2K1;MAP2K2)	0
Bladder	1372	1558	KU-19-19	2.5	SA-L	0.0277305	0.00263842	0.246152	2.03379	0.925272	0.0327544	2.27994	Lapatinib	Trametinib	1558-1372	EGFR;ERBB2	MAP2K1;MAP2K2	Lapatinib-Trametinib (EGFR;ERBB2-MAP2K1;MAP2K2)	0
Bladder	1372	1558	LB831-BLC	0.625	SA-L	0.740615	-0.0947177	-1.65353	13.6153	0.907738	0.711771	11.9618	Lapatinib	Trametinib	1558-1372	EGFR;ERBB2	MAP2K1;MAP2K2	Lapatinib-Trametinib (EGFR;ERBB2-MAP2K1;MAP2K2)	0
Bladder	1372	1558	RT-112	0.625	SA-L	0.376197	0.0283838	0.406804	7.70599	0.939481	0.428666	8.1128	Lapatinib	Trametinib	1558-1372	EGFR;ERBB2	MAP2K1;MAP2K2	Lapatinib-Trametinib (EGFR;ERBB2-MAP2K1;MAP2K2)	0
Bladder	1372	1558	RT4	2.5	SA-L	0.377882	0.0380383	0.285942	8.29023	0.871989	0.475458	8.57617	Lapatinib	Trametinib	1558-1372	EGFR;ERBB2	MAP2K1;MAP2K2	Lapatinib-Trametinib (EGFR;ERBB2-MAP2K1;MAP2K2)	0
Bladder	1372	1558	SW1710	0.625	SA-L	0.520917	0.0165324	0.186799	9.52629	0.943423	0.568895	9.71309	Lapatinib	Trametinib	1558-1372	EGFR;ERBB2	MAP2K1;MAP2K2	Lapatinib-Trametinib (EGFR;ERBB2-MAP2K1;MAP2K2)	0
Bladder	1372	1558	SW780	0.625	SA-L	0.437201	0.054323	1.1568	8.37368	0.932598	0.526763	9.53048	Lapatinib	Trametinib	1558-1372	EGFR;ERBB2	MAP2K1;MAP2K2	Lapatinib-Trametinib (EGFR;ERBB2-MAP2K1;MAP2K2)	0
Bladder	1372	1558	TCCSUP	2.5	SA-L	0.756304	0.0149699	0.0837051	14.3022	0.928512	0.830404	14.3859	Lapatinib	Trametinib	1558-1372	EGFR;ERBB2	MAP2K1;MAP2K2	Lapatinib-Trametinib (EGFR;ERBB2-MAP2K1;MAP2K2)	0
Bladder	1372	1558	UM-UC-3	0.625	SA-L	0.788037	0.0110486	0.00231458	11.176	0.952519	0.838344	11.1783	Lapatinib	Trametinib	1558-1372	EGFR;ERBB2	MAP2K1;MAP2K2	Lapatinib-Trametinib (EGFR;ERBB2-MAP2K1;MAP2K2)	0
Bladder	1372	1558	VM-CUB-1	2.5	SA-L	0.336468	0.0931069	0.846843	7.87155	0.925094	0.46508	8.71839	Lapatinib	Trametinib	1558-1372	EGFR;ERBB2	MAP2K1;MAP2K2	Lapatinib-Trametinib (EGFR;ERBB2-MAP2K1;MAP2K2)	0
Bladder	1372	1561	5637	1	Synergy	0.101634	0.226597	4.60542	3.97381	0.710261	0.462429	8.57923	Taselisib	Trametinib	1561-1372	PIK3CA;PIK3CD;PIK3CG	MAP2K1;MAP2K2	Taselisib-Trametinib (PIK3CA;PIK3CD;PIK3CG-MAP2K1;MAP2K2)	1
Bladder	1372	1561	639-V	1	Bliss	0.406052	0.196637	1.58817	9.00897	0.804628	0.747454	10.5971	Taselisib	Trametinib	1561-1372	PIK3CA;PIK3CD;PIK3CG	MAP2K1;MAP2K2	Taselisib-Trametinib (PIK3CA;PIK3CD;PIK3CG-MAP2K1;MAP2K2)	1
Bladder	1372	1561	647-V	1	Bliss	0.553172	0.0379529	0.385522	10.2458	0.829845	0.712542	10.6313	Taselisib	Trametinib	1561-1372	PIK3CA;PIK3CD;PIK3CG	MAP2K1;MAP2K2	Taselisib-Trametinib (PIK3CA;PIK3CD;PIK3CG-MAP2K1;MAP2K2)	0
Bladder	1372	1561	BFTC-905	1	Synergy	0.00138738	0.0184226	5.06506	-1.9971	0.454829	0.0424707	3.06796	Taselisib	Trametinib	1561-1372	PIK3CA;PIK3CD;PIK3CG	MAP2K1;MAP2K2	Taselisib-Trametinib (PIK3CA;PIK3CD;PIK3CG-MAP2K1;MAP2K2)	1
Bladder	1372	1561	CAL-29	1	Synergy	0.0530285	0.0865819	4.09501	4.03211	0.31544	0.426645	8.12712	Taselisib	Trametinib	1561-1372	PIK3CA;PIK3CD;PIK3CG	MAP2K1;MAP2K2	Taselisib-Trametinib (PIK3CA;PIK3CD;PIK3CG-MAP2K1;MAP2K2)	1
Bladder	1372	1561	DSH1	1	SA-L	0.346048	-0.0168548	-0.329942	9.4082	0.651212	0.506487	9.07826	Taselisib	Trametinib	1561-1372	PIK3CA;PIK3CD;PIK3CG	MAP2K1;MAP2K2	Taselisib-Trametinib (PIK3CA;PIK3CD;PIK3CG-MAP2K1;MAP2K2)	0
Bladder	1372	1561	HT-1197	1	Synergy	0.381639	0.196584	3.89705	9.12278	0.749346	0.771637	13.0198	Taselisib	Trametinib	1561-1372	PIK3CA;PIK3CD;PIK3CG	MAP2K1;MAP2K2	Taselisib-Trametinib (PIK3CA;PIK3CD;PIK3CG-MAP2K1;MAP2K2)	1
Bladder	1372	1561	HT-1376	1	Bliss	0.652415	0.0411765	0.965469	12.8858	0.90446	0.766812	13.8512	Taselisib	Trametinib	1561-1372	PIK3CA;PIK3CD;PIK3CG	MAP2K1;MAP2K2	Taselisib-Trametinib (PIK3CA;PIK3CD;PIK3CG-MAP2K1;MAP2K2)	0
Bladder	1372	1561	J82	1	Bliss	0.525457	0.159403	2.56115	10.3603	0.857022	0.799437	12.9215	Taselisib	Trametinib	1561-1372	PIK3CA;PIK3CD;PIK3CG	MAP2K1;MAP2K2	Taselisib-Trametinib (PIK3CA;PIK3CD;PIK3CG-MAP2K1;MAP2K2)	0
Bladder	1372	1561	KU-19-19	1	SA-L	0.0241124	0.00724806	0.518476	1.76147	0.95128	0.0327544	2.27994	Taselisib	Trametinib	1561-1372	PIK3CA;PIK3CD;PIK3CG	MAP2K1;MAP2K2	Taselisib-Trametinib (PIK3CA;PIK3CD;PIK3CG-MAP2K1;MAP2K2)	0
Bladder	1372	1561	LB831-BLC	1	Bliss	0.461319	0.0914618	1.72649	10.2353	0.771243	0.711771	11.9618	Taselisib	Trametinib	1561-1372	PIK3CA;PIK3CD;PIK3CG	MAP2K1;MAP2K2	Taselisib-Trametinib (PIK3CA;PIK3CD;PIK3CG-MAP2K1;MAP2K2)	1
Bladder	1372	1561	RT-112	1	Bliss	0.170724	0.108116	2.32957	5.78323	0.64432	0.428666	8.1128	Taselisib	Trametinib	1561-1372	PIK3CA;PIK3CD;PIK3CG	MAP2K1;MAP2K2	Taselisib-Trametinib (PIK3CA;PIK3CD;PIK3CG-MAP2K1;MAP2K2)	1
Bladder	1372	1561	RT4	1	SA-L	0.393	0.0343114	0.302823	8.27335	0.899231	0.475458	8.57617	Taselisib	Trametinib	1561-1372	PIK3CA;PIK3CD;PIK3CG	MAP2K1;MAP2K2	Taselisib-Trametinib (PIK3CA;PIK3CD;PIK3CG-MAP2K1;MAP2K2)	0
Bladder	1372	1561	SW1710	1	Bliss	0.416432	0.0729008	0.877043	8.83605	0.860366	0.568895	9.71309	Taselisib	Trametinib	1561-1372	PIK3CA;PIK3CD;PIK3CG	MAP2K1;MAP2K2	Taselisib-Trametinib (PIK3CA;PIK3CD;PIK3CG-MAP2K1;MAP2K2)	1
Bladder	1372	1561	SW780	1	SA-L	0.374419	0.089915	2.05041	7.48007	0.880383	0.526763	9.53048	Taselisib	Trametinib	1561-1372	PIK3CA;PIK3CD;PIK3CG	MAP2K1;MAP2K2	Taselisib-Trametinib (PIK3CA;PIK3CD;PIK3CG-MAP2K1;MAP2K2)	0
Bladder	1372	1561	TCCSUP	1	Synergy	0.437677	0.200715	4.43183	9.95409	0.768729	0.830404	14.3859	Taselisib	Trametinib	1561-1372	PIK3CA;PIK3CD;PIK3CG	MAP2K1;MAP2K2	Taselisib-Trametinib (PIK3CA;PIK3CD;PIK3CG-MAP2K1;MAP2K2)	1
Bladder	1372	1561	UM-UC-3	1	Synergy	0.400894	0.346296	2.53575	8.77133	0.877676	0.851083	11.3071	Taselisib	Trametinib	1561-1372	PIK3CA;PIK3CD;PIK3CG	MAP2K1;MAP2K2	Taselisib-Trametinib (PIK3CA;PIK3CD;PIK3CG-MAP2K1;MAP2K2)	1
Bladder	1372	1561	VM-CUB-1	1	Synergy	0.144742	0.247865	2.87601	5.84238	0.84246	0.46508	8.71839	Taselisib	Trametinib	1561-1372	PIK3CA;PIK3CD;PIK3CG	MAP2K1;MAP2K2	Taselisib-Trametinib (PIK3CA;PIK3CD;PIK3CG-MAP2K1;MAP2K2)	1
Bladder	1373	1558	5637	2.5	IDA	0.564756	-0.0109621	-0.329801	13.6751	0.670735	0.825651	13.3453	Lapatinib	Dabrafenib	1558-1373	EGFR;ERBB2	BRAF	Lapatinib-Dabrafenib (EGFR;ERBB2-BRAF)	0
Bladder	1373	1558	639-V	2.5	IDA	0.828198	0.0245258	0.520232	12.2517	0.915136	0.9318	12.772	Lapatinib	Dabrafenib	1558-1373	EGFR;ERBB2	BRAF	Lapatinib-Dabrafenib (EGFR;ERBB2-BRAF)	0
Bladder	1373	1558	647-V	0.625	IDA	0.828965	-0.00181413	-0.0532987	13.565	0.893942	0.925284	13.5117	Lapatinib	Dabrafenib	1558-1373	EGFR;ERBB2	BRAF	Lapatinib-Dabrafenib (EGFR;ERBB2-BRAF)	0
Bladder	1373	1558	BFTC-905	2.5	Bliss	0.417055	0.0828627	0.765442	9.00343	0.833357	0.599884	9.76887	Lapatinib	Dabrafenib	1558-1373	EGFR;ERBB2	BRAF	Lapatinib-Dabrafenib (EGFR;ERBB2-BRAF)	1
Bladder	1373	1558	CAL-29	2.5	Bliss	0.571038	0.0650727	1.61814	12.3466	0.747798	0.850645	13.9647	Lapatinib	Dabrafenib	1558-1373	EGFR;ERBB2	BRAF	Lapatinib-Dabrafenib (EGFR;ERBB2-BRAF)	0
Bladder	1373	1558	DSH1	2.5	IDA	0.36312	0.0276768	1.56279	13.6709	0.440103	0.887966	15.2337	Lapatinib	Dabrafenib	1558-1373	EGFR;ERBB2	BRAF	Lapatinib-Dabrafenib (EGFR;ERBB2-BRAF)	1
Bladder	1373	1558	HT-1197	2.5	IDA	0.672452	0.0553188	0.991515	11.9081	0.951139	0.765157	12.8996	Lapatinib	Dabrafenib	1558-1373	EGFR;ERBB2	BRAF	Lapatinib-Dabrafenib (EGFR;ERBB2-BRAF)	0
Bladder	1373	1558	HT-1376	2.5	IDA	0.694703	-0.0877322	-4.15017	18.8588	0.756524	0.802315	14.7086	Lapatinib	Dabrafenib	1558-1373	EGFR;ERBB2	BRAF	Lapatinib-Dabrafenib (EGFR;ERBB2-BRAF)	0
Bladder	1373	1558	J82	0.625	IDA	0.886265	-0.0104459	-0.429307	16.2074	0.956007	0.916122	15.7781	Lapatinib	Dabrafenib	1558-1373	EGFR;ERBB2	BRAF	Lapatinib-Dabrafenib (EGFR;ERBB2-BRAF)	0
Bladder	1373	1558	KU-19-19	0.625	IDA	0.509658	0.0379542	0.325194	9.34787	0.936916	0.584484	9.67307	Lapatinib	Dabrafenib	1558-1373	EGFR;ERBB2	BRAF	Lapatinib-Dabrafenib (EGFR;ERBB2-BRAF)	0
Bladder	1373	1558	LB831-BLC	2.5	IDA	0.811042	0.0390482	1.04086	13.843	0.948284	0.896452	14.8838	Lapatinib	Dabrafenib	1558-1373	EGFR;ERBB2	BRAF	Lapatinib-Dabrafenib (EGFR;ERBB2-BRAF)	0
Bladder	1373	1558	RT-112	2.5	IDA	0.744421	-0.00233948	-0.10274	15.9425	0.818936	0.906153	15.8397	Lapatinib	Dabrafenib	1558-1373	EGFR;ERBB2	BRAF	Lapatinib-Dabrafenib (EGFR;ERBB2-BRAF)	0
Bladder	1373	1558	RT4	2.5	Bliss	0.706313	0.0833755	1.52835	11.9291	0.899538	0.877882	13.4575	Lapatinib	Dabrafenib	1558-1373	EGFR;ERBB2	BRAF	Lapatinib-Dabrafenib (EGFR;ERBB2-BRAF)	0
Bladder	1373	1558	SW1710	2.5	Bliss	0.657642	0.142432	2.88894	11.6376	0.892936	0.896004	14.5265	Lapatinib	Dabrafenib	1558-1373	EGFR;ERBB2	BRAF	Lapatinib-Dabrafenib (EGFR;ERBB2-BRAF)	0
Bladder	1373	1558	SW780	0.625	IDA	0.83243	0.0144426	0.765176	18.8855	0.944428	0.896704	19.6507	Lapatinib	Dabrafenib	1558-1373	EGFR;ERBB2	BRAF	Lapatinib-Dabrafenib (EGFR;ERBB2-BRAF)	0
Bladder	1373	1558	TCCSUP	0.625	IDA	0.823923	-0.0132491	-0.517121	16.4688	0.914283	0.886677	15.9517	Lapatinib	Dabrafenib	1558-1373	EGFR;ERBB2	BRAF	Lapatinib-Dabrafenib (EGFR;ERBB2-BRAF)	0
Bladder	1373	1558	UM-UC-3	2.5	IDA	0.897589	0.0121827	0.332598	12.6073	0.954492	0.953144	12.9399	Lapatinib	Dabrafenib	1558-1373	EGFR;ERBB2	BRAF	Lapatinib-Dabrafenib (EGFR;ERBB2-BRAF)	0
Bladder	1373	1558	VM-CUB-1	2.5	IDA	0.772146	0.101494	1.81916	11.8485	0.95928	0.910725	13.6677	Lapatinib	Dabrafenib	1558-1373	EGFR;ERBB2	BRAF	Lapatinib-Dabrafenib (EGFR;ERBB2-BRAF)	0
Bladder	1375	1017	5637	10	Bliss	0.601067	0.093021	1.83673	11.7954	0.825619	0.839415	13.6321	Olaparib	Temozolomide	1017-1375	PARP1;PARP2	NA	Olaparib-Temozolomide (PARP1;PARP2-NA)	0
Bladder	1375	1017	639-V	10	Synergy	0.20388	0.46252	4.24826	7.50092	0.765494	0.869684	11.7492	Olaparib	Temozolomide	1017-1375	PARP1;PARP2	NA	Olaparib-Temozolomide (PARP1;PARP2-NA)	1
Bladder	1375	1017	647-V	10	Synergy	0.234888	0.222855	2.57829	7.94843	0.654362	0.700656	10.5267	Olaparib	Temozolomide	1017-1375	PARP1;PARP2	NA	Olaparib-Temozolomide (PARP1;PARP2-NA)	1
Bladder	1375	1017	BFTC-905	10	Bliss	0.367793	0.182376	2.14612	9.11135	0.72293	0.764669	11.2575	Olaparib	Temozolomide	1017-1375	PARP1;PARP2	NA	Olaparib-Temozolomide (PARP1;PARP2-NA)	1
Bladder	1375	1017	CAL-29	10	Synergy	0.653181	0.213402	4.24194	11.2326	0.956454	0.906096	15.4745	Olaparib	Temozolomide	1017-1375	PARP1;PARP2	NA	Olaparib-Temozolomide (PARP1;PARP2-NA)	0
Bladder	1375	1017	DSH1	10	Bliss	0.694452	0.0358836	1.014	13.7113	0.84034	0.869447	14.7253	Olaparib	Temozolomide	1017-1375	PARP1;PARP2	NA	Olaparib-Temozolomide (PARP1;PARP2-NA)	0
Bladder	1375	1017	HT-1197	2.5	IDA	0.876206	-0.0129493	-0.500928	16.5763	0.964511	0.89502	16.0753	Olaparib	Temozolomide	1017-1375	PARP1;PARP2	NA	Olaparib-Temozolomide (PARP1;PARP2-NA)	0
Bladder	1375	1017	HT-1376	10	IDA	0.850517	-0.00537326	-0.349765	18.8999	0.926237	0.912411	18.5501	Olaparib	Temozolomide	1017-1375	PARP1;PARP2	NA	Olaparib-Temozolomide (PARP1;PARP2-NA)	0
Bladder	1375	1017	J82	10	IDA	0.828727	0.0241508	1.01867	15.6061	0.910909	0.936387	16.6248	Olaparib	Temozolomide	1017-1375	PARP1;PARP2	NA	Olaparib-Temozolomide (PARP1;PARP2-NA)	0
Bladder	1375	1017	KU-19-19	10	IDA	0.697441	0.121953	2.39809	11.5892	0.884775	0.926099	13.9873	Olaparib	Temozolomide	1017-1375	PARP1;PARP2	NA	Olaparib-Temozolomide (PARP1;PARP2-NA)	0
Bladder	1375	1017	LB831-BLC	10	Bliss	0.671356	0.0984605	1.85712	12.4439	0.898824	0.856561	14.301	Olaparib	Temozolomide	1017-1375	PARP1;PARP2	NA	Olaparib-Temozolomide (PARP1;PARP2-NA)	0
Bladder	1375	1017	RT-112	10	IDA	0.796493	0.0448677	1.54179	14.9933	0.910437	0.923948	16.5351	Olaparib	Temozolomide	1017-1375	PARP1;PARP2	NA	Olaparib-Temozolomide (PARP1;PARP2-NA)	0
Bladder	1375	1017	RT4	10	IDA	0.741769	0.0824095	2.01937	12.9188	0.930573	0.88631	14.9382	Olaparib	Temozolomide	1017-1375	PARP1;PARP2	NA	Olaparib-Temozolomide (PARP1;PARP2-NA)	0
Bladder	1375	1017	SW1710	10	IDA	0.775	0.0764465	1.94092	13.1542	0.93078	0.914743	15.0951	Olaparib	Temozolomide	1017-1375	PARP1;PARP2	NA	Olaparib-Temozolomide (PARP1;PARP2-NA)	0
Bladder	1375	1017	SW780	10	Bliss	0.821287	0.00565206	0.162659	19.7385	0.917485	0.90127	19.9011	Olaparib	Temozolomide	1017-1375	PARP1;PARP2	NA	Olaparib-Temozolomide (PARP1;PARP2-NA)	0
Bladder	1375	1017	TCCSUP	10	Bliss	0.758785	0.0537358	1.51386	15.0534	0.899121	0.903703	16.5672	Olaparib	Temozolomide	1017-1375	PARP1;PARP2	NA	Olaparib-Temozolomide (PARP1;PARP2-NA)	0
Bladder	1375	1017	UM-UC-3	10	Synergy	0.613329	0.26896	3.16724	9.90621	0.921622	0.957445	13.0735	Olaparib	Temozolomide	1017-1375	PARP1;PARP2	NA	Olaparib-Temozolomide (PARP1;PARP2-NA)	0
Bladder	1375	1017	VM-CUB-1	10	Synergy	0.328893	0.233591	3.00548	8.96794	0.686421	0.812561	11.9734	Olaparib	Temozolomide	1017-1375	PARP1;PARP2	NA	Olaparib-Temozolomide (PARP1;PARP2-NA)	1
Bladder	1375	1179	5637	0.625	Bliss	0.351521	0.0673191	2.14813	11.484	0.498256	0.839415	13.6321	MK-1775	Temozolomide	1179-1375	WEE1;PLK1	NA	MK-1775-Temozolomide (WEE1;PLK1-NA)	1
Bladder	1375	1179	639-V	2.5	Bliss	0.400002	0.0240309	0.49603	11.0474	0.49676	0.853596	11.5435	MK-1775	Temozolomide	1179-1375	WEE1;PLK1	NA	MK-1775-Temozolomide (WEE1;PLK1-NA)	1
Bladder	1375	1179	647-V	0.625	Synergy	0.316607	0.210651	2.08723	8.4395	0.75174	0.700656	10.5267	MK-1775	Temozolomide	1179-1375	WEE1;PLK1	NA	MK-1775-Temozolomide (WEE1;PLK1-NA)	1
Bladder	1375	1179	BFTC-905	0.625	Bliss	0.299325	0.1199	1.9197	9.33777	0.549977	0.764669	11.2575	MK-1775	Temozolomide	1179-1375	WEE1;PLK1	NA	MK-1775-Temozolomide (WEE1;PLK1-NA)	1
Bladder	1375	1179	CAL-29	2.5	SA-A	0.347602	0.0339286	1.9489	13.3331	0.423752	0.900363	15.282	MK-1775	Temozolomide	1179-1375	WEE1;PLK1	NA	MK-1775-Temozolomide (WEE1;PLK1-NA)	0
Bladder	1375	1179	DSH1	2.5	Bliss	0.475561	0.0165553	0.651912	13.715	0.574917	0.855979	14.3669	MK-1775	Temozolomide	1179-1375	WEE1;PLK1	NA	MK-1775-Temozolomide (WEE1;PLK1-NA)	1
Bladder	1375	1179	HT-1197	2.5	Bliss	0.648717	0.00178575	0.0854545	15.9899	0.726803	0.89502	16.0753	MK-1775	Temozolomide	1179-1375	WEE1;PLK1	NA	MK-1775-Temozolomide (WEE1;PLK1-NA)	0
Bladder	1375	1179	HT-1376	2.5	SA-A	0.40285	0.0166195	1.55737	16.9395	0.460264	0.911366	18.4968	MK-1775	Temozolomide	1179-1375	WEE1;PLK1	NA	MK-1775-Temozolomide (WEE1;PLK1-NA)	0
Bladder	1375	1179	J82	2.5	SA-A	0.594105	0.0426907	2.11094	14.448	0.681063	0.935004	16.5589	MK-1775	Temozolomide	1179-1375	WEE1;PLK1	NA	MK-1775-Temozolomide (WEE1;PLK1-NA)	0
Bladder	1375	1179	KU-19-19	2.5	Synergy	0.152392	0.0938837	4.40393	9.58004	0.26596	0.925985	13.984	MK-1775	Temozolomide	1179-1375	WEE1;PLK1	NA	MK-1775-Temozolomide (WEE1;PLK1-NA)	1
Bladder	1375	1179	LB831-BLC	2.5	Bliss	0.302903	0.103348	3.23671	10.4971	0.477803	0.850248	13.7338	MK-1775	Temozolomide	1179-1375	WEE1;PLK1	NA	MK-1775-Temozolomide (WEE1;PLK1-NA)	1
Bladder	1375	1179	RT-112	2.5	SA-A	0.136627	0.0515614	5.28444	11.116	0.204372	0.920812	16.4004	MK-1775	Temozolomide	1179-1375	WEE1;PLK1	NA	MK-1775-Temozolomide (WEE1;PLK1-NA)	0
Bladder	1375	1179	RT4	2.5	SA-A	0.372985	0.0259911	1.37919	13.0537	0.43502	0.917143	14.4329	MK-1775	Temozolomide	1179-1375	WEE1;PLK1	NA	MK-1775-Temozolomide (WEE1;PLK1-NA)	0
Bladder	1375	1179	SW1710	0.625	Bliss	0.727165	0.0258854	0.867709	14.2274	0.822905	0.914743	15.0951	MK-1775	Temozolomide	1179-1375	WEE1;PLK1	NA	MK-1775-Temozolomide (WEE1;PLK1-NA)	0
Bladder	1375	1179	SW780	2.5	SA-A	0.782434	-0.000626583	-0.0384347	19.7004	0.871664	0.896914	19.6619	MK-1775	Temozolomide	1179-1375	WEE1;PLK1	NA	MK-1775-Temozolomide (WEE1;PLK1-NA)	0
Bladder	1375	1179	TCCSUP	2.5	SA-A	0.325755	0.0919896	4.69449	11.9714	0.460964	0.906242	16.6658	MK-1775	Temozolomide	1179-1375	WEE1;PLK1	NA	MK-1775-Temozolomide (WEE1;PLK1-NA)	0
Bladder	1375	1179	UM-UC-3	2.5	SA-A	0.693993	0.0777725	1.52094	11.5012	0.807391	0.955875	13.0221	MK-1775	Temozolomide	1179-1375	WEE1;PLK1	NA	MK-1775-Temozolomide (WEE1;PLK1-NA)	0
Bladder	1375	1179	VM-CUB-1	2.5	SA-A	0.470504	-0.0386819	-0.951412	12.5185	0.552205	0.781995	11.5671	MK-1775	Temozolomide	1179-1375	WEE1;PLK1	NA	MK-1775-Temozolomide (WEE1;PLK1-NA)	0
Bladder	1494	1011	5637	2.5	Bliss	0.267546	0.186017	2.60873	6.94752	0.825254	0.549604	9.55625	Navitoclax	SN-38	1011-1494	BCL2;BCL2L1;BCL2L2	TOP1	Navitoclax-SN-38 (BCL2;BCL2L1;BCL2L2-TOP1)	1
Bladder	1494	1011	639-V	2.5	IDA	0.0870152	0.00806587	0.143538	5.89762	0.834413	0.11395	6.04116	Navitoclax	SN-38	1011-1494	BCL2;BCL2L1;BCL2L2	TOP1	Navitoclax-SN-38 (BCL2;BCL2L1;BCL2L2-TOP1)	1
Bladder	1494	1011	647-V	2.5	IDA	0.0796827	0.0632715	1.1907	4.80619	0.906157	0.157759	5.99689	Navitoclax	SN-38	1011-1494	BCL2;BCL2L1;BCL2L2	TOP1	Navitoclax-SN-38 (BCL2;BCL2L1;BCL2L2-TOP1)	1
Bladder	1494	1011	BFTC-905	2.5	IDA	0.183976	0.0267923	0.331091	6.43478	0.894471	0.235634	6.76587	Navitoclax	SN-38	1011-1494	BCL2;BCL2L1;BCL2L2	TOP1	Navitoclax-SN-38 (BCL2;BCL2L1;BCL2L2-TOP1)	1
Bladder	1494	1011	CAL-29	2.5	Bliss	0.279282	0.0660001	0.976395	7.11081	0.820708	0.420712	8.0872	Navitoclax	SN-38	1011-1494	BCL2;BCL2L1;BCL2L2	TOP1	Navitoclax-SN-38 (BCL2;BCL2L1;BCL2L2-TOP1)	1
Bladder	1494	1011	DSH1	2.5	Bliss	0.373816	0.169783	2.40348	8.17545	0.865378	0.628163	10.5789	Navitoclax	SN-38	1011-1494	BCL2;BCL2L1;BCL2L2	TOP1	Navitoclax-SN-38 (BCL2;BCL2L1;BCL2L2-TOP1)	1
Bladder	1494	1011	HT-1376	0.625	Synergy	0.169742	0.19006	8.53515	7.3066	0.426934	0.842758	15.8417	Navitoclax	SN-38	1011-1494	BCL2;BCL2L1;BCL2L2	TOP1	Navitoclax-SN-38 (BCL2;BCL2L1;BCL2L2-TOP1)	1
Bladder	1494	1011	J82	2.5	Synergy	0.242016	0.251853	3.8651	6.79423	0.768927	0.642283	10.6593	Navitoclax	SN-38	1011-1494	BCL2;BCL2L1;BCL2L2	TOP1	Navitoclax-SN-38 (BCL2;BCL2L1;BCL2L2-TOP1)	1
Bladder	1494	1011	KU-19-19	2.5	IDA	0.355415	0.152421	1.34268	8.13494	0.906463	0.560238	9.47762	Navitoclax	SN-38	1011-1494	BCL2;BCL2L1;BCL2L2	TOP1	Navitoclax-SN-38 (BCL2;BCL2L1;BCL2L2-TOP1)	1
Bladder	1494	1011	LB831-BLC	2.5	Synergy	0.264254	0.196622	3.19721	7.6905	0.691468	0.666519	10.8877	Navitoclax	SN-38	1011-1494	BCL2;BCL2L1;BCL2L2	TOP1	Navitoclax-SN-38 (BCL2;BCL2L1;BCL2L2-TOP1)	1
Bladder	1494	1011	RT-112	2.5	Synergy	0.572088	0.206502	3.47446	10.3774	0.934452	0.833206	13.8519	Navitoclax	SN-38	1011-1494	BCL2;BCL2L1;BCL2L2	TOP1	Navitoclax-SN-38 (BCL2;BCL2L1;BCL2L2-TOP1)	0
Bladder	1494	1011	RT4	2.5	Bliss	0.417332	0.11862	2.02846	8.76359	0.862798	0.621179	10.7921	Navitoclax	SN-38	1011-1494	BCL2;BCL2L1;BCL2L2	TOP1	Navitoclax-SN-38 (BCL2;BCL2L1;BCL2L2-TOP1)	1
Bladder	1494	1011	SW1710	2.5	Synergy	0.270154	0.470606	6.99681	7.06814	0.843681	0.87801	14.0649	Navitoclax	SN-38	1011-1494	BCL2;BCL2L1;BCL2L2	TOP1	Navitoclax-SN-38 (BCL2;BCL2L1;BCL2L2-TOP1)	1
Bladder	1494	1011	SW780	2.5	Synergy	0.478548	0.226707	6.51506	10.2223	0.851984	0.82778	16.7373	Navitoclax	SN-38	1011-1494	BCL2;BCL2L1;BCL2L2	TOP1	Navitoclax-SN-38 (BCL2;BCL2L1;BCL2L2-TOP1)	1
Bladder	1494	1011	TCCSUP	2.5	Synergy	0.273562	0.260029	5.38822	7.46802	0.70404	0.757899	12.8562	Navitoclax	SN-38	1011-1494	BCL2;BCL2L1;BCL2L2	TOP1	Navitoclax-SN-38 (BCL2;BCL2L1;BCL2L2-TOP1)	1
Bladder	1494	1011	UM-UC-3	2.5	IDA	0.790379	0.0919248	1.68382	11.3321	0.923224	0.955676	13.016	Navitoclax	SN-38	1011-1494	BCL2;BCL2L1;BCL2L2	TOP1	Navitoclax-SN-38 (BCL2;BCL2L1;BCL2L2-TOP1)	0
Bladder	1494	1011	VM-CUB-1	2.5	IDA	0.217742	0.162624	1.70876	6.82877	0.859147	0.442725	8.53754	Navitoclax	SN-38	1011-1494	BCL2;BCL2L1;BCL2L2	TOP1	Navitoclax-SN-38 (BCL2;BCL2L1;BCL2L2-TOP1)	1
Bladder	1510	1372	5637	0.1	IDA	0.555	-0.0057588	-0.155452	12.8385	0.695818	0.788659	12.6831	Trametinib	Linsitinib	1372-1510	MAP2K1;MAP2K2	IGF1R;INSR	Trametinib-Linsitinib (MAP2K1;MAP2K2-IGF1R;INSR)	0
Bladder	1510	1372	639-V	0.1	IDA	0.752892	-0.00307565	-0.269648	12.1172	0.855682	0.875914	11.8475	Trametinib	Linsitinib	1372-1510	MAP2K1;MAP2K2	IGF1R;INSR	Trametinib-Linsitinib (MAP2K1;MAP2K2-IGF1R;INSR)	0
Bladder	1510	1372	647-V	0.1	IDA	0.679823	-0.0162063	-0.308857	12.3721	0.783888	0.846528	12.0633	Trametinib	Linsitinib	1372-1510	MAP2K1;MAP2K2	IGF1R;INSR	Trametinib-Linsitinib (MAP2K1;MAP2K2-IGF1R;INSR)	0
Bladder	1510	1372	BFTC-905	0.1	Synergy	0.0631315	0.154764	4.1393	6.16589	0.327338	0.663366	10.3052	Trametinib	Linsitinib	1372-1510	MAP2K1;MAP2K2	IGF1R;INSR	Trametinib-Linsitinib (MAP2K1;MAP2K2-IGF1R;INSR)	1
Bladder	1510	1372	CAL-29	0.1	IDA	0.572735	0.0231652	1.15425	14.7537	0.648969	0.918372	15.9079	Trametinib	Linsitinib	1372-1510	MAP2K1;MAP2K2	IGF1R;INSR	Trametinib-Linsitinib (MAP2K1;MAP2K2-IGF1R;INSR)	0
Bladder	1510	1372	DSH1	0.01	Bliss	0.284685	0.08194	1.26955	6.99117	0.837556	0.439748	8.26073	Trametinib	Linsitinib	1372-1510	MAP2K1;MAP2K2	IGF1R;INSR	Trametinib-Linsitinib (MAP2K1;MAP2K2-IGF1R;INSR)	1
Bladder	1510	1372	HT-1197	0.1	IDA	0.771974	-0.0284908	-0.995218	15.939	0.866339	0.858189	14.9438	Trametinib	Linsitinib	1372-1510	MAP2K1;MAP2K2	IGF1R;INSR	Trametinib-Linsitinib (MAP2K1;MAP2K2-IGF1R;INSR)	0
Bladder	1510	1372	HT-1376	0.01	IDA	0.788679	-0.0526	-2.2232	17.6527	0.888367	0.828827	15.4296	Trametinib	Linsitinib	1372-1510	MAP2K1;MAP2K2	IGF1R;INSR	Trametinib-Linsitinib (MAP2K1;MAP2K2-IGF1R;INSR)	0
Bladder	1510	1372	J82	0.1	Bliss	0.802344	0.0259647	0.699558	14.8263	0.911131	0.908948	15.5259	Trametinib	Linsitinib	1372-1510	MAP2K1;MAP2K2	IGF1R;INSR	Trametinib-Linsitinib (MAP2K1;MAP2K2-IGF1R;INSR)	0
Bladder	1510	1372	KU-19-19	0.1	Synergy	0.0569126	0.0336	3.15274	9.47951	0.105081	0.86304	12.6322	Trametinib	Linsitinib	1372-1510	MAP2K1;MAP2K2	IGF1R;INSR	Trametinib-Linsitinib (MAP2K1;MAP2K2-IGF1R;INSR)	1
Bladder	1510	1372	LB831-BLC	0.1	Bliss	0.635057	0.0683765	1.26259	11.6978	0.902675	0.777425	12.9604	Trametinib	Linsitinib	1372-1510	MAP2K1;MAP2K2	IGF1R;INSR	Trametinib-Linsitinib (MAP2K1;MAP2K2-IGF1R;INSR)	0
Bladder	1510	1372	RT-112	0.01	IDA	0.560124	-0.059147	-1.13728	12.1518	0.755684	0.65531	11.0145	Trametinib	Linsitinib	1372-1510	MAP2K1;MAP2K2	IGF1R;INSR	Trametinib-Linsitinib (MAP2K1;MAP2K2-IGF1R;INSR)	0
Bladder	1510	1372	RT4	0.01	Bliss	0.727126	0.0796811	1.89471	13.0555	0.91069	0.886653	14.9502	Trametinib	Linsitinib	1372-1510	MAP2K1;MAP2K2	IGF1R;INSR	Trametinib-Linsitinib (MAP2K1;MAP2K2-IGF1R;INSR)	0
Bladder	1510	1372	SW1710	0.1	Bliss	0.59307	0.0426511	0.877811	12.005	0.776607	0.819161	12.8828	Trametinib	Linsitinib	1372-1510	MAP2K1;MAP2K2	IGF1R;INSR	Trametinib-Linsitinib (MAP2K1;MAP2K2-IGF1R;INSR)	0
Bladder	1510	1372	SW780	0.1	Bliss	0.59435	0.00330159	0.196812	17.6805	0.696737	0.858151	17.8773	Trametinib	Linsitinib	1372-1510	MAP2K1;MAP2K2	IGF1R;INSR	Trametinib-Linsitinib (MAP2K1;MAP2K2-IGF1R;INSR)	0
Bladder	1510	1372	TCCSUP	0.01	IDA	0.839389	-0.0676456	-2.07767	16.2857	0.936868	0.823613	14.208	Trametinib	Linsitinib	1372-1510	MAP2K1;MAP2K2	IGF1R;INSR	Trametinib-Linsitinib (MAP2K1;MAP2K2-IGF1R;INSR)	0
Bladder	1510	1372	UM-UC-3	0.1	IDA	0.797917	0.055587	0.873956	11.5637	0.915182	0.932532	12.4377	Trametinib	Linsitinib	1372-1510	MAP2K1;MAP2K2	IGF1R;INSR	Trametinib-Linsitinib (MAP2K1;MAP2K2-IGF1R;INSR)	0
Bladder	1510	1372	VM-CUB-1	0.1	Bliss	0.559589	0.0150481	0.30351	11.6858	0.710129	0.810159	11.9893	Trametinib	Linsitinib	1372-1510	MAP2K1;MAP2K2	IGF1R;INSR	Trametinib-Linsitinib (MAP2K1;MAP2K2-IGF1R;INSR)	0
Bladder	1510	1558	5637	2.5	Synergy	0.292039	0.249072	4.56924	8.11382	0.685907	0.788659	12.6831	Lapatinib	Linsitinib	1558-1510	EGFR;ERBB2	IGF1R;INSR	Lapatinib-Linsitinib (EGFR;ERBB2-IGF1R;INSR)	1
Bladder	1510	1558	639-V	2.5	IDA	0.789951	-0.0111168	-0.136582	11.9841	0.889875	0.875914	11.8475	Lapatinib	Linsitinib	1558-1510	EGFR;ERBB2	IGF1R;INSR	Lapatinib-Linsitinib (EGFR;ERBB2-IGF1R;INSR)	0
Bladder	1510	1558	647-V	2.5	Bliss	0.66537	0.0671531	0.749481	11.3138	0.865157	0.846528	12.0633	Lapatinib	Linsitinib	1558-1510	EGFR;ERBB2	IGF1R;INSR	Lapatinib-Linsitinib (EGFR;ERBB2-IGF1R;INSR)	0
Bladder	1510	1558	BFTC-905	2.5	Synergy	0.0782958	0.427559	5.40335	4.90185	0.756482	0.663366	10.3052	Lapatinib	Linsitinib	1558-1510	EGFR;ERBB2	IGF1R;INSR	Lapatinib-Linsitinib (EGFR;ERBB2-IGF1R;INSR)	1
Bladder	1510	1558	CAL-29	2.5	IDA	0.56953	0.073233	2.70491	13.203	0.699971	0.918372	15.9079	Lapatinib	Linsitinib	1558-1510	EGFR;ERBB2	IGF1R;INSR	Lapatinib-Linsitinib (EGFR;ERBB2-IGF1R;INSR)	0
Bladder	1510	1558	DSH1	2.5	Synergy	0.0822465	0.0958482	3.4309	4.82983	0.409048	0.439748	8.26073	Lapatinib	Linsitinib	1558-1510	EGFR;ERBB2	IGF1R;INSR	Lapatinib-Linsitinib (EGFR;ERBB2-IGF1R;INSR)	1
Bladder	1510	1558	HT-1197	2.5	IDA	0.827551	-0.0112929	-0.33404	15.2778	0.951139	0.858189	14.9438	Lapatinib	Linsitinib	1558-1510	EGFR;ERBB2	IGF1R;INSR	Lapatinib-Linsitinib (EGFR;ERBB2-IGF1R;INSR)	0
Bladder	1510	1558	HT-1376	0.625	IDA	0.722756	-0.0469879	-1.9436	17.3732	0.815396	0.828827	15.4296	Lapatinib	Linsitinib	1558-1510	EGFR;ERBB2	IGF1R;INSR	Lapatinib-Linsitinib (EGFR;ERBB2-IGF1R;INSR)	0
Bladder	1510	1558	J82	2.5	Bliss	0.806839	0.0244058	0.618132	14.9077	0.91436	0.908948	15.5259	Lapatinib	Linsitinib	1558-1510	EGFR;ERBB2	IGF1R;INSR	Lapatinib-Linsitinib (EGFR;ERBB2-IGF1R;INSR)	0
Bladder	1510	1558	KU-19-19	2.5	IDA	0.84161	-0.0430193	-0.966211	13.5985	0.925272	0.86304	12.6322	Lapatinib	Linsitinib	1558-1510	EGFR;ERBB2	IGF1R;INSR	Lapatinib-Linsitinib (EGFR;ERBB2-IGF1R;INSR)	0
Bladder	1510	1558	LB831-BLC	2.5	IDA	0.68601	0.0417697	-0.0719805	13.0324	0.937193	0.777425	12.9604	Lapatinib	Linsitinib	1558-1510	EGFR;ERBB2	IGF1R;INSR	Lapatinib-Linsitinib (EGFR;ERBB2-IGF1R;INSR)	0
Bladder	1510	1558	RT-112	2.5	Bliss	0.507465	0.0541365	0.845012	10.1695	0.852434	0.65531	11.0145	Lapatinib	Linsitinib	1558-1510	EGFR;ERBB2	IGF1R;INSR	Lapatinib-Linsitinib (EGFR;ERBB2-IGF1R;INSR)	0
Bladder	1510	1558	RT4	2.5	Bliss	0.737384	0.0367004	0.980304	13.9699	0.871989	0.886653	14.9502	Lapatinib	Linsitinib	1558-1510	EGFR;ERBB2	IGF1R;INSR	Lapatinib-Linsitinib (EGFR;ERBB2-IGF1R;INSR)	0
Bladder	1510	1558	SW1710	2.5	Bliss	0.615535	0.0995207	0.696921	12.1859	0.872595	0.819161	12.8828	Lapatinib	Linsitinib	1558-1510	EGFR;ERBB2	IGF1R;INSR	Lapatinib-Linsitinib (EGFR;ERBB2-IGF1R;INSR)	0
Bladder	1510	1558	SW780	2.5	IDA	0.768444	-0.0237288	-1.27216	19.1494	0.86781	0.858151	17.8773	Lapatinib	Linsitinib	1558-1510	EGFR;ERBB2	IGF1R;INSR	Lapatinib-Linsitinib (EGFR;ERBB2-IGF1R;INSR)	0
Bladder	1510	1558	TCCSUP	2.5	IDA	0.804198	-0.0394155	-1.12097	15.329	0.928512	0.823613	14.208	Lapatinib	Linsitinib	1558-1510	EGFR;ERBB2	IGF1R;INSR	Lapatinib-Linsitinib (EGFR;ERBB2-IGF1R;INSR)	0
Bladder	1510	1558	UM-UC-3	2.5	IDA	0.877714	0.00137396	-0.0596513	12.4973	0.942723	0.932532	12.4377	Lapatinib	Linsitinib	1558-1510	EGFR;ERBB2	IGF1R;INSR	Lapatinib-Linsitinib (EGFR;ERBB2-IGF1R;INSR)	0
Bladder	1510	1558	VM-CUB-1	2.5	IDA	0.690287	0.0574215	0.18362	11.8057	0.925094	0.810159	11.9893	Lapatinib	Linsitinib	1558-1510	EGFR;ERBB2	IGF1R;INSR	Lapatinib-Linsitinib (EGFR;ERBB2-IGF1R;INSR)	0
Bladder	1510	1561	5637	1	Bliss	0.531896	0.0278433	0.0197819	12.6633	0.710261	0.788659	12.6831	Taselisib	Linsitinib	1561-1510	PIK3CA;PIK3CD;PIK3CG	IGF1R;INSR	Taselisib-Linsitinib (PIK3CA;PIK3CD;PIK3CG-IGF1R;INSR)	0
Bladder	1510	1561	639-V	1	IDA	0.697849	0.00749504	-0.192825	12.0403	0.804628	0.875914	11.8475	Taselisib	Linsitinib	1561-1510	PIK3CA;PIK3CD;PIK3CG	IGF1R;INSR	Taselisib-Linsitinib (PIK3CA;PIK3CD;PIK3CG-IGF1R;INSR)	0
Bladder	1510	1561	647-V	1	Bliss	0.624152	0.0782766	0.902512	11.1608	0.829845	0.846528	12.0633	Taselisib	Linsitinib	1561-1510	PIK3CA;PIK3CD;PIK3CG	IGF1R;INSR	Taselisib-Linsitinib (PIK3CA;PIK3CD;PIK3CG-IGF1R;INSR)	0
Bladder	1510	1561	BFTC-905	0.1	Bliss	0.255726	0.19981	2.33139	7.9738	0.682251	0.663366	10.3052	Taselisib	Linsitinib	1561-1510	PIK3CA;PIK3CD;PIK3CG	IGF1R;INSR	Taselisib-Linsitinib (PIK3CA;PIK3CD;PIK3CG-IGF1R;INSR)	1
Bladder	1510	1561	CAL-29	1	IDA	0.245862	0.0437468	3.37108	12.5369	0.31544	0.918372	15.9079	Taselisib	Linsitinib	1561-1510	PIK3CA;PIK3CD;PIK3CG	IGF1R;INSR	Taselisib-Linsitinib (PIK3CA;PIK3CD;PIK3CG-IGF1R;INSR)	1
Bladder	1510	1561	DSH1	1	Bliss	0.187001	0.0974227	2.02955	6.23118	0.651212	0.439748	8.26073	Taselisib	Linsitinib	1561-1510	PIK3CA;PIK3CD;PIK3CG	IGF1R;INSR	Taselisib-Linsitinib (PIK3CA;PIK3CD;PIK3CG-IGF1R;INSR)	1
Bladder	1510	1561	HT-1197	1	Bliss	0.528732	0.114349	3.05807	11.8857	0.749346	0.858189	14.9438	Taselisib	Linsitinib	1561-1510	PIK3CA;PIK3CD;PIK3CG	IGF1R;INSR	Taselisib-Linsitinib (PIK3CA;PIK3CD;PIK3CG-IGF1R;INSR)	0
Bladder	1510	1561	HT-1376	1	IDA	0.796599	-0.047048	-1.8419	17.2715	0.90446	0.828827	15.4296	Taselisib	Linsitinib	1561-1510	PIK3CA;PIK3CD;PIK3CG	IGF1R;INSR	Taselisib-Linsitinib (PIK3CA;PIK3CD;PIK3CG-IGF1R;INSR)	0
Bladder	1510	1561	J82	1	Bliss	0.75981	0.0193626	0.698337	14.8275	0.857022	0.908948	15.5259	Taselisib	Linsitinib	1561-1510	PIK3CA;PIK3CD;PIK3CG	IGF1R;INSR	Taselisib-Linsitinib (PIK3CA;PIK3CD;PIK3CG-IGF1R;INSR)	0
Bladder	1510	1561	KU-19-19	1	IDA	0.882163	-0.0610281	-1.39725	14.0295	0.95128	0.86304	12.6322	Taselisib	Linsitinib	1561-1510	PIK3CA;PIK3CD;PIK3CG	IGF1R;INSR	Taselisib-Linsitinib (PIK3CA;PIK3CD;PIK3CG-IGF1R;INSR)	0
Bladder	1510	1561	LB831-BLC	1	Bliss	0.577337	0.0250104	0.0977698	12.8626	0.771243	0.777425	12.9604	Taselisib	Linsitinib	1561-1510	PIK3CA;PIK3CD;PIK3CG	IGF1R;INSR	Taselisib-Linsitinib (PIK3CA;PIK3CD;PIK3CG-IGF1R;INSR)	0
Bladder	1510	1561	RT-112	0.1	Bliss	0.479306	0.0404125	0.68848	10.326	0.78521	0.65531	11.0145	Taselisib	Linsitinib	1561-1510	PIK3CA;PIK3CD;PIK3CG	IGF1R;INSR	Taselisib-Linsitinib (PIK3CA;PIK3CD;PIK3CG-IGF1R;INSR)	1
Bladder	1510	1561	RT4	0.1	IDA	0.839539	-0.00636291	-0.55601	15.5062	0.938338	0.886653	14.9502	Taselisib	Linsitinib	1561-1510	PIK3CA;PIK3CD;PIK3CG	IGF1R;INSR	Taselisib-Linsitinib (PIK3CA;PIK3CD;PIK3CG-IGF1R;INSR)	0
Bladder	1510	1561	SW1710	1	Bliss	0.645625	0.0592281	0.449943	12.4328	0.860366	0.819161	12.8828	Taselisib	Linsitinib	1561-1510	PIK3CA;PIK3CD;PIK3CG	IGF1R;INSR	Taselisib-Linsitinib (PIK3CA;PIK3CD;PIK3CG-IGF1R;INSR)	0
Bladder	1510	1561	SW780	1	IDA	0.785781	-0.0304113	-1.68959	19.5669	0.880383	0.858151	17.8773	Taselisib	Linsitinib	1561-1510	PIK3CA;PIK3CD;PIK3CG	IGF1R;INSR	Taselisib-Linsitinib (PIK3CA;PIK3CD;PIK3CG-IGF1R;INSR)	0
Bladder	1510	1561	TCCSUP	0.1	IDA	0.674205	-0.00723828	-0.323693	14.5317	0.809705	0.823613	14.208	Taselisib	Linsitinib	1561-1510	PIK3CA;PIK3CD;PIK3CG	IGF1R;INSR	Taselisib-Linsitinib (PIK3CA;PIK3CD;PIK3CG-IGF1R;INSR)	0
Bladder	1510	1561	UM-UC-3	1	IDA	0.801059	0.0255047	0.378992	12.0587	0.886305	0.932532	12.4377	Taselisib	Linsitinib	1561-1510	PIK3CA;PIK3CD;PIK3CG	IGF1R;INSR	Taselisib-Linsitinib (PIK3CA;PIK3CD;PIK3CG-IGF1R;INSR)	0
Bladder	1510	1561	VM-CUB-1	1	IDA	0.693322	-0.00869087	-0.519408	12.5087	0.84246	0.810159	11.9893	Taselisib	Linsitinib	1561-1510	PIK3CA;PIK3CD;PIK3CG	IGF1R;INSR	Taselisib-Linsitinib (PIK3CA;PIK3CD;PIK3CG-IGF1R;INSR)	0
Bladder	1549	1561	5637	1	Bliss	0.18603	0.148022	2.52331	6.00219	0.729934	0.457647	8.52549	Taselisib	Sapitinib	1561-1549	PIK3CA;PIK3CD;PIK3CG	EGFR;ERBB2;ERBB3	Taselisib-Sapitinib (PIK3CA;PIK3CD;PIK3CG-EGFR;ERBB2;ERBB3)	1
Bladder	1549	1561	639-V	0.1	Bliss	0.733187	0.0342532	0.482413	11.4243	0.869767	0.882352	11.9067	Taselisib	Sapitinib	1561-1549	PIK3CA;PIK3CD;PIK3CG	EGFR;ERBB2;ERBB3	Taselisib-Sapitinib (PIK3CA;PIK3CD;PIK3CG-EGFR;ERBB2;ERBB3)	0
Bladder	1549	1561	647-V	1	Bliss	0.546532	0.129711	1.75637	10.4587	0.788783	0.857325	12.2151	Taselisib	Sapitinib	1561-1549	PIK3CA;PIK3CD;PIK3CG	EGFR;ERBB2;ERBB3	Taselisib-Sapitinib (PIK3CA;PIK3CD;PIK3CG-EGFR;ERBB2;ERBB3)	0
Bladder	1549	1561	BFTC-905	1	Bliss	0.382305	0.12395	2.20109	10.1192	0.594327	0.851813	12.3203	Taselisib	Sapitinib	1561-1549	PIK3CA;PIK3CD;PIK3CG	EGFR;ERBB2;ERBB3	Taselisib-Sapitinib (PIK3CA;PIK3CD;PIK3CG-EGFR;ERBB2;ERBB3)	1
Bladder	1549	1561	CAL-29	0.1	Bliss	0.116811	0.0054593	0.196076	6.94744	0.356608	0.342871	7.14351	Taselisib	Sapitinib	1561-1549	PIK3CA;PIK3CD;PIK3CG	EGFR;ERBB2;ERBB3	Taselisib-Sapitinib (PIK3CA;PIK3CD;PIK3CG-EGFR;ERBB2;ERBB3)	1
Bladder	1549	1561	DSH1	1	Bliss	0.11993	0.0528974	1.4373	4.70357	0.619479	0.278988	6.14087	Taselisib	Sapitinib	1561-1549	PIK3CA;PIK3CD;PIK3CG	EGFR;ERBB2;ERBB3	Taselisib-Sapitinib (PIK3CA;PIK3CD;PIK3CG-EGFR;ERBB2;ERBB3)	1
Bladder	1549	1561	HT-1376	0.1	IDA	0.818745	-0.00634478	-0.345908	18.5209	0.897904	0.904774	18.175	Taselisib	Sapitinib	1561-1549	PIK3CA;PIK3CD;PIK3CG	EGFR;ERBB2;ERBB3	Taselisib-Sapitinib (PIK3CA;PIK3CD;PIK3CG-EGFR;ERBB2;ERBB3)	0
Bladder	1549	1561	J82	1	Bliss	0.643133	0.0695458	1.54247	12.3849	0.838017	0.850435	13.9274	Taselisib	Sapitinib	1561-1549	PIK3CA;PIK3CD;PIK3CG	EGFR;ERBB2;ERBB3	Taselisib-Sapitinib (PIK3CA;PIK3CD;PIK3CG-EGFR;ERBB2;ERBB3)	0
Bladder	1549	1561	KU-19-19	0.1	IDA	0.81729	-0.0167301	-0.483693	13.95	0.883752	0.905865	13.4663	Taselisib	Sapitinib	1561-1549	PIK3CA;PIK3CD;PIK3CG	EGFR;ERBB2;ERBB3	Taselisib-Sapitinib (PIK3CA;PIK3CD;PIK3CG-EGFR;ERBB2;ERBB3)	0
Bladder	1549	1561	LB831-BLC	0.1	IDA	0.779726	-0.00484283	-0.119738	13.967	0.905798	0.855471	13.8473	Taselisib	Sapitinib	1561-1549	PIK3CA;PIK3CD;PIK3CG	EGFR;ERBB2;ERBB3	Taselisib-Sapitinib (PIK3CA;PIK3CD;PIK3CG-EGFR;ERBB2;ERBB3)	0
Bladder	1549	1561	RT-112	1	Bliss	0.678226	0.0182422	0.68072	14.7433	0.779257	0.893759	15.424	Taselisib	Sapitinib	1561-1549	PIK3CA;PIK3CD;PIK3CG	EGFR;ERBB2;ERBB3	Taselisib-Sapitinib (PIK3CA;PIK3CD;PIK3CG-EGFR;ERBB2;ERBB3)	0
Bladder	1549	1561	RT4	1	IDA	0.780903	0.0189786	0.57657	14.974	0.93108	0.85909	15.5505	Taselisib	Sapitinib	1561-1549	PIK3CA;PIK3CD;PIK3CG	EGFR;ERBB2;ERBB3	Taselisib-Sapitinib (PIK3CA;PIK3CD;PIK3CG-EGFR;ERBB2;ERBB3)	0
Bladder	1549	1561	SW1710	1	IDA	0.682028	0.179174	3.90442	11.6023	0.929424	0.926597	15.5067	Taselisib	Sapitinib	1561-1549	PIK3CA;PIK3CD;PIK3CG	EGFR;ERBB2;ERBB3	Taselisib-Sapitinib (PIK3CA;PIK3CD;PIK3CG-EGFR;ERBB2;ERBB3)	0
Bladder	1549	1561	SW780	0.1	IDA	0.828641	-0.00973411	-0.500049	19.2383	0.932429	0.878252	18.7383	Taselisib	Sapitinib	1561-1549	PIK3CA;PIK3CD;PIK3CG	EGFR;ERBB2;ERBB3	Taselisib-Sapitinib (PIK3CA;PIK3CD;PIK3CG-EGFR;ERBB2;ERBB3)	0
Bladder	1549	1561	TCCSUP	1	Bliss	0.565036	0.0971516	3.18609	12.8891	0.74378	0.890299	16.0752	Taselisib	Sapitinib	1561-1549	PIK3CA;PIK3CD;PIK3CG	EGFR;ERBB2;ERBB3	Taselisib-Sapitinib (PIK3CA;PIK3CD;PIK3CG-EGFR;ERBB2;ERBB3)	0
Bladder	1549	1561	UM-UC-3	1	Synergy	0.608384	0.266606	2.47746	9.76018	0.948577	0.922423	12.2376	Taselisib	Sapitinib	1561-1549	PIK3CA;PIK3CD;PIK3CG	EGFR;ERBB2;ERBB3	Taselisib-Sapitinib (PIK3CA;PIK3CD;PIK3CG-EGFR;ERBB2;ERBB3)	0
Bladder	1549	1561	VM-CUB-1	0.1	IDA	0.831699	-0.0511275	-1.18548	13.8681	0.90549	0.862043	12.6826	Taselisib	Sapitinib	1561-1549	PIK3CA;PIK3CD;PIK3CG	EGFR;ERBB2;ERBB3	Taselisib-Sapitinib (PIK3CA;PIK3CD;PIK3CG-EGFR;ERBB2;ERBB3)	0
Bladder	1561	1011	5637	2.5	Bliss	0.250175	0.131568	1.90669	6.67423	0.825254	0.462575	8.58092	Navitoclax	Taselisib	1011-1561	BCL2;BCL2L1;BCL2L2	PIK3CA;PIK3CD;PIK3CG	Navitoclax-Taselisib (BCL2;BCL2L1;BCL2L2-PIK3CA;PIK3CD;PIK3CG)	1
Bladder	1561	1011	639-V	2.5	sub-HSA	0.732616	-0.175621	-1.84166	11.8472	0.834413	0.667529	10.0056	Navitoclax	Taselisib	1011-1561	BCL2;BCL2L1;BCL2L2	PIK3CA;PIK3CD;PIK3CG	Navitoclax-Taselisib (BCL2;BCL2L1;BCL2L2-PIK3CA;PIK3CD;PIK3CG)	0
Bladder	1561	1011	647-V	2.5	IDA	0.232527	0.180238	1.58716	7.09293	0.906157	0.455511	8.6801	Navitoclax	Taselisib	1011-1561	BCL2;BCL2L1;BCL2L2	PIK3CA;PIK3CD;PIK3CG	Navitoclax-Taselisib (BCL2;BCL2L1;BCL2L2-PIK3CA;PIK3CD;PIK3CG)	1
Bladder	1561	1011	BFTC-905	0.625	IDA	0.128815	0.0750266	1.05263	5.47694	0.95272	0.213958	6.52957	Navitoclax	Taselisib	1011-1561	BCL2;BCL2L1;BCL2L2	PIK3CA;PIK3CD;PIK3CG	Navitoclax-Taselisib (BCL2;BCL2L1;BCL2L2-PIK3CA;PIK3CD;PIK3CG)	1
Bladder	1561	1011	CAL-29	2.5	IDA	0.0507859	0.0334953	1.57251	1.24139	0.820708	0.102693	2.8139	Navitoclax	Taselisib	1011-1561	BCL2;BCL2L1;BCL2L2	PIK3CA;PIK3CD;PIK3CG	Navitoclax-Taselisib (BCL2;BCL2L1;BCL2L2-PIK3CA;PIK3CD;PIK3CG)	1
Bladder	1561	1011	DSH1	0.625	IDA	0.206939	0.130494	2.08624	5.29807	0.91448	0.368989	7.3843	Navitoclax	Taselisib	1011-1561	BCL2;BCL2L1;BCL2L2	PIK3CA;PIK3CD;PIK3CG	Navitoclax-Taselisib (BCL2;BCL2L1;BCL2L2-PIK3CA;PIK3CD;PIK3CG)	1
Bladder	1561	1011	HT-1376	2.5	IDA	0.265361	-0.0104378	-0.970853	15.9987	0.313002	0.814447	15.0279	Navitoclax	Taselisib	1011-1561	BCL2;BCL2L1;BCL2L2	PIK3CA;PIK3CD;PIK3CG	Navitoclax-Taselisib (BCL2;BCL2L1;BCL2L2-PIK3CA;PIK3CD;PIK3CG)	1
Bladder	1561	1011	J82	2.5	IDA	0.471484	-0.0118156	-0.182395	10.306	0.768927	0.597805	10.1236	Navitoclax	Taselisib	1011-1561	BCL2;BCL2L1;BCL2L2	PIK3CA;PIK3CD;PIK3CG	Navitoclax-Taselisib (BCL2;BCL2L1;BCL2L2-PIK3CA;PIK3CD;PIK3CG)	1
Bladder	1561	1011	KU-19-19	2.5	IDA	0.826488	-0.051484	-1.10722	13.607	0.906463	0.854976	12.4997	Navitoclax	Taselisib	1011-1561	BCL2;BCL2L1;BCL2L2	PIK3CA;PIK3CD;PIK3CG	Navitoclax-Taselisib (BCL2;BCL2L1;BCL2L2-PIK3CA;PIK3CD;PIK3CG)	0
Bladder	1561	1011	LB831-BLC	2.5	Bliss	0.313755	0.00161563	0.0256863	8.49427	0.691468	0.456089	8.51996	Navitoclax	Taselisib	1011-1561	BCL2;BCL2L1;BCL2L2	PIK3CA;PIK3CD;PIK3CG	Navitoclax-Taselisib (BCL2;BCL2L1;BCL2L2-PIK3CA;PIK3CD;PIK3CG)	1
Bladder	1561	1011	RT-112	2.5	Synergy	0.233646	0.232117	3.29435	5.68676	0.934452	0.498434	8.98111	Navitoclax	Taselisib	1011-1561	BCL2;BCL2L1;BCL2L2	PIK3CA;PIK3CD;PIK3CG	Navitoclax-Taselisib (BCL2;BCL2L1;BCL2L2-PIK3CA;PIK3CD;PIK3CG)	1
Bladder	1561	1011	RT4	2.5	IDA	0.691005	-0.0238869	-0.599229	14.0435	0.862798	0.773203	13.4443	Navitoclax	Taselisib	1011-1561	BCL2;BCL2L1;BCL2L2	PIK3CA;PIK3CD;PIK3CG	Navitoclax-Taselisib (BCL2;BCL2L1;BCL2L2-PIK3CA;PIK3CD;PIK3CG)	0
Bladder	1561	1011	SW1710	2.5	Bliss	0.384335	0.18681	2.35618	8.54248	0.843681	0.676968	10.8987	Navitoclax	Taselisib	1011-1561	BCL2;BCL2L1;BCL2L2	PIK3CA;PIK3CD;PIK3CG	Navitoclax-Taselisib (BCL2;BCL2L1;BCL2L2-PIK3CA;PIK3CD;PIK3CG)	1
Bladder	1561	1011	SW780	2.5	IDA	0.728953	-0.0669054	-2.61461	17.7684	0.851984	0.777066	15.1538	Navitoclax	Taselisib	1011-1561	BCL2;BCL2L1;BCL2L2	PIK3CA;PIK3CD;PIK3CG	Navitoclax-Taselisib (BCL2;BCL2L1;BCL2L2-PIK3CA;PIK3CD;PIK3CG)	0
Bladder	1561	1011	TCCSUP	2.5	Bliss	0.237795	0.142698	2.82302	6.72483	0.70404	0.540443	9.54784	Navitoclax	Taselisib	1011-1561	BCL2;BCL2L1;BCL2L2	PIK3CA;PIK3CD;PIK3CG	Navitoclax-Taselisib (BCL2;BCL2L1;BCL2L2-PIK3CA;PIK3CD;PIK3CG)	1
Bladder	1561	1011	UM-UC-3	2.5	IDA	0.436944	0.0620979	0.352447	8.8601	0.923224	0.540543	9.21255	Navitoclax	Taselisib	1011-1561	BCL2;BCL2L1;BCL2L2	PIK3CA;PIK3CD;PIK3CG	Navitoclax-Taselisib (BCL2;BCL2L1;BCL2L2-PIK3CA;PIK3CD;PIK3CG)	1
Bladder	1561	1011	VM-CUB-1	2.5	Synergy	0.253575	0.263313	2.57804	7.2505	0.859147	0.60163	9.82854	Navitoclax	Taselisib	1011-1561	BCL2;BCL2L1;BCL2L2	PIK3CA;PIK3CD;PIK3CG	Navitoclax-Taselisib (BCL2;BCL2L1;BCL2L2-PIK3CA;PIK3CD;PIK3CG)	1
Bladder	1561	1372	5637	0.1	Synergy	0.10354	0.214114	4.38623	4.13229	0.695818	0.45704	8.51852	Trametinib	Taselisib	1372-1561	MAP2K1;MAP2K2	PIK3CA;PIK3CD;PIK3CG	Trametinib-Taselisib (MAP2K1;MAP2K2-PIK3CA;PIK3CD;PIK3CG)	1
Bladder	1561	1372	639-V	0.1	Bliss	0.240411	0.186303	1.34777	7.6441	0.855682	0.498591	8.99187	Trametinib	Taselisib	1372-1561	MAP2K1;MAP2K2	PIK3CA;PIK3CD;PIK3CG	Trametinib-Taselisib (MAP2K1;MAP2K2-PIK3CA;PIK3CD;PIK3CG)	1
Bladder	1561	1372	647-V	0.01	SA-L	0.394384	0.0479117	0.366666	8.72448	0.868913	0.512597	9.09115	Trametinib	Taselisib	1372-1561	MAP2K1;MAP2K2	PIK3CA;PIK3CD;PIK3CG	Trametinib-Taselisib (MAP2K1;MAP2K2-PIK3CA;PIK3CD;PIK3CG)	0
Bladder	1561	1372	BFTC-905	0.1	Synergy	0.00320718	0.025025	4.04804	0.236322	0.327338	0.0846448	4.28437	Trametinib	Taselisib	1372-1561	MAP2K1;MAP2K2	PIK3CA;PIK3CD;PIK3CG	Trametinib-Taselisib (MAP2K1;MAP2K2-PIK3CA;PIK3CD;PIK3CG)	1
Bladder	1561	1372	CAL-29	0.1	SA-L	0.0363099	0.032603	1.93342	0.893326	0.648969	0.104439	2.82675	Trametinib	Taselisib	1372-1561	MAP2K1;MAP2K2	PIK3CA;PIK3CD;PIK3CG	Trametinib-Taselisib (MAP2K1;MAP2K2-PIK3CA;PIK3CD;PIK3CG)	0
Bladder	1561	1372	DSH1	0.1	Bliss	0.207703	0.0483038	0.908558	6.47477	0.679958	0.372137	7.38332	Trametinib	Taselisib	1372-1561	MAP2K1;MAP2K2	PIK3CA;PIK3CD;PIK3CG	Trametinib-Taselisib (MAP2K1;MAP2K2-PIK3CA;PIK3CD;PIK3CG)	1
Bladder	1561	1372	HT-1197	0.1	SA-L	0.327616	0.125041	1.93928	7.35796	0.866339	0.522493	9.29724	Trametinib	Taselisib	1372-1561	MAP2K1;MAP2K2	PIK3CA;PIK3CD;PIK3CG	Trametinib-Taselisib (MAP2K1;MAP2K2-PIK3CA;PIK3CD;PIK3CG)	0
Bladder	1561	1372	HT-1376	0.01	Bliss	0.673544	0.058291	1.56432	13.7619	0.888367	0.824635	15.3262	Trametinib	Taselisib	1372-1561	MAP2K1;MAP2K2	PIK3CA;PIK3CD;PIK3CG	Trametinib-Taselisib (MAP2K1;MAP2K2-PIK3CA;PIK3CD;PIK3CG)	0
Bladder	1561	1372	J82	0.1	SA-L	0.438898	0.131922	1.63522	8.8232	0.911131	0.625215	10.4584	Trametinib	Taselisib	1372-1561	MAP2K1;MAP2K2	PIK3CA;PIK3CD;PIK3CG	Trametinib-Taselisib (MAP2K1;MAP2K2-PIK3CA;PIK3CD;PIK3CG)	0
Bladder	1561	1372	KU-19-19	0.1	Synergy	0.025565	0.0582184	4.94733	7.05527	0.105081	0.815343	12.0026	Trametinib	Taselisib	1372-1561	MAP2K1;MAP2K2	PIK3CA;PIK3CD;PIK3CG	Trametinib-Taselisib (MAP2K1;MAP2K2-PIK3CA;PIK3CD;PIK3CG)	1
Bladder	1561	1372	LB831-BLC	0.1	SA-L	0.33397	0.15125	2.05814	7.43911	0.902675	0.535811	9.49726	Trametinib	Taselisib	1372-1561	MAP2K1;MAP2K2	PIK3CA;PIK3CD;PIK3CG	Trametinib-Taselisib (MAP2K1;MAP2K2-PIK3CA;PIK3CD;PIK3CG)	0
Bladder	1561	1372	RT-112	0.1	Synergy	0.144827	0.170321	3.7105	5.27342	0.634389	0.498668	8.98391	Trametinib	Taselisib	1372-1561	MAP2K1;MAP2K2	PIK3CA;PIK3CD;PIK3CG	Trametinib-Taselisib (MAP2K1;MAP2K2-PIK3CA;PIK3CD;PIK3CG)	1
Bladder	1561	1372	RT4	0.1	Bliss	0.389841	0.0597241	1.44985	9.90611	0.666919	0.670157	11.356	Trametinib	Taselisib	1372-1561	MAP2K1;MAP2K2	PIK3CA;PIK3CD;PIK3CG	Trametinib-Taselisib (MAP2K1;MAP2K2-PIK3CA;PIK3CD;PIK3CG)	1
Bladder	1561	1372	SW1710	0.1	Bliss	0.398613	0.0575907	0.808305	9.10915	0.776607	0.588302	9.91746	Trametinib	Taselisib	1372-1561	MAP2K1;MAP2K2	PIK3CA;PIK3CD;PIK3CG	Trametinib-Taselisib (MAP2K1;MAP2K2-PIK3CA;PIK3CD;PIK3CG)	1
Bladder	1561	1372	SW780	0.1	Bliss	0.40131	0.118093	3.80763	10.4721	0.696737	0.74409	14.2797	Trametinib	Taselisib	1372-1561	MAP2K1;MAP2K2	PIK3CA;PIK3CD;PIK3CG	Trametinib-Taselisib (MAP2K1;MAP2K2-PIK3CA;PIK3CD;PIK3CG)	1
Bladder	1561	1372	TCCSUP	0.1	SA-L	0.35641	0.185517	2.88114	7.51648	0.90336	0.601422	10.3976	Trametinib	Taselisib	1372-1561	MAP2K1;MAP2K2	PIK3CA;PIK3CD;PIK3CG	Trametinib-Taselisib (MAP2K1;MAP2K2-PIK3CA;PIK3CD;PIK3CG)	0
Bladder	1561	1372	UM-UC-3	0.1	SA-L	0.168109	0.190368	1.41176	6.99353	0.915182	0.390265	8.40529	Trametinib	Taselisib	1372-1561	MAP2K1;MAP2K2	PIK3CA;PIK3CD;PIK3CG	Trametinib-Taselisib (MAP2K1;MAP2K2-PIK3CA;PIK3CD;PIK3CG)	0
Bladder	1561	1372	VM-CUB-1	0.1	Synergy	0.0778681	0.298681	4.52541	4.72171	0.710129	0.530647	9.24712	Trametinib	Taselisib	1372-1561	MAP2K1;MAP2K2	PIK3CA;PIK3CD;PIK3CG	Trametinib-Taselisib (MAP2K1;MAP2K2-PIK3CA;PIK3CD;PIK3CG)	1
Bladder	1561	1558	5637	2.5	Synergy	0.131595	0.181766	3.53748	4.98104	0.685907	0.45704	8.51852	Lapatinib	Taselisib	1558-1561	EGFR;ERBB2	PIK3CA;PIK3CD;PIK3CG	Lapatinib-Taselisib (EGFR;ERBB2-PIK3CA;PIK3CD;PIK3CG)	1
Bladder	1561	1558	639-V	2.5	sub-HSA	0.562854	-0.119327	-0.817776	9.80964	0.889875	0.498591	8.99187	Lapatinib	Taselisib	1558-1561	EGFR;ERBB2	PIK3CA;PIK3CD;PIK3CG	Lapatinib-Taselisib (EGFR;ERBB2-PIK3CA;PIK3CD;PIK3CG)	0
Bladder	1561	1558	647-V	2.5	SA-L	0.451318	-0.00685991	-0.051164	9.14231	0.865157	0.512597	9.09115	Lapatinib	Taselisib	1558-1561	EGFR;ERBB2	PIK3CA;PIK3CD;PIK3CG	Lapatinib-Taselisib (EGFR;ERBB2-PIK3CA;PIK3CD;PIK3CG)	0
Bladder	1561	1558	BFTC-905	2.5	SA-L	0.0263859	0.0404636	1.80875	2.47562	0.756482	0.0846448	4.28437	Lapatinib	Taselisib	1558-1561	EGFR;ERBB2	PIK3CA;PIK3CD;PIK3CG	Lapatinib-Taselisib (EGFR;ERBB2-PIK3CA;PIK3CD;PIK3CG)	0
Bladder	1561	1558	CAL-29	0.625	SA-L	0.0501024	0.0335978	1.59303	1.23371	0.807926	0.104439	2.82675	Lapatinib	Taselisib	1558-1561	EGFR;ERBB2	PIK3CA;PIK3CD;PIK3CG	Lapatinib-Taselisib (EGFR;ERBB2-PIK3CA;PIK3CD;PIK3CG)	0
Bladder	1561	1558	DSH1	2.5	Synergy	0.0441787	0.110395	4.84162	2.5417	0.409048	0.372137	7.38332	Lapatinib	Taselisib	1558-1561	EGFR;ERBB2	PIK3CA;PIK3CD;PIK3CG	Lapatinib-Taselisib (EGFR;ERBB2-PIK3CA;PIK3CD;PIK3CG)	1
Bladder	1561	1558	HT-1197	2.5	SA-L	0.552028	-0.0550647	-0.773629	10.0709	0.951139	0.522493	9.29724	Lapatinib	Taselisib	1558-1561	EGFR;ERBB2	PIK3CA;PIK3CD;PIK3CG	Lapatinib-Taselisib (EGFR;ERBB2-PIK3CA;PIK3CD;PIK3CG)	0
Bladder	1561	1558	HT-1376	0.625	Bliss	0.661968	0.0102581	0.089868	15.2364	0.815396	0.824635	15.3262	Lapatinib	Taselisib	1558-1561	EGFR;ERBB2	PIK3CA;PIK3CD;PIK3CG	Lapatinib-Taselisib (EGFR;ERBB2-PIK3CA;PIK3CD;PIK3CG)	0
Bladder	1561	1558	J82	2.5	SA-L	0.477982	0.0948618	1.19155	9.26686	0.91436	0.625215	10.4584	Lapatinib	Taselisib	1558-1561	EGFR;ERBB2	PIK3CA;PIK3CD;PIK3CG	Lapatinib-Taselisib (EGFR;ERBB2-PIK3CA;PIK3CD;PIK3CG)	0
Bladder	1561	1558	KU-19-19	0.625	SA-L	0.771951	-0.00249261	-0.226594	12.2292	0.944174	0.815343	12.0026	Lapatinib	Taselisib	1558-1561	EGFR;ERBB2	PIK3CA;PIK3CD;PIK3CG	Lapatinib-Taselisib (EGFR;ERBB2-PIK3CA;PIK3CD;PIK3CG)	0
Bladder	1561	1558	LB831-BLC	2.5	SA-L	0.447583	0.0538135	0.707618	8.78964	0.937193	0.535811	9.49726	Lapatinib	Taselisib	1558-1561	EGFR;ERBB2	PIK3CA;PIK3CD;PIK3CG	Lapatinib-Taselisib (EGFR;ERBB2-PIK3CA;PIK3CD;PIK3CG)	0
Bladder	1561	1558	RT-112	0.625	SA-L	0.451955	0.0161478	0.234959	8.74895	0.939481	0.498668	8.98391	Lapatinib	Taselisib	1558-1561	EGFR;ERBB2	PIK3CA;PIK3CD;PIK3CG	Lapatinib-Taselisib (EGFR;ERBB2-PIK3CA;PIK3CD;PIK3CG)	0
Bladder	1561	1558	RT4	2.5	Bliss	0.541002	0.0414366	0.469107	10.8869	0.871989	0.670157	11.356	Lapatinib	Taselisib	1558-1561	EGFR;ERBB2	PIK3CA;PIK3CD;PIK3CG	Lapatinib-Taselisib (EGFR;ERBB2-PIK3CA;PIK3CD;PIK3CG)	0
Bladder	1561	1558	SW1710	2.5	Bliss	0.496047	0.0176967	0.212188	9.70527	0.872595	0.588302	9.91746	Lapatinib	Taselisib	1558-1561	EGFR;ERBB2	PIK3CA;PIK3CD;PIK3CG	Lapatinib-Taselisib (EGFR;ERBB2-PIK3CA;PIK3CD;PIK3CG)	1
Bladder	1561	1558	SW780	0.625	SA-L	0.696338	-0.00223102	-0.185282	14.465	0.932598	0.74409	14.2797	Lapatinib	Taselisib	1558-1561	EGFR;ERBB2	PIK3CA;PIK3CD;PIK3CG	Lapatinib-Taselisib (EGFR;ERBB2-PIK3CA;PIK3CD;PIK3CG)	0
Bladder	1561	1558	TCCSUP	2.5	sub-HSA	0.638337	-0.0803693	-1.26846	11.6661	0.928512	0.601422	10.3976	Lapatinib	Taselisib	1558-1561	EGFR;ERBB2	PIK3CA;PIK3CD;PIK3CG	Lapatinib-Taselisib (EGFR;ERBB2-PIK3CA;PIK3CD;PIK3CG)	0
Bladder	1561	1558	UM-UC-3	2.5	SA-L	0.325491	0.0434778	0.391938	8.01335	0.942723	0.390265	8.40529	Lapatinib	Taselisib	1558-1561	EGFR;ERBB2	PIK3CA;PIK3CD;PIK3CG	Lapatinib-Taselisib (EGFR;ERBB2-PIK3CA;PIK3CD;PIK3CG)	0
Bladder	1561	1558	VM-CUB-1	2.5	SA-L	0.489471	0.00070564	0.0182239	9.2289	0.925094	0.530647	9.24712	Lapatinib	Taselisib	1558-1561	EGFR;ERBB2	PIK3CA;PIK3CD;PIK3CG	Lapatinib-Taselisib (EGFR;ERBB2-PIK3CA;PIK3CD;PIK3CG)	0
Bladder	1564	1372	5637	0.01	IDA	0.68121	-0.167672	-3.41742	14.1618	0.788608	0.651195	10.7444	Trametinib	SCH772984	1372-1564	MAP2K1;MAP2K2	MAPK1;MAPK3	Trametinib-SCH772984 (MAP2K1;MAP2K2-MAPK1;MAPK3)	0
Bladder	1564	1372	639-V	0.01	sub-HSA	0.796376	-0.170558	-2.56912	13.0964	0.842927	0.742435	10.5273	Trametinib	SCH772984	1372-1564	MAP2K1;MAP2K2	MAPK1;MAPK3	Trametinib-SCH772984 (MAP2K1;MAP2K2-MAPK1;MAPK3)	0
Bladder	1564	1372	647-V	0.1	IDA	0.727092	-0.0781648	-1.66945	13.4195	0.788901	0.822572	11.7501	Trametinib	SCH772984	1372-1564	MAP2K1;MAP2K2	MAPK1;MAPK3	Trametinib-SCH772984 (MAP2K1;MAP2K2-MAPK1;MAPK3)	0
Bladder	1564	1372	BFTC-905	0.01	Bliss	0.0511684	0.0500267	1.4838	4.57033	0.578762	0.174847	6.05413	Trametinib	SCH772984	1372-1564	MAP2K1;MAP2K2	MAPK1;MAPK3	Trametinib-SCH772984 (MAP2K1;MAP2K2-MAPK1;MAPK3)	1
Bladder	1564	1372	CAL-29	0.1	IDA	0.642672	-0.102185	-3.049	15.304	0.713247	0.757785	12.255	Trametinib	SCH772984	1372-1564	MAP2K1;MAP2K2	MAPK1;MAPK3	Trametinib-SCH772984 (MAP2K1;MAP2K2-MAPK1;MAPK3)	0
Bladder	1564	1372	DSH1	0.1	IDA	0.578308	-0.175565	-3.52659	13.253	0.719164	0.560015	9.72638	Trametinib	SCH772984	1372-1564	MAP2K1;MAP2K2	MAPK1;MAPK3	Trametinib-SCH772984 (MAP2K1;MAP2K2-MAPK1;MAPK3)	0
Bladder	1564	1372	HT-1197	0.1	IDA	0.803205	-0.0376564	-1.70292	17.3969	0.866339	0.88366	15.6939	Trametinib	SCH772984	1372-1564	MAP2K1;MAP2K2	MAPK1;MAPK3	Trametinib-SCH772984 (MAP2K1;MAP2K2-MAPK1;MAPK3)	0
Bladder	1564	1372	HT-1376	0.1	IDA	0.739682	-0.0616741	-3.32977	19.4194	0.797046	0.850651	16.0896	Trametinib	SCH772984	1372-1564	MAP2K1;MAP2K2	MAPK1;MAPK3	Trametinib-SCH772984 (MAP2K1;MAP2K2-MAPK1;MAPK3)	0
Bladder	1564	1372	J82	0.1	sub-HSA	0.878535	-0.131826	-3.55101	16.3057	0.945313	0.789907	12.7547	Trametinib	SCH772984	1372-1564	MAP2K1;MAP2K2	MAPK1;MAPK3	Trametinib-SCH772984 (MAP2K1;MAP2K2-MAPK1;MAPK3)	0
Bladder	1564	1372	KU-19-19	0.01	IDA	0.0164937	0.0251903	1.95467	2.6725	0.424249	0.0982535	4.62717	Trametinib	SCH772984	1372-1564	MAP2K1;MAP2K2	MAPK1;MAPK3	Trametinib-SCH772984 (MAP2K1;MAP2K2-MAPK1;MAPK3)	1
Bladder	1564	1372	LB831-BLC	0.01	IDA	0.793111	-0.0693823	-2.16157	15.6863	0.861363	0.840214	13.5247	Trametinib	SCH772984	1372-1564	MAP2K1;MAP2K2	MAPK1;MAPK3	Trametinib-SCH772984 (MAP2K1;MAP2K2-MAPK1;MAPK3)	0
Bladder	1564	1372	RT-112	0.01	IDA	0.534772	-0.161028	-3.21645	12.7098	0.6911	0.540797	9.49333	Trametinib	SCH772984	1372-1564	MAP2K1;MAP2K2	MAPK1;MAPK3	Trametinib-SCH772984 (MAP2K1;MAP2K2-MAPK1;MAPK3)	0
Bladder	1564	1372	RT4	0.01	IDA	0.553611	-0.0669244	-0.699795	10.1174	0.891251	0.546072	9.41763	Trametinib	SCH772984	1372-1564	MAP2K1;MAP2K2	MAPK1;MAPK3	Trametinib-SCH772984 (MAP2K1;MAP2K2-MAPK1;MAPK3)	0
Bladder	1564	1372	SW1710	0.01	IDA	0.645849	-0.0192629	-0.278088	11.5707	0.88303	0.709587	11.2926	Trametinib	SCH772984	1372-1564	MAP2K1;MAP2K2	MAPK1;MAPK3	Trametinib-SCH772984 (MAP2K1;MAP2K2-MAPK1;MAPK3)	0
Bladder	1564	1372	SW780	0.1	IDA	0.684067	-0.0702229	-3.88587	20.0899	0.75615	0.811802	16.204	Trametinib	SCH772984	1372-1564	MAP2K1;MAP2K2	MAPK1;MAPK3	Trametinib-SCH772984 (MAP2K1;MAP2K2-MAPK1;MAPK3)	0
Bladder	1564	1372	TCCSUP	0.1	IDA	0.802961	-0.0242394	-1.22669	17.683	0.864441	0.900838	16.4563	Trametinib	SCH772984	1372-1564	MAP2K1;MAP2K2	MAPK1;MAPK3	Trametinib-SCH772984 (MAP2K1;MAP2K2-MAPK1;MAPK3)	0
Bladder	1564	1372	UM-UC-3	0.01	IDA	0.825736	-0.0412456	-0.504706	11.6933	0.932732	0.841428	11.1885	Trametinib	SCH772984	1372-1564	MAP2K1;MAP2K2	MAPK1;MAPK3	Trametinib-SCH772984 (MAP2K1;MAP2K2-MAPK1;MAPK3)	0
Bladder	1564	1372	VM-CUB-1	0.01	IDA	0.621737	-0.113964	-1.22332	11.0212	0.849156	0.597974	9.79793	Trametinib	SCH772984	1372-1564	MAP2K1;MAP2K2	MAPK1;MAPK3	Trametinib-SCH772984 (MAP2K1;MAP2K2-MAPK1;MAPK3)	0
Bladder	1594	1053	5637	0.25	Bliss	0.715379	0.034592	0.695394	12.713	0.904803	0.828877	13.4084	MK-2206	OSI-027	1053-1594	AKT1;AKT2	MTOR	MK-2206-OSI-027 (AKT1;AKT2-MTOR)	0
Bladder	1594	1053	639-V	0.25	SA-L	0.83092	0.0275597	0.469662	11.9364	0.939454	0.913807	12.4061	MK-2206	OSI-027	1053-1594	AKT1;AKT2	MTOR	MK-2206-OSI-027 (AKT1;AKT2-MTOR)	0
Bladder	1594	1053	647-V	1	Synergy	0.484094	0.21193	1.86254	9.20647	0.915532	0.76024	11.069	MK-2206	OSI-027	1053-1594	AKT1;AKT2	MTOR	MK-2206-OSI-027 (AKT1;AKT2-MTOR)	1
Bladder	1594	1053	BFTC-905	1	SA-L	0.298828	0.0880977	0.786295	7.64316	0.909494	0.42543	8.42945	MK-2206	OSI-027	1053-1594	AKT1;AKT2	MTOR	MK-2206-OSI-027 (AKT1;AKT2-MTOR)	0
Bladder	1594	1053	CAL-29	1	Synergy	0.184979	0.289374	4.81293	5.88494	0.736002	0.644499	10.6979	MK-2206	OSI-027	1053-1594	AKT1;AKT2	MTOR	MK-2206-OSI-027 (AKT1;AKT2-MTOR)	1
Bladder	1594	1053	DSH1	1	Synergy	0.207469	0.188831	3.47979	6.51333	0.681264	0.581712	9.99312	MK-2206	OSI-027	1053-1594	AKT1;AKT2	MTOR	MK-2206-OSI-027 (AKT1;AKT2-MTOR)	1
Bladder	1594	1053	HT-1376	0.25	SA-L	0.896148	-0.000489502	-0.0257745	18.6244	0.980616	0.913363	18.5987	MK-2206	OSI-027	1053-1594	AKT1;AKT2	MTOR	MK-2206-OSI-027 (AKT1;AKT2-MTOR)	0
Bladder	1594	1053	J82	1	SA-L	0.386783	0.0861108	1.11241	8.30399	0.881191	0.536652	9.4164	MK-2206	OSI-027	1053-1594	AKT1;AKT2	MTOR	MK-2206-OSI-027 (AKT1;AKT2-MTOR)	0
Bladder	1594	1053	KU-19-19	0.25	SA-L	0.827639	0.0593427	1.05892	12.2555	0.986532	0.89909	13.3144	MK-2206	OSI-027	1053-1594	AKT1;AKT2	MTOR	MK-2206-OSI-027 (AKT1;AKT2-MTOR)	0
Bladder	1594	1053	LB831-BLC	1	SA-L	0.441811	0.136167	1.70719	8.93238	0.894719	0.645989	10.6396	MK-2206	OSI-027	1053-1594	AKT1;AKT2	MTOR	MK-2206-OSI-027 (AKT1;AKT2-MTOR)	0
Bladder	1594	1053	RT-112	0.25	Bliss	0.497895	0.0377044	0.534821	9.80996	0.878541	0.609647	10.3448	MK-2206	OSI-027	1053-1594	AKT1;AKT2	MTOR	MK-2206-OSI-027 (AKT1;AKT2-MTOR)	1
Bladder	1594	1053	RT4	0.25	Bliss	0.498292	0.100347	1.76954	9.96428	0.88016	0.680149	11.7338	MK-2206	OSI-027	1053-1594	AKT1;AKT2	MTOR	MK-2206-OSI-027 (AKT1;AKT2-MTOR)	1
Bladder	1594	1053	SW1710	1	SA-L	0.434489	0.099199	1.12961	8.77407	0.908966	0.587138	9.90368	MK-2206	OSI-027	1053-1594	AKT1;AKT2	MTOR	MK-2206-OSI-027 (AKT1;AKT2-MTOR)	0
Bladder	1594	1053	SW780	1	SA-L	0.751593	0.0416918	1.64053	16.2878	0.922898	0.859558	17.9283	MK-2206	OSI-027	1053-1594	AKT1;AKT2	MTOR	MK-2206-OSI-027 (AKT1;AKT2-MTOR)	0
Bladder	1594	1053	TCCSUP	1	SA-L	0.482503	0.0226354	0.344915	9.51744	0.8965	0.563456	9.86235	MK-2206	OSI-027	1053-1594	AKT1;AKT2	MTOR	MK-2206-OSI-027 (AKT1;AKT2-MTOR)	0
Bladder	1594	1053	UM-UC-3	1	Synergy	0.424488	0.306668	1.83797	8.70729	0.955462	0.765239	10.5453	MK-2206	OSI-027	1053-1594	AKT1;AKT2	MTOR	MK-2206-OSI-027 (AKT1;AKT2-MTOR)	1
Bladder	1594	1053	VM-CUB-1	1	SA-L	0.225623	0.138667	1.39117	6.66118	0.948043	0.384254	8.05235	MK-2206	OSI-027	1053-1594	AKT1;AKT2	MTOR	MK-2206-OSI-027 (AKT1;AKT2-MTOR)	0
Bladder	1594	1561	5637	1	Bliss	0.451992	0.153034	3.04972	10.3587	0.729934	0.828877	13.4084	Taselisib	OSI-027	1561-1594	PIK3CA;PIK3CD;PIK3CG	MTOR	Taselisib-OSI-027 (PIK3CA;PIK3CD;PIK3CG-MTOR)	1
Bladder	1594	1561	639-V	1	IDA	0.802755	-0.0155307	-0.366705	12.7728	0.861478	0.913807	12.4061	Taselisib	OSI-027	1561-1594	PIK3CA;PIK3CD;PIK3CG	MTOR	Taselisib-OSI-027 (PIK3CA;PIK3CD;PIK3CG-MTOR)	0
Bladder	1594	1561	647-V	1	Synergy	0.371883	0.227782	2.27387	8.79513	0.788783	0.76024	11.069	Taselisib	OSI-027	1561-1594	PIK3CA;PIK3CD;PIK3CG	MTOR	Taselisib-OSI-027 (PIK3CA;PIK3CD;PIK3CG-MTOR)	1
Bladder	1594	1561	BFTC-905	1	Bliss	0.0949946	0.15785	2.57997	5.84948	0.594327	0.42543	8.42945	Taselisib	OSI-027	1561-1594	PIK3CA;PIK3CD;PIK3CG	MTOR	Taselisib-OSI-027 (PIK3CA;PIK3CD;PIK3CG-MTOR)	1
Bladder	1594	1561	CAL-29	0.1	Bliss	0.150072	0.0797621	2.60928	8.08858	0.356608	0.644499	10.6979	Taselisib	OSI-027	1561-1594	PIK3CA;PIK3CD;PIK3CG	MTOR	Taselisib-OSI-027 (PIK3CA;PIK3CD;PIK3CG-MTOR)	1
Bladder	1594	1561	DSH1	1	Bliss	0.282583	0.0777752	1.5225	8.47062	0.619479	0.581712	9.99312	Taselisib	OSI-027	1561-1594	PIK3CA;PIK3CD;PIK3CG	MTOR	Taselisib-OSI-027 (PIK3CA;PIK3CD;PIK3CG-MTOR)	1
Bladder	1594	1561	HT-1376	0.1	IDA	0.829921	-0.0098084	-0.597672	19.1963	0.897904	0.913363	18.5987	Taselisib	OSI-027	1561-1594	PIK3CA;PIK3CD;PIK3CG	MTOR	Taselisib-OSI-027 (PIK3CA;PIK3CD;PIK3CG-MTOR)	0
Bladder	1594	1561	J82	1	Bliss	0.365729	0.0839947	1.14131	8.27508	0.838017	0.536652	9.4164	Taselisib	OSI-027	1561-1594	PIK3CA;PIK3CD;PIK3CG	MTOR	Taselisib-OSI-027 (PIK3CA;PIK3CD;PIK3CG-MTOR)	1
Bladder	1594	1561	KU-19-19	1	IDA	0.829353	-0.0271465	-0.773478	14.0879	0.892242	0.89909	13.3144	Taselisib	OSI-027	1561-1594	PIK3CA;PIK3CD;PIK3CG	MTOR	Taselisib-OSI-027 (PIK3CA;PIK3CD;PIK3CG-MTOR)	0
Bladder	1594	1561	LB831-BLC	1	Bliss	0.42659	0.0459534	0.724191	9.91538	0.731505	0.645989	10.6396	Taselisib	OSI-027	1561-1594	PIK3CA;PIK3CD;PIK3CG	MTOR	Taselisib-OSI-027 (PIK3CA;PIK3CD;PIK3CG-MTOR)	1
Bladder	1594	1561	RT-112	1	Bliss	0.297679	0.177393	2.79581	7.54897	0.779257	0.609647	10.3448	Taselisib	OSI-027	1561-1594	PIK3CA;PIK3CD;PIK3CG	MTOR	Taselisib-OSI-027 (PIK3CA;PIK3CD;PIK3CG-MTOR)	1
Bladder	1594	1561	RT4	1	IDA	0.536536	0.0967364	1.61992	10.1139	0.93108	0.680149	11.7338	Taselisib	OSI-027	1561-1594	PIK3CA;PIK3CD;PIK3CG	MTOR	Taselisib-OSI-027 (PIK3CA;PIK3CD;PIK3CG-MTOR)	0
Bladder	1594	1561	SW1710	1	IDA	0.447354	0.0983464	1.09548	8.8082	0.929424	0.587138	9.90368	Taselisib	OSI-027	1561-1594	PIK3CA;PIK3CD;PIK3CG	MTOR	Taselisib-OSI-027 (PIK3CA;PIK3CD;PIK3CG-MTOR)	1
Bladder	1594	1561	SW780	1	Bliss	0.692423	0.0802174	2.96451	14.9638	0.898881	0.859558	17.9283	Taselisib	OSI-027	1561-1594	PIK3CA;PIK3CD;PIK3CG	MTOR	Taselisib-OSI-027 (PIK3CA;PIK3CD;PIK3CG-MTOR)	0
Bladder	1594	1561	TCCSUP	1	Bliss	0.363	0.0560879	1.02395	8.8384	0.74378	0.563456	9.86235	Taselisib	OSI-027	1561-1594	PIK3CA;PIK3CD;PIK3CG	MTOR	Taselisib-OSI-027 (PIK3CA;PIK3CD;PIK3CG-MTOR)	1
Bladder	1594	1561	UM-UC-3	1	Synergy	0.368665	0.357224	2.13766	8.4076	0.948577	0.765239	10.5453	Taselisib	OSI-027	1561-1594	PIK3CA;PIK3CD;PIK3CG	MTOR	Taselisib-OSI-027 (PIK3CA;PIK3CD;PIK3CG-MTOR)	1
Bladder	1594	1561	VM-CUB-1	1	IDA	0.239065	0.105659	1.08733	6.96501	0.897124	0.384254	8.05235	Taselisib	OSI-027	1561-1594	PIK3CA;PIK3CD;PIK3CG	MTOR	Taselisib-OSI-027 (PIK3CA;PIK3CD;PIK3CG-MTOR)	1
Bladder	1598	1372	5637	0.1	IDA	0.583506	-0.0636967	-2.16101	14.9878	0.651958	0.797304	12.8268	Trametinib	LGK974	1372-1598	MAP2K1;MAP2K2	PORCN	Trametinib-LGK974 (MAP2K1;MAP2K2-PORCN)	0
Bladder	1598	1372	639-V	0.1	sub-HSA	0.782791	-0.253971	-2.9505	12.7019	0.842935	0.627356	9.75145	Trametinib	LGK974	1372-1598	MAP2K1;MAP2K2	PORCN	Trametinib-LGK974 (MAP2K1;MAP2K2-PORCN)	0
Bladder	1598	1372	647-V	0.1	IDA	0.738793	-0.0406401	-1.16626	13.8244	0.788901	0.884969	12.6582	Trametinib	LGK974	1372-1598	MAP2K1;MAP2K2	PORCN	Trametinib-LGK974 (MAP2K1;MAP2K2-PORCN)	0
Bladder	1598	1372	BFTC-905	0.1	Bliss	0.222004	0.0188653	0.480593	10.1735	0.341657	0.705004	10.6541	Trametinib	LGK974	1372-1598	MAP2K1;MAP2K2	PORCN	Trametinib-LGK974 (MAP2K1;MAP2K2-PORCN)	1
Bladder	1598	1372	CAL-29	0.1	IDA	0.644946	-0.0290721	-1.14367	15.4075	0.713247	0.86348	14.2639	Trametinib	LGK974	1372-1598	MAP2K1;MAP2K2	PORCN	Trametinib-LGK974 (MAP2K1;MAP2K2-PORCN)	0
Bladder	1598	1372	DSH1	0.1	IDA	0.485744	-0.158015	-2.74166	11.2068	0.719164	0.455707	8.46509	Trametinib	LGK974	1372-1598	MAP2K1;MAP2K2	PORCN	Trametinib-LGK974 (MAP2K1;MAP2K2-PORCN)	1
Bladder	1598	1372	HT-1197	0.01	IDA	0.764265	-0.062249	-1.52134	14.6885	0.900709	0.779403	13.1671	Trametinib	LGK974	1372-1598	MAP2K1;MAP2K2	PORCN	Trametinib-LGK974 (MAP2K1;MAP2K2-PORCN)	0
Bladder	1598	1372	HT-1376	0.01	IDA	0.778725	-0.0927553	-4.13107	19.1214	0.843699	0.813051	14.9903	Trametinib	LGK974	1372-1598	MAP2K1;MAP2K2	PORCN	Trametinib-LGK974 (MAP2K1;MAP2K2-PORCN)	0
Bladder	1598	1372	J82	0.1	IDA	0.71421	0.0138818	0.230202	12.1989	0.945313	0.770213	12.4291	Trametinib	LGK974	1372-1598	MAP2K1;MAP2K2	PORCN	Trametinib-LGK974 (MAP2K1;MAP2K2-PORCN)	0
Bladder	1598	1372	KU-19-19	0.1	IDA	0.043284	0.018192	3.40343	10.1345	0.0676365	0.908918	13.538	Trametinib	LGK974	1372-1598	MAP2K1;MAP2K2	PORCN	Trametinib-LGK974 (MAP2K1;MAP2K2-PORCN)	1
Bladder	1598	1372	LB831-BLC	0.1	IDA	0.762234	-0.0356534	-0.851502	14.0908	0.880009	0.825651	13.2393	Trametinib	LGK974	1372-1598	MAP2K1;MAP2K2	PORCN	Trametinib-LGK974 (MAP2K1;MAP2K2-PORCN)	0
Bladder	1598	1372	RT-112	0.1	IDA	0.473246	-0.0141762	-0.561634	14.2113	0.557342	0.823678	13.6496	Trametinib	LGK974	1372-1598	MAP2K1;MAP2K2	PORCN	Trametinib-LGK974 (MAP2K1;MAP2K2-PORCN)	1
Bladder	1598	1372	RT4	0.01	Bliss	0.543839	0.0502353	0.552599	10.0127	0.891251	0.666562	10.5653	Trametinib	LGK974	1372-1598	MAP2K1;MAP2K2	PORCN	Trametinib-LGK974 (MAP2K1;MAP2K2-PORCN)	0
Bladder	1598	1372	SW1710	0.1	IDA	0.650013	-0.0787811	-1.92272	14.0255	0.741723	0.770142	12.1028	Trametinib	LGK974	1372-1598	MAP2K1;MAP2K2	PORCN	Trametinib-LGK974 (MAP2K1;MAP2K2-PORCN)	0
Bladder	1598	1372	SW780	0.1	Bliss	0.627621	0.019932	0.984564	16.8153	0.75615	0.856383	17.7998	Trametinib	LGK974	1372-1598	MAP2K1;MAP2K2	PORCN	Trametinib-LGK974 (MAP2K1;MAP2K2-PORCN)	0
Bladder	1598	1372	TCCSUP	0.1	IDA	0.802961	-0.0523652	-2.30986	17.683	0.864441	0.868302	15.3731	Trametinib	LGK974	1372-1598	MAP2K1;MAP2K2	PORCN	Trametinib-LGK974 (MAP2K1;MAP2K2-PORCN)	0
Bladder	1598	1372	UM-UC-3	0.1	IDA	0.814368	0.0466959	0.736759	11.7714	0.919919	0.935944	12.5082	Trametinib	LGK974	1372-1598	MAP2K1;MAP2K2	PORCN	Trametinib-LGK974 (MAP2K1;MAP2K2-PORCN)	0
Bladder	1598	1372	VM-CUB-1	0.1	IDA	0.661166	-0.14971	-2.98087	13.7522	0.723308	0.707107	10.7713	Trametinib	LGK974	1372-1598	MAP2K1;MAP2K2	PORCN	Trametinib-LGK974 (MAP2K1;MAP2K2-PORCN)	0
Bladder	1598	1558	5637	0.625	IDA	0.668689	-0.0643559	-1.79946	14.6262	0.757971	0.797304	12.8268	Lapatinib	LGK974	1558-1598	EGFR;ERBB2	PORCN	Lapatinib-LGK974 (EGFR;ERBB2-PORCN)	0
Bladder	1598	1558	639-V	2.5	sub-HSA	0.815438	-0.241322	-2.28034	12.0318	0.915136	0.627356	9.75145	Lapatinib	LGK974	1558-1598	EGFR;ERBB2	PORCN	Lapatinib-LGK974 (EGFR;ERBB2-PORCN)	0
Bladder	1598	1558	647-V	2.5	Bliss	0.743449	0.0409188	0.701042	11.9571	0.886322	0.884969	12.6582	Lapatinib	LGK974	1558-1598	EGFR;ERBB2	PORCN	Lapatinib-LGK974 (EGFR;ERBB2-PORCN)	0
Bladder	1598	1558	BFTC-905	2.5	Bliss	0.526017	0.0615038	0.633858	10.0202	0.833357	0.705004	10.6541	Lapatinib	LGK974	1558-1598	EGFR;ERBB2	PORCN	Lapatinib-LGK974 (EGFR;ERBB2-PORCN)	0
Bladder	1598	1558	CAL-29	2.5	IDA	0.649813	-0.00410438	-0.135187	14.3991	0.747798	0.86348	14.2639	Lapatinib	LGK974	1558-1598	EGFR;ERBB2	PORCN	Lapatinib-LGK974 (EGFR;ERBB2-PORCN)	0
Bladder	1598	1558	DSH1	2.5	IDA	0.328593	-0.128035	-3.78917	12.2543	0.440103	0.455707	8.46509	Lapatinib	LGK974	1558-1598	EGFR;ERBB2	PORCN	Lapatinib-LGK974 (EGFR;ERBB2-PORCN)	1
Bladder	1598	1558	HT-1197	0.625	IDA	0.813641	-0.0830518	-2.051	15.2181	0.93737	0.779403	13.1671	Lapatinib	LGK974	1558-1598	EGFR;ERBB2	PORCN	Lapatinib-LGK974 (EGFR;ERBB2-PORCN)	0
Bladder	1598	1558	HT-1376	2.5	IDA	0.694603	-0.0795101	-3.86127	18.8516	0.756524	0.813051	14.9903	Lapatinib	LGK974	1558-1598	EGFR;ERBB2	PORCN	Lapatinib-LGK974 (EGFR;ERBB2-PORCN)	0
Bladder	1598	1558	J82	2.5	IDA	0.754973	-0.0242722	-0.427301	12.8564	0.948699	0.770213	12.4291	Lapatinib	LGK974	1558-1598	EGFR;ERBB2	PORCN	Lapatinib-LGK974 (EGFR;ERBB2-PORCN)	0
Bladder	1598	1558	KU-19-19	2.5	IDA	0.874417	-0.0249688	-0.742015	14.28	0.93457	0.908918	13.538	Lapatinib	LGK974	1558-1598	EGFR;ERBB2	PORCN	Lapatinib-LGK974 (EGFR;ERBB2-PORCN)	0
Bladder	1598	1558	LB831-BLC	0.625	IDA	0.779382	-0.0282536	-0.635427	13.8747	0.90974	0.825651	13.2393	Lapatinib	LGK974	1558-1598	EGFR;ERBB2	PORCN	Lapatinib-LGK974 (EGFR;ERBB2-PORCN)	0
Bladder	1598	1558	RT-112	0.625	Bliss	0.681382	0.0720273	1.41679	12.2328	0.914688	0.823678	13.6496	Lapatinib	LGK974	1558-1598	EGFR;ERBB2	PORCN	Lapatinib-LGK974 (EGFR;ERBB2-PORCN)	0
Bladder	1598	1558	RT4	2.5	IDA	0.489535	0.110063	1.16466	9.40064	0.899538	0.666562	10.5653	Lapatinib	LGK974	1558-1598	EGFR;ERBB2	PORCN	Lapatinib-LGK974 (EGFR;ERBB2-PORCN)	1
Bladder	1598	1558	SW1710	2.5	Bliss	0.662864	0.0248233	0.387327	11.7155	0.892936	0.770142	12.1028	Lapatinib	LGK974	1558-1598	EGFR;ERBB2	PORCN	Lapatinib-LGK974 (EGFR;ERBB2-PORCN)	0
Bladder	1598	1558	SW780	0.625	IDA	0.84448	-0.0356885	-1.71756	19.5174	0.944428	0.856383	17.7998	Lapatinib	LGK974	1558-1598	EGFR;ERBB2	PORCN	Lapatinib-LGK974 (EGFR;ERBB2-PORCN)	0
Bladder	1598	1558	TCCSUP	0.625	IDA	0.839531	-0.0456565	-1.79982	17.1729	0.914283	0.868302	15.3731	Lapatinib	LGK974	1558-1598	EGFR;ERBB2	PORCN	Lapatinib-LGK974 (EGFR;ERBB2-PORCN)	0
Bladder	1598	1558	UM-UC-3	0.625	IDA	0.887848	0.0132032	0.0642773	12.4439	0.96268	0.935944	12.5082	Lapatinib	LGK974	1558-1598	EGFR;ERBB2	PORCN	Lapatinib-LGK974 (EGFR;ERBB2-PORCN)	0
Bladder	1598	1558	VM-CUB-1	2.5	sub-HSA	0.782558	-0.104245	-1.21914	11.9905	0.95928	0.707107	10.7713	Lapatinib	LGK974	1558-1598	EGFR;ERBB2	PORCN	Lapatinib-LGK974 (EGFR;ERBB2-PORCN)	0
Bladder	1598	1561	5637	1	IDA	0.652041	-0.0555104	-1.52212	14.3489	0.748184	0.797304	12.8268	Taselisib	LGK974	1561-1598	PIK3CA;PIK3CD;PIK3CG	PORCN	Taselisib-LGK974 (PIK3CA;PIK3CD;PIK3CG-PORCN)	0
Bladder	1598	1561	639-V	1	sub-HSA	0.675815	-0.185324	-1.92065	11.6721	0.78184	0.627356	9.75145	Taselisib	LGK974	1561-1598	PIK3CA;PIK3CD;PIK3CG	PORCN	Taselisib-LGK974 (PIK3CA;PIK3CD;PIK3CG-PORCN)	0
Bladder	1598	1561	647-V	1	Bliss	0.654887	0.0719062	1.2015	11.4566	0.821264	0.884969	12.6582	Taselisib	LGK974	1561-1598	PIK3CA;PIK3CD;PIK3CG	PORCN	Taselisib-LGK974 (PIK3CA;PIK3CD;PIK3CG-PORCN)	0
Bladder	1598	1561	BFTC-905	1	Bliss	0.34248	0.0394177	0.625409	10.0287	0.541696	0.705004	10.6541	Taselisib	LGK974	1561-1598	PIK3CA;PIK3CD;PIK3CG	PORCN	Taselisib-LGK974 (PIK3CA;PIK3CD;PIK3CG-PORCN)	1
Bladder	1598	1561	CAL-29	0.1	Bliss	0.395294	0.0618849	2.18019	12.0837	0.529461	0.86348	14.2639	Taselisib	LGK974	1561-1598	PIK3CA;PIK3CD;PIK3CG	PORCN	Taselisib-LGK974 (PIK3CA;PIK3CD;PIK3CG-PORCN)	1
Bladder	1598	1561	DSH1	1	IDA	0.450782	-0.138578	-2.5052	10.9703	0.685098	0.455707	8.46509	Taselisib	LGK974	1561-1598	PIK3CA;PIK3CD;PIK3CG	PORCN	Taselisib-LGK974 (PIK3CA;PIK3CD;PIK3CG-PORCN)	1
Bladder	1598	1561	HT-1197	1	Bliss	0.507821	0.0762213	1.71359	11.4535	0.749346	0.779403	13.1671	Taselisib	LGK974	1561-1598	PIK3CA;PIK3CD;PIK3CG	PORCN	Taselisib-LGK974 (PIK3CA;PIK3CD;PIK3CG-PORCN)	0
Bladder	1598	1561	HT-1376	1	IDA	0.811867	-0.09116	-3.74028	18.7306	0.886424	0.813051	14.9903	Taselisib	LGK974	1561-1598	PIK3CA;PIK3CD;PIK3CG	PORCN	Taselisib-LGK974 (PIK3CA;PIK3CD;PIK3CG-PORCN)	0
Bladder	1598	1561	J82	1	Bliss	0.69225	0.00277102	0.0489622	12.3801	0.902376	0.770213	12.4291	Taselisib	LGK974	1561-1598	PIK3CA;PIK3CD;PIK3CG	PORCN	Taselisib-LGK974 (PIK3CA;PIK3CD;PIK3CG-PORCN)	0
Bladder	1598	1561	KU-19-19	1	IDA	0.90113	-0.00907034	-0.231008	13.769	0.981451	0.908918	13.538	Taselisib	LGK974	1561-1598	PIK3CA;PIK3CD;PIK3CG	PORCN	Taselisib-LGK974 (PIK3CA;PIK3CD;PIK3CG-PORCN)	0
Bladder	1598	1561	LB831-BLC	1	IDA	0.613474	-0.00765416	-0.202411	13.4417	0.733747	0.825651	13.2393	Taselisib	LGK974	1561-1598	PIK3CA;PIK3CD;PIK3CG	PORCN	Taselisib-LGK974 (PIK3CA;PIK3CD;PIK3CG-PORCN)	0
Bladder	1598	1561	RT-112	0.1	Bliss	0.588077	0.0110855	0.306377	13.3433	0.727423	0.823678	13.6496	Taselisib	LGK974	1561-1598	PIK3CA;PIK3CD;PIK3CG	PORCN	Taselisib-LGK974 (PIK3CA;PIK3CD;PIK3CG-PORCN)	0
Bladder	1598	1561	RT4	0.1	IDA	0.593198	0.055792	0.561504	10.0038	0.973638	0.666562	10.5653	Taselisib	LGK974	1561-1598	PIK3CA;PIK3CD;PIK3CG	PORCN	Taselisib-LGK974 (PIK3CA;PIK3CD;PIK3CG-PORCN)	0
Bladder	1598	1561	SW1710	1	Bliss	0.653787	0.013288	0.217432	11.8854	0.866171	0.770142	12.1028	Taselisib	LGK974	1561-1598	PIK3CA;PIK3CD;PIK3CG	PORCN	Taselisib-LGK974 (PIK3CA;PIK3CD;PIK3CG-PORCN)	0
Bladder	1598	1561	SW780	0.1	IDA	0.821401	-0.0414451	-2.1331	19.933	0.910757	0.856383	17.7998	Taselisib	LGK974	1561-1598	PIK3CA;PIK3CD;PIK3CG	PORCN	Taselisib-LGK974 (PIK3CA;PIK3CD;PIK3CG-PORCN)	0
Bladder	1598	1561	TCCSUP	0.1	IDA	0.7091	-0.0258355	-1.09437	16.4675	0.786897	0.868302	15.3731	Taselisib	LGK974	1561-1598	PIK3CA;PIK3CD;PIK3CG	PORCN	Taselisib-LGK974 (PIK3CA;PIK3CD;PIK3CG-PORCN)	0
Bladder	1598	1561	UM-UC-3	0.1	IDA	0.859419	0.00970129	0.0133786	12.4948	0.928475	0.935944	12.5082	Taselisib	LGK974	1561-1598	PIK3CA;PIK3CD;PIK3CG	PORCN	Taselisib-LGK974 (PIK3CA;PIK3CD;PIK3CG-PORCN)	0
Bladder	1598	1561	VM-CUB-1	1	IDA	0.720286	-0.153414	-2.61065	13.382	0.801678	0.707107	10.7713	Taselisib	LGK974	1561-1598	PIK3CA;PIK3CD;PIK3CG	PORCN	Taselisib-LGK974 (PIK3CA;PIK3CD;PIK3CG-PORCN)	0
Bone	1005	1022	A673	0.25	IDA	0.135098	0.0550259	0.785914	6.10316	0.733959	0.254997	6.88907	AZD7762	Cisplatin	1022-1005	CHEK1;CHEK2	BCHE;CYP2B6;CYP2C9	AZD7762-Cisplatin (CHEK1;CHEK2-BCHE;CYP2B6;CYP2C9)	1
Bone	1005	1022	CADO-ES1	0.25	IDA	0.214047	0.198533	1.11003	7.7489	0.881316	0.467038	8.85894	AZD7762	Cisplatin	1022-1005	CHEK1;CHEK2	BCHE;CYP2B6;CYP2C9	AZD7762-Cisplatin (CHEK1;CHEK2-BCHE;CYP2B6;CYP2C9)	1
Bone	1005	1022	CAL-72	0.0625	Synergy	0.421209	0.24056	2.56256	8.77725	0.875003	0.751903	11.3398	AZD7762	Cisplatin	1022-1005	CHEK1;CHEK2	BCHE;CYP2B6;CYP2C9	AZD7762-Cisplatin (CHEK1;CHEK2-BCHE;CYP2B6;CYP2C9)	1
Bone	1005	1022	CAL-78	0.0625	Bliss	0.503124	0.135866	1.43592	9.53796	0.894034	0.71334	10.9739	AZD7762	Cisplatin	1022-1005	CHEK1;CHEK2	BCHE;CYP2B6;CYP2C9	AZD7762-Cisplatin (CHEK1;CHEK2-BCHE;CYP2B6;CYP2C9)	0
Bone	1005	1022	CHSA8926	0.25	Bliss	0.618857	0.0906567	1.96222	12.3455	0.861964	0.822775	14.3077	AZD7762	Cisplatin	1022-1005	CHEK1;CHEK2	BCHE;CYP2B6;CYP2C9	AZD7762-Cisplatin (CHEK1;CHEK2-BCHE;CYP2B6;CYP2C9)	0
Bone	1005	1022	CS1	0.25	Bliss	0.437371	0.0877061	1.15063	9.38692	0.814022	0.645059	10.5375	AZD7762	Cisplatin	1022-1005	CHEK1;CHEK2	BCHE;CYP2B6;CYP2C9	AZD7762-Cisplatin (CHEK1;CHEK2-BCHE;CYP2B6;CYP2C9)	1
Bone	1005	1022	ES1	0.0625	Bliss	0.143401	0.0527238	1.143	5.95436	0.630739	0.27462	7.09736	AZD7762	Cisplatin	1022-1005	CHEK1;CHEK2	BCHE;CYP2B6;CYP2C9	AZD7762-Cisplatin (CHEK1;CHEK2-BCHE;CYP2B6;CYP2C9)	1
Bone	1005	1022	ES4	0.25	Bliss	0.239847	0.0410313	1.38368	8.75737	0.477637	0.584106	10.1411	AZD7762	Cisplatin	1022-1005	CHEK1;CHEK2	BCHE;CYP2B6;CYP2C9	AZD7762-Cisplatin (CHEK1;CHEK2-BCHE;CYP2B6;CYP2C9)	1
Bone	1005	1022	ES6	0.0625	Synergy	0.499912	0.187515	3.13205	9.90359	0.903742	0.757819	13.0356	AZD7762	Cisplatin	1022-1005	CHEK1;CHEK2	BCHE;CYP2B6;CYP2C9	AZD7762-Cisplatin (CHEK1;CHEK2-BCHE;CYP2B6;CYP2C9)	1
Bone	1005	1022	ES7	0.25	Bliss	0.120604	0.00884525	0.0116619	7.08369	0.484348	0.253567	7.09536	AZD7762	Cisplatin	1022-1005	CHEK1;CHEK2	BCHE;CYP2B6;CYP2C9	AZD7762-Cisplatin (CHEK1;CHEK2-BCHE;CYP2B6;CYP2C9)	1
Bone	1005	1022	ES8	0.25	IDA	0.117808	0.0660763	0.740328	6.72086	0.761965	0.241135	7.46119	AZD7762	Cisplatin	1022-1005	CHEK1;CHEK2	BCHE;CYP2B6;CYP2C9	AZD7762-Cisplatin (CHEK1;CHEK2-BCHE;CYP2B6;CYP2C9)	1
Bone	1005	1022	EW-1	0.25	Bliss	0.126157	0.163616	2.79239	6.8557	0.504967	0.577287	9.64809	AZD7762	Cisplatin	1022-1005	CHEK1;CHEK2	BCHE;CYP2B6;CYP2C9	AZD7762-Cisplatin (CHEK1;CHEK2-BCHE;CYP2B6;CYP2C9)	1
Bone	1005	1022	EW-11	0.25	Bliss	0.297838	0.0248276	0.361772	8.43901	0.670889	0.476813	8.80078	AZD7762	Cisplatin	1022-1005	CHEK1;CHEK2	BCHE;CYP2B6;CYP2C9	AZD7762-Cisplatin (CHEK1;CHEK2-BCHE;CYP2B6;CYP2C9)	1
Bone	1005	1022	EW-13	0.25	IDA	0.388467	0.00780834	0.0787821	8.1969	0.961581	0.412162	8.27568	AZD7762	Cisplatin	1022-1005	CHEK1;CHEK2	BCHE;CYP2B6;CYP2C9	AZD7762-Cisplatin (CHEK1;CHEK2-BCHE;CYP2B6;CYP2C9)	1
Bone	1005	1022	EW-16	0.25	Bliss	0.523578	0.0859071	1.10343	10.0054	0.891787	0.683486	11.1088	AZD7762	Cisplatin	1022-1005	CHEK1;CHEK2	BCHE;CYP2B6;CYP2C9	AZD7762-Cisplatin (CHEK1;CHEK2-BCHE;CYP2B6;CYP2C9)	0
Bone	1005	1022	EW-18	0.0625	Bliss	0.575839	0.141632	2.70677	11.6512	0.800598	0.895537	14.358	AZD7762	Cisplatin	1022-1005	CHEK1;CHEK2	BCHE;CYP2B6;CYP2C9	AZD7762-Cisplatin (CHEK1;CHEK2-BCHE;CYP2B6;CYP2C9)	0
Bone	1005	1022	EW-22	0.0625	IDA	0.120269	-0.00295691	-0.0314262	6.00579	0.78208	0.148847	5.97437	AZD7762	Cisplatin	1022-1005	CHEK1;CHEK2	BCHE;CYP2B6;CYP2C9	AZD7762-Cisplatin (CHEK1;CHEK2-BCHE;CYP2B6;CYP2C9)	1
Bone	1005	1022	EW-24	0.0625	IDA	0.652932	-0.0637645	-0.880304	11.5322	0.913767	0.643705	10.6519	AZD7762	Cisplatin	1022-1005	CHEK1;CHEK2	BCHE;CYP2B6;CYP2C9	AZD7762-Cisplatin (CHEK1;CHEK2-BCHE;CYP2B6;CYP2C9)	0
Bone	1005	1022	EW-3	0.25	IDA	0.097185	0.00650375	0.119342	4.80544	0.802687	0.129757	4.92479	AZD7762	Cisplatin	1022-1005	CHEK1;CHEK2	BCHE;CYP2B6;CYP2C9	AZD7762-Cisplatin (CHEK1;CHEK2-BCHE;CYP2B6;CYP2C9)	1
Bone	1005	1022	EW-7	0.25	Bliss	0.126129	0.0653265	1.72568	8.38013	0.295529	0.641123	10.1058	AZD7762	Cisplatin	1022-1005	CHEK1;CHEK2	BCHE;CYP2B6;CYP2C9	AZD7762-Cisplatin (CHEK1;CHEK2-BCHE;CYP2B6;CYP2C9)	1
Bone	1005	1022	G-292-Clone-A141B1	0.0625	Bliss	0.623906	0.0706378	1.1408	11.4189	0.8659	0.801318	12.5597	AZD7762	Cisplatin	1022-1005	CHEK1;CHEK2	BCHE;CYP2B6;CYP2C9	AZD7762-Cisplatin (CHEK1;CHEK2-BCHE;CYP2B6;CYP2C9)	0
Bone	1005	1022	H-EMC-SS	0.25	Bliss	0.672054	0.0107205	0.276299	13.7885	0.87959	0.77591	14.0648	AZD7762	Cisplatin	1022-1005	CHEK1;CHEK2	BCHE;CYP2B6;CYP2C9	AZD7762-Cisplatin (CHEK1;CHEK2-BCHE;CYP2B6;CYP2C9)	0
Bone	1005	1022	HOS	0.25	Synergy	0.155772	0.371862	3.84278	6.22779	0.831446	0.634849	10.0706	AZD7762	Cisplatin	1022-1005	CHEK1;CHEK2	BCHE;CYP2B6;CYP2C9	AZD7762-Cisplatin (CHEK1;CHEK2-BCHE;CYP2B6;CYP2C9)	1
Bone	1005	1022	HuO-3N1	0.0625	Bliss	0.68042	0.102072	2.57693	13.3542	0.879459	0.88972	15.9312	AZD7762	Cisplatin	1022-1005	CHEK1;CHEK2	BCHE;CYP2B6;CYP2C9	AZD7762-Cisplatin (CHEK1;CHEK2-BCHE;CYP2B6;CYP2C9)	0
Bone	1005	1022	HuO9	0.0625	Bliss	0.262295	0.0208028	0.253382	8.06695	0.671053	0.419292	8.32033	AZD7762	Cisplatin	1022-1005	CHEK1;CHEK2	BCHE;CYP2B6;CYP2C9	AZD7762-Cisplatin (CHEK1;CHEK2-BCHE;CYP2B6;CYP2C9)	1
Bone	1005	1022	MG-63	0.25	Synergy	0.323457	0.293868	2.41983	7.91285	0.910633	0.677939	10.3327	AZD7762	Cisplatin	1022-1005	CHEK1;CHEK2	BCHE;CYP2B6;CYP2C9	AZD7762-Cisplatin (CHEK1;CHEK2-BCHE;CYP2B6;CYP2C9)	1
Bone	1005	1022	MHH-ES-1	0.25	Bliss	0.430922	0.149142	1.57714	9.04984	0.852454	0.680168	10.627	AZD7762	Cisplatin	1022-1005	CHEK1;CHEK2	BCHE;CYP2B6;CYP2C9	AZD7762-Cisplatin (CHEK1;CHEK2-BCHE;CYP2B6;CYP2C9)	1
Bone	1005	1022	NOS-1	0.0625	IDA	0.463827	0.196109	5.51208	10.9393	0.708921	0.930927	16.4514	AZD7762	Cisplatin	1022-1005	CHEK1;CHEK2	BCHE;CYP2B6;CYP2C9	AZD7762-Cisplatin (CHEK1;CHEK2-BCHE;CYP2B6;CYP2C9)	1
Bone	1005	1022	NY	0.0625	IDA	0.461685	-0.0115125	-0.174111	9.43147	0.858762	0.524387	9.25736	AZD7762	Cisplatin	1022-1005	CHEK1;CHEK2	BCHE;CYP2B6;CYP2C9	AZD7762-Cisplatin (CHEK1;CHEK2-BCHE;CYP2B6;CYP2C9)	1
Bone	1005	1022	RH-1	0.25	Bliss	0.0482255	0.0850662	1.41408	6.6395	0.393255	0.320884	8.05357	AZD7762	Cisplatin	1022-1005	CHEK1;CHEK2	BCHE;CYP2B6;CYP2C9	AZD7762-Cisplatin (CHEK1;CHEK2-BCHE;CYP2B6;CYP2C9)	1
Bone	1005	1022	SJSA-1	0.0625	Bliss	0.659306	0.0677455	1.38566	12.3659	0.884237	0.82214	13.7516	AZD7762	Cisplatin	1022-1005	CHEK1;CHEK2	BCHE;CYP2B6;CYP2C9	AZD7762-Cisplatin (CHEK1;CHEK2-BCHE;CYP2B6;CYP2C9)	0
Bone	1005	1022	SK-ES-1	0.25	Bliss	0.125917	0.0096339	0.13606	6.49101	0.634235	0.212206	6.62707	AZD7762	Cisplatin	1022-1005	CHEK1;CHEK2	BCHE;CYP2B6;CYP2C9	AZD7762-Cisplatin (CHEK1;CHEK2-BCHE;CYP2B6;CYP2C9)	1
Bone	1005	1022	Saos-2	0.25	Bliss	0.461092	0.124069	1.86867	9.92071	0.777096	0.754206	11.7894	AZD7762	Cisplatin	1022-1005	CHEK1;CHEK2	BCHE;CYP2B6;CYP2C9	AZD7762-Cisplatin (CHEK1;CHEK2-BCHE;CYP2B6;CYP2C9)	1
Bone	1005	1022	TC-71	0.25	Synergy	0.135251	0.230527	2.02454	6.40932	0.905665	0.405531	8.43386	AZD7762	Cisplatin	1022-1005	CHEK1;CHEK2	BCHE;CYP2B6;CYP2C9	AZD7762-Cisplatin (CHEK1;CHEK2-BCHE;CYP2B6;CYP2C9)	1
Bone	1005	1022	U-2-OS	0.25	Synergy	0.272148	0.249364	7.86353	8.80384	0.560233	0.93054	16.6674	AZD7762	Cisplatin	1022-1005	CHEK1;CHEK2	BCHE;CYP2B6;CYP2C9	AZD7762-Cisplatin (CHEK1;CHEK2-BCHE;CYP2B6;CYP2C9)	1
Bone	1005	1179	A673	0.625	Bliss	0.165799	0.00655476	0.0996293	6.7396	0.695768	0.247718	6.83923	MK-1775	Cisplatin	1179-1005	WEE1;PLK1	BCHE;CYP2B6;CYP2C9	MK-1775-Cisplatin (WEE1;PLK1-BCHE;CYP2B6;CYP2C9)	1
Bone	1005	1179	CADO-ES1	2.5	Bliss	0.102567	0.136297	1.31526	7.4821	0.527655	0.452691	8.79736	MK-1775	Cisplatin	1179-1005	WEE1;PLK1	BCHE;CYP2B6;CYP2C9	MK-1775-Cisplatin (WEE1;PLK1-BCHE;CYP2B6;CYP2C9)	1
Bone	1005	1179	CAL-72	2.5	Synergy	0.0609503	0.0831264	4.0768	7.59686	0.182653	0.788798	11.6737	MK-1775	Cisplatin	1179-1005	WEE1;PLK1	BCHE;CYP2B6;CYP2C9	MK-1775-Cisplatin (WEE1;PLK1-BCHE;CYP2B6;CYP2C9)	1
Bone	1005	1179	CAL-78	2.5	Bliss	0.288772	0.035423	0.690764	9.91183	0.477007	0.679643	10.6026	MK-1775	Cisplatin	1179-1005	WEE1;PLK1	BCHE;CYP2B6;CYP2C9	MK-1775-Cisplatin (WEE1;PLK1-BCHE;CYP2B6;CYP2C9)	1
Bone	1005	1179	CHSA8926	2.5	Bliss	0.539198	0.0215687	0.708579	13.6313	0.680298	0.824295	14.3398	MK-1775	Cisplatin	1179-1005	WEE1;PLK1	BCHE;CYP2B6;CYP2C9	MK-1775-Cisplatin (WEE1;PLK1-BCHE;CYP2B6;CYP2C9)	0
Bone	1005	1179	CS1	2.5	Bliss	0.227425	0.000417037	0.0106866	9.60299	0.407344	0.559335	9.61367	MK-1775	Cisplatin	1179-1005	WEE1;PLK1	BCHE;CYP2B6;CYP2C9	MK-1775-Cisplatin (WEE1;PLK1-BCHE;CYP2B6;CYP2C9)	1
Bone	1005	1179	ES1	0.625	Bliss	0.100713	0.0259046	0.582168	6.9181	0.412195	0.307178	7.50027	MK-1775	Cisplatin	1179-1005	WEE1;PLK1	BCHE;CYP2B6;CYP2C9	MK-1775-Cisplatin (WEE1;PLK1-BCHE;CYP2B6;CYP2C9)	1
Bone	1005	1179	ES4	2.5	IDA	0.549343	-0.0132512	-0.191148	10.0675	0.9488	0.56502	9.87634	MK-1775	Cisplatin	1179-1005	WEE1;PLK1	BCHE;CYP2B6;CYP2C9	MK-1775-Cisplatin (WEE1;PLK1-BCHE;CYP2B6;CYP2C9)	0
Bone	1005	1179	ES6	0.625	Bliss	0.553174	0.0867659	2.44118	12.4732	0.776337	0.824307	14.9144	MK-1775	Cisplatin	1179-1005	WEE1;PLK1	BCHE;CYP2B6;CYP2C9	MK-1775-Cisplatin (WEE1;PLK1-BCHE;CYP2B6;CYP2C9)	0
Bone	1005	1179	ES7	2.5	IDA	0.149381	-0.0177622	-0.297135	7.56875	0.498468	0.264047	7.27162	MK-1775	Cisplatin	1179-1005	WEE1;PLK1	BCHE;CYP2B6;CYP2C9	MK-1775-Cisplatin (WEE1;PLK1-BCHE;CYP2B6;CYP2C9)	1
Bone	1005	1179	ES8	0.625	Bliss	0.0774887	0.0172825	0.334924	6.91229	0.444611	0.213155	7.24721	MK-1775	Cisplatin	1179-1005	WEE1;PLK1	BCHE;CYP2B6;CYP2C9	MK-1775-Cisplatin (WEE1;PLK1-BCHE;CYP2B6;CYP2C9)	1
Bone	1005	1179	EW-1	2.5	IDA	0.0511044	0.0304576	1.74494	7.64575	0.149148	0.546853	9.39069	MK-1775	Cisplatin	1179-1005	WEE1;PLK1	BCHE;CYP2B6;CYP2C9	MK-1775-Cisplatin (WEE1;PLK1-BCHE;CYP2B6;CYP2C9)	1
Bone	1005	1179	EW-11	0.625	IDA	0.324505	-0.0910647	-1.50507	9.54549	0.58262	0.400673	8.04041	MK-1775	Cisplatin	1179-1005	WEE1;PLK1	BCHE;CYP2B6;CYP2C9	MK-1775-Cisplatin (WEE1;PLK1-BCHE;CYP2B6;CYP2C9)	1
Bone	1005	1179	EW-13	0.625	IDA	0.507202	-0.0926102	-0.867124	9.66386	0.872852	0.474976	8.79673	MK-1775	Cisplatin	1179-1005	WEE1;PLK1	BCHE;CYP2B6;CYP2C9	MK-1775-Cisplatin (WEE1;PLK1-BCHE;CYP2B6;CYP2C9)	0
Bone	1005	1179	EW-16	2.5	Bliss	0.251172	0.0224619	0.578454	9.75876	0.441572	0.619681	10.3372	MK-1775	Cisplatin	1179-1005	WEE1;PLK1	BCHE;CYP2B6;CYP2C9	MK-1775-Cisplatin (WEE1;PLK1-BCHE;CYP2B6;CYP2C9)	1
Bone	1005	1179	EW-18	2.5	IDA	0.382669	0.031141	1.76494	13.1975	0.44584	0.92816	14.9624	MK-1775	Cisplatin	1179-1005	WEE1;PLK1	BCHE;CYP2B6;CYP2C9	MK-1775-Cisplatin (WEE1;PLK1-BCHE;CYP2B6;CYP2C9)	1
Bone	1005	1179	EW-22	0.625	IDA	0.0441461	-0.0100536	-0.435463	5.62107	0.4421	0.0771148	5.18561	MK-1775	Cisplatin	1179-1005	WEE1;PLK1	BCHE;CYP2B6;CYP2C9	MK-1775-Cisplatin (WEE1;PLK1-BCHE;CYP2B6;CYP2C9)	1
Bone	1005	1179	EW-24	0.625	IDA	0.489207	-0.0467548	-0.796565	11.1563	0.711544	0.62182	10.3598	MK-1775	Cisplatin	1179-1005	WEE1;PLK1	BCHE;CYP2B6;CYP2C9	MK-1775-Cisplatin (WEE1;PLK1-BCHE;CYP2B6;CYP2C9)	1
Bone	1005	1179	EW-3	2.5	IDA	0.0678048	-0.0254949	-1.00449	5.07117	0.585446	0.0722695	4.06668	MK-1775	Cisplatin	1179-1005	WEE1;PLK1	BCHE;CYP2B6;CYP2C9	MK-1775-Cisplatin (WEE1;PLK1-BCHE;CYP2B6;CYP2C9)	1
Bone	1005	1179	EW-7	0.625	Bliss	0.177449	0.000434667	0.00793895	8.34997	0.427454	0.416146	8.35791	MK-1775	Cisplatin	1179-1005	WEE1;PLK1	BCHE;CYP2B6;CYP2C9	MK-1775-Cisplatin (WEE1;PLK1-BCHE;CYP2B6;CYP2C9)	1
Bone	1005	1179	G-292-Clone-A141B1	0.625	Bliss	0.421913	0.0293109	0.502498	10.4515	0.659462	0.68423	10.954	MK-1775	Cisplatin	1179-1005	WEE1;PLK1	BCHE;CYP2B6;CYP2C9	MK-1775-Cisplatin (WEE1;PLK1-BCHE;CYP2B6;CYP2C9)	1
Bone	1005	1179	H-EMC-SS	0.625	Bliss	0.595565	0.0419355	0.94972	12.1417	0.870781	0.732102	13.0914	MK-1775	Cisplatin	1179-1005	WEE1;PLK1	BCHE;CYP2B6;CYP2C9	MK-1775-Cisplatin (WEE1;PLK1-BCHE;CYP2B6;CYP2C9)	0
Bone	1005	1179	HOS	2.5	Bliss	0.168542	0.108347	1.62345	8.29173	0.4322	0.640651	9.91518	MK-1775	Cisplatin	1179-1005	WEE1;PLK1	BCHE;CYP2B6;CYP2C9	MK-1775-Cisplatin (WEE1;PLK1-BCHE;CYP2B6;CYP2C9)	1
Bone	1005	1179	HuO-3N1	2.5	IDA	0.408118	0.0488901	2.32497	13.3499	0.518198	0.881919	15.6748	MK-1775	Cisplatin	1179-1005	WEE1;PLK1	BCHE;CYP2B6;CYP2C9	MK-1775-Cisplatin (WEE1;PLK1-BCHE;CYP2B6;CYP2C9)	1
Bone	1005	1179	HuO9	2.5	IDA	0.0892007	-0.0130168	-0.655513	9.11589	0.17378	0.438392	8.46038	MK-1775	Cisplatin	1179-1005	WEE1;PLK1	BCHE;CYP2B6;CYP2C9	MK-1775-Cisplatin (WEE1;PLK1-BCHE;CYP2B6;CYP2C9)	1
Bone	1005	1179	MG-63	2.5	Bliss	0.319509	5.96015e-05	0.00110624	10.5004	0.45772	0.698174	10.5015	MK-1775	Cisplatin	1179-1005	WEE1;PLK1	BCHE;CYP2B6;CYP2C9	MK-1775-Cisplatin (WEE1;PLK1-BCHE;CYP2B6;CYP2C9)	1
Bone	1005	1179	MHH-ES-1	0.625	Bliss	0.257364	0.0463507	0.646532	9.22674	0.492131	0.612315	9.87327	MK-1775	Cisplatin	1179-1005	WEE1;PLK1	BCHE;CYP2B6;CYP2C9	MK-1775-Cisplatin (WEE1;PLK1-BCHE;CYP2B6;CYP2C9)	1
Bone	1005	1179	NOS-1	2.5	IDA	0.352112	0.131996	5.27747	11.1068	0.520874	0.929415	16.3843	MK-1775	Cisplatin	1179-1005	WEE1;PLK1	BCHE;CYP2B6;CYP2C9	MK-1775-Cisplatin (WEE1;PLK1-BCHE;CYP2B6;CYP2C9)	1
Bone	1005	1179	NY	2.5	Bliss	0.15615	0.00205368	0.0712562	9.13996	0.304224	0.520022	9.21122	MK-1775	Cisplatin	1179-1005	WEE1;PLK1	BCHE;CYP2B6;CYP2C9	MK-1775-Cisplatin (WEE1;PLK1-BCHE;CYP2B6;CYP2C9)	1
Bone	1005	1179	RH-1	2.5	Bliss	0.0482379	0.00224851	0.089084	8.42121	0.126597	0.398795	8.5103	MK-1775	Cisplatin	1179-1005	WEE1;PLK1	BCHE;CYP2B6;CYP2C9	MK-1775-Cisplatin (WEE1;PLK1-BCHE;CYP2B6;CYP2C9)	1
Bone	1005	1179	SJSA-1	0.625	Bliss	0.573359	0.015921	0.432621	13.1562	0.723606	0.814365	13.5888	MK-1775	Cisplatin	1179-1005	WEE1;PLK1	BCHE;CYP2B6;CYP2C9	MK-1775-Cisplatin (WEE1;PLK1-BCHE;CYP2B6;CYP2C9)	0
Bone	1005	1179	SK-ES-1	0.625	IDA	0.0866327	-0.0190177	-0.683994	8.19742	0.221853	0.304775	7.51343	MK-1775	Cisplatin	1179-1005	WEE1;PLK1	BCHE;CYP2B6;CYP2C9	MK-1775-Cisplatin (WEE1;PLK1-BCHE;CYP2B6;CYP2C9)	1
Bone	1005	1179	Saos-2	0.625	Bliss	0.442133	0.0571649	0.839159	10.02	0.735066	0.679256	10.8591	MK-1775	Cisplatin	1179-1005	WEE1;PLK1	BCHE;CYP2B6;CYP2C9	MK-1775-Cisplatin (WEE1;PLK1-BCHE;CYP2B6;CYP2C9)	1
Bone	1005	1179	TC-71	0.625	Bliss	0.196917	0.141572	1.24658	7.61772	0.710371	0.476496	8.8643	MK-1775	Cisplatin	1179-1005	WEE1;PLK1	BCHE;CYP2B6;CYP2C9	MK-1775-Cisplatin (WEE1;PLK1-BCHE;CYP2B6;CYP2C9)	1
Bone	1005	1179	U-2-OS	2.5	IDA	0.26774	0.14221	6.0437	10.1938	0.450484	0.91	16.2376	MK-1775	Cisplatin	1179-1005	WEE1;PLK1	BCHE;CYP2B6;CYP2C9	MK-1775-Cisplatin (WEE1;PLK1-BCHE;CYP2B6;CYP2C9)	1
Bone	1007	1011	A673	2.5	Bliss	0.0599857	0.0787534	1.93601	4.71578	0.602691	0.230199	6.65179	Navitoclax	Docetaxel	1011-1007	BCL2;BCL2L1;BCL2L2	NA	Navitoclax-Docetaxel (BCL2;BCL2L1;BCL2L2-NA)	1
Bone	1007	1011	CADO-ES1	2.5	Bliss	0.192653	0.093786	0.882415	8.64599	0.461054	0.621271	9.52841	Navitoclax	Docetaxel	1011-1007	BCL2;BCL2L1;BCL2L2	NA	Navitoclax-Docetaxel (BCL2;BCL2L1;BCL2L2-NA)	1
Bone	1007	1011	CAL-72	2.5	SA-L	0.112733	0.172605	2.43165	5.20968	0.842738	0.338584	7.64133	Navitoclax	Docetaxel	1011-1007	BCL2;BCL2L1;BCL2L2	NA	Navitoclax-Docetaxel (BCL2;BCL2L1;BCL2L2-NA)	0
Bone	1007	1011	CAL-78	2.5	Synergy	0.192556	0.282112	2.9741	6.17751	0.916736	0.51778	9.1516	Navitoclax	Docetaxel	1011-1007	BCL2;BCL2L1;BCL2L2	NA	Navitoclax-Docetaxel (BCL2;BCL2L1;BCL2L2-NA)	1
Bone	1007	1011	CHSA8926	2.5	Bliss	0.252055	0.102958	2.01045	6.74966	0.735555	0.482647	8.76011	Navitoclax	Docetaxel	1011-1007	BCL2;BCL2L1;BCL2L2	NA	Navitoclax-Docetaxel (BCL2;BCL2L1;BCL2L2-NA)	1
Bone	1007	1011	CS1	2.5	Synergy	0.147471	0.246492	3.89984	5.40255	0.74425	0.529342	9.30239	Navitoclax	Docetaxel	1011-1007	BCL2;BCL2L1;BCL2L2	NA	Navitoclax-Docetaxel (BCL2;BCL2L1;BCL2L2-NA)	1
Bone	1007	1011	ES1	2.5	SA-L	0.062312	0.0548962	1.2883	4.18483	0.910881	0.128676	5.47313	Navitoclax	Docetaxel	1011-1007	BCL2;BCL2L1;BCL2L2	NA	Navitoclax-Docetaxel (BCL2;BCL2L1;BCL2L2-NA)	0
Bone	1007	1011	ES4	2.5	Synergy	0.401159	0.196976	4.69047	9.84732	0.712677	0.83928	14.5378	Navitoclax	Docetaxel	1011-1007	BCL2;BCL2L1;BCL2L2	NA	Navitoclax-Docetaxel (BCL2;BCL2L1;BCL2L2-NA)	1
Bone	1007	1011	ES6	2.5	Synergy	0.405131	0.213691	4.12669	8.64352	0.849824	0.728177	12.7702	Navitoclax	Docetaxel	1011-1007	BCL2;BCL2L1;BCL2L2	NA	Navitoclax-Docetaxel (BCL2;BCL2L1;BCL2L2-NA)	1
Bone	1007	1011	ES7	2.5	Bliss	0.0603014	0.0515405	1.22171	5.40415	0.569034	0.196547	6.62586	Navitoclax	Docetaxel	1011-1007	BCL2;BCL2L1;BCL2L2	NA	Navitoclax-Docetaxel (BCL2;BCL2L1;BCL2L2-NA)	1
Bone	1007	1011	ES8	2.5	SA-L	0.0161195	0.0200971	1.11898	3.69702	0.85436	0.0423904	4.816	Navitoclax	Docetaxel	1011-1007	BCL2;BCL2L1;BCL2L2	NA	Navitoclax-Docetaxel (BCL2;BCL2L1;BCL2L2-NA)	0
Bone	1007	1011	EW-1	2.5	SA-L	0.0923577	0.0820661	1.6117	5.00936	0.722281	0.24149	6.62106	Navitoclax	Docetaxel	1011-1007	BCL2;BCL2L1;BCL2L2	NA	Navitoclax-Docetaxel (BCL2;BCL2L1;BCL2L2-NA)	0
Bone	1007	1011	EW-11	2.5	Bliss	0.10221	0.124941	2.97087	6.09413	0.44819	0.506818	9.065	Navitoclax	Docetaxel	1011-1007	BCL2;BCL2L1;BCL2L2	NA	Navitoclax-Docetaxel (BCL2;BCL2L1;BCL2L2-NA)	1
Bone	1007	1011	EW-13	2.5	Bliss	0.289611	0.0938173	1.45747	9.18341	0.554237	0.691824	10.6409	Navitoclax	Docetaxel	1011-1007	BCL2;BCL2L1;BCL2L2	NA	Navitoclax-Docetaxel (BCL2;BCL2L1;BCL2L2-NA)	1
Bone	1007	1011	EW-16	2.5	Bliss	0.291761	0.160848	2.13304	7.22124	0.850305	0.532291	9.35428	Navitoclax	Docetaxel	1011-1007	BCL2;BCL2L1;BCL2L2	NA	Navitoclax-Docetaxel (BCL2;BCL2L1;BCL2L2-NA)	1
Bone	1007	1011	EW-18	2.5	SA-L	0.0874233	-0.0359821	-2.02962	8.96766	0.176068	0.292166	6.93804	Navitoclax	Docetaxel	1011-1007	BCL2;BCL2L1;BCL2L2	NA	Navitoclax-Docetaxel (BCL2;BCL2L1;BCL2L2-NA)	0
Bone	1007	1011	EW-22	0.625	Bliss	0.0136339	0.051476	2.60059	3.71129	0.439525	0.148137	6.31188	Navitoclax	Docetaxel	1011-1007	BCL2;BCL2L1;BCL2L2	NA	Navitoclax-Docetaxel (BCL2;BCL2L1;BCL2L2-NA)	1
Bone	1007	1011	EW-24	2.5	Synergy	0.21759	0.197487	3.19474	6.80673	0.702863	0.590552	10.0015	Navitoclax	Docetaxel	1011-1007	BCL2;BCL2L1;BCL2L2	NA	Navitoclax-Docetaxel (BCL2;BCL2L1;BCL2L2-NA)	1
Bone	1007	1011	EW-3	0.625	Bliss	0.0546355	0.0637479	2.05053	6.02205	0.309665	0.382296	8.07258	Navitoclax	Docetaxel	1011-1007	BCL2;BCL2L1;BCL2L2	NA	Navitoclax-Docetaxel (BCL2;BCL2L1;BCL2L2-NA)	1
Bone	1007	1011	EW-7	2.5	Bliss	0.0921526	0.0433534	0.891734	5.66889	0.626016	0.216458	6.56062	Navitoclax	Docetaxel	1011-1007	BCL2;BCL2L1;BCL2L2	NA	Navitoclax-Docetaxel (BCL2;BCL2L1;BCL2L2-NA)	1
Bone	1007	1011	G-292-Clone-A141B1	2.5	Bliss	0.168336	0.135965	2.68731	7.06707	0.530063	0.574085	9.75438	Navitoclax	Docetaxel	1011-1007	BCL2;BCL2L1;BCL2L2	NA	Navitoclax-Docetaxel (BCL2;BCL2L1;BCL2L2-NA)	1
Bone	1007	1011	H-EMC-SS	2.5	Bliss	0.745855	0.052896	2.30133	15.9542	0.880926	0.906718	18.2555	Navitoclax	Docetaxel	1011-1007	BCL2;BCL2L1;BCL2L2	NA	Navitoclax-Docetaxel (BCL2;BCL2L1;BCL2L2-NA)	0
Bone	1007	1011	HOS	2.5	SA-L	0.092889	0.0871095	1.22706	5.57089	0.903529	0.199217	6.79796	Navitoclax	Docetaxel	1011-1007	BCL2;BCL2L1;BCL2L2	NA	Navitoclax-Docetaxel (BCL2;BCL2L1;BCL2L2-NA)	0
Bone	1007	1011	HuO-3N1	0.625	SA-L	0.404898	0.137355	1.97957	8.14632	0.928536	0.583987	10.1259	Navitoclax	Docetaxel	1011-1007	BCL2;BCL2L1;BCL2L2	NA	Navitoclax-Docetaxel (BCL2;BCL2L1;BCL2L2-NA)	0
Bone	1007	1011	HuO9	2.5	Bliss	0.175974	0.0922264	1.42414	6.97925	0.620889	0.431963	8.40339	Navitoclax	Docetaxel	1011-1007	BCL2;BCL2L1;BCL2L2	NA	Navitoclax-Docetaxel (BCL2;BCL2L1;BCL2L2-NA)	1
Bone	1007	1011	MG-63	2.5	SA-L	0.0810293	0.144305	2.16689	4.8039	0.925224	0.243545	6.97079	Navitoclax	Docetaxel	1011-1007	BCL2;BCL2L1;BCL2L2	NA	Navitoclax-Docetaxel (BCL2;BCL2L1;BCL2L2-NA)	0
Bone	1007	1011	MHH-ES-1	2.5	SA-L	0.133897	0.0653549	1.10994	5.85995	0.769914	0.257681	6.9699	Navitoclax	Docetaxel	1011-1007	BCL2;BCL2L1;BCL2L2	NA	Navitoclax-Docetaxel (BCL2;BCL2L1;BCL2L2-NA)	0
Bone	1007	1011	NOS-1	2.5	Synergy	0.262861	0.137192	3.0204	8.6983	0.554916	0.720925	11.7187	Navitoclax	Docetaxel	1011-1007	BCL2;BCL2L1;BCL2L2	NA	Navitoclax-Docetaxel (BCL2;BCL2L1;BCL2L2-NA)	1
Bone	1007	1011	NY	2.5	SA-L	0.231924	0.0538334	0.775248	6.25179	0.889791	0.321151	7.02703	Navitoclax	Docetaxel	1011-1007	BCL2;BCL2L1;BCL2L2	NA	Navitoclax-Docetaxel (BCL2;BCL2L1;BCL2L2-NA)	0
Bone	1007	1011	RH-1	2.5	SA-L	0.0222221	0.00522978	0.264887	5.30551	0.513965	0.0534121	5.5704	Navitoclax	Docetaxel	1011-1007	BCL2;BCL2L1;BCL2L2	NA	Navitoclax-Docetaxel (BCL2;BCL2L1;BCL2L2-NA)	0
Bone	1007	1011	SJSA-1	2.5	SA-L	0.27405	0.144614	2.03799	6.10758	0.970023	0.431602	8.14557	Navitoclax	Docetaxel	1011-1007	BCL2;BCL2L1;BCL2L2	NA	Navitoclax-Docetaxel (BCL2;BCL2L1;BCL2L2-NA)	0
Bone	1007	1011	SK-ES-1	2.5	Bliss	0.0311572	0.0430332	1.75316	4.26062	0.463048	0.160222	6.01378	Navitoclax	Docetaxel	1011-1007	BCL2;BCL2L1;BCL2L2	NA	Navitoclax-Docetaxel (BCL2;BCL2L1;BCL2L2-NA)	1
Bone	1007	1011	Saos-2	2.5	Synergy	0.275974	0.216333	2.86858	7.56649	0.76817	0.640883	10.4351	Navitoclax	Docetaxel	1011-1007	BCL2;BCL2L1;BCL2L2	NA	Navitoclax-Docetaxel (BCL2;BCL2L1;BCL2L2-NA)	1
Bone	1007	1011	TC-71	0.625	SA-L	0.0371145	0.0381916	1.11227	4.93968	0.656759	0.114663	6.05195	Navitoclax	Docetaxel	1011-1007	BCL2;BCL2L1;BCL2L2	NA	Navitoclax-Docetaxel (BCL2;BCL2L1;BCL2L2-NA)	0
Bone	1007	1011	U-2-OS	2.5	Bliss	0.355831	0.194918	2.88265	7.8708	0.865168	0.636237	10.7535	Navitoclax	Docetaxel	1011-1007	BCL2;BCL2L1;BCL2L2	NA	Navitoclax-Docetaxel (BCL2;BCL2L1;BCL2L2-NA)	1
Bone	1011	1372	A673	0.01	Bliss	0.529905	0.0911396	0.870908	9.7353	0.89301	0.695451	10.6062	Trametinib	Navitoclax	1372-1011	MAP2K1;MAP2K2	BCL2;BCL2L1;BCL2L2	Trametinib-Navitoclax (MAP2K1;MAP2K2-BCL2;BCL2L1;BCL2L2)	0
Bone	1011	1372	CADO-ES1	0.1	IDA	0.214188	0.00990344	0.0629353	7.6979	0.939419	0.238542	7.76084	Trametinib	Navitoclax	1372-1011	MAP2K1;MAP2K2	BCL2;BCL2L1;BCL2L2	Trametinib-Navitoclax (MAP2K1;MAP2K2-BCL2;BCL2L1;BCL2L2)	1
Bone	1011	1372	CAL-72	0.01	IDA	0.725144	0.124382	2.51767	11.738	0.913243	0.930229	14.2557	Trametinib	Navitoclax	1372-1011	MAP2K1;MAP2K2	BCL2;BCL2L1;BCL2L2	Trametinib-Navitoclax (MAP2K1;MAP2K2-BCL2;BCL2L1;BCL2L2)	0
Bone	1011	1372	CAL-78	0.1	IDA	0.90002	-0.0291264	-0.893416	14.7089	0.961771	0.90551	13.8155	Trametinib	Navitoclax	1372-1011	MAP2K1;MAP2K2	BCL2;BCL2L1;BCL2L2	Trametinib-Navitoclax (MAP2K1;MAP2K2-BCL2;BCL2L1;BCL2L2)	0
Bone	1011	1372	CHSA8926	0.1	IDA	0.635654	-0.0251719	-0.638469	13.7221	0.797677	0.765325	13.0837	Trametinib	Navitoclax	1372-1011	MAP2K1;MAP2K2	BCL2;BCL2L1;BCL2L2	Trametinib-Navitoclax (MAP2K1;MAP2K2-BCL2;BCL2L1;BCL2L2)	0
Bone	1011	1372	CS1	0.01	Synergy	0.447479	0.283696	3.61531	8.85398	0.921083	0.793821	12.4693	Trametinib	Navitoclax	1372-1011	MAP2K1;MAP2K2	BCL2;BCL2L1;BCL2L2	Trametinib-Navitoclax (MAP2K1;MAP2K2-BCL2;BCL2L1;BCL2L2)	1
Bone	1011	1372	ES1	0.01	IDA	0.794764	0.0591248	0.929696	11.8611	0.963172	0.886537	12.7908	Trametinib	Navitoclax	1372-1011	MAP2K1;MAP2K2	BCL2;BCL2L1;BCL2L2	Trametinib-Navitoclax (MAP2K1;MAP2K2-BCL2;BCL2L1;BCL2L2)	0
Bone	1011	1372	ES4	0.1	IDA	0.692296	0.0709352	1.51352	12.5798	0.930124	0.82057	14.0933	Trametinib	Navitoclax	1372-1011	MAP2K1;MAP2K2	BCL2;BCL2L1;BCL2L2	Trametinib-Navitoclax (MAP2K1;MAP2K2-BCL2;BCL2L1;BCL2L2)	0
Bone	1011	1372	ES6	0.01	IDA	0.742995	0.0806399	2.36816	14.0198	0.943072	0.873353	16.3879	Trametinib	Navitoclax	1372-1011	MAP2K1;MAP2K2	BCL2;BCL2L1;BCL2L2	Trametinib-Navitoclax (MAP2K1;MAP2K2-BCL2;BCL2L1;BCL2L2)	0
Bone	1011	1372	ES7	0.01	IDA	0.260327	0.0246053	0.214003	7.36972	0.944899	0.301548	7.58373	Trametinib	Navitoclax	1372-1011	MAP2K1;MAP2K2	BCL2;BCL2L1;BCL2L2	Trametinib-Navitoclax (MAP2K1;MAP2K2-BCL2;BCL2L1;BCL2L2)	1
Bone	1011	1372	ES8	0.01	IDA	0.862577	0.0114857	0.217953	12.1439	0.945459	0.924484	12.3618	Trametinib	Navitoclax	1372-1011	MAP2K1;MAP2K2	BCL2;BCL2L1;BCL2L2	Trametinib-Navitoclax (MAP2K1;MAP2K2-BCL2;BCL2L1;BCL2L2)	0
Bone	1011	1372	EW-1	0.01	IDA	0.666081	-0.0399656	-0.451703	11.1422	0.903726	0.692815	10.6905	Trametinib	Navitoclax	1372-1011	MAP2K1;MAP2K2	BCL2;BCL2L1;BCL2L2	Trametinib-Navitoclax (MAP2K1;MAP2K2-BCL2;BCL2L1;BCL2L2)	0
Bone	1011	1372	EW-11	0.1	IDA	0.277191	0.108515	1.30288	6.6706	0.959279	0.402079	7.97348	Trametinib	Navitoclax	1372-1011	MAP2K1;MAP2K2	BCL2;BCL2L1;BCL2L2	Trametinib-Navitoclax (MAP2K1;MAP2K2-BCL2;BCL2L1;BCL2L2)	1
Bone	1011	1372	EW-13	0.01	IDA	0.284175	0.00955769	0.270536	7.01722	0.962488	0.306531	7.28775	Trametinib	Navitoclax	1372-1011	MAP2K1;MAP2K2	BCL2;BCL2L1;BCL2L2	Trametinib-Navitoclax (MAP2K1;MAP2K2-BCL2;BCL2L1;BCL2L2)	1
Bone	1011	1372	EW-16	0.01	Bliss	0.765448	0.0192294	0.512205	13.8893	0.893886	0.877827	14.4015	Trametinib	Navitoclax	1372-1011	MAP2K1;MAP2K2	BCL2;BCL2L1;BCL2L2	Trametinib-Navitoclax (MAP2K1;MAP2K2-BCL2;BCL2L1;BCL2L2)	0
Bone	1011	1372	EW-18	0.01	IDA	0.0618921	0.0512461	1.53893	2.70682	0.983486	0.115038	4.24575	Trametinib	Navitoclax	1372-1011	MAP2K1;MAP2K2	BCL2;BCL2L1;BCL2L2	Trametinib-Navitoclax (MAP2K1;MAP2K2-BCL2;BCL2L1;BCL2L2)	1
Bone	1011	1372	EW-22	0.01	IDA	0.25518	0.0112682	0.115013	7.09277	0.942413	0.28273	7.20778	Trametinib	Navitoclax	1372-1011	MAP2K1;MAP2K2	BCL2;BCL2L1;BCL2L2	Trametinib-Navitoclax (MAP2K1;MAP2K2-BCL2;BCL2L1;BCL2L2)	1
Bone	1011	1372	EW-24	0.01	sub-HSA	0.55676	-0.105977	-1.20707	9.84174	0.965999	0.466649	8.63468	Trametinib	Navitoclax	1372-1011	MAP2K1;MAP2K2	BCL2;BCL2L1;BCL2L2	Trametinib-Navitoclax (MAP2K1;MAP2K2-BCL2;BCL2L1;BCL2L2)	0
Bone	1011	1372	EW-3	0.01	IDA	0.166615	0.0156685	0.213224	6.03005	0.941132	0.193686	6.24328	Trametinib	Navitoclax	1372-1011	MAP2K1;MAP2K2	BCL2;BCL2L1;BCL2L2	Trametinib-Navitoclax (MAP2K1;MAP2K2-BCL2;BCL2L1;BCL2L2)	1
Bone	1011	1372	EW-7	0.1	IDA	0.281004	0.0868182	0.776899	7.3738	0.943465	0.389863	8.1507	Trametinib	Navitoclax	1372-1011	MAP2K1;MAP2K2	BCL2;BCL2L1;BCL2L2	Trametinib-Navitoclax (MAP2K1;MAP2K2-BCL2;BCL2L1;BCL2L2)	1
Bone	1011	1372	G-292-Clone-A141B1	0.01	sub-HSA	0.607454	-0.116649	-1.21242	10.1731	0.989315	0.496106	8.96064	Trametinib	Navitoclax	1372-1011	MAP2K1;MAP2K2	BCL2;BCL2L1;BCL2L2	Trametinib-Navitoclax (MAP2K1;MAP2K2-BCL2;BCL2L1;BCL2L2)	0
Bone	1011	1372	H-EMC-SS	0.1	Synergy	0.320683	0.325374	10.1169	8.19372	0.711629	0.907857	18.3106	Trametinib	Navitoclax	1372-1011	MAP2K1;MAP2K2	BCL2;BCL2L1;BCL2L2	Trametinib-Navitoclax (MAP2K1;MAP2K2-BCL2;BCL2L1;BCL2L2)	1
Bone	1011	1372	HOS	0.01	IDA	0.885782	-0.0061459	-0.13614	12.914	0.9605	0.915811	12.7779	Trametinib	Navitoclax	1372-1011	MAP2K1;MAP2K2	BCL2;BCL2L1;BCL2L2	Trametinib-Navitoclax (MAP2K1;MAP2K2-BCL2;BCL2L1;BCL2L2)	0
Bone	1011	1372	HuO-3N1	0.1	IDA	0.888242	0.0144784	0.60754	16.448	0.982459	0.918838	17.0556	Trametinib	Navitoclax	1372-1011	MAP2K1;MAP2K2	BCL2;BCL2L1;BCL2L2	Trametinib-Navitoclax (MAP2K1;MAP2K2-BCL2;BCL2L1;BCL2L2)	0
Bone	1011	1372	HuO9	0.1	IDA	0.32843	0.0620649	0.630527	7.81743	0.893605	0.436988	8.44795	Trametinib	Navitoclax	1372-1011	MAP2K1;MAP2K2	BCL2;BCL2L1;BCL2L2	Trametinib-Navitoclax (MAP2K1;MAP2K2-BCL2;BCL2L1;BCL2L2)	1
Bone	1011	1372	MG-63	0.01	IDA	0.810656	0.0124837	0.324325	13.1091	0.892338	0.922453	13.4335	Trametinib	Navitoclax	1372-1011	MAP2K1;MAP2K2	BCL2;BCL2L1;BCL2L2	Trametinib-Navitoclax (MAP2K1;MAP2K2-BCL2;BCL2L1;BCL2L2)	0
Bone	1011	1372	MHH-ES-1	0.01	IDA	0.788886	-0.0273841	-0.47421	12.2949	0.937972	0.811894	11.8207	Trametinib	Navitoclax	1372-1011	MAP2K1;MAP2K2	BCL2;BCL2L1;BCL2L2	Trametinib-Navitoclax (MAP2K1;MAP2K2-BCL2;BCL2L1;BCL2L2)	0
Bone	1011	1372	NOS-1	0.1	Bliss	0.297391	0.130125	1.97749	7.71279	0.763488	0.559951	9.69028	Trametinib	Navitoclax	1372-1011	MAP2K1;MAP2K2	BCL2;BCL2L1;BCL2L2	Trametinib-Navitoclax (MAP2K1;MAP2K2-BCL2;BCL2L1;BCL2L2)	1
Bone	1011	1372	NY	0.01	IDA	0.877781	-0.00381802	-0.123412	15.0621	0.965807	0.904905	14.9386	Trametinib	Navitoclax	1372-1011	MAP2K1;MAP2K2	BCL2;BCL2L1;BCL2L2	Trametinib-Navitoclax (MAP2K1;MAP2K2-BCL2;BCL2L1;BCL2L2)	0
Bone	1011	1372	RH-1	0.1	sub-HSA	0.28434	-0.073937	-0.489115	8.02663	0.927305	0.226897	7.53751	Trametinib	Navitoclax	1372-1011	MAP2K1;MAP2K2	BCL2;BCL2L1;BCL2L2	Trametinib-Navitoclax (MAP2K1;MAP2K2-BCL2;BCL2L1;BCL2L2)	0
Bone	1011	1372	SJSA-1	0.1	IDA	0.674119	0.0280963	1.41429	15.5102	0.756857	0.927804	16.9245	Trametinib	Navitoclax	1372-1011	MAP2K1;MAP2K2	BCL2;BCL2L1;BCL2L2	Trametinib-Navitoclax (MAP2K1;MAP2K2-BCL2;BCL2L1;BCL2L2)	0
Bone	1011	1372	SK-ES-1	0.01	IDA	0.257414	-0.00445883	-0.0427815	7.17075	0.967545	0.261441	7.12797	Trametinib	Navitoclax	1372-1011	MAP2K1;MAP2K2	BCL2;BCL2L1;BCL2L2	Trametinib-Navitoclax (MAP2K1;MAP2K2-BCL2;BCL2L1;BCL2L2)	1
Bone	1011	1372	Saos-2	0.1	IDA	0.681905	0.0928501	1.39707	11.3639	0.944553	0.820235	12.761	Trametinib	Navitoclax	1372-1011	MAP2K1;MAP2K2	BCL2;BCL2L1;BCL2L2	Trametinib-Navitoclax (MAP2K1;MAP2K2-BCL2;BCL2L1;BCL2L2)	0
Bone	1011	1372	TC-71	0.01	sub-HSA	0.507396	-0.160458	-1.04196	9.36799	0.900532	0.385259	8.32603	Trametinib	Navitoclax	1372-1011	MAP2K1;MAP2K2	BCL2;BCL2L1;BCL2L2	Trametinib-Navitoclax (MAP2K1;MAP2K2-BCL2;BCL2L1;BCL2L2)	0
Bone	1011	1372	U-2-OS	0.1	Synergy	0.144301	0.380606	10.2473	5.56226	0.582161	0.901493	15.8095	Trametinib	Navitoclax	1372-1011	MAP2K1;MAP2K2	BCL2;BCL2L1;BCL2L2	Trametinib-Navitoclax (MAP2K1;MAP2K2-BCL2;BCL2L1;BCL2L2)	1
Bone	1011	1558	A673	2.5	IDA	0.574313	0.0623461	0.59304	10.0132	0.915462	0.695451	10.6062	Lapatinib	Navitoclax	1558-1011	EGFR;ERBB2	BCL2;BCL2L1;BCL2L2	Lapatinib-Navitoclax (EGFR;ERBB2-BCL2;BCL2L1;BCL2L2)	0
Bone	1011	1558	CADO-ES1	2.5	IDA	0.058144	0.169425	1.6806	6.08024	0.953999	0.238542	7.76084	Lapatinib	Navitoclax	1558-1011	EGFR;ERBB2	BCL2;BCL2L1;BCL2L2	Lapatinib-Navitoclax (EGFR;ERBB2-BCL2;BCL2L1;BCL2L2)	1
Bone	1011	1558	CAL-72	2.5	IDA	0.826526	-0.0015707	-0.056032	14.3117	0.88683	0.930229	14.2557	Lapatinib	Navitoclax	1558-1011	EGFR;ERBB2	BCL2;BCL2L1;BCL2L2	Lapatinib-Navitoclax (EGFR;ERBB2-BCL2;BCL2L1;BCL2L2)	0
Bone	1011	1558	CAL-78	2.5	IDA	0.869586	-0.0277533	-0.878159	14.6936	0.929678	0.90551	13.8155	Lapatinib	Navitoclax	1558-1011	EGFR;ERBB2	BCL2;BCL2L1;BCL2L2	Lapatinib-Navitoclax (EGFR;ERBB2-BCL2;BCL2L1;BCL2L2)	0
Bone	1011	1558	CHSA8926	0.625	IDA	0.749876	-0.0311217	-0.672326	13.756	0.939148	0.765325	13.0837	Lapatinib	Navitoclax	1558-1011	EGFR;ERBB2	BCL2;BCL2L1;BCL2L2	Lapatinib-Navitoclax (EGFR;ERBB2-BCL2;BCL2L1;BCL2L2)	0
Bone	1011	1558	CS1	2.5	Synergy	0.406263	0.283269	3.80215	8.66714	0.868625	0.793821	12.4693	Lapatinib	Navitoclax	1558-1011	EGFR;ERBB2	BCL2;BCL2L1;BCL2L2	Lapatinib-Navitoclax (EGFR;ERBB2-BCL2;BCL2L1;BCL2L2)	1
Bone	1011	1558	ES1	2.5	Synergy	0.380659	0.263193	3.61261	9.17818	0.726255	0.886537	12.7908	Lapatinib	Navitoclax	1558-1011	EGFR;ERBB2	BCL2;BCL2L1;BCL2L2	Lapatinib-Navitoclax (EGFR;ERBB2-BCL2;BCL2L1;BCL2L2)	1
Bone	1011	1558	ES4	2.5	Bliss	0.576352	0.0985711	2.24292	11.8504	0.822505	0.82057	14.0933	Lapatinib	Navitoclax	1558-1011	EGFR;ERBB2	BCL2;BCL2L1;BCL2L2	Lapatinib-Navitoclax (EGFR;ERBB2-BCL2;BCL2L1;BCL2L2)	0
Bone	1011	1558	ES6	2.5	Bliss	0.694565	0.104509	2.99593	13.392	0.91495	0.873353	16.3879	Lapatinib	Navitoclax	1558-1011	EGFR;ERBB2	BCL2;BCL2L1;BCL2L2	Lapatinib-Navitoclax (EGFR;ERBB2-BCL2;BCL2L1;BCL2L2)	0
Bone	1011	1558	ES7	2.5	Synergy	0.046465	0.171745	3.10132	4.4824	0.723633	0.301548	7.58373	Lapatinib	Navitoclax	1558-1011	EGFR;ERBB2	BCL2;BCL2L1;BCL2L2	Lapatinib-Navitoclax (EGFR;ERBB2-BCL2;BCL2L1;BCL2L2)	1
Bone	1011	1558	ES8	2.5	IDA	0.761267	0.0613375	0.974472	11.3873	0.889798	0.924484	12.3618	Lapatinib	Navitoclax	1558-1011	EGFR;ERBB2	BCL2;BCL2L1;BCL2L2	Lapatinib-Navitoclax (EGFR;ERBB2-BCL2;BCL2L1;BCL2L2)	0
Bone	1011	1558	EW-1	2.5	Synergy	0.280707	0.293948	3.08378	7.60672	0.829448	0.692815	10.6905	Lapatinib	Navitoclax	1558-1011	EGFR;ERBB2	BCL2;BCL2L1;BCL2L2	Lapatinib-Navitoclax (EGFR;ERBB2-BCL2;BCL2L1;BCL2L2)	1
Bone	1011	1558	EW-11	2.5	IDA	0.290141	0.0899143	1.08027	6.89321	0.945224	0.402079	7.97348	Lapatinib	Navitoclax	1558-1011	EGFR;ERBB2	BCL2;BCL2L1;BCL2L2	Lapatinib-Navitoclax (EGFR;ERBB2-BCL2;BCL2L1;BCL2L2)	1
Bone	1011	1558	EW-13	2.5	IDA	0.258854	0.0362762	0.466077	6.82168	0.968	0.306531	7.28775	Lapatinib	Navitoclax	1558-1011	EGFR;ERBB2	BCL2;BCL2L1;BCL2L2	Lapatinib-Navitoclax (EGFR;ERBB2-BCL2;BCL2L1;BCL2L2)	1
Bone	1011	1558	EW-16	2.5	Synergy	0.483737	0.232089	4.36816	10.0334	0.815452	0.877827	14.4015	Lapatinib	Navitoclax	1558-1011	EGFR;ERBB2	BCL2;BCL2L1;BCL2L2	Lapatinib-Navitoclax (EGFR;ERBB2-BCL2;BCL2L1;BCL2L2)	1
Bone	1011	1558	EW-18	0.625	IDA	0.0822001	0.0328346	0.868021	3.37773	0.999972	0.115038	4.24575	Lapatinib	Navitoclax	1558-1011	EGFR;ERBB2	BCL2;BCL2L1;BCL2L2	Lapatinib-Navitoclax (EGFR;ERBB2-BCL2;BCL2L1;BCL2L2)	1
Bone	1011	1558	EW-22	2.5	IDA	0.219232	0.0546538	0.574262	6.63352	0.968719	0.28273	7.20778	Lapatinib	Navitoclax	1558-1011	EGFR;ERBB2	BCL2;BCL2L1;BCL2L2	Lapatinib-Navitoclax (EGFR;ERBB2-BCL2;BCL2L1;BCL2L2)	1
Bone	1011	1558	EW-24	2.5	IDA	0.344519	0.0910641	1.10065	7.53402	0.933429	0.466649	8.63468	Lapatinib	Navitoclax	1558-1011	EGFR;ERBB2	BCL2;BCL2L1;BCL2L2	Lapatinib-Navitoclax (EGFR;ERBB2-BCL2;BCL2L1;BCL2L2)	1
Bone	1011	1558	EW-3	2.5	IDA	0.119854	0.0673531	1.02216	5.22112	0.96655	0.193686	6.24328	Lapatinib	Navitoclax	1558-1011	EGFR;ERBB2	BCL2;BCL2L1;BCL2L2	Lapatinib-Navitoclax (EGFR;ERBB2-BCL2;BCL2L1;BCL2L2)	1
Bone	1011	1558	EW-7	2.5	Synergy	0.0821038	0.232825	3.28287	4.86783	0.807795	0.389863	8.1507	Lapatinib	Navitoclax	1558-1011	EGFR;ERBB2	BCL2;BCL2L1;BCL2L2	Lapatinib-Navitoclax (EGFR;ERBB2-BCL2;BCL2L1;BCL2L2)	1
Bone	1011	1558	G-292-Clone-A141B1	2.5	IDA	0.465083	-0.00336494	-0.036546	8.99718	0.930684	0.496106	8.96064	Lapatinib	Navitoclax	1558-1011	EGFR;ERBB2	BCL2;BCL2L1;BCL2L2	Lapatinib-Navitoclax (EGFR;ERBB2-BCL2;BCL2L1;BCL2L2)	1
Bone	1011	1558	H-EMC-SS	2.5	Bliss	0.806609	0.0129539	0.653867	17.6567	0.902745	0.907857	18.3106	Lapatinib	Navitoclax	1558-1011	EGFR;ERBB2	BCL2;BCL2L1;BCL2L2	Lapatinib-Navitoclax (EGFR;ERBB2-BCL2;BCL2L1;BCL2L2)	0
Bone	1011	1558	HOS	0.625	IDA	0.881638	-0.0215056	-0.541526	13.3194	0.939202	0.915811	12.7779	Lapatinib	Navitoclax	1558-1011	EGFR;ERBB2	BCL2;BCL2L1;BCL2L2	Lapatinib-Navitoclax (EGFR;ERBB2-BCL2;BCL2L1;BCL2L2)	0
Bone	1011	1558	HuO-3N1	2.5	IDA	0.85302	0.0419732	1.57319	15.4824	0.974049	0.918838	17.0556	Lapatinib	Navitoclax	1558-1011	EGFR;ERBB2	BCL2;BCL2L1;BCL2L2	Lapatinib-Navitoclax (EGFR;ERBB2-BCL2;BCL2L1;BCL2L2)	0
Bone	1011	1558	HuO9	2.5	IDA	0.359901	0.0300224	0.301007	8.14695	0.892298	0.436988	8.44795	Lapatinib	Navitoclax	1558-1011	EGFR;ERBB2	BCL2;BCL2L1;BCL2L2	Lapatinib-Navitoclax (EGFR;ERBB2-BCL2;BCL2L1;BCL2L2)	1
Bone	1011	1558	MG-63	2.5	Bliss	0.764813	0.0814856	1.54793	11.8855	0.917444	0.922453	13.4335	Lapatinib	Navitoclax	1558-1011	EGFR;ERBB2	BCL2;BCL2L1;BCL2L2	Lapatinib-Navitoclax (EGFR;ERBB2-BCL2;BCL2L1;BCL2L2)	0
Bone	1011	1558	MHH-ES-1	2.5	Bliss	0.592052	0.117933	1.27528	10.5454	0.875308	0.811894	11.8207	Lapatinib	Navitoclax	1558-1011	EGFR;ERBB2	BCL2;BCL2L1;BCL2L2	Lapatinib-Navitoclax (EGFR;ERBB2-BCL2;BCL2L1;BCL2L2)	0
Bone	1011	1558	NOS-1	2.5	Synergy	0.22621	0.226675	3.40026	6.29001	0.808794	0.559951	9.69028	Lapatinib	Navitoclax	1558-1011	EGFR;ERBB2	BCL2;BCL2L1;BCL2L2	Lapatinib-Navitoclax (EGFR;ERBB2-BCL2;BCL2L1;BCL2L2)	1
Bone	1011	1558	NY	2.5	IDA	0.786449	0.0532456	1.41718	13.5215	0.927937	0.904905	14.9386	Lapatinib	Navitoclax	1558-1011	EGFR;ERBB2	BCL2;BCL2L1;BCL2L2	Lapatinib-Navitoclax (EGFR;ERBB2-BCL2;BCL2L1;BCL2L2)	0
Bone	1011	1558	RH-1	0.625	sub-HSA	0.337113	-0.1245	-0.774858	8.31237	0.937046	0.226897	7.53751	Lapatinib	Navitoclax	1558-1011	EGFR;ERBB2	BCL2;BCL2L1;BCL2L2	Lapatinib-Navitoclax (EGFR;ERBB2-BCL2;BCL2L1;BCL2L2)	0
Bone	1011	1558	SJSA-1	2.5	IDA	0.836341	0.00589603	0.289149	16.6353	0.907774	0.927804	16.9245	Lapatinib	Navitoclax	1558-1011	EGFR;ERBB2	BCL2;BCL2L1;BCL2L2	Lapatinib-Navitoclax (EGFR;ERBB2-BCL2;BCL2L1;BCL2L2)	0
Bone	1011	1558	SK-ES-1	2.5	Synergy	0.0462913	0.160504	3.13573	3.99223	0.790983	0.261441	7.12797	Lapatinib	Navitoclax	1558-1011	EGFR;ERBB2	BCL2;BCL2L1;BCL2L2	Lapatinib-Navitoclax (EGFR;ERBB2-BCL2;BCL2L1;BCL2L2)	1
Bone	1011	1558	Saos-2	2.5	IDA	0.752769	0.0231138	0.390712	12.3703	0.945927	0.820235	12.761	Lapatinib	Navitoclax	1558-1011	EGFR;ERBB2	BCL2;BCL2L1;BCL2L2	Lapatinib-Navitoclax (EGFR;ERBB2-BCL2;BCL2L1;BCL2L2)	0
Bone	1011	1558	TC-71	2.5	IDA	0.327406	0.0439897	0.285104	8.04092	0.964015	0.385259	8.32603	Lapatinib	Navitoclax	1558-1011	EGFR;ERBB2	BCL2;BCL2L1;BCL2L2	Lapatinib-Navitoclax (EGFR;ERBB2-BCL2;BCL2L1;BCL2L2)	1
Bone	1011	1558	U-2-OS	2.5	Bliss	0.802545	0.0171011	0.424279	15.3853	0.909292	0.901493	15.8095	Lapatinib	Navitoclax	1558-1011	EGFR;ERBB2	BCL2;BCL2L1;BCL2L2	Lapatinib-Navitoclax (EGFR;ERBB2-BCL2;BCL2L1;BCL2L2)	0
Bone	1011	1561	A673	1	Synergy	0.316967	0.240282	2.43082	8.17538	0.801277	0.695451	10.6062	Taselisib	Navitoclax	1561-1011	PIK3CA;PIK3CD;PIK3CG	BCL2;BCL2L1;BCL2L2	Taselisib-Navitoclax (PIK3CA;PIK3CD;PIK3CG-BCL2;BCL2L1;BCL2L2)	1
Bone	1011	1561	CADO-ES1	1	sub-HSA	0.38467	-0.146127	-0.737626	8.49846	1	0.238542	7.76084	Taselisib	Navitoclax	1561-1011	PIK3CA;PIK3CD;PIK3CG	BCL2;BCL2L1;BCL2L2	Taselisib-Navitoclax (PIK3CA;PIK3CD;PIK3CG-BCL2;BCL2L1;BCL2L2)	0
Bone	1011	1561	CAL-72	1	IDA	0.843023	-0.0161119	-0.649504	14.9052	0.888933	0.930229	14.2557	Taselisib	Navitoclax	1561-1011	PIK3CA;PIK3CD;PIK3CG	BCL2;BCL2L1;BCL2L2	Taselisib-Navitoclax (PIK3CA;PIK3CD;PIK3CG-BCL2;BCL2L1;BCL2L2)	0
Bone	1011	1561	CAL-78	1	IDA	0.772489	-0.0342334	-1.34874	15.1642	0.815292	0.90551	13.8155	Taselisib	Navitoclax	1561-1011	PIK3CA;PIK3CD;PIK3CG	BCL2;BCL2L1;BCL2L2	Taselisib-Navitoclax (PIK3CA;PIK3CD;PIK3CG-BCL2;BCL2L1;BCL2L2)	0
Bone	1011	1561	CHSA8926	1	Synergy	0.210407	0.212655	5.76564	7.31803	0.552788	0.765325	13.0837	Taselisib	Navitoclax	1561-1011	PIK3CA;PIK3CD;PIK3CG	BCL2;BCL2L1;BCL2L2	Taselisib-Navitoclax (PIK3CA;PIK3CD;PIK3CG-BCL2;BCL2L1;BCL2L2)	1
Bone	1011	1561	CS1	1	Bliss	0.51908	0.127693	2.021	10.4483	0.814759	0.793821	12.4693	Taselisib	Navitoclax	1561-1011	PIK3CA;PIK3CD;PIK3CG	BCL2;BCL2L1;BCL2L2	Taselisib-Navitoclax (PIK3CA;PIK3CD;PIK3CG-BCL2;BCL2L1;BCL2L2)	0
Bone	1011	1561	ES1	0.1	Bliss	0.576744	0.0486869	1.02555	11.7652	0.705476	0.886537	12.7908	Taselisib	Navitoclax	1561-1011	PIK3CA;PIK3CD;PIK3CG	BCL2;BCL2L1;BCL2L2	Taselisib-Navitoclax (PIK3CA;PIK3CD;PIK3CG-BCL2;BCL2L1;BCL2L2)	0
Bone	1011	1561	ES4	1	Synergy	0.373065	0.241318	5.11655	8.97676	0.748727	0.82057	14.0933	Taselisib	Navitoclax	1561-1011	PIK3CA;PIK3CD;PIK3CG	BCL2;BCL2L1;BCL2L2	Taselisib-Navitoclax (PIK3CA;PIK3CD;PIK3CG-BCL2;BCL2L1;BCL2L2)	1
Bone	1011	1561	ES6	1	Bliss	0.511589	0.0914125	3.36693	13.021	0.690444	0.873353	16.3879	Taselisib	Navitoclax	1561-1011	PIK3CA;PIK3CD;PIK3CG	BCL2;BCL2L1;BCL2L2	Taselisib-Navitoclax (PIK3CA;PIK3CD;PIK3CG-BCL2;BCL2L1;BCL2L2)	0
Bone	1011	1561	ES7	1	Bliss	0.082863	0.0948238	1.63587	5.94786	0.58925	0.301548	7.58373	Taselisib	Navitoclax	1561-1011	PIK3CA;PIK3CD;PIK3CG	BCL2;BCL2L1;BCL2L2	Taselisib-Navitoclax (PIK3CA;PIK3CD;PIK3CG-BCL2;BCL2L1;BCL2L2)	1
Bone	1011	1561	ES8	1	Synergy	0.262529	0.235683	3.43081	8.931	0.538908	0.924484	12.3618	Taselisib	Navitoclax	1561-1011	PIK3CA;PIK3CD;PIK3CG	BCL2;BCL2L1;BCL2L2	Taselisib-Navitoclax (PIK3CA;PIK3CD;PIK3CG-BCL2;BCL2L1;BCL2L2)	1
Bone	1011	1561	EW-1	1	Synergy	0.0884839	0.218318	4.5744	6.1161	0.442834	0.692815	10.6905	Taselisib	Navitoclax	1561-1011	PIK3CA;PIK3CD;PIK3CG	BCL2;BCL2L1;BCL2L2	Taselisib-Navitoclax (PIK3CA;PIK3CD;PIK3CG-BCL2;BCL2L1;BCL2L2)	1
Bone	1011	1561	EW-11	1	Synergy	0.0709239	0.135856	3.7147	4.25878	0.514278	0.402079	7.97348	Taselisib	Navitoclax	1561-1011	PIK3CA;PIK3CD;PIK3CG	BCL2;BCL2L1;BCL2L2	Taselisib-Navitoclax (PIK3CA;PIK3CD;PIK3CG-BCL2;BCL2L1;BCL2L2)	1
Bone	1011	1561	EW-13	1	IDA	0.229975	0.0335306	0.376956	6.9108	0.868517	0.306531	7.28775	Taselisib	Navitoclax	1561-1011	PIK3CA;PIK3CD;PIK3CG	BCL2;BCL2L1;BCL2L2	Taselisib-Navitoclax (PIK3CA;PIK3CD;PIK3CG-BCL2;BCL2L1;BCL2L2)	1
Bone	1011	1561	EW-16	1	Bliss	0.503423	0.108657	2.78741	11.6141	0.697267	0.877827	14.4015	Taselisib	Navitoclax	1561-1011	PIK3CA;PIK3CD;PIK3CG	BCL2;BCL2L1;BCL2L2	Taselisib-Navitoclax (PIK3CA;PIK3CD;PIK3CG-BCL2;BCL2L1;BCL2L2)	0
Bone	1011	1561	EW-18	1	IDA	0.0439077	0.017239	0.8556	3.39015	0.531535	0.115038	4.24575	Taselisib	Navitoclax	1561-1011	PIK3CA;PIK3CD;PIK3CG	BCL2;BCL2L1;BCL2L2	Taselisib-Navitoclax (PIK3CA;PIK3CD;PIK3CG-BCL2;BCL2L1;BCL2L2)	1
Bone	1011	1561	EW-22	1	Bliss	0.0666445	0.0978924	2.14545	5.06233	0.581958	0.28273	7.20778	Taselisib	Navitoclax	1561-1011	PIK3CA;PIK3CD;PIK3CG	BCL2;BCL2L1;BCL2L2	Taselisib-Navitoclax (PIK3CA;PIK3CD;PIK3CG-BCL2;BCL2L1;BCL2L2)	1
Bone	1011	1561	EW-24	1	Synergy	0.127989	0.162162	3.32656	5.30811	0.621775	0.466649	8.63468	Taselisib	Navitoclax	1561-1011	PIK3CA;PIK3CD;PIK3CG	BCL2;BCL2L1;BCL2L2	Taselisib-Navitoclax (PIK3CA;PIK3CD;PIK3CG-BCL2;BCL2L1;BCL2L2)	1
Bone	1011	1561	EW-3	1	IDA	0.142332	0.0305534	0.456236	5.78704	0.892608	0.193686	6.24328	Taselisib	Navitoclax	1561-1011	PIK3CA;PIK3CD;PIK3CG	BCL2;BCL2L1;BCL2L2	Taselisib-Navitoclax (PIK3CA;PIK3CD;PIK3CG-BCL2;BCL2L1;BCL2L2)	1
Bone	1011	1561	EW-7	1	Synergy	0.00745096	0.0793568	5.52827	2.62242	0.222662	0.389863	8.1507	Taselisib	Navitoclax	1561-1011	PIK3CA;PIK3CD;PIK3CG	BCL2;BCL2L1;BCL2L2	Taselisib-Navitoclax (PIK3CA;PIK3CD;PIK3CG-BCL2;BCL2L1;BCL2L2)	1
Bone	1011	1561	G-292-Clone-A141B1	1	Synergy	0.110128	0.187558	3.73233	5.22831	0.600046	0.496106	8.96064	Taselisib	Navitoclax	1561-1011	PIK3CA;PIK3CD;PIK3CG	BCL2;BCL2L1;BCL2L2	Taselisib-Navitoclax (PIK3CA;PIK3CD;PIK3CG-BCL2;BCL2L1;BCL2L2)	1
Bone	1011	1561	H-EMC-SS	1	IDA	0.408626	0.133956	6.17313	12.1375	0.597652	0.907857	18.3106	Taselisib	Navitoclax	1561-1011	PIK3CA;PIK3CD;PIK3CG	BCL2;BCL2L1;BCL2L2	Taselisib-Navitoclax (PIK3CA;PIK3CD;PIK3CG-BCL2;BCL2L1;BCL2L2)	1
Bone	1011	1561	HOS	1	IDA	0.779844	-0.0231995	-0.690062	13.4679	0.826202	0.915811	12.7779	Taselisib	Navitoclax	1561-1011	PIK3CA;PIK3CD;PIK3CG	BCL2;BCL2L1;BCL2L2	Taselisib-Navitoclax (PIK3CA;PIK3CD;PIK3CG-BCL2;BCL2L1;BCL2L2)	0
Bone	1011	1561	HuO-3N1	1	IDA	0.639701	0.0431899	2.00947	15.0461	0.743212	0.918838	17.0556	Taselisib	Navitoclax	1561-1011	PIK3CA;PIK3CD;PIK3CG	BCL2;BCL2L1;BCL2L2	Taselisib-Navitoclax (PIK3CA;PIK3CD;PIK3CG-BCL2;BCL2L1;BCL2L2)	0
Bone	1011	1561	HuO9	1	Bliss	0.0921195	0.10689	2.43726	6.0107	0.455411	0.436988	8.44795	Taselisib	Navitoclax	1561-1011	PIK3CA;PIK3CD;PIK3CG	BCL2;BCL2L1;BCL2L2	Taselisib-Navitoclax (PIK3CA;PIK3CD;PIK3CG-BCL2;BCL2L1;BCL2L2)	1
Bone	1011	1561	MG-63	1	IDA	0.623392	0.000518419	0.0190986	13.4144	0.676361	0.922453	13.4335	Taselisib	Navitoclax	1561-1011	PIK3CA;PIK3CD;PIK3CG	BCL2;BCL2L1;BCL2L2	Taselisib-Navitoclax (PIK3CA;PIK3CD;PIK3CG-BCL2;BCL2L1;BCL2L2)	0
Bone	1011	1561	MHH-ES-1	1	Bliss	0.443167	0.123277	1.69417	10.1265	0.698909	0.811894	11.8207	Taselisib	Navitoclax	1561-1011	PIK3CA;PIK3CD;PIK3CG	BCL2;BCL2L1;BCL2L2	Taselisib-Navitoclax (PIK3CA;PIK3CD;PIK3CG-BCL2;BCL2L1;BCL2L2)	1
Bone	1011	1561	NOS-1	1	Bliss	0.250033	0.0466797	1.01308	8.67719	0.529891	0.559951	9.69028	Taselisib	Navitoclax	1561-1011	PIK3CA;PIK3CD;PIK3CG	BCL2;BCL2L1;BCL2L2	Taselisib-Navitoclax (PIK3CA;PIK3CD;PIK3CG-BCL2;BCL2L1;BCL2L2)	1
Bone	1011	1561	NY	0.1	IDA	0.877181	-0.00272563	-0.0875686	15.0262	0.966351	0.904905	14.9386	Taselisib	Navitoclax	1561-1011	PIK3CA;PIK3CD;PIK3CG	BCL2;BCL2L1;BCL2L2	Taselisib-Navitoclax (PIK3CA;PIK3CD;PIK3CG-BCL2;BCL2L1;BCL2L2)	0
Bone	1011	1561	RH-1	0.1	sub-HSA	0.395997	-0.178963	-1.04795	8.58546	0.956531	0.226897	7.53751	Taselisib	Navitoclax	1561-1011	PIK3CA;PIK3CD;PIK3CG	BCL2;BCL2L1;BCL2L2	Taselisib-Navitoclax (PIK3CA;PIK3CD;PIK3CG-BCL2;BCL2L1;BCL2L2)	0
Bone	1011	1561	SJSA-1	1	IDA	0.701245	0.0137353	0.744964	16.1795	0.770615	0.927804	16.9245	Taselisib	Navitoclax	1561-1011	PIK3CA;PIK3CD;PIK3CG	BCL2;BCL2L1;BCL2L2	Taselisib-Navitoclax (PIK3CA;PIK3CD;PIK3CG-BCL2;BCL2L1;BCL2L2)	0
Bone	1011	1561	SK-ES-1	1	Bliss	0.0556279	0.0730354	1.84161	5.28635	0.492132	0.261441	7.12797	Taselisib	Navitoclax	1561-1011	PIK3CA;PIK3CD;PIK3CG	BCL2;BCL2L1;BCL2L2	Taselisib-Navitoclax (PIK3CA;PIK3CD;PIK3CG-BCL2;BCL2L1;BCL2L2)	1
Bone	1011	1561	Saos-2	1	Bliss	0.399969	0.116052	2.38082	10.3802	0.629113	0.820235	12.761	Taselisib	Navitoclax	1561-1011	PIK3CA;PIK3CD;PIK3CG	BCL2;BCL2L1;BCL2L2	Taselisib-Navitoclax (PIK3CA;PIK3CD;PIK3CG-BCL2;BCL2L1;BCL2L2)	1
Bone	1011	1561	TC-71	1	IDA	0.403237	-0.135522	-1.14119	9.46722	0.694897	0.385259	8.32603	Taselisib	Navitoclax	1561-1011	PIK3CA;PIK3CD;PIK3CG	BCL2;BCL2L1;BCL2L2	Taselisib-Navitoclax (PIK3CA;PIK3CD;PIK3CG-BCL2;BCL2L1;BCL2L2)	1
Bone	1011	1561	U-2-OS	1	IDA	0.733385	-0.00917877	-0.444196	16.2537	0.803399	0.901493	15.8095	Taselisib	Navitoclax	1561-1011	PIK3CA;PIK3CD;PIK3CG	BCL2;BCL2L1;BCL2L2	Taselisib-Navitoclax (PIK3CA;PIK3CD;PIK3CG-BCL2;BCL2L1;BCL2L2)	0
Bone	1017	1372	A673	0.1	sub-HSA	0.447516	-0.0950963	-0.862432	9.12741	0.86666	0.406641	8.26497	Trametinib	Olaparib	1372-1017	MAP2K1;MAP2K2	PARP1;PARP2	Trametinib-Olaparib (MAP2K1;MAP2K2-PARP1;PARP2)	0
Bone	1017	1372	CADO-ES1	0.01	SA-L	0.385726	-6.71791e-05	-0.000302836	8.50443	0.99931	0.385925	8.50412	Trametinib	Olaparib	1372-1017	MAP2K1;MAP2K2	PARP1;PARP2	Trametinib-Olaparib (MAP2K1;MAP2K2-PARP1;PARP2)	0
Bone	1017	1372	CAL-72	0.1	Bliss	0.561278	0.0827717	1.05498	10.5577	0.821759	0.783746	11.6127	Trametinib	Olaparib	1372-1017	MAP2K1;MAP2K2	PARP1;PARP2	Trametinib-Olaparib (MAP2K1;MAP2K2-PARP1;PARP2)	0
Bone	1017	1372	CAL-78	0.01	sub-HSA	0.828556	-0.15743	-2.6505	13.8028	0.915531	0.733047	11.1523	Trametinib	Olaparib	1372-1017	MAP2K1;MAP2K2	PARP1;PARP2	Trametinib-Olaparib (MAP2K1;MAP2K2-PARP1;PARP2)	0
Bone	1017	1372	CHSA8926	0.1	SA-L	0.683714	-0.0085529	-0.21425	13.8326	0.852501	0.791976	13.6184	Trametinib	Olaparib	1372-1017	MAP2K1;MAP2K2	PARP1;PARP2	Trametinib-Olaparib (MAP2K1;MAP2K2-PARP1;PARP2)	0
Bone	1017	1372	CS1	0.1	SA-L	0.585991	-0.0547316	-1.02539	12.4025	0.742192	0.715798	11.3771	Trametinib	Olaparib	1372-1017	MAP2K1;MAP2K2	PARP1;PARP2	Trametinib-Olaparib (MAP2K1;MAP2K2-PARP1;PARP2)	0
Bone	1017	1372	ES1	0.01	sub-HSA	0.249609	-0.0529905	-0.576319	7.12337	0.940269	0.209109	6.54705	Trametinib	Olaparib	1372-1017	MAP2K1;MAP2K2	PARP1;PARP2	Trametinib-Olaparib (MAP2K1;MAP2K2-PARP1;PARP2)	0
Bone	1017	1372	ES4	0.01	SA-L	0.722732	-0.0773358	-1.4341	13.1573	0.931705	0.692704	11.7232	Trametinib	Olaparib	1372-1017	MAP2K1;MAP2K2	PARP1;PARP2	Trametinib-Olaparib (MAP2K1;MAP2K2-PARP1;PARP2)	0
Bone	1017	1372	ES6	0.1	SA-L	0.793095	-0.0151466	-0.50041	15.9664	0.921499	0.84422	15.466	Trametinib	Olaparib	1372-1017	MAP2K1;MAP2K2	PARP1;PARP2	Trametinib-Olaparib (MAP2K1;MAP2K2-PARP1;PARP2)	0
Bone	1017	1372	ES7	0.01	SA-L	0.371134	-0.00761366	-0.0566413	8.22391	0.959197	0.378984	8.16727	Trametinib	Olaparib	1372-1017	MAP2K1;MAP2K2	PARP1;PARP2	Trametinib-Olaparib (MAP2K1;MAP2K2-PARP1;PARP2)	0
Bone	1017	1372	ES8	0.01	SA-L	0.177094	-0.0254651	-0.254351	7.0985	0.907425	0.167098	6.84415	Trametinib	Olaparib	1372-1017	MAP2K1;MAP2K2	PARP1;PARP2	Trametinib-Olaparib (MAP2K1;MAP2K2-PARP1;PARP2)	0
Bone	1017	1372	EW-1	0.01	SA-L	0.304075	-0.0230891	-0.244291	7.63173	0.891389	0.315222	7.38744	Trametinib	Olaparib	1372-1017	MAP2K1;MAP2K2	PARP1;PARP2	Trametinib-Olaparib (MAP2K1;MAP2K2-PARP1;PARP2)	0
Bone	1017	1372	EW-11	0.01	SA-L	0.533555	-0.0601028	-0.616282	9.67022	0.936309	0.505658	9.05394	Trametinib	Olaparib	1372-1017	MAP2K1;MAP2K2	PARP1;PARP2	Trametinib-Olaparib (MAP2K1;MAP2K2-PARP1;PARP2)	0
Bone	1017	1372	EW-13	0.1	SA-L	0.507487	-0.020136	-0.170798	9.26517	0.952443	0.511625	9.09438	Trametinib	Olaparib	1372-1017	MAP2K1;MAP2K2	PARP1;PARP2	Trametinib-Olaparib (MAP2K1;MAP2K2-PARP1;PARP2)	0
Bone	1017	1372	EW-16	0.1	sub-HSA	0.638628	-0.167916	-2.32547	11.7696	0.87096	0.540452	9.44418	Trametinib	Olaparib	1372-1017	MAP2K1;MAP2K2	PARP1;PARP2	Trametinib-Olaparib (MAP2K1;MAP2K2-PARP1;PARP2)	0
Bone	1017	1372	EW-18	0.01	SA-L	0.681504	0.125818	1.64572	10.8897	0.984384	0.82013	12.5354	Trametinib	Olaparib	1372-1017	MAP2K1;MAP2K2	PARP1;PARP2	Trametinib-Olaparib (MAP2K1;MAP2K2-PARP1;PARP2)	0
Bone	1017	1372	EW-22	0.1	sub-HSA	0.149541	-0.0618759	-0.938438	6.46807	0.92637	0.0946325	5.52963	Trametinib	Olaparib	1372-1017	MAP2K1;MAP2K2	PARP1;PARP2	Trametinib-Olaparib (MAP2K1;MAP2K2-PARP1;PARP2)	0
Bone	1017	1372	EW-24	0.1	sub-HSA	0.694489	-0.118183	-1.60821	11.9153	0.933622	0.617281	10.3071	Trametinib	Olaparib	1372-1017	MAP2K1;MAP2K2	PARP1;PARP2	Trametinib-Olaparib (MAP2K1;MAP2K2-PARP1;PARP2)	0
Bone	1017	1372	EW-3	0.1	SA-L	0.249926	0.0380609	0.376745	6.91476	0.985022	0.292366	7.2915	Trametinib	Olaparib	1372-1017	MAP2K1;MAP2K2	PARP1;PARP2	Trametinib-Olaparib (MAP2K1;MAP2K2-PARP1;PARP2)	0
Bone	1017	1372	EW-7	0.1	SA-L	0.429271	-0.0201335	-0.162421	8.61746	0.954493	0.428643	8.45504	Trametinib	Olaparib	1372-1017	MAP2K1;MAP2K2	PARP1;PARP2	Trametinib-Olaparib (MAP2K1;MAP2K2-PARP1;PARP2)	0
Bone	1017	1372	G-292-Clone-A141B1	0.1	Bliss	0.755689	0.0157612	0.379531	13.4533	0.885399	0.871302	13.8328	Trametinib	Olaparib	1372-1017	MAP2K1;MAP2K2	PARP1;PARP2	Trametinib-Olaparib (MAP2K1;MAP2K2-PARP1;PARP2)	0
Bone	1017	1372	H-EMC-SS	0.01	Bliss	0.74349	0.0264606	0.926137	15.4863	0.894536	0.860727	16.4124	Trametinib	Olaparib	1372-1017	MAP2K1;MAP2K2	PARP1;PARP2	Trametinib-Olaparib (MAP2K1;MAP2K2-PARP1;PARP2)	0
Bone	1017	1372	HOS	0.01	SA-L	0.828931	-0.0416414	-0.776466	12.7914	0.904482	0.870432	12.015	Trametinib	Olaparib	1372-1017	MAP2K1;MAP2K2	PARP1;PARP2	Trametinib-Olaparib (MAP2K1;MAP2K2-PARP1;PARP2)	0
Bone	1017	1372	HuO-3N1	0.1	SA-L	0.826185	-0.0801889	-2.26687	15.9494	0.928023	0.803856	13.6825	Trametinib	Olaparib	1372-1017	MAP2K1;MAP2K2	PARP1;PARP2	Trametinib-Olaparib (MAP2K1;MAP2K2-PARP1;PARP2)	0
Bone	1017	1372	HuO9	0.01	SA-L	0.737748	-0.0488236	-0.676509	12.0942	0.916026	0.752079	11.4177	Trametinib	Olaparib	1372-1017	MAP2K1;MAP2K2	PARP1;PARP2	Trametinib-Olaparib (MAP2K1;MAP2K2-PARP1;PARP2)	0
Bone	1017	1372	MG-63	0.1	SA-L	0.669244	-0.0369309	-0.450704	11.4372	0.840807	0.752031	10.9865	Trametinib	Olaparib	1372-1017	MAP2K1;MAP2K2	PARP1;PARP2	Trametinib-Olaparib (MAP2K1;MAP2K2-PARP1;PARP2)	0
Bone	1017	1372	MHH-ES-1	0.01	SA-L	0.308702	-0.0403288	-0.39318	7.69161	0.917801	0.291886	7.29843	Trametinib	Olaparib	1372-1017	MAP2K1;MAP2K2	PARP1;PARP2	Trametinib-Olaparib (MAP2K1;MAP2K2-PARP1;PARP2)	0
Bone	1017	1372	NOS-1	0.1	Bliss	0.650905	0.0410745	0.800372	12.2472	0.860428	0.804228	13.0475	Trametinib	Olaparib	1372-1017	MAP2K1;MAP2K2	PARP1;PARP2	Trametinib-Olaparib (MAP2K1;MAP2K2-PARP1;PARP2)	0
Bone	1017	1372	NY	0.1	SA-L	0.745831	-0.0180296	-0.295973	12.5168	0.942267	0.772394	12.2208	Trametinib	Olaparib	1372-1017	MAP2K1;MAP2K2	PARP1;PARP2	Trametinib-Olaparib (MAP2K1;MAP2K2-PARP1;PARP2)	0
Bone	1017	1372	RH-1	0.01	SA-L	0.703089	-0.042803	-0.24584	10.1074	0.980971	0.673095	9.86159	Trametinib	Olaparib	1372-1017	MAP2K1;MAP2K2	PARP1;PARP2	Trametinib-Olaparib (MAP2K1;MAP2K2-PARP1;PARP2)	0
Bone	1017	1372	SJSA-1	0.01	SA-L	0.681528	-0.0548477	-1.4059	14.3173	0.804382	0.779084	12.9114	Trametinib	Olaparib	1372-1017	MAP2K1;MAP2K2	PARP1;PARP2	Trametinib-Olaparib (MAP2K1;MAP2K2-PARP1;PARP2)	0
Bone	1017	1372	SK-ES-1	0.01	SA-L	0.190647	0.00252767	0.0298334	6.53241	0.940064	0.205491	6.56224	Trametinib	Olaparib	1372-1017	MAP2K1;MAP2K2	PARP1;PARP2	Trametinib-Olaparib (MAP2K1;MAP2K2-PARP1;PARP2)	0
Bone	1017	1372	Saos-2	0.01	SA-L	0.805685	-0.0693725	-1.67748	14.5185	0.892555	0.824949	12.841	Trametinib	Olaparib	1372-1017	MAP2K1;MAP2K2	PARP1;PARP2	Trametinib-Olaparib (MAP2K1;MAP2K2-PARP1;PARP2)	0
Bone	1017	1372	TC-71	0.01	SA-L	0.300802	0.0320812	0.226423	8.02174	0.893513	0.372555	8.24816	Trametinib	Olaparib	1372-1017	MAP2K1;MAP2K2	PARP1;PARP2	Trametinib-Olaparib (MAP2K1;MAP2K2-PARP1;PARP2)	0
Bone	1017	1372	U-2-OS	0.1	Bliss	0.420997	0.0540519	1.56499	11.9208	0.588101	0.807486	13.4858	Trametinib	Olaparib	1372-1017	MAP2K1;MAP2K2	PARP1;PARP2	Trametinib-Olaparib (MAP2K1;MAP2K2-PARP1;PARP2)	1
Bone	1017	1561	A673	1	Bliss	0.29908	0.0232241	0.239231	8.02574	0.7926	0.406641	8.26497	Taselisib	Olaparib	1561-1017	PIK3CA;PIK3CD;PIK3CG	PARP1;PARP2	Taselisib-Olaparib (PIK3CA;PIK3CD;PIK3CG-PARP1;PARP2)	1
Bone	1017	1561	CADO-ES1	1	IDA	0.363947	0.00747841	0.0351395	8.46898	0.962429	0.385925	8.50412	Taselisib	Olaparib	1561-1017	PIK3CA;PIK3CD;PIK3CG	PARP1;PARP2	Taselisib-Olaparib (PIK3CA;PIK3CD;PIK3CG-PARP1;PARP2)	1
Bone	1017	1561	CAL-72	1	IDA	0.66125	0.0694067	0.802818	10.8098	0.932262	0.783746	11.6127	Taselisib	Olaparib	1561-1017	PIK3CA;PIK3CD;PIK3CG	PARP1;PARP2	Taselisib-Olaparib (PIK3CA;PIK3CD;PIK3CG-PARP1;PARP2)	0
Bone	1017	1561	CAL-78	1	IDA	0.638567	0.0622789	0.663521	10.4888	0.956073	0.733047	11.1523	Taselisib	Olaparib	1561-1017	PIK3CA;PIK3CD;PIK3CG	PARP1;PARP2	Taselisib-Olaparib (PIK3CA;PIK3CD;PIK3CG-PARP1;PARP2)	0
Bone	1017	1561	CHSA8926	1	Bliss	0.413343	0.0597851	1.82353	11.7948	0.597402	0.791976	13.6184	Taselisib	Olaparib	1561-1017	PIK3CA;PIK3CD;PIK3CG	PARP1;PARP2	Taselisib-Olaparib (PIK3CA;PIK3CD;PIK3CG-PARP1;PARP2)	1
Bone	1017	1561	CS1	1	IDA	0.687444	-0.0641646	-1.02455	12.4017	0.870747	0.715798	11.3771	Taselisib	Olaparib	1561-1017	PIK3CA;PIK3CD;PIK3CG	PARP1;PARP2	Taselisib-Olaparib (PIK3CA;PIK3CD;PIK3CG-PARP1;PARP2)	0
Bone	1017	1561	ES1	1	Bliss	0.0707707	0.0261512	0.706896	5.84015	0.463499	0.209109	6.54705	Taselisib	Olaparib	1561-1017	PIK3CA;PIK3CD;PIK3CG	PARP1;PARP2	Taselisib-Olaparib (PIK3CA;PIK3CD;PIK3CG-PARP1;PARP2)	1
Bone	1017	1561	ES4	1	Bliss	0.490756	0.0237087	0.489203	11.234	0.74269	0.692704	11.7232	Taselisib	Olaparib	1561-1017	PIK3CA;PIK3CD;PIK3CG	PARP1;PARP2	Taselisib-Olaparib (PIK3CA;PIK3CD;PIK3CG-PARP1;PARP2)	1
Bone	1017	1561	ES6	1	IDA	0.550291	-0.0274906	-1.47945	16.9454	0.61927	0.84422	15.466	Taselisib	Olaparib	1561-1017	PIK3CA;PIK3CD;PIK3CG	PARP1;PARP2	Taselisib-Olaparib (PIK3CA;PIK3CD;PIK3CG-PARP1;PARP2)	0
Bone	1017	1561	ES7	1	IDA	0.361643	-0.0319028	-0.258339	8.42561	0.870062	0.378984	8.16727	Taselisib	Olaparib	1561-1017	PIK3CA;PIK3CD;PIK3CG	PARP1;PARP2	Taselisib-Olaparib (PIK3CA;PIK3CD;PIK3CG-PARP1;PARP2)	1
Bone	1017	1561	ES8	1	IDA	0.104331	-0.000196256	-0.00303453	6.84718	0.623193	0.167098	6.84415	Taselisib	Olaparib	1561-1017	PIK3CA;PIK3CD;PIK3CG	PARP1;PARP2	Taselisib-Olaparib (PIK3CA;PIK3CD;PIK3CG-PARP1;PARP2)	1
Bone	1017	1561	EW-1	1	IDA	0.162773	-0.0173194	-0.351004	7.73844	0.461431	0.315222	7.38744	Taselisib	Olaparib	1561-1017	PIK3CA;PIK3CD;PIK3CG	PARP1;PARP2	Taselisib-Olaparib (PIK3CA;PIK3CD;PIK3CG-PARP1;PARP2)	1
Bone	1017	1561	EW-11	1	Bliss	0.227421	0.0416381	0.750871	8.30307	0.532097	0.505658	9.05394	Taselisib	Olaparib	1561-1017	PIK3CA;PIK3CD;PIK3CG	PARP1;PARP2	Taselisib-Olaparib (PIK3CA;PIK3CD;PIK3CG-PARP1;PARP2)	1
Bone	1017	1561	EW-13	1	IDA	0.457561	-0.0305737	-0.298363	9.39274	0.834473	0.511625	9.09438	Taselisib	Olaparib	1561-1017	PIK3CA;PIK3CD;PIK3CG	PARP1;PARP2	Taselisib-Olaparib (PIK3CA;PIK3CD;PIK3CG-PARP1;PARP2)	1
Bone	1017	1561	EW-16	1	IDA	0.4185	-0.0495141	-0.815352	10.2595	0.682737	0.540452	9.44418	Taselisib	Olaparib	1561-1017	PIK3CA;PIK3CD;PIK3CG	PARP1;PARP2	Taselisib-Olaparib (PIK3CA;PIK3CD;PIK3CG-PARP1;PARP2)	1
Bone	1017	1561	EW-18	1	Bliss	0.378459	0.0384917	1.04432	11.4911	0.508396	0.82013	12.5354	Taselisib	Olaparib	1561-1017	PIK3CA;PIK3CD;PIK3CG	PARP1;PARP2	Taselisib-Olaparib (PIK3CA;PIK3CD;PIK3CG-PARP1;PARP2)	1
Bone	1017	1561	EW-22	0.1	IDA	0.0627797	-0.00267492	-0.0740764	5.60371	0.635138	0.0946325	5.52963	Taselisib	Olaparib	1561-1017	PIK3CA;PIK3CD;PIK3CG	PARP1;PARP2	Taselisib-Olaparib (PIK3CA;PIK3CD;PIK3CG-PARP1;PARP2)	1
Bone	1017	1561	EW-24	1	IDA	0.404143	-0.0348754	-0.698667	11.0058	0.598217	0.617281	10.3071	Taselisib	Olaparib	1561-1017	PIK3CA;PIK3CD;PIK3CG	PARP1;PARP2	Taselisib-Olaparib (PIK3CA;PIK3CD;PIK3CG-PARP1;PARP2)	1
Bone	1017	1561	EW-3	1	IDA	0.195647	-0.00580371	-0.0827734	7.37428	0.649334	0.292366	7.2915	Taselisib	Olaparib	1561-1017	PIK3CA;PIK3CD;PIK3CG	PARP1;PARP2	Taselisib-Olaparib (PIK3CA;PIK3CD;PIK3CG-PARP1;PARP2)	1
Bone	1017	1561	EW-7	1	Bliss	0.0998332	0.0125683	0.377598	8.07744	0.262226	0.428643	8.45504	Taselisib	Olaparib	1561-1017	PIK3CA;PIK3CD;PIK3CG	PARP1;PARP2	Taselisib-Olaparib (PIK3CA;PIK3CD;PIK3CG-PARP1;PARP2)	1
Bone	1017	1561	G-292-Clone-A141B1	1	Bliss	0.367166	0.147585	3.57977	10.2531	0.590784	0.871302	13.8328	Taselisib	Olaparib	1561-1017	PIK3CA;PIK3CD;PIK3CG	PARP1;PARP2	Taselisib-Olaparib (PIK3CA;PIK3CD;PIK3CG-PARP1;PARP2)	1
Bone	1017	1561	H-EMC-SS	1	Bliss	0.537582	0.0748471	2.82031	13.5921	0.711526	0.860727	16.4124	Taselisib	Olaparib	1561-1017	PIK3CA;PIK3CD;PIK3CG	PARP1;PARP2	Taselisib-Olaparib (PIK3CA;PIK3CD;PIK3CG-PARP1;PARP2)	0
Bone	1017	1561	HOS	1	IDA	0.771252	-0.048012	-1.03646	13.0514	0.830898	0.870432	12.015	Taselisib	Olaparib	1561-1017	PIK3CA;PIK3CD;PIK3CG	PARP1;PARP2	Taselisib-Olaparib (PIK3CA;PIK3CD;PIK3CG-PARP1;PARP2)	0
Bone	1017	1561	HuO-3N1	1	IDA	0.540905	-0.0087621	-0.286142	13.9687	0.661989	0.803856	13.6825	Taselisib	Olaparib	1561-1017	PIK3CA;PIK3CD;PIK3CG	PARP1;PARP2	Taselisib-Olaparib (PIK3CA;PIK3CD;PIK3CG-PARP1;PARP2)	0
Bone	1017	1561	HuO9	1	Bliss	0.302015	0.0647243	1.35716	10.0605	0.487634	0.752079	11.4177	Taselisib	Olaparib	1561-1017	PIK3CA;PIK3CD;PIK3CG	PARP1;PARP2	Taselisib-Olaparib (PIK3CA;PIK3CD;PIK3CG-PARP1;PARP2)	1
Bone	1017	1561	MG-63	1	Bliss	0.489304	0.0512503	0.63086	10.3556	0.718793	0.752031	10.9865	Taselisib	Olaparib	1561-1017	PIK3CA;PIK3CD;PIK3CG	PARP1;PARP2	Taselisib-Olaparib (PIK3CA;PIK3CD;PIK3CG-PARP1;PARP2)	1
Bone	1017	1561	MHH-ES-1	1	Bliss	0.161108	0.0528789	0.739121	6.55931	0.728999	0.291886	7.29843	Taselisib	Olaparib	1561-1017	PIK3CA;PIK3CD;PIK3CG	PARP1;PARP2	Taselisib-Olaparib (PIK3CA;PIK3CD;PIK3CG-PARP1;PARP2)	1
Bone	1017	1561	NOS-1	1	IDA	0.489588	-0.0120377	-0.384458	13.432	0.5938	0.804228	13.0475	Taselisib	Olaparib	1561-1017	PIK3CA;PIK3CD;PIK3CG	PARP1;PARP2	Taselisib-Olaparib (PIK3CA;PIK3CD;PIK3CG-PARP1;PARP2)	1
Bone	1017	1561	NY	0.1	IDA	0.700358	-0.048806	-0.963529	13.1843	0.843549	0.772394	12.2208	Taselisib	Olaparib	1561-1017	PIK3CA;PIK3CD;PIK3CG	PARP1;PARP2	Taselisib-Olaparib (PIK3CA;PIK3CD;PIK3CG-PARP1;PARP2)	0
Bone	1017	1561	RH-1	1	IDA	0.560424	-0.0477076	-0.359864	10.2214	0.76173	0.673095	9.86159	Taselisib	Olaparib	1561-1017	PIK3CA;PIK3CD;PIK3CG	PARP1;PARP2	Taselisib-Olaparib (PIK3CA;PIK3CD;PIK3CG-PARP1;PARP2)	0
Bone	1017	1561	SJSA-1	0.1	Bliss	0.59835	0.0160848	0.356374	12.555	0.788663	0.779084	12.9114	Taselisib	Olaparib	1561-1017	PIK3CA;PIK3CD;PIK3CG	PARP1;PARP2	Taselisib-Olaparib (PIK3CA;PIK3CD;PIK3CG-PARP1;PARP2)	0
Bone	1017	1561	SK-ES-1	1	IDA	0.120263	-0.0148258	-0.303945	6.86619	0.5131	0.205491	6.56224	Taselisib	Olaparib	1561-1017	PIK3CA;PIK3CD;PIK3CG	PARP1;PARP2	Taselisib-Olaparib (PIK3CA;PIK3CD;PIK3CG-PARP1;PARP2)	1
Bone	1017	1561	Saos-2	1	Bliss	0.488805	0.0710508	1.4978	11.3432	0.678655	0.824949	12.841	Taselisib	Olaparib	1561-1017	PIK3CA;PIK3CD;PIK3CG	PARP1;PARP2	Taselisib-Olaparib (PIK3CA;PIK3CD;PIK3CG-PARP1;PARP2)	1
Bone	1017	1561	TC-71	1	Bliss	0.17999	0.0710141	0.703635	7.54453	0.673737	0.372555	8.24816	Taselisib	Olaparib	1561-1017	PIK3CA;PIK3CD;PIK3CG	PARP1;PARP2	Taselisib-Olaparib (PIK3CA;PIK3CD;PIK3CG-PARP1;PARP2)	1
Bone	1017	1561	U-2-OS	1	IDA	0.682752	-0.0107454	-0.392373	13.8782	0.832392	0.807486	13.4858	Taselisib	Olaparib	1561-1017	PIK3CA;PIK3CD;PIK3CG	PARP1;PARP2	Taselisib-Olaparib (PIK3CA;PIK3CD;PIK3CG-PARP1;PARP2)	0
Bone	1021	1011	A673	2.5	Bliss	0.0803034	0.108341	2.11341	5.35743	0.602691	0.313003	7.47085	Navitoclax	Axitinib	1011-1021	BCL2;BCL2L1;BCL2L2	FLT1;KIT;PDGFRA;PDGFRB	Navitoclax-Axitinib (BCL2;BCL2L1;BCL2L2-FLT1;KIT;PDGFRA;PDGFRB)	1
Bone	1021	1011	CADO-ES1	2.5	IDA	0.0111188	0.0375516	1.66929	5.04935	0.461054	0.105563	6.71865	Navitoclax	Axitinib	1011-1021	BCL2;BCL2L1;BCL2L2	FLT1;KIT;PDGFRA;PDGFRB	Navitoclax-Axitinib (BCL2;BCL2L1;BCL2L2-FLT1;KIT;PDGFRA;PDGFRB)	1
Bone	1021	1011	CAL-72	2.5	Synergy	0.198373	0.203906	2.20648	6.60955	0.842738	0.477348	8.81603	Navitoclax	Axitinib	1011-1021	BCL2;BCL2L1;BCL2L2	FLT1;KIT;PDGFRA;PDGFRB	Navitoclax-Axitinib (BCL2;BCL2L1;BCL2L2-FLT1;KIT;PDGFRA;PDGFRB)	1
Bone	1021	1011	CAL-78	2.5	IDA	0.247916	0.130047	1.35925	6.8854	0.916736	0.412291	8.24465	Navitoclax	Axitinib	1011-1021	BCL2;BCL2L1;BCL2L2	FLT1;KIT;PDGFRA;PDGFRB	Navitoclax-Axitinib (BCL2;BCL2L1;BCL2L2-FLT1;KIT;PDGFRA;PDGFRB)	1
Bone	1021	1011	CHSA8926	2.5	Synergy	0.258683	0.219859	4.26042	6.88701	0.735555	0.650587	11.1474	Navitoclax	Axitinib	1011-1021	BCL2;BCL2L1;BCL2L2	FLT1;KIT;PDGFRA;PDGFRB	Navitoclax-Axitinib (BCL2;BCL2L1;BCL2L2-FLT1;KIT;PDGFRA;PDGFRB)	1
Bone	1021	1011	CS1	0.625	Synergy	0.250915	0.233218	3.00411	6.82742	0.834591	0.580084	9.83152	Navitoclax	Axitinib	1011-1021	BCL2;BCL2L1;BCL2L2	FLT1;KIT;PDGFRA;PDGFRB	Navitoclax-Axitinib (BCL2;BCL2L1;BCL2L2-FLT1;KIT;PDGFRA;PDGFRB)	1
Bone	1021	1011	ES1	2.5	IDA	0.237086	0.0553905	0.545325	7.07404	0.910881	0.321092	7.61936	Navitoclax	Axitinib	1011-1021	BCL2;BCL2L1;BCL2L2	FLT1;KIT;PDGFRA;PDGFRB	Navitoclax-Axitinib (BCL2;BCL2L1;BCL2L2-FLT1;KIT;PDGFRA;PDGFRB)	1
Bone	1021	1011	ES4	2.5	Bliss	0.428323	0.169557	4.15638	10.3725	0.712677	0.838921	14.5289	Navitoclax	Axitinib	1011-1021	BCL2;BCL2L1;BCL2L2	FLT1;KIT;PDGFRA;PDGFRB	Navitoclax-Axitinib (BCL2;BCL2L1;BCL2L2-FLT1;KIT;PDGFRA;PDGFRB)	1
Bone	1021	1011	ES6	2.5	IDA	0.682329	-0.00449064	-0.126493	14.374	0.849824	0.797623	14.2475	Navitoclax	Axitinib	1011-1021	BCL2;BCL2L1;BCL2L2	FLT1;KIT;PDGFRA;PDGFRB	Navitoclax-Axitinib (BCL2;BCL2L1;BCL2L2-FLT1;KIT;PDGFRA;PDGFRB)	0
Bone	1021	1011	ES7	2.5	Bliss	0.092148	0.0432556	0.809272	6.22815	0.569034	0.237954	7.03742	Navitoclax	Axitinib	1011-1021	BCL2;BCL2L1;BCL2L2	FLT1;KIT;PDGFRA;PDGFRB	Navitoclax-Axitinib (BCL2;BCL2L1;BCL2L2-FLT1;KIT;PDGFRA;PDGFRB)	1
Bone	1021	1011	ES8	2.5	IDA	0.0424786	0.0100468	0.301633	5.04035	0.85436	0.0614791	5.34198	Navitoclax	Axitinib	1011-1021	BCL2;BCL2L1;BCL2L2	FLT1;KIT;PDGFRA;PDGFRB	Navitoclax-Axitinib (BCL2;BCL2L1;BCL2L2-FLT1;KIT;PDGFRA;PDGFRB)	1
Bone	1021	1011	EW-1	2.5	Synergy	0.1077	0.361117	4.89824	5.38004	0.722281	0.649079	10.2783	Navitoclax	Axitinib	1011-1021	BCL2;BCL2L1;BCL2L2	FLT1;KIT;PDGFRA;PDGFRB	Navitoclax-Axitinib (BCL2;BCL2L1;BCL2L2-FLT1;KIT;PDGFRA;PDGFRB)	1
Bone	1021	1011	EW-11	2.5	Synergy	0.117823	0.169894	3.84844	6.54297	0.44819	0.641955	10.3914	Navitoclax	Axitinib	1011-1021	BCL2;BCL2L1;BCL2L2	FLT1;KIT;PDGFRA;PDGFRB	Navitoclax-Axitinib (BCL2;BCL2L1;BCL2L2-FLT1;KIT;PDGFRA;PDGFRB)	1
Bone	1021	1011	EW-13	2.5	Bliss	0.213034	0.155354	2.35038	8.03784	0.554237	0.664672	10.3882	Navitoclax	Axitinib	1011-1021	BCL2;BCL2L1;BCL2L2	FLT1;KIT;PDGFRA;PDGFRB	Navitoclax-Axitinib (BCL2;BCL2L1;BCL2L2-FLT1;KIT;PDGFRA;PDGFRB)	1
Bone	1021	1011	EW-16	2.5	Synergy	0.335791	0.217197	2.86858	7.83114	0.850305	0.650341	10.6997	Navitoclax	Axitinib	1011-1021	BCL2;BCL2L1;BCL2L2	FLT1;KIT;PDGFRA;PDGFRB	Navitoclax-Axitinib (BCL2;BCL2L1;BCL2L2-FLT1;KIT;PDGFRA;PDGFRB)	1
Bone	1021	1011	EW-18	0.625	IDA	0.115568	-0.0475506	-2.11315	9.24745	0.219492	0.309884	7.13431	Navitoclax	Axitinib	1011-1021	BCL2;BCL2L1;BCL2L2	FLT1;KIT;PDGFRA;PDGFRB	Navitoclax-Axitinib (BCL2;BCL2L1;BCL2L2-FLT1;KIT;PDGFRA;PDGFRB)	1
Bone	1021	1011	EW-22	2.5	Bliss	0.033848	0.0293593	1.17889	6.11756	0.254729	0.248136	7.29646	Navitoclax	Axitinib	1011-1021	BCL2;BCL2L1;BCL2L2	FLT1;KIT;PDGFRA;PDGFRB	Navitoclax-Axitinib (BCL2;BCL2L1;BCL2L2-FLT1;KIT;PDGFRA;PDGFRB)	1
Bone	1021	1011	EW-24	2.5	Bliss	0.32854	0.178903	2.96601	8.64326	0.702863	0.721966	11.6093	Navitoclax	Axitinib	1011-1021	BCL2;BCL2L1;BCL2L2	FLT1;KIT;PDGFRA;PDGFRB	Navitoclax-Axitinib (BCL2;BCL2L1;BCL2L2-FLT1;KIT;PDGFRA;PDGFRB)	1
Bone	1021	1011	EW-3	2.5	Bliss	0.06099	0.05966	2.09897	6.91252	0.240585	0.501486	9.01149	Navitoclax	Axitinib	1011-1021	BCL2;BCL2L1;BCL2L2	FLT1;KIT;PDGFRA;PDGFRB	Navitoclax-Axitinib (BCL2;BCL2L1;BCL2L2-FLT1;KIT;PDGFRA;PDGFRB)	1
Bone	1021	1011	EW-7	2.5	Bliss	0.134562	0.166645	2.31323	6.54372	0.626016	0.481149	8.85695	Navitoclax	Axitinib	1011-1021	BCL2;BCL2L1;BCL2L2	FLT1;KIT;PDGFRA;PDGFRB	Navitoclax-Axitinib (BCL2;BCL2L1;BCL2L2-FLT1;KIT;PDGFRA;PDGFRB)	1
Bone	1021	1011	G-292-Clone-A141B1	2.5	Bliss	0.124036	0.0634999	1.47439	6.00344	0.530063	0.3538	7.47783	Navitoclax	Axitinib	1011-1021	BCL2;BCL2L1;BCL2L2	FLT1;KIT;PDGFRA;PDGFRB	Navitoclax-Axitinib (BCL2;BCL2L1;BCL2L2-FLT1;KIT;PDGFRA;PDGFRB)	1
Bone	1021	1011	H-EMC-SS	2.5	Synergy	0.302966	0.207456	3.93245	6.37139	0.880926	0.579415	10.3038	Navitoclax	Axitinib	1011-1021	BCL2;BCL2L1;BCL2L2	FLT1;KIT;PDGFRA;PDGFRB	Navitoclax-Axitinib (BCL2;BCL2L1;BCL2L2-FLT1;KIT;PDGFRA;PDGFRB)	1
Bone	1021	1011	HOS	2.5	Bliss	0.549139	0.115061	0.922464	9.69322	0.903529	0.735117	10.6157	Navitoclax	Axitinib	1011-1021	BCL2;BCL2L1;BCL2L2	FLT1;KIT;PDGFRA;PDGFRB	Navitoclax-Axitinib (BCL2;BCL2L1;BCL2L2-FLT1;KIT;PDGFRA;PDGFRB)	0
Bone	1021	1011	HuO-3N1	2.5	IDA	0.493176	0.0783693	1.16066	9.46926	0.921339	0.620342	10.6299	Navitoclax	Axitinib	1011-1021	BCL2;BCL2L1;BCL2L2	FLT1;KIT;PDGFRA;PDGFRB	Navitoclax-Axitinib (BCL2;BCL2L1;BCL2L2-FLT1;KIT;PDGFRA;PDGFRB)	1
Bone	1021	1011	HuO9	2.5	Bliss	0.10405	0.0850588	1.69336	5.508	0.620889	0.304577	7.20136	Navitoclax	Axitinib	1011-1021	BCL2;BCL2L1;BCL2L2	FLT1;KIT;PDGFRA;PDGFRB	Navitoclax-Axitinib (BCL2;BCL2L1;BCL2L2-FLT1;KIT;PDGFRA;PDGFRB)	1
Bone	1021	1011	MG-63	2.5	Synergy	0.248016	0.355241	2.92272	7.2015	0.925224	0.652011	10.1242	Navitoclax	Axitinib	1011-1021	BCL2;BCL2L1;BCL2L2	FLT1;KIT;PDGFRA;PDGFRB	Navitoclax-Axitinib (BCL2;BCL2L1;BCL2L2-FLT1;KIT;PDGFRA;PDGFRB)	1
Bone	1021	1011	MHH-ES-1	2.5	IDA	0.113376	0.118503	1.72991	5.63001	0.769914	0.298496	7.35992	Navitoclax	Axitinib	1011-1021	BCL2;BCL2L1;BCL2L2	FLT1;KIT;PDGFRA;PDGFRB	Navitoclax-Axitinib (BCL2;BCL2L1;BCL2L2-FLT1;KIT;PDGFRA;PDGFRB)	1
Bone	1021	1011	NOS-1	0.625	Synergy	0.0986347	0.143275	3.35574	3.84099	0.695892	0.347625	7.19673	Navitoclax	Axitinib	1011-1021	BCL2;BCL2L1;BCL2L2	FLT1;KIT;PDGFRA;PDGFRB	Navitoclax-Axitinib (BCL2;BCL2L1;BCL2L2-FLT1;KIT;PDGFRA;PDGFRB)	1
Bone	1021	1011	NY	2.5	Synergy	0.344997	0.226081	2.74167	7.79571	0.889791	0.641812	10.5374	Navitoclax	Axitinib	1011-1021	BCL2;BCL2L1;BCL2L2	FLT1;KIT;PDGFRA;PDGFRB	Navitoclax-Axitinib (BCL2;BCL2L1;BCL2L2-FLT1;KIT;PDGFRA;PDGFRB)	1
Bone	1021	1011	RH-1	2.5	Bliss	0.0584005	0.029758	0.57187	6.54938	0.513965	0.171526	7.12124	Navitoclax	Axitinib	1011-1021	BCL2;BCL2L1;BCL2L2	FLT1;KIT;PDGFRA;PDGFRB	Navitoclax-Axitinib (BCL2;BCL2L1;BCL2L2-FLT1;KIT;PDGFRA;PDGFRB)	1
Bone	1021	1011	SJSA-1	2.5	Synergy	0.512357	0.207788	2.93461	9.35033	0.970023	0.7424	12.2849	Navitoclax	Axitinib	1011-1021	BCL2;BCL2L1;BCL2L2	FLT1;KIT;PDGFRA;PDGFRB	Navitoclax-Axitinib (BCL2;BCL2L1;BCL2L2-FLT1;KIT;PDGFRA;PDGFRB)	0
Bone	1021	1011	SK-ES-1	2.5	Bliss	0.0555266	0.043663	1.25013	5.40692	0.463048	0.21421	6.65705	Navitoclax	Axitinib	1011-1021	BCL2;BCL2L1;BCL2L2	FLT1;KIT;PDGFRA;PDGFRB	Navitoclax-Axitinib (BCL2;BCL2L1;BCL2L2-FLT1;KIT;PDGFRA;PDGFRB)	1
Bone	1021	1011	Saos-2	2.5	Bliss	0.280609	0.134703	1.77258	7.6312	0.76817	0.540652	9.40378	Navitoclax	Axitinib	1011-1021	BCL2;BCL2L1;BCL2L2	FLT1;KIT;PDGFRA;PDGFRB	Navitoclax-Axitinib (BCL2;BCL2L1;BCL2L2-FLT1;KIT;PDGFRA;PDGFRB)	1
Bone	1021	1011	TC-71	2.5	Bliss	0.08371	0.117692	1.7504	6.69878	0.496467	0.40567	8.44919	Navitoclax	Axitinib	1011-1021	BCL2;BCL2L1;BCL2L2	FLT1;KIT;PDGFRA;PDGFRB	Navitoclax-Axitinib (BCL2;BCL2L1;BCL2L2-FLT1;KIT;PDGFRA;PDGFRB)	1
Bone	1021	1011	U-2-OS	2.5	Synergy	0.392178	0.246218	3.85617	8.40792	0.863186	0.738923	12.2641	Navitoclax	Axitinib	1011-1021	BCL2;BCL2L1;BCL2L2	FLT1;KIT;PDGFRA;PDGFRB	Navitoclax-Axitinib (BCL2;BCL2L1;BCL2L2-FLT1;KIT;PDGFRA;PDGFRB)	1
Bone	1032	1011	A673	0.625	Bliss	0.231771	0.115003	1.25785	7.38486	0.763469	0.454208	8.6427	Navitoclax	Afatinib	1011-1032	BCL2;BCL2L1;BCL2L2	EGFR;ERBB2	Navitoclax-Afatinib (BCL2;BCL2L1;BCL2L2-EGFR;ERBB2)	1
Bone	1032	1011	CADO-ES1	2.5	Bliss	0.0178189	0.0908258	2.17486	5.56887	0.461054	0.235644	7.74373	Navitoclax	Afatinib	1011-1032	BCL2;BCL2L1;BCL2L2	EGFR;ERBB2	Navitoclax-Afatinib (BCL2;BCL2L1;BCL2L2-EGFR;ERBB2)	1
Bone	1032	1011	CAL-72	0.625	SA-L	0.202261	0.0544908	0.662414	6.63921	0.849721	0.30216	7.30162	Navitoclax	Afatinib	1011-1032	BCL2;BCL2L1;BCL2L2	EGFR;ERBB2	Navitoclax-Afatinib (BCL2;BCL2L1;BCL2L2-EGFR;ERBB2)	0
Bone	1032	1011	CAL-78	2.5	SA-L	0.319668	0.1377	1.32188	7.66882	0.916736	0.498909	8.9907	Navitoclax	Afatinib	1011-1032	BCL2;BCL2L1;BCL2L2	EGFR;ERBB2	Navitoclax-Afatinib (BCL2;BCL2L1;BCL2L2-EGFR;ERBB2)	0
Bone	1032	1011	CHSA8926	2.5	Bliss	0.301341	0.088751	1.68167	7.73805	0.735555	0.530337	9.41972	Navitoclax	Afatinib	1011-1032	BCL2;BCL2L1;BCL2L2	EGFR;ERBB2	Navitoclax-Afatinib (BCL2;BCL2L1;BCL2L2-EGFR;ERBB2)	1
Bone	1032	1011	CS1	2.5	Bliss	0.195123	0.0528404	0.877099	6.33726	0.74425	0.333172	7.21436	Navitoclax	Afatinib	1011-1032	BCL2;BCL2L1;BCL2L2	EGFR;ERBB2	Navitoclax-Afatinib (BCL2;BCL2L1;BCL2L2-EGFR;ERBB2)	1
Bone	1032	1011	ES1	2.5	SA-L	0.0979751	0.0348569	0.642044	5.09848	0.910881	0.145828	5.74052	Navitoclax	Afatinib	1011-1032	BCL2;BCL2L1;BCL2L2	EGFR;ERBB2	Navitoclax-Afatinib (BCL2;BCL2L1;BCL2L2-EGFR;ERBB2)	0
Bone	1032	1011	ES4	2.5	Synergy	0.193408	0.149265	3.05181	5.69109	0.712677	0.480825	8.7429	Navitoclax	Afatinib	1011-1032	BCL2;BCL2L1;BCL2L2	EGFR;ERBB2	Navitoclax-Afatinib (BCL2;BCL2L1;BCL2L2-EGFR;ERBB2)	1
Bone	1032	1011	ES6	2.5	Bliss	0.290116	0.116747	2.18902	6.48574	0.849824	0.478761	8.67476	Navitoclax	Afatinib	1011-1032	BCL2;BCL2L1;BCL2L2	EGFR;ERBB2	Navitoclax-Afatinib (BCL2;BCL2L1;BCL2L2-EGFR;ERBB2)	1
Bone	1032	1011	ES7	2.5	Bliss	0.0461471	0.11254	2.49124	4.90679	0.569034	0.278871	7.39803	Navitoclax	Afatinib	1011-1032	BCL2;BCL2L1;BCL2L2	EGFR;ERBB2	Navitoclax-Afatinib (BCL2;BCL2L1;BCL2L2-EGFR;ERBB2)	1
Bone	1032	1011	ES8	2.5	SA-L	0.0761966	0.0584464	0.868857	5.88148	0.85436	0.157595	6.75034	Navitoclax	Afatinib	1011-1032	BCL2;BCL2L1;BCL2L2	EGFR;ERBB2	Navitoclax-Afatinib (BCL2;BCL2L1;BCL2L2-EGFR;ERBB2)	0
Bone	1032	1011	EW-1	2.5	Bliss	0.112072	0.0732978	1.31194	5.47758	0.722281	0.256645	6.78951	Navitoclax	Afatinib	1011-1032	BCL2;BCL2L1;BCL2L2	EGFR;ERBB2	Navitoclax-Afatinib (BCL2;BCL2L1;BCL2L2-EGFR;ERBB2)	1
Bone	1032	1011	EW-11	0.625	Bliss	0.158395	0.0808994	1.4319	6.40061	0.629859	0.379918	7.83251	Navitoclax	Afatinib	1011-1032	BCL2;BCL2L1;BCL2L2	EGFR;ERBB2	Navitoclax-Afatinib (BCL2;BCL2L1;BCL2L2-EGFR;ERBB2)	1
Bone	1032	1011	EW-13	2.5	Bliss	0.208494	0.0863717	1.29526	7.96498	0.554237	0.532022	9.26024	Navitoclax	Afatinib	1011-1032	BCL2;BCL2L1;BCL2L2	EGFR;ERBB2	Navitoclax-Afatinib (BCL2;BCL2L1;BCL2L2-EGFR;ERBB2)	1
Bone	1032	1011	EW-16	2.5	SA-L	0.109294	0.14889	2.969	3.75746	0.850305	0.303637	6.72645	Navitoclax	Afatinib	1011-1032	BCL2;BCL2L1;BCL2L2	EGFR;ERBB2	Navitoclax-Afatinib (BCL2;BCL2L1;BCL2L2-EGFR;ERBB2)	0
Bone	1032	1011	EW-18	0.625	SA-L	0.116698	-0.0524222	-2.35	9.2956	0.219492	0.292837	6.9456	Navitoclax	Afatinib	1011-1032	BCL2;BCL2L1;BCL2L2	EGFR;ERBB2	Navitoclax-Afatinib (BCL2;BCL2L1;BCL2L2-EGFR;ERBB2)	0
Bone	1032	1011	EW-22	2.5	Synergy	0.00623513	0.0377779	3.25654	3.33696	0.254729	0.172784	6.5935	Navitoclax	Afatinib	1011-1032	BCL2;BCL2L1;BCL2L2	EGFR;ERBB2	Navitoclax-Afatinib (BCL2;BCL2L1;BCL2L2-EGFR;ERBB2)	1
Bone	1032	1011	EW-24	2.5	Bliss	0.187698	0.108766	1.89835	6.23919	0.702863	0.421795	8.13754	Navitoclax	Afatinib	1011-1032	BCL2;BCL2L1;BCL2L2	EGFR;ERBB2	Navitoclax-Afatinib (BCL2;BCL2L1;BCL2L2-EGFR;ERBB2)	1
Bone	1032	1011	EW-3	2.5	Bliss	0.0325396	0.0266935	1.42324	5.41396	0.240585	0.246204	6.8372	Navitoclax	Afatinib	1011-1032	BCL2;BCL2L1;BCL2L2	EGFR;ERBB2	Navitoclax-Afatinib (BCL2;BCL2L1;BCL2L2-EGFR;ERBB2)	1
Bone	1032	1011	EW-7	2.5	Bliss	0.075659	0.0757984	1.59711	5.23724	0.626016	0.241939	6.83434	Navitoclax	Afatinib	1011-1032	BCL2;BCL2L1;BCL2L2	EGFR;ERBB2	Navitoclax-Afatinib (BCL2;BCL2L1;BCL2L2-EGFR;ERBB2)	1
Bone	1032	1011	G-292-Clone-A141B1	2.5	Bliss	0.129028	0.0622083	1.42024	6.13441	0.530063	0.360781	7.55465	Navitoclax	Afatinib	1011-1032	BCL2;BCL2L1;BCL2L2	EGFR;ERBB2	Navitoclax-Afatinib (BCL2;BCL2L1;BCL2L2-EGFR;ERBB2)	1
Bone	1032	1011	H-EMC-SS	2.5	Bliss	0.524946	0.0278112	0.541158	10.5808	0.880926	0.627472	11.1219	Navitoclax	Afatinib	1011-1032	BCL2;BCL2L1;BCL2L2	EGFR;ERBB2	Navitoclax-Afatinib (BCL2;BCL2L1;BCL2L2-EGFR;ERBB2)	0
Bone	1032	1011	HOS	2.5	SA-L	0.346328	0.0166066	0.122027	8.24729	0.903529	0.401686	8.36932	Navitoclax	Afatinib	1011-1032	BCL2;BCL2L1;BCL2L2	EGFR;ERBB2	Navitoclax-Afatinib (BCL2;BCL2L1;BCL2L2-EGFR;ERBB2)	0
Bone	1032	1011	HuO-3N1	2.5	SA-L	0.384948	0.0964112	1.39968	7.89871	0.921339	0.522456	9.29839	Navitoclax	Afatinib	1011-1032	BCL2;BCL2L1;BCL2L2	EGFR;ERBB2	Navitoclax-Afatinib (BCL2;BCL2L1;BCL2L2-EGFR;ERBB2)	0
Bone	1032	1011	HuO9	2.5	Bliss	0.112601	0.0816219	1.56904	5.71642	0.620889	0.312815	7.28546	Navitoclax	Afatinib	1011-1032	BCL2;BCL2L1;BCL2L2	EGFR;ERBB2	Navitoclax-Afatinib (BCL2;BCL2L1;BCL2L2-EGFR;ERBB2)	1
Bone	1032	1011	MG-63	2.5	SA-L	0.339625	0.105186	0.837577	8.02456	0.925224	0.48076	8.86214	Navitoclax	Afatinib	1011-1032	BCL2;BCL2L1;BCL2L2	EGFR;ERBB2	Navitoclax-Afatinib (BCL2;BCL2L1;BCL2L2-EGFR;ERBB2)	0
Bone	1032	1011	MHH-ES-1	2.5	Bliss	0.207767	0.0647931	0.781583	7.06802	0.769914	0.354237	7.8496	Navitoclax	Afatinib	1011-1032	BCL2;BCL2L1;BCL2L2	EGFR;ERBB2	Navitoclax-Afatinib (BCL2;BCL2L1;BCL2L2-EGFR;ERBB2)	1
Bone	1032	1011	NOS-1	2.5	Bliss	0.0837283	0.0576165	1.87363	4.05081	0.554916	0.254714	5.92444	Navitoclax	Afatinib	1011-1032	BCL2;BCL2L1;BCL2L2	EGFR;ERBB2	Navitoclax-Afatinib (BCL2;BCL2L1;BCL2L2-EGFR;ERBB2)	1
Bone	1032	1011	NY	2.5	SA-L	0.352385	0.0770117	0.928715	7.88755	0.889791	0.482581	8.81627	Navitoclax	Afatinib	1011-1032	BCL2;BCL2L1;BCL2L2	EGFR;ERBB2	Navitoclax-Afatinib (BCL2;BCL2L1;BCL2L2-EGFR;ERBB2)	0
Bone	1032	1011	RH-1	0.625	SA-L	0.290991	-0.0494231	-0.330926	8.31373	0.808255	0.298876	7.9828	Navitoclax	Afatinib	1011-1032	BCL2;BCL2L1;BCL2L2	EGFR;ERBB2	Navitoclax-Afatinib (BCL2;BCL2L1;BCL2L2-EGFR;ERBB2)	0
Bone	1032	1011	SJSA-1	2.5	SA-L	0.391036	0.026238	0.345475	7.78196	0.970023	0.43017	8.12744	Navitoclax	Afatinib	1011-1032	BCL2;BCL2L1;BCL2L2	EGFR;ERBB2	Navitoclax-Afatinib (BCL2;BCL2L1;BCL2L2-EGFR;ERBB2)	0
Bone	1032	1011	SK-ES-1	2.5	Bliss	0.0466503	0.0615251	1.80437	5.05409	0.463048	0.233616	6.85846	Navitoclax	Afatinib	1011-1032	BCL2;BCL2L1;BCL2L2	EGFR;ERBB2	Navitoclax-Afatinib (BCL2;BCL2L1;BCL2L2-EGFR;ERBB2)	1
Bone	1032	1011	Saos-2	2.5	Bliss	0.209641	0.0840583	1.2395	6.5721	0.76817	0.382337	7.8116	Navitoclax	Afatinib	1011-1032	BCL2;BCL2L1;BCL2L2	EGFR;ERBB2	Navitoclax-Afatinib (BCL2;BCL2L1;BCL2L2-EGFR;ERBB2)	1
Bone	1032	1011	TC-71	2.5	Bliss	0.163195	0.0374982	0.470477	7.97017	0.496467	0.404243	8.44064	Navitoclax	Afatinib	1011-1032	BCL2;BCL2L1;BCL2L2	EGFR;ERBB2	Navitoclax-Afatinib (BCL2;BCL2L1;BCL2L2-EGFR;ERBB2)	1
Bone	1032	1011	U-2-OS	2.5	Bliss	0.455989	0.0351451	0.513481	9.33548	0.865168	0.567307	9.84896	Navitoclax	Afatinib	1011-1032	BCL2;BCL2L1;BCL2L2	EGFR;ERBB2	Navitoclax-Afatinib (BCL2;BCL2L1;BCL2L2-EGFR;ERBB2)	1
Bone	1032	1372	A673	0.01	SA-L	0.370493	-0.00805462	-0.0834614	8.59516	0.827392	0.437579	8.5117	Trametinib	Afatinib	1372-1032	MAP2K1;MAP2K2	EGFR;ERBB2	Trametinib-Afatinib (MAP2K1;MAP2K2-EGFR;ERBB2)	0
Bone	1032	1372	CADO-ES1	0.01	SA-L	0.227493	0.00597472	0.0362412	7.73156	0.970975	0.240407	7.76781	Trametinib	Afatinib	1372-1032	MAP2K1;MAP2K2	EGFR;ERBB2	Trametinib-Afatinib (MAP2K1;MAP2K2-EGFR;ERBB2)	0
Bone	1032	1372	CAL-72	0.1	SA-L	0.264798	-0.0200759	-0.231213	7.60451	0.783273	0.311433	7.37329	Trametinib	Afatinib	1372-1032	MAP2K1;MAP2K2	EGFR;ERBB2	Trametinib-Afatinib (MAP2K1;MAP2K2-EGFR;ERBB2)	0
Bone	1032	1372	CAL-78	0.1	SA-L	0.368903	0.0585636	0.6162	8.19597	0.878783	0.479102	8.81217	Trametinib	Afatinib	1372-1032	MAP2K1;MAP2K2	EGFR;ERBB2	Trametinib-Afatinib (MAP2K1;MAP2K2-EGFR;ERBB2)	0
Bone	1032	1372	CHSA8926	0.1	Bliss	0.318282	0.103438	1.74075	7.39708	0.825725	0.509953	9.13784	Trametinib	Afatinib	1372-1032	MAP2K1;MAP2K2	EGFR;ERBB2	Trametinib-Afatinib (MAP2K1;MAP2K2-EGFR;ERBB2)	1
Bone	1032	1372	CS1	0.1	SA-L	0.301099	-0.00806283	-0.116812	8.03267	0.740066	0.396432	7.91586	Trametinib	Afatinib	1372-1032	MAP2K1;MAP2K2	EGFR;ERBB2	Trametinib-Afatinib (MAP2K1;MAP2K2-EGFR;ERBB2)	0
Bone	1032	1372	ES1	0.01	SA-L	0.204429	-0.00510068	-0.0441404	6.69246	0.911816	0.218656	6.64832	Trametinib	Afatinib	1372-1032	MAP2K1;MAP2K2	EGFR;ERBB2	Trametinib-Afatinib (MAP2K1;MAP2K2-EGFR;ERBB2)	0
Bone	1032	1372	ES4	0.1	SA-L	0.496109	-0.0432866	-0.637368	9.5375	0.919297	0.492549	8.90013	Trametinib	Afatinib	1372-1032	MAP2K1;MAP2K2	EGFR;ERBB2	Trametinib-Afatinib (MAP2K1;MAP2K2-EGFR;ERBB2)	0
Bone	1032	1372	ES6	0.01	SA-L	0.489124	-0.0126414	-0.123509	9.58695	0.895839	0.530444	9.46344	Trametinib	Afatinib	1372-1032	MAP2K1;MAP2K2	EGFR;ERBB2	Trametinib-Afatinib (MAP2K1;MAP2K2-EGFR;ERBB2)	0
Bone	1032	1372	ES7	0.01	SA-L	0.227576	-0.0154365	-0.125678	6.92069	0.94174	0.225555	6.79501	Trametinib	Afatinib	1372-1032	MAP2K1;MAP2K2	EGFR;ERBB2	Trametinib-Afatinib (MAP2K1;MAP2K2-EGFR;ERBB2)	0
Bone	1032	1372	ES8	0.01	SA-L	0.202275	-0.0141126	-0.130752	7.32624	0.90561	0.209499	7.19549	Trametinib	Afatinib	1372-1032	MAP2K1;MAP2K2	EGFR;ERBB2	Trametinib-Afatinib (MAP2K1;MAP2K2-EGFR;ERBB2)	0
Bone	1032	1372	EW-1	0.01	SA-L	0.326938	-0.00478518	-0.0602569	7.85406	0.893626	0.3612	7.79381	Trametinib	Afatinib	1372-1032	MAP2K1;MAP2K2	EGFR;ERBB2	Trametinib-Afatinib (MAP2K1;MAP2K2-EGFR;ERBB2)	0
Bone	1032	1372	EW-11	0.01	SA-L	0.322184	-0.00891257	-0.116855	7.35997	0.944851	0.33215	7.24312	Trametinib	Afatinib	1372-1032	MAP2K1;MAP2K2	EGFR;ERBB2	Trametinib-Afatinib (MAP2K1;MAP2K2-EGFR;ERBB2)	0
Bone	1032	1372	EW-13	0.01	SA-L	0.557415	-0.023502	-0.203963	9.653	0.962488	0.553087	9.44904	Trametinib	Afatinib	1372-1032	MAP2K1;MAP2K2	EGFR;ERBB2	Trametinib-Afatinib (MAP2K1;MAP2K2-EGFR;ERBB2)	0
Bone	1032	1372	EW-16	0.1	SA-L	0.350086	-0.0193498	-0.238323	7.80357	0.890193	0.37204	7.56525	Trametinib	Afatinib	1372-1032	MAP2K1;MAP2K2	EGFR;ERBB2	Trametinib-Afatinib (MAP2K1;MAP2K2-EGFR;ERBB2)	0
Bone	1032	1372	EW-18	0.01	SA-L	0.299138	-0.00689563	-0.0859427	7.09861	0.937132	0.310824	7.01266	Trametinib	Afatinib	1372-1032	MAP2K1;MAP2K2	EGFR;ERBB2	Trametinib-Afatinib (MAP2K1;MAP2K2-EGFR;ERBB2)	0
Bone	1032	1372	EW-22	0.1	SA-L	0.236076	-0.0088961	-0.0985624	7.0895	0.955783	0.237635	6.99094	Trametinib	Afatinib	1372-1032	MAP2K1;MAP2K2	EGFR;ERBB2	Trametinib-Afatinib (MAP2K1;MAP2K2-EGFR;ERBB2)	0
Bone	1032	1372	EW-24	0.01	SA-L	0.394807	-0.00810349	-0.0952288	7.9901	0.965999	0.400314	7.89487	Trametinib	Afatinib	1372-1032	MAP2K1;MAP2K2	EGFR;ERBB2	Trametinib-Afatinib (MAP2K1;MAP2K2-EGFR;ERBB2)	0
Bone	1032	1372	EW-3	0.01	SA-L	0.325535	0.00850014	0.0818659	7.6287	0.958146	0.347779	7.71056	Trametinib	Afatinib	1372-1032	MAP2K1;MAP2K2	EGFR;ERBB2	Trametinib-Afatinib (MAP2K1;MAP2K2-EGFR;ERBB2)	0
Bone	1032	1372	EW-7	0.01	SA-L	0.251311	-0.00149302	-0.0297137	7.1449	0.910765	0.274329	7.11518	Trametinib	Afatinib	1372-1032	MAP2K1;MAP2K2	EGFR;ERBB2	Trametinib-Afatinib (MAP2K1;MAP2K2-EGFR;ERBB2)	0
Bone	1032	1372	G-292-Clone-A141B1	0.01	sub-HSA	0.614169	-0.073213	-0.813869	10.3884	0.971263	0.55634	9.57452	Trametinib	Afatinib	1372-1032	MAP2K1;MAP2K2	EGFR;ERBB2	Trametinib-Afatinib (MAP2K1;MAP2K2-EGFR;ERBB2)	0
Bone	1032	1372	H-EMC-SS	0.1	Bliss	0.353354	0.0507627	1.22908	9.2013	0.692464	0.585416	10.4304	Trametinib	Afatinib	1372-1032	MAP2K1;MAP2K2	EGFR;ERBB2	Trametinib-Afatinib (MAP2K1;MAP2K2-EGFR;ERBB2)	1
Bone	1032	1372	HOS	0.1	SA-L	0.33873	-0.00280834	-0.021204	8.2258	0.891158	0.376949	8.20459	Trametinib	Afatinib	1372-1032	MAP2K1;MAP2K2	EGFR;ERBB2	Trametinib-Afatinib (MAP2K1;MAP2K2-EGFR;ERBB2)	0
Bone	1032	1372	HuO-3N1	0.1	SA-L	0.605556	0.00752689	0.115324	10.6165	0.977747	0.627163	10.7318	Trametinib	Afatinib	1372-1032	MAP2K1;MAP2K2	EGFR;ERBB2	Trametinib-Afatinib (MAP2K1;MAP2K2-EGFR;ERBB2)	0
Bone	1032	1372	HuO9	0.01	SA-L	0.228092	0.0356544	0.448334	6.55481	0.945294	0.27928	7.00315	Trametinib	Afatinib	1372-1032	MAP2K1;MAP2K2	EGFR;ERBB2	Trametinib-Afatinib (MAP2K1;MAP2K2-EGFR;ERBB2)	0
Bone	1032	1372	MG-63	0.1	Bliss	0.263218	0.0771221	0.74057	7.70074	0.806084	0.422706	8.44131	Trametinib	Afatinib	1372-1032	MAP2K1;MAP2K2	EGFR;ERBB2	Trametinib-Afatinib (MAP2K1;MAP2K2-EGFR;ERBB2)	1
Bone	1032	1372	MHH-ES-1	0.01	SA-L	0.453935	-0.0355699	-0.353685	9.01009	0.925215	0.453448	8.6564	Trametinib	Afatinib	1372-1032	MAP2K1;MAP2K2	EGFR;ERBB2	Trametinib-Afatinib (MAP2K1;MAP2K2-EGFR;ERBB2)	0
Bone	1032	1372	NOS-1	0.1	Bliss	0.212518	0.0457123	0.807566	6.26402	0.764176	0.337909	7.07159	Trametinib	Afatinib	1372-1032	MAP2K1;MAP2K2	EGFR;ERBB2	Trametinib-Afatinib (MAP2K1;MAP2K2-EGFR;ERBB2)	1
Bone	1032	1372	NY	0.01	SA-L	0.479735	-0.0162552	-0.19002	9.18609	0.931547	0.499632	8.99607	Trametinib	Afatinib	1372-1032	MAP2K1;MAP2K2	EGFR;ERBB2	Trametinib-Afatinib (MAP2K1;MAP2K2-EGFR;ERBB2)	0
Bone	1032	1372	RH-1	0.1	SA-L	0.272364	-0.00384763	-0.0144744	7.90607	0.945515	0.283582	7.89159	Trametinib	Afatinib	1372-1032	MAP2K1;MAP2K2	EGFR;ERBB2	Trametinib-Afatinib (MAP2K1;MAP2K2-EGFR;ERBB2)	0
Bone	1032	1372	SJSA-1	0.1	SA-L	0.328617	-0.0121647	-0.217909	8.49025	0.717857	0.441713	8.27234	Trametinib	Afatinib	1372-1032	MAP2K1;MAP2K2	EGFR;ERBB2	Trametinib-Afatinib (MAP2K1;MAP2K2-EGFR;ERBB2)	0
Bone	1032	1372	SK-ES-1	0.01	sub-HSA	0.320891	-0.0485808	-0.421003	7.71921	0.970178	0.28062	7.2982	Trametinib	Afatinib	1372-1032	MAP2K1;MAP2K2	EGFR;ERBB2	Trametinib-Afatinib (MAP2K1;MAP2K2-EGFR;ERBB2)	0
Bone	1032	1372	Saos-2	0.1	SA-L	0.383268	0.0331363	0.357002	8.07129	0.940725	0.442757	8.42829	Trametinib	Afatinib	1372-1032	MAP2K1;MAP2K2	EGFR;ERBB2	Trametinib-Afatinib (MAP2K1;MAP2K2-EGFR;ERBB2)	0
Bone	1032	1372	TC-71	0.01	SA-L	0.303928	0.043441	0.303839	8.02964	0.895657	0.388159	8.33348	Trametinib	Afatinib	1372-1032	MAP2K1;MAP2K2	EGFR;ERBB2	Trametinib-Afatinib (MAP2K1;MAP2K2-EGFR;ERBB2)	0
Bone	1032	1372	U-2-OS	0.1	Synergy	0.214721	0.170749	3.36953	7.27517	0.603232	0.637379	10.6447	Trametinib	Afatinib	1372-1032	MAP2K1;MAP2K2	EGFR;ERBB2	Trametinib-Afatinib (MAP2K1;MAP2K2-EGFR;ERBB2)	1
Bone	1032	1561	A673	1	SA-L	0.340865	-0.0226789	-0.276666	8.78837	0.726135	0.437579	8.5117	Taselisib	Afatinib	1561-1032	PIK3CA;PIK3CD;PIK3CG	EGFR;ERBB2	Taselisib-Afatinib (PIK3CA;PIK3CD;PIK3CG-EGFR;ERBB2)	0
Bone	1032	1561	CADO-ES1	1	SA-L	0.222672	0.0105721	0.063736	7.70407	0.972681	0.240407	7.76781	Taselisib	Afatinib	1561-1032	PIK3CA;PIK3CD;PIK3CG	EGFR;ERBB2	Taselisib-Afatinib (PIK3CA;PIK3CD;PIK3CG-EGFR;ERBB2)	0
Bone	1032	1561	CAL-72	1	SA-L	0.326047	-0.0407104	-0.428659	7.80195	0.913666	0.311433	7.37329	Taselisib	Afatinib	1561-1032	PIK3CA;PIK3CD;PIK3CG	EGFR;ERBB2	Taselisib-Afatinib (PIK3CA;PIK3CD;PIK3CG-EGFR;ERBB2)	0
Bone	1032	1561	CAL-78	1	Bliss	0.330592	0.0523879	0.606737	8.20544	0.788049	0.479102	8.81217	Taselisib	Afatinib	1561-1032	PIK3CA;PIK3CD;PIK3CG	EGFR;ERBB2	Taselisib-Afatinib (PIK3CA;PIK3CD;PIK3CG-EGFR;ERBB2)	1
Bone	1032	1561	CHSA8926	1	Bliss	0.198064	0.0719678	1.99722	7.14062	0.530517	0.509953	9.13784	Taselisib	Afatinib	1561-1032	PIK3CA;PIK3CD;PIK3CG	EGFR;ERBB2	Taselisib-Afatinib (PIK3CA;PIK3CD;PIK3CG-EGFR;ERBB2)	1
Bone	1032	1561	CS1	1	SA-L	0.271475	0.0593829	0.786872	7.12898	0.833521	0.396432	7.91586	Taselisib	Afatinib	1561-1032	PIK3CA;PIK3CD;PIK3CG	EGFR;ERBB2	Taselisib-Afatinib (PIK3CA;PIK3CD;PIK3CG-EGFR;ERBB2)	0
Bone	1032	1561	ES1	1	Bliss	0.0916232	0.0190159	0.414378	6.23394	0.505227	0.218656	6.64832	Taselisib	Afatinib	1561-1032	PIK3CA;PIK3CD;PIK3CG	EGFR;ERBB2	Taselisib-Afatinib (PIK3CA;PIK3CD;PIK3CG-EGFR;ERBB2)	1
Bone	1032	1561	ES4	1	Bliss	0.278022	0.0754938	1.52299	7.37714	0.717591	0.492549	8.90013	Taselisib	Afatinib	1561-1032	PIK3CA;PIK3CD;PIK3CG	EGFR;ERBB2	Taselisib-Afatinib (PIK3CA;PIK3CD;PIK3CG-EGFR;ERBB2)	1
Bone	1032	1561	ES6	1	Bliss	0.297169	0.0621235	1.21399	8.24945	0.676563	0.530444	9.46344	Taselisib	Afatinib	1561-1032	PIK3CA;PIK3CD;PIK3CG	EGFR;ERBB2	Taselisib-Afatinib (PIK3CA;PIK3CD;PIK3CG-EGFR;ERBB2)	1
Bone	1032	1561	ES7	1	Bliss	0.112619	0.0452216	0.616737	6.17828	0.669029	0.225555	6.79501	Taselisib	Afatinib	1561-1032	PIK3CA;PIK3CD;PIK3CG	EGFR;ERBB2	Taselisib-Afatinib (PIK3CA;PIK3CD;PIK3CG-EGFR;ERBB2)	1
Bone	1032	1561	ES8	1	Bliss	0.0646196	0.0507356	0.898151	6.29734	0.548776	0.209499	7.19549	Taselisib	Afatinib	1561-1032	PIK3CA;PIK3CD;PIK3CG	EGFR;ERBB2	Taselisib-Afatinib (PIK3CA;PIK3CD;PIK3CG-EGFR;ERBB2)	1
Bone	1032	1561	EW-1	1	Bliss	0.129417	0.0423965	0.821935	6.97187	0.470877	0.3612	7.79381	Taselisib	Afatinib	1561-1032	PIK3CA;PIK3CD;PIK3CG	EGFR;ERBB2	Taselisib-Afatinib (PIK3CA;PIK3CD;PIK3CG-EGFR;ERBB2)	1
Bone	1032	1561	EW-11	1	Bliss	0.153868	0.0114032	0.252113	6.991	0.498948	0.33215	7.24312	Taselisib	Afatinib	1561-1032	PIK3CA;PIK3CD;PIK3CG	EGFR;ERBB2	Taselisib-Afatinib (PIK3CA;PIK3CD;PIK3CG-EGFR;ERBB2)	1
Bone	1032	1561	EW-13	1	Bliss	0.366368	0.117291	1.13941	8.30963	0.868517	0.553087	9.44904	Taselisib	Afatinib	1561-1032	PIK3CA;PIK3CD;PIK3CG	EGFR;ERBB2	Taselisib-Afatinib (PIK3CA;PIK3CD;PIK3CG-EGFR;ERBB2)	1
Bone	1032	1561	EW-16	1	Bliss	0.220919	0.0345933	0.639856	6.92539	0.687112	0.37204	7.56525	Taselisib	Afatinib	1561-1032	PIK3CA;PIK3CD;PIK3CG	EGFR;ERBB2	Taselisib-Afatinib (PIK3CA;PIK3CD;PIK3CG-EGFR;ERBB2)	1
Bone	1032	1561	EW-18	1	Bliss	0.119648	0.0484857	1.24504	5.76762	0.5416	0.310824	7.01266	Taselisib	Afatinib	1561-1032	PIK3CA;PIK3CD;PIK3CG	EGFR;ERBB2	Taselisib-Afatinib (PIK3CA;PIK3CD;PIK3CG-EGFR;ERBB2)	1
Bone	1032	1561	EW-22	1	Bliss	0.107704	0.0306755	0.543244	6.44769	0.582334	0.237635	6.99094	Taselisib	Afatinib	1561-1032	PIK3CA;PIK3CD;PIK3CG	EGFR;ERBB2	Taselisib-Afatinib (PIK3CA;PIK3CD;PIK3CG-EGFR;ERBB2)	1
Bone	1032	1561	EW-24	1	Bliss	0.246338	0.00256775	0.047121	7.84775	0.621775	0.400314	7.89487	Taselisib	Afatinib	1561-1032	PIK3CA;PIK3CD;PIK3CG	EGFR;ERBB2	Taselisib-Afatinib (PIK3CA;PIK3CD;PIK3CG-EGFR;ERBB2)	1
Bone	1032	1561	EW-3	1	Bliss	0.197718	0.024191	0.478238	7.23232	0.668816	0.347779	7.71056	Taselisib	Afatinib	1561-1032	PIK3CA;PIK3CD;PIK3CG	EGFR;ERBB2	Taselisib-Afatinib (PIK3CA;PIK3CD;PIK3CG-EGFR;ERBB2)	1
Bone	1032	1561	EW-7	1	Bliss	0.0496272	0.0222808	0.810788	6.30439	0.255025	0.274329	7.11518	Taselisib	Afatinib	1561-1032	PIK3CA;PIK3CD;PIK3CG	EGFR;ERBB2	Taselisib-Afatinib (PIK3CA;PIK3CD;PIK3CG-EGFR;ERBB2)	1
Bone	1032	1561	G-292-Clone-A141B1	1	Bliss	0.273425	0.0408061	0.78845	8.78607	0.562568	0.55634	9.57452	Taselisib	Afatinib	1561-1032	PIK3CA;PIK3CD;PIK3CG	EGFR;ERBB2	Taselisib-Afatinib (PIK3CA;PIK3CD;PIK3CG-EGFR;ERBB2)	1
Bone	1032	1561	H-EMC-SS	1	Bliss	0.346194	0.00950328	0.272849	10.1575	0.606591	0.585416	10.4304	Taselisib	Afatinib	1561-1032	PIK3CA;PIK3CD;PIK3CG	EGFR;ERBB2	Taselisib-Afatinib (PIK3CA;PIK3CD;PIK3CG-EGFR;ERBB2)	1
Bone	1032	1561	HOS	1	SA-L	0.322504	-0.0110676	-0.0896765	8.29427	0.826202	0.376949	8.20459	Taselisib	Afatinib	1561-1032	PIK3CA;PIK3CD;PIK3CG	EGFR;ERBB2	Taselisib-Afatinib (PIK3CA;PIK3CD;PIK3CG-EGFR;ERBB2)	0
Bone	1032	1561	HuO-3N1	1	Bliss	0.379489	0.0834138	1.54261	9.18918	0.738295	0.627163	10.7318	Taselisib	Afatinib	1561-1032	PIK3CA;PIK3CD;PIK3CG	EGFR;ERBB2	Taselisib-Afatinib (PIK3CA;PIK3CD;PIK3CG-EGFR;ERBB2)	1
Bone	1032	1561	HuO9	1	Bliss	0.0802888	0.0397392	1.14547	5.85768	0.429011	0.27928	7.00315	Taselisib	Afatinib	1561-1032	PIK3CA;PIK3CD;PIK3CG	EGFR;ERBB2	Taselisib-Afatinib (PIK3CA;PIK3CD;PIK3CG-EGFR;ERBB2)	1
Bone	1032	1561	MG-63	1	Bliss	0.217175	0.0629016	0.737924	7.70339	0.663102	0.422706	8.44131	Taselisib	Afatinib	1561-1032	PIK3CA;PIK3CD;PIK3CG	EGFR;ERBB2	Taselisib-Afatinib (PIK3CA;PIK3CD;PIK3CG-EGFR;ERBB2)	1
Bone	1032	1561	MHH-ES-1	0.1	Bliss	0.358351	0.0271287	0.309223	8.34718	0.841773	0.453448	8.6564	Taselisib	Afatinib	1561-1032	PIK3CA;PIK3CD;PIK3CG	EGFR;ERBB2	Taselisib-Afatinib (PIK3CA;PIK3CD;PIK3CG-EGFR;ERBB2)	1
Bone	1032	1561	NOS-1	1	Bliss	0.155788	0.0364943	0.852839	6.21875	0.567583	0.337909	7.07159	Taselisib	Afatinib	1561-1032	PIK3CA;PIK3CD;PIK3CG	EGFR;ERBB2	Taselisib-Afatinib (PIK3CA;PIK3CD;PIK3CG-EGFR;ERBB2)	1
Bone	1032	1561	NY	0.1	SA-L	0.464539	0.00477649	0.0740972	8.92198	0.942087	0.499632	8.99607	Taselisib	Afatinib	1561-1032	PIK3CA;PIK3CD;PIK3CG	EGFR;ERBB2	Taselisib-Afatinib (PIK3CA;PIK3CD;PIK3CG-EGFR;ERBB2)	0
Bone	1032	1561	RH-1	1	SA-L	0.140943	0.0792793	0.676417	7.21518	0.787343	0.283582	7.89159	Taselisib	Afatinib	1561-1032	PIK3CA;PIK3CD;PIK3CG	EGFR;ERBB2	Taselisib-Afatinib (PIK3CA;PIK3CD;PIK3CG-EGFR;ERBB2)	0
Bone	1032	1561	SJSA-1	1	Bliss	0.3128	0.0227846	0.387195	7.88515	0.760121	0.441713	8.27234	Taselisib	Afatinib	1561-1032	PIK3CA;PIK3CD;PIK3CG	EGFR;ERBB2	Taselisib-Afatinib (PIK3CA;PIK3CD;PIK3CG-EGFR;ERBB2)	1
Bone	1032	1561	SK-ES-1	0.1	Bliss	0.143382	0.0581237	0.801652	6.49655	0.716574	0.28062	7.2982	Taselisib	Afatinib	1561-1032	PIK3CA;PIK3CD;PIK3CG	EGFR;ERBB2	Taselisib-Afatinib (PIK3CA;PIK3CD;PIK3CG-EGFR;ERBB2)	1
Bone	1032	1561	Saos-2	1	Bliss	0.16147	0.129447	2.21099	6.2173	0.65537	0.442757	8.42829	Taselisib	Afatinib	1561-1032	PIK3CA;PIK3CD;PIK3CG	EGFR;ERBB2	Taselisib-Afatinib (PIK3CA;PIK3CD;PIK3CG-EGFR;ERBB2)	1
Bone	1032	1561	TC-71	1	Bliss	0.248443	0.00203906	0.0192526	8.31423	0.651867	0.388159	8.33348	Taselisib	Afatinib	1561-1032	PIK3CA;PIK3CD;PIK3CG	EGFR;ERBB2	Taselisib-Afatinib (PIK3CA;PIK3CD;PIK3CG-EGFR;ERBB2)	1
Bone	1032	1561	U-2-OS	0.1	Bliss	0.528485	0.0103896	0.0721396	10.5726	0.846128	0.637379	10.6447	Taselisib	Afatinib	1561-1032	PIK3CA;PIK3CD;PIK3CG	EGFR;ERBB2	Taselisib-Afatinib (PIK3CA;PIK3CD;PIK3CG-EGFR;ERBB2)	0
Bone	1047	1179	A673	2.5	Synergy	0.291151	0.139936	3.72505	9.94645	0.470133	0.916946	13.6715	MK-1775	Nutlin-3a (-)	1179-1047	WEE1;PLK1	MDM2	MK-1775-Nutlin-3a (-) (WEE1;PLK1-MDM2)	1
Bone	1047	1179	CADO-ES1	2.5	Bliss	0.0923443	0.00423905	0.0584253	7.35084	0.52513	0.183923	7.40927	MK-1775	Nutlin-3a (-)	1179-1047	WEE1;PLK1	MDM2	MK-1775-Nutlin-3a (-) (WEE1;PLK1-MDM2)	1
Bone	1047	1179	CAL-72	0.625	Bliss	0.398034	0.0737449	1.49885	10.6722	0.572622	0.824833	12.1711	MK-1775	Nutlin-3a (-)	1179-1047	WEE1;PLK1	MDM2	MK-1775-Nutlin-3a (-) (WEE1;PLK1-MDM2)	1
Bone	1047	1179	CAL-78	2.5	IDA	0.205272	0.0514152	2.76528	11.2451	0.280909	0.913031	14.0104	MK-1775	Nutlin-3a (-)	1179-1047	WEE1;PLK1	MDM2	MK-1775-Nutlin-3a (-) (WEE1;PLK1-MDM2)	1
Bone	1047	1179	CHSA8926	2.5	IDA	0.4271	-0.0481916	-1.02351	10.856	0.676673	0.559959	9.83254	MK-1775	Nutlin-3a (-)	1179-1047	WEE1;PLK1	MDM2	MK-1775-Nutlin-3a (-) (WEE1;PLK1-MDM2)	1
Bone	1047	1179	CS1	2.5	IDA	0.40223	0.034462	1.62974	13.1134	0.48357	0.903058	14.7431	MK-1775	Nutlin-3a (-)	1179-1047	WEE1;PLK1	MDM2	MK-1775-Nutlin-3a (-) (WEE1;PLK1-MDM2)	1
Bone	1047	1179	ES1	2.5	Synergy	0.0526384	0.0420235	3.37264	8.93273	0.111663	0.854741	12.3054	MK-1775	Nutlin-3a (-)	1179-1047	WEE1;PLK1	MDM2	MK-1775-Nutlin-3a (-) (WEE1;PLK1-MDM2)	1
Bone	1047	1179	ES4	2.5	Bliss	0.607699	0.0390637	1.1217	13.393	0.771471	0.83835	14.5147	MK-1775	Nutlin-3a (-)	1179-1047	WEE1;PLK1	MDM2	MK-1775-Nutlin-3a (-) (WEE1;PLK1-MDM2)	0
Bone	1047	1179	ES6	0.625	Bliss	0.574034	0.0262068	0.784863	14.2505	0.680717	0.881552	15.0354	MK-1775	Nutlin-3a (-)	1179-1047	WEE1;PLK1	MDM2	MK-1775-Nutlin-3a (-) (WEE1;PLK1-MDM2)	0
Bone	1047	1179	ES7	0.625	Bliss	0.640367	0.0927991	1.49393	11.1799	0.81614	0.898333	12.6739	MK-1775	Nutlin-3a (-)	1179-1047	WEE1;PLK1	MDM2	MK-1775-Nutlin-3a (-) (WEE1;PLK1-MDM2)	0
Bone	1047	1179	ES8	2.5	Synergy	0.0625543	0.146847	4.01262	7.60728	0.239131	0.875676	11.6199	MK-1775	Nutlin-3a (-)	1179-1047	WEE1;PLK1	MDM2	MK-1775-Nutlin-3a (-) (WEE1;PLK1-MDM2)	1
Bone	1047	1179	EW-1	2.5	Synergy	0.0968266	0.0716038	3.45343	8.79403	0.20374	0.826694	12.2475	MK-1775	Nutlin-3a (-)	1179-1047	WEE1;PLK1	MDM2	MK-1775-Nutlin-3a (-) (WEE1;PLK1-MDM2)	1
Bone	1047	1179	EW-11	2.5	IDA	0.491733	0.04705	1.73919	12.8027	0.591442	0.910965	14.5419	MK-1775	Nutlin-3a (-)	1179-1047	WEE1;PLK1	MDM2	MK-1775-Nutlin-3a (-) (WEE1;PLK1-MDM2)	1
Bone	1047	1179	EW-16	2.5	IDA	0.316919	0.026978	1.58081	13.1738	0.38597	0.890993	14.7546	MK-1775	Nutlin-3a (-)	1179-1047	WEE1;PLK1	MDM2	MK-1775-Nutlin-3a (-) (WEE1;PLK1-MDM2)	1
Bone	1047	1179	EW-18	0.625	IDA	0.294073	0.0729967	3.35599	11.534	0.405691	0.904802	14.89	MK-1775	Nutlin-3a (-)	1179-1047	WEE1;PLK1	MDM2	MK-1775-Nutlin-3a (-) (WEE1;PLK1-MDM2)	1
Bone	1047	1179	EW-22	2.5	IDA	0.305584	0.0685809	2.06887	10.7067	0.40623	0.921067	12.7755	MK-1775	Nutlin-3a (-)	1179-1047	WEE1;PLK1	MDM2	MK-1775-Nutlin-3a (-) (WEE1;PLK1-MDM2)	1
Bone	1047	1179	EW-24	0.625	Bliss	0.712903	0.0226226	0.840938	14.5485	0.806611	0.911871	15.3895	MK-1775	Nutlin-3a (-)	1179-1047	WEE1;PLK1	MDM2	MK-1775-Nutlin-3a (-) (WEE1;PLK1-MDM2)	0
Bone	1047	1179	EW-3	2.5	Bliss	0.367125	0.0798349	1.65268	10.4704	0.556409	0.803295	12.1231	MK-1775	Nutlin-3a (-)	1179-1047	WEE1;PLK1	MDM2	MK-1775-Nutlin-3a (-) (WEE1;PLK1-MDM2)	1
Bone	1047	1179	EW-7	2.5	IDA	0.221713	-0.0884996	-2.80126	11.6706	0.275932	0.482775	8.8693	MK-1775	Nutlin-3a (-)	1179-1047	WEE1;PLK1	MDM2	MK-1775-Nutlin-3a (-) (WEE1;PLK1-MDM2)	1
Bone	1047	1179	G-292-Clone-A141B1	2.5	IDA	0.690306	-0.0121046	-0.570447	15.5181	0.742643	0.913227	14.9476	MK-1775	Nutlin-3a (-)	1179-1047	WEE1;PLK1	MDM2	MK-1775-Nutlin-3a (-) (WEE1;PLK1-MDM2)	0
Bone	1047	1179	H-EMC-SS	2.5	IDA	0.709727	-0.119059	-4.59973	18.1193	0.785228	0.752224	13.5195	MK-1775	Nutlin-3a (-)	1179-1047	WEE1;PLK1	MDM2	MK-1775-Nutlin-3a (-) (WEE1;PLK1-MDM2)	0
Bone	1047	1179	HOS	2.5	IDA	0.282207	0.0365488	1.97188	12.1789	0.351545	0.906728	14.1508	MK-1775	Nutlin-3a (-)	1179-1047	WEE1;PLK1	MDM2	MK-1775-Nutlin-3a (-) (WEE1;PLK1-MDM2)	1
Bone	1047	1179	HuO-3N1	2.5	IDA	0.51904	0.00831954	0.473357	15.6548	0.588955	0.895416	16.1282	MK-1775	Nutlin-3a (-)	1179-1047	WEE1;PLK1	MDM2	MK-1775-Nutlin-3a (-) (WEE1;PLK1-MDM2)	0
Bone	1047	1179	HuO9	0.625	IDA	0.35725	0.102263	2.99015	10.8325	0.502644	0.914191	13.8226	MK-1775	Nutlin-3a (-)	1179-1047	WEE1;PLK1	MDM2	MK-1775-Nutlin-3a (-) (WEE1;PLK1-MDM2)	1
Bone	1047	1179	MG-63	2.5	IDA	0.382	0.0887069	2.40257	10.9183	0.512845	0.917833	13.3209	MK-1775	Nutlin-3a (-)	1179-1047	WEE1;PLK1	MDM2	MK-1775-Nutlin-3a (-) (WEE1;PLK1-MDM2)	1
Bone	1047	1179	MHH-ES-1	2.5	IDA	0.287787	0.081125	4.44311	11.4059	0.38795	0.951147	15.849	MK-1775	Nutlin-3a (-)	1179-1047	WEE1;PLK1	MDM2	MK-1775-Nutlin-3a (-) (WEE1;PLK1-MDM2)	1
Bone	1047	1179	NOS-1	2.5	IDA	0.365928	0.0627872	2.82903	12.4069	0.47733	0.898151	15.2359	MK-1775	Nutlin-3a (-)	1179-1047	WEE1;PLK1	MDM2	MK-1775-Nutlin-3a (-) (WEE1;PLK1-MDM2)	1
Bone	1047	1179	NY	0.625	Bliss	0.578732	0.0084485	0.313733	14.0524	0.663854	0.884501	14.3662	MK-1775	Nutlin-3a (-)	1179-1047	WEE1;PLK1	MDM2	MK-1775-Nutlin-3a (-) (WEE1;PLK1-MDM2)	0
Bone	1047	1179	RH-1	0.625	Synergy	0.0499621	0.0655253	3.15564	8.46266	0.128351	0.899778	11.6183	MK-1775	Nutlin-3a (-)	1179-1047	WEE1;PLK1	MDM2	MK-1775-Nutlin-3a (-) (WEE1;PLK1-MDM2)	1
Bone	1047	1179	SJSA-1	0.625	IDA	0.280707	-0.0330372	-0.665863	8.28428	0.634224	0.390508	7.61841	MK-1775	Nutlin-3a (-)	1179-1047	WEE1;PLK1	MDM2	MK-1775-Nutlin-3a (-) (WEE1;PLK1-MDM2)	1
Bone	1047	1179	SK-ES-1	0.625	Synergy	0.113835	0.148006	3.68989	7.89149	0.324376	0.807212	11.5814	MK-1775	Nutlin-3a (-)	1179-1047	WEE1;PLK1	MDM2	MK-1775-Nutlin-3a (-) (WEE1;PLK1-MDM2)	1
Bone	1047	1179	Saos-2	0.625	Bliss	0.696347	0.0451778	1.28611	13.2889	0.819674	0.904658	14.575	MK-1775	Nutlin-3a (-)	1179-1047	WEE1;PLK1	MDM2	MK-1775-Nutlin-3a (-) (WEE1;PLK1-MDM2)	0
Bone	1047	1179	TC-71	2.5	IDA	0.624646	0.0352505	0.678427	11.5901	0.728332	0.906038	12.2686	MK-1775	Nutlin-3a (-)	1179-1047	WEE1;PLK1	MDM2	MK-1775-Nutlin-3a (-) (WEE1;PLK1-MDM2)	0
Bone	1047	1179	U-2-OS	2.5	IDA	0.393264	0.00288617	0.190296	14.5033	0.449647	0.880683	14.6936	MK-1775	Nutlin-3a (-)	1179-1047	WEE1;PLK1	MDM2	MK-1775-Nutlin-3a (-) (WEE1;PLK1-MDM2)	1
Bone	1049	1558	A673	0.625	SA-L	0.847766	0.032493	0.67154	12.7597	0.970472	0.907042	13.4312	Lapatinib	PD173074	1558-1049	EGFR;ERBB2	FGFR1;FGFR2;FGFR3	Lapatinib-PD173074 (EGFR;ERBB2-FGFR1;FGFR2;FGFR3)	0
Bone	1049	1558	CADO-ES1	0.625	SA-L	0.783336	0.15679	1.56784	10.3721	1	0.940126	11.9399	Lapatinib	PD173074	1558-1049	EGFR;ERBB2	FGFR1;FGFR2;FGFR3	Lapatinib-PD173074 (EGFR;ERBB2-FGFR1;FGFR2;FGFR3)	0
Bone	1049	1558	CAL-72	2.5	SA-L	0.204063	-0.02474	-0.328967	6.38633	0.943995	0.189962	6.05736	Lapatinib	PD173074	1558-1049	EGFR;ERBB2	FGFR1;FGFR2;FGFR3	Lapatinib-PD173074 (EGFR;ERBB2-FGFR1;FGFR2;FGFR3)	0
Bone	1049	1558	CAL-78	2.5	SA-L	0.220796	0.018944	0.233933	6.5444	0.919837	0.260634	6.77833	Lapatinib	PD173074	1558-1049	EGFR;ERBB2	FGFR1;FGFR2;FGFR3	Lapatinib-PD173074 (EGFR;ERBB2-FGFR1;FGFR2;FGFR3)	0
Bone	1049	1558	CHSA8926	0.625	SA-L	0.469257	0.000924981	0.0139309	9.15437	0.918007	0.512177	9.1683	Lapatinib	PD173074	1558-1049	EGFR;ERBB2	FGFR1;FGFR2;FGFR3	Lapatinib-PD173074 (EGFR;ERBB2-FGFR1;FGFR2;FGFR3)	0
Bone	1049	1558	CS1	2.5	Bliss	0.473248	0.0733329	0.916694	9.54029	0.856876	0.637877	10.457	Lapatinib	PD173074	1558-1049	EGFR;ERBB2	FGFR1;FGFR2;FGFR3	Lapatinib-PD173074 (EGFR;ERBB2-FGFR1;FGFR2;FGFR3)	1
Bone	1049	1558	ES1	2.5	Bliss	0.239373	0.0454751	0.525419	7.908	0.672159	0.42378	8.43342	Lapatinib	PD173074	1558-1049	EGFR;ERBB2	FGFR1;FGFR2;FGFR3	Lapatinib-PD173074 (EGFR;ERBB2-FGFR1;FGFR2;FGFR3)	1
Bone	1049	1558	ES4	2.5	SA-L	0.791135	-0.0305213	-0.863263	15.1794	0.916232	0.830155	14.3161	Lapatinib	PD173074	1558-1049	EGFR;ERBB2	FGFR1;FGFR2;FGFR3	Lapatinib-PD173074 (EGFR;ERBB2-FGFR1;FGFR2;FGFR3)	0
Bone	1049	1558	ES6	2.5	SA-L	0.645383	-0.0386103	-0.726761	12.1658	0.927526	0.654184	11.4391	Lapatinib	PD173074	1558-1049	EGFR;ERBB2	FGFR1;FGFR2;FGFR3	Lapatinib-PD173074 (EGFR;ERBB2-FGFR1;FGFR2;FGFR3)	0
Bone	1049	1558	ES7	2.5	Bliss	0.604587	0.13668	1.43629	10.2587	0.891185	0.831777	11.695	Lapatinib	PD173074	1558-1049	EGFR;ERBB2	FGFR1;FGFR2;FGFR3	Lapatinib-PD173074 (EGFR;ERBB2-FGFR1;FGFR2;FGFR3)	0
Bone	1049	1558	ES8	2.5	Synergy	0.30437	0.253679	1.80014	8.36825	0.79171	0.704866	10.1684	Lapatinib	PD173074	1558-1049	EGFR;ERBB2	FGFR1;FGFR2;FGFR3	Lapatinib-PD173074 (EGFR;ERBB2-FGFR1;FGFR2;FGFR3)	1
Bone	1049	1558	EW-1	2.5	SA-L	0.406864	0.0642542	0.598139	8.62146	0.895001	0.526388	9.2196	Lapatinib	PD173074	1558-1049	EGFR;ERBB2	FGFR1;FGFR2;FGFR3	Lapatinib-PD173074 (EGFR;ERBB2-FGFR1;FGFR2;FGFR3)	0
Bone	1049	1558	EW-11	0.625	SA-L	0.685561	0.0436983	0.537749	11.0575	0.974692	0.748195	11.5952	Lapatinib	PD173074	1558-1049	EGFR;ERBB2	FGFR1;FGFR2;FGFR3	Lapatinib-PD173074 (EGFR;ERBB2-FGFR1;FGFR2;FGFR3)	0
Bone	1049	1558	EW-13	0.625	SA-L	0.889478	0.0119402	0.413759	14.2932	0.955543	0.943357	14.707	Lapatinib	PD173074	1558-1049	EGFR;ERBB2	FGFR1;FGFR2;FGFR3	Lapatinib-PD173074 (EGFR;ERBB2-FGFR1;FGFR2;FGFR3)	0
Bone	1049	1558	EW-16	2.5	Bliss	0.576346	0.0803064	1.2802	10.9701	0.857094	0.766138	12.2503	Lapatinib	PD173074	1558-1049	EGFR;ERBB2	FGFR1;FGFR2;FGFR3	Lapatinib-PD173074 (EGFR;ERBB2-FGFR1;FGFR2;FGFR3)	0
Bone	1049	1558	EW-18	2.5	Synergy	0.51915	0.276271	3.29327	9.38278	0.959656	0.828861	12.6761	Lapatinib	PD173074	1558-1049	EGFR;ERBB2	FGFR1;FGFR2;FGFR3	Lapatinib-PD173074 (EGFR;ERBB2-FGFR1;FGFR2;FGFR3)	0
Bone	1049	1558	EW-22	2.5	SA-L	0.525501	0.0653164	0.415985	9.20832	0.984378	0.600193	9.62431	Lapatinib	PD173074	1558-1049	EGFR;ERBB2	FGFR1;FGFR2;FGFR3	Lapatinib-PD173074 (EGFR;ERBB2-FGFR1;FGFR2;FGFR3)	0
Bone	1049	1558	EW-24	2.5	SA-L	0.582111	0.188914	2.53089	10.0421	0.979758	0.786955	12.573	Lapatinib	PD173074	1558-1049	EGFR;ERBB2	FGFR1;FGFR2;FGFR3	Lapatinib-PD173074 (EGFR;ERBB2-FGFR1;FGFR2;FGFR3)	0
Bone	1049	1558	EW-3	0.625	SA-L	0.793487	0.0291584	0.379499	11.6937	0.990408	0.830612	12.0732	Lapatinib	PD173074	1558-1049	EGFR;ERBB2	FGFR1;FGFR2;FGFR3	Lapatinib-PD173074 (EGFR;ERBB2-FGFR1;FGFR2;FGFR3)	0
Bone	1049	1558	EW-7	2.5	Bliss	0.359023	0.179587	1.61444	8.3746	0.858319	0.627517	9.98904	Lapatinib	PD173074	1558-1049	EGFR;ERBB2	FGFR1;FGFR2;FGFR3	Lapatinib-PD173074 (EGFR;ERBB2-FGFR1;FGFR2;FGFR3)	1
Bone	1049	1558	G-292-Clone-A141B1	2.5	SA-L	0.079222	0.0320958	0.956024	2.98467	0.93562	0.118978	3.94069	Lapatinib	PD173074	1558-1049	EGFR;ERBB2	FGFR1;FGFR2;FGFR3	Lapatinib-PD173074 (EGFR;ERBB2-FGFR1;FGFR2;FGFR3)	0
Bone	1049	1558	H-EMC-SS	2.5	SA-L	0.662464	-0.00215992	-0.0457854	12.6613	0.931904	0.708554	12.6155	Lapatinib	PD173074	1558-1049	EGFR;ERBB2	FGFR1;FGFR2;FGFR3	Lapatinib-PD173074 (EGFR;ERBB2-FGFR1;FGFR2;FGFR3)	0
Bone	1049	1558	HOS	2.5	Synergy	0.549579	0.286481	2.31668	9.34441	0.991693	0.843064	11.6611	Lapatinib	PD173074	1558-1049	EGFR;ERBB2	FGFR1;FGFR2;FGFR3	Lapatinib-PD173074 (EGFR;ERBB2-FGFR1;FGFR2;FGFR3)	0
Bone	1049	1558	HuO-3N1	2.5	SA-L	0.627887	0.0572633	0.932244	11.1819	0.953298	0.718716	12.1141	Lapatinib	PD173074	1558-1049	EGFR;ERBB2	FGFR1;FGFR2;FGFR3	Lapatinib-PD173074 (EGFR;ERBB2-FGFR1;FGFR2;FGFR3)	0
Bone	1049	1558	HuO9	2.5	SA-L	0.625404	-0.0162211	-0.164392	10.4476	0.947206	0.643137	10.2832	Lapatinib	PD173074	1558-1049	EGFR;ERBB2	FGFR1;FGFR2;FGFR3	Lapatinib-PD173074 (EGFR;ERBB2-FGFR1;FGFR2;FGFR3)	0
Bone	1049	1558	MG-63	2.5	SA-L	0.685493	0.147198	1.64903	10.5711	0.970545	0.857963	12.2201	Lapatinib	PD173074	1558-1049	EGFR;ERBB2	FGFR1;FGFR2;FGFR3	Lapatinib-PD173074 (EGFR;ERBB2-FGFR1;FGFR2;FGFR3)	0
Bone	1049	1558	MHH-ES-1	2.5	SA-L	0.65071	0.0439648	0.390451	10.6876	0.930326	0.746198	11.0781	Lapatinib	PD173074	1558-1049	EGFR;ERBB2	FGFR1;FGFR2;FGFR3	Lapatinib-PD173074 (EGFR;ERBB2-FGFR1;FGFR2;FGFR3)	0
Bone	1049	1558	NOS-1	2.5	SA-L	0.345148	0.12765	1.61675	7.52437	0.922871	0.512313	9.14112	Lapatinib	PD173074	1558-1049	EGFR;ERBB2	FGFR1;FGFR2;FGFR3	Lapatinib-PD173074 (EGFR;ERBB2-FGFR1;FGFR2;FGFR3)	0
Bone	1049	1558	NY	2.5	SA-L	0.32909	0.069725	0.818596	7.31128	0.95361	0.418217	8.12988	Lapatinib	PD173074	1558-1049	EGFR;ERBB2	FGFR1;FGFR2;FGFR3	Lapatinib-PD173074 (EGFR;ERBB2-FGFR1;FGFR2;FGFR3)	0
Bone	1049	1558	RH-1	2.5	Bliss	0.33894	0.165241	0.97141	8.57387	0.823393	0.612321	9.54528	Lapatinib	PD173074	1558-1049	EGFR;ERBB2	FGFR1;FGFR2;FGFR3	Lapatinib-PD173074 (EGFR;ERBB2-FGFR1;FGFR2;FGFR3)	1
Bone	1049	1558	SJSA-1	2.5	Bliss	0.620399	0.07247	1.25304	11.4129	0.905505	0.765174	12.666	Lapatinib	PD173074	1558-1049	EGFR;ERBB2	FGFR1;FGFR2;FGFR3	Lapatinib-PD173074 (EGFR;ERBB2-FGFR1;FGFR2;FGFR3)	0
Bone	1049	1558	SK-ES-1	2.5	Bliss	0.45958	0.107858	0.903108	9.12733	0.887818	0.639138	10.0304	Lapatinib	PD173074	1558-1049	EGFR;ERBB2	FGFR1;FGFR2;FGFR3	Lapatinib-PD173074 (EGFR;ERBB2-FGFR1;FGFR2;FGFR3)	1
Bone	1049	1558	Saos-2	2.5	SA-L	0.818896	-0.02746	-0.51001	13.2629	0.965457	0.819752	12.7529	Lapatinib	PD173074	1558-1049	EGFR;ERBB2	FGFR1;FGFR2;FGFR3	Lapatinib-PD173074 (EGFR;ERBB2-FGFR1;FGFR2;FGFR3)	0
Bone	1049	1558	TC-71	2.5	Synergy	0.404861	0.255043	1.63469	8.59354	0.941517	0.700895	10.2282	Lapatinib	PD173074	1558-1049	EGFR;ERBB2	FGFR1;FGFR2;FGFR3	Lapatinib-PD173074 (EGFR;ERBB2-FGFR1;FGFR2;FGFR3)	1
Bone	1049	1558	U-2-OS	2.5	SA-L	0.289749	0.144395	2.06748	6.4644	0.937862	0.462675	8.53188	Lapatinib	PD173074	1558-1049	EGFR;ERBB2	FGFR1;FGFR2;FGFR3	Lapatinib-PD173074 (EGFR;ERBB2-FGFR1;FGFR2;FGFR3)	0
Bone	1053	1372	A673	0.1	Bliss	0.344376	0.193523	1.91062	8.39294	0.813174	0.661523	10.3036	Trametinib	MK-2206	1372-1053	MAP2K1;MAP2K2	AKT1;AKT2	Trametinib-MK-2206 (MAP2K1;MAP2K2-AKT1;AKT2)	1
Bone	1053	1372	CADO-ES1	0.1	SA-L	0.728641	-0.0289108	-0.173091	10.3243	0.940016	0.744404	10.1512	Trametinib	MK-2206	1372-1053	MAP2K1;MAP2K2	AKT1;AKT2	Trametinib-MK-2206 (MAP2K1;MAP2K2-AKT1;AKT2)	0
Bone	1053	1372	CAL-72	0.1	Bliss	0.568589	0.0636355	0.958908	10.973	0.783273	0.806629	11.9319	Trametinib	MK-2206	1372-1053	MAP2K1;MAP2K2	AKT1;AKT2	Trametinib-MK-2206 (MAP2K1;MAP2K2-AKT1;AKT2)	0
Bone	1053	1372	CAL-78	0.1	SA-L	0.525947	-0.0270504	-0.295361	9.81809	0.878783	0.559619	9.52273	Trametinib	MK-2206	1372-1053	MAP2K1;MAP2K2	AKT1;AKT2	Trametinib-MK-2206 (MAP2K1;MAP2K2-AKT1;AKT2)	0
Bone	1053	1372	CHSA8926	0.1	Bliss	0.375662	0.116483	1.9658	8.36968	0.825725	0.595267	10.3355	Trametinib	MK-2206	1372-1053	MAP2K1;MAP2K2	AKT1;AKT2	Trametinib-MK-2206 (MAP2K1;MAP2K2-AKT1;AKT2)	1
Bone	1053	1372	CS1	0.1	Bliss	0.243787	0.175264	2.53994	7.16402	0.740066	0.567276	9.70395	Trametinib	MK-2206	1372-1053	MAP2K1;MAP2K2	AKT1;AKT2	Trametinib-MK-2206 (MAP2K1;MAP2K2-AKT1;AKT2)	1
Bone	1053	1372	ES1	0.01	SA-L	0.215916	0.0475509	0.430409	6.80525	0.911816	0.2853	7.23566	Trametinib	MK-2206	1372-1053	MAP2K1;MAP2K2	AKT1;AKT2	Trametinib-MK-2206 (MAP2K1;MAP2K2-AKT1;AKT2)	0
Bone	1053	1372	ES4	0.01	Bliss	0.621304	0.04406	0.812166	11.8019	0.89193	0.745846	12.6141	Trametinib	MK-2206	1372-1053	MAP2K1;MAP2K2	AKT1;AKT2	Trametinib-MK-2206 (MAP2K1;MAP2K2-AKT1;AKT2)	0
Bone	1053	1372	ES6	0.01	sub-HSA	0.642808	-0.120066	-1.70276	12.0384	0.895839	0.579174	10.3356	Trametinib	MK-2206	1372-1053	MAP2K1;MAP2K2	AKT1;AKT2	Trametinib-MK-2206 (MAP2K1;MAP2K2-AKT1;AKT2)	0
Bone	1053	1372	ES7	0.1	SA-L	0.234025	0.0578936	0.672833	6.98817	0.929275	0.313825	7.661	Trametinib	MK-2206	1372-1053	MAP2K1;MAP2K2	AKT1;AKT2	Trametinib-MK-2206 (MAP2K1;MAP2K2-AKT1;AKT2)	0
Bone	1053	1372	ES8	0.1	SA-L	0.299406	0.0302329	0.204507	7.97605	0.937415	0.35207	8.18055	Trametinib	MK-2206	1372-1053	MAP2K1;MAP2K2	AKT1;AKT2	Trametinib-MK-2206 (MAP2K1;MAP2K2-AKT1;AKT2)	0
Bone	1053	1372	EW-1	0.01	SA-L	0.313071	0.0425851	0.410716	7.70836	0.893626	0.398989	8.11908	Trametinib	MK-2206	1372-1053	MAP2K1;MAP2K2	AKT1;AKT2	Trametinib-MK-2206 (MAP2K1;MAP2K2-AKT1;AKT2)	0
Bone	1053	1372	EW-11	0.01	SA-L	0.250134	-0.0103874	-0.170506	6.43826	0.944851	0.252494	6.26776	Trametinib	MK-2206	1372-1053	MAP2K1;MAP2K2	AKT1;AKT2	Trametinib-MK-2206 (MAP2K1;MAP2K2-AKT1;AKT2)	0
Bone	1053	1372	EW-13	0.01	SA-L	0.58784	0.00104259	0.017382	9.94388	0.962488	0.609867	9.96126	Trametinib	MK-2206	1372-1053	MAP2K1;MAP2K2	AKT1;AKT2	Trametinib-MK-2206 (MAP2K1;MAP2K2-AKT1;AKT2)	0
Bone	1053	1372	EW-16	0.1	Bliss	0.440367	0.152684	1.93797	8.9523	0.890193	0.665968	10.8903	Trametinib	MK-2206	1372-1053	MAP2K1;MAP2K2	AKT1;AKT2	Trametinib-MK-2206 (MAP2K1;MAP2K2-AKT1;AKT2)	1
Bone	1053	1372	EW-18	0.01	SA-L	0.369241	-0.00851276	-0.13905	7.8635	0.937132	0.381185	7.72445	Trametinib	MK-2206	1372-1053	MAP2K1;MAP2K2	AKT1;AKT2	Trametinib-MK-2206 (MAP2K1;MAP2K2-AKT1;AKT2)	0
Bone	1053	1372	EW-22	0.01	SA-L	0.315905	0.0720493	0.594887	7.84291	0.94257	0.41161	8.4378	Trametinib	MK-2206	1372-1053	MAP2K1;MAP2K2	AKT1;AKT2	Trametinib-MK-2206 (MAP2K1;MAP2K2-AKT1;AKT2)	0
Bone	1053	1372	EW-24	0.1	SA-L	0.42428	0.0112383	0.128883	8.38638	0.956387	0.455905	8.51527	Trametinib	MK-2206	1372-1053	MAP2K1;MAP2K2	AKT1;AKT2	Trametinib-MK-2206 (MAP2K1;MAP2K2-AKT1;AKT2)	0
Bone	1053	1372	EW-3	0.01	SA-L	0.528649	-0.0409737	-0.388393	9.40898	0.958146	0.511473	9.02059	Trametinib	MK-2206	1372-1053	MAP2K1;MAP2K2	AKT1;AKT2	Trametinib-MK-2206 (MAP2K1;MAP2K2-AKT1;AKT2)	0
Bone	1053	1372	EW-7	0.1	SA-L	0.183663	-0.00758134	-0.0441913	6.22247	0.948533	0.185504	6.17828	Trametinib	MK-2206	1372-1053	MAP2K1;MAP2K2	AKT1;AKT2	Trametinib-MK-2206 (MAP2K1;MAP2K2-AKT1;AKT2)	0
Bone	1053	1372	G-292-Clone-A141B1	0.1	SA-L	0.580676	-0.0321647	-0.406968	10.3356	0.928759	0.589291	9.92868	Trametinib	MK-2206	1372-1053	MAP2K1;MAP2K2	AKT1;AKT2	Trametinib-MK-2206 (MAP2K1;MAP2K2-AKT1;AKT2)	0
Bone	1053	1372	H-EMC-SS	0.1	SA-L	0.389961	-0.0164102	-0.498555	10.1586	0.692464	0.540305	9.66008	Trametinib	MK-2206	1372-1053	MAP2K1;MAP2K2	AKT1;AKT2	Trametinib-MK-2206 (MAP2K1;MAP2K2-AKT1;AKT2)	0
Bone	1053	1372	HOS	0.1	SA-L	0.492866	0.121809	1.12054	9.3852	0.900104	0.68271	10.5057	Trametinib	MK-2206	1372-1053	MAP2K1;MAP2K2	AKT1;AKT2	Trametinib-MK-2206 (MAP2K1;MAP2K2-AKT1;AKT2)	0
Bone	1053	1372	HuO-3N1	0.01	SA-L	0.607141	0.000854234	-0.0345565	10.7379	0.972472	0.625298	10.7034	Trametinib	MK-2206	1372-1053	MAP2K1;MAP2K2	AKT1;AKT2	Trametinib-MK-2206 (MAP2K1;MAP2K2-AKT1;AKT2)	0
Bone	1053	1372	HuO9	0.01	SA-L	0.176825	0.0117147	0.160826	5.92313	0.976846	0.193009	6.08396	Trametinib	MK-2206	1372-1053	MAP2K1;MAP2K2	AKT1;AKT2	Trametinib-MK-2206 (MAP2K1;MAP2K2-AKT1;AKT2)	0
Bone	1053	1372	MG-63	0.1	Bliss	0.367024	0.172468	1.59474	8.68172	0.806084	0.670235	10.2765	Trametinib	MK-2206	1372-1053	MAP2K1;MAP2K2	AKT1;AKT2	Trametinib-MK-2206 (MAP2K1;MAP2K2-AKT1;AKT2)	1
Bone	1053	1372	MHH-ES-1	0.1	SA-L	0.551335	0.00850673	-0.0255506	10.0719	0.927105	0.603329	10.0464	Trametinib	MK-2206	1372-1053	MAP2K1;MAP2K2	AKT1;AKT2	Trametinib-MK-2206 (MAP2K1;MAP2K2-AKT1;AKT2)	0
Bone	1053	1372	NOS-1	0.1	Bliss	0.211434	0.101461	1.70289	6.24237	0.764176	0.409423	7.94526	Trametinib	MK-2206	1372-1053	MAP2K1;MAP2K2	AKT1;AKT2	Trametinib-MK-2206 (MAP2K1;MAP2K2-AKT1;AKT2)	1
Bone	1053	1372	NY	0.01	SA-L	0.749645	-0.0148844	-0.399032	12.9167	0.931547	0.789893	12.5177	Trametinib	MK-2206	1372-1053	MAP2K1;MAP2K2	AKT1;AKT2	Trametinib-MK-2206 (MAP2K1;MAP2K2-AKT1;AKT2)	0
Bone	1053	1372	RH-1	0.1	SA-L	0.628629	0.0477186	0.249507	9.85974	0.945515	0.715939	10.1092	Trametinib	MK-2206	1372-1053	MAP2K1;MAP2K2	AKT1;AKT2	Trametinib-MK-2206 (MAP2K1;MAP2K2-AKT1;AKT2)	0
Bone	1053	1372	SJSA-1	0.1	Bliss	0.382828	0.0782815	1.31717	9.49901	0.717857	0.642264	10.8162	Trametinib	MK-2206	1372-1053	MAP2K1;MAP2K2	AKT1;AKT2	Trametinib-MK-2206 (MAP2K1;MAP2K2-AKT1;AKT2)	1
Bone	1053	1372	SK-ES-1	0.01	SA-L	0.279381	0.0761807	0.649662	7.35966	0.970178	0.366415	8.00932	Trametinib	MK-2206	1372-1053	MAP2K1;MAP2K2	AKT1;AKT2	Trametinib-MK-2206 (MAP2K1;MAP2K2-AKT1;AKT2)	0
Bone	1053	1372	Saos-2	0.1	SA-L	0.457529	0.112719	1.21666	8.86522	0.940725	0.606379	10.0819	Trametinib	MK-2206	1372-1053	MAP2K1;MAP2K2	AKT1;AKT2	Trametinib-MK-2206 (MAP2K1;MAP2K2-AKT1;AKT2)	0
Bone	1053	1372	TC-71	0.1	Bliss	0.536074	0.121515	0.903317	9.57092	0.895052	0.732173	10.4742	Trametinib	MK-2206	1372-1053	MAP2K1;MAP2K2	AKT1;AKT2	Trametinib-MK-2206 (MAP2K1;MAP2K2-AKT1;AKT2)	0
Bone	1053	1372	U-2-OS	0.1	Synergy	0.19246	0.226826	4.71719	6.71763	0.603232	0.692862	11.4348	Trametinib	MK-2206	1372-1053	MAP2K1;MAP2K2	AKT1;AKT2	Trametinib-MK-2206 (MAP2K1;MAP2K2-AKT1;AKT2)	1
Bone	1053	1558	A673	2.5	Synergy	0.365884	0.244461	2.1207	8.18286	0.922591	0.661523	10.3036	Lapatinib	MK-2206	1558-1053	EGFR;ERBB2	AKT1;AKT2	Lapatinib-MK-2206 (EGFR;ERBB2-AKT1;AKT2)	1
Bone	1053	1558	CADO-ES1	2.5	Synergy	0.43968	0.265206	1.31864	8.83256	0.946544	0.744404	10.1512	Lapatinib	MK-2206	1558-1053	EGFR;ERBB2	AKT1;AKT2	Lapatinib-MK-2206 (EGFR;ERBB2-AKT1;AKT2)	1
Bone	1053	1558	CAL-72	2.5	Synergy	0.509281	0.242243	2.54925	9.38264	0.930202	0.806629	11.9319	Lapatinib	MK-2206	1558-1053	EGFR;ERBB2	AKT1;AKT2	Lapatinib-MK-2206 (EGFR;ERBB2-AKT1;AKT2)	0
Bone	1053	1558	CAL-78	2.5	SA-L	0.376623	0.14221	1.40387	8.11886	0.926498	0.559619	9.52273	Lapatinib	MK-2206	1558-1053	EGFR;ERBB2	AKT1;AKT2	Lapatinib-MK-2206 (EGFR;ERBB2-AKT1;AKT2)	0
Bone	1053	1558	CHSA8926	2.5	SA-L	0.433241	0.135651	1.96657	8.36892	0.954239	0.595267	10.3355	Lapatinib	MK-2206	1558-1053	EGFR;ERBB2	AKT1;AKT2	Lapatinib-MK-2206 (EGFR;ERBB2-AKT1;AKT2)	0
Bone	1053	1558	CS1	2.5	Bliss	0.3352	0.145665	1.82873	7.87522	0.849366	0.567276	9.70395	Lapatinib	MK-2206	1558-1053	EGFR;ERBB2	AKT1;AKT2	Lapatinib-MK-2206 (EGFR;ERBB2-AKT1;AKT2)	1
Bone	1053	1558	ES1	2.5	Bliss	0.131439	0.0689453	0.941269	6.29439	0.696029	0.2853	7.23566	Lapatinib	MK-2206	1558-1053	EGFR;ERBB2	AKT1;AKT2	Lapatinib-MK-2206 (EGFR;ERBB2-AKT1;AKT2)	1
Bone	1053	1558	ES4	2.5	Bliss	0.466233	0.156464	2.79315	9.82092	0.834601	0.745846	12.6141	Lapatinib	MK-2206	1558-1053	EGFR;ERBB2	AKT1;AKT2	Lapatinib-MK-2206 (EGFR;ERBB2-AKT1;AKT2)	1
Bone	1053	1558	ES6	2.5	SA-L	0.448636	0.0866095	1.4655	8.87015	0.92534	0.579174	10.3356	Lapatinib	MK-2206	1558-1053	EGFR;ERBB2	AKT1;AKT2	Lapatinib-MK-2206 (EGFR;ERBB2-AKT1;AKT2)	0
Bone	1053	1558	ES7	2.5	Bliss	0.154681	0.0914927	1.14347	6.51753	0.77554	0.313825	7.661	Lapatinib	MK-2206	1558-1053	EGFR;ERBB2	AKT1;AKT2	Lapatinib-MK-2206 (EGFR;ERBB2-AKT1;AKT2)	1
Bone	1053	1558	ES8	2.5	SA-L	0.188121	0.115225	0.894306	7.28625	0.862741	0.35207	8.18055	Lapatinib	MK-2206	1558-1053	EGFR;ERBB2	AKT1;AKT2	Lapatinib-MK-2206 (EGFR;ERBB2-AKT1;AKT2)	0
Bone	1053	1558	EW-1	2.5	Synergy	0.148141	0.21204	2.54274	5.57634	0.889477	0.398989	8.11908	Lapatinib	MK-2206	1558-1053	EGFR;ERBB2	AKT1;AKT2	Lapatinib-MK-2206 (EGFR;ERBB2-AKT1;AKT2)	1
Bone	1053	1558	EW-11	2.5	SA-L	0.250798	-0.0130232	-0.219321	6.48708	0.940556	0.252494	6.26776	Lapatinib	MK-2206	1558-1053	EGFR;ERBB2	AKT1;AKT2	Lapatinib-MK-2206 (EGFR;ERBB2-AKT1;AKT2)	0
Bone	1053	1558	EW-13	2.5	SA-L	0.530048	0.0626207	0.532429	9.42883	0.968	0.609867	9.96126	Lapatinib	MK-2206	1558-1053	EGFR;ERBB2	AKT1;AKT2	Lapatinib-MK-2206 (EGFR;ERBB2-AKT1;AKT2)	0
Bone	1053	1558	EW-16	2.5	Synergy	0.325351	0.203711	2.89038	7.99989	0.79425	0.665968	10.8903	Lapatinib	MK-2206	1558-1053	EGFR;ERBB2	AKT1;AKT2	Lapatinib-MK-2206 (EGFR;ERBB2-AKT1;AKT2)	1
Bone	1053	1558	EW-18	2.5	SA-L	0.251969	0.11372	1.25388	6.47057	0.95133	0.381185	7.72445	Lapatinib	MK-2206	1558-1053	EGFR;ERBB2	AKT1;AKT2	Lapatinib-MK-2206 (EGFR;ERBB2-AKT1;AKT2)	0
Bone	1053	1558	EW-22	2.5	SA-L	0.285649	0.111786	0.917821	7.51997	0.964431	0.41161	8.4378	Lapatinib	MK-2206	1558-1053	EGFR;ERBB2	AKT1;AKT2	Lapatinib-MK-2206 (EGFR;ERBB2-AKT1;AKT2)	0
Bone	1053	1558	EW-24	2.5	SA-L	0.314955	0.103928	1.30206	7.21321	0.919541	0.455905	8.51527	Lapatinib	MK-2206	1558-1053	EGFR;ERBB2	AKT1;AKT2	Lapatinib-MK-2206 (EGFR;ERBB2-AKT1;AKT2)	0
Bone	1053	1558	EW-3	2.5	SA-L	0.374038	0.105171	0.836416	8.18417	0.925692	0.511473	9.02059	Lapatinib	MK-2206	1558-1053	EGFR;ERBB2	AKT1;AKT2	Lapatinib-MK-2206 (EGFR;ERBB2-AKT1;AKT2)	0
Bone	1053	1558	EW-7	2.5	SA-L	0.110094	0.0503179	1.3444	4.83388	0.85802	0.185504	6.17828	Lapatinib	MK-2206	1558-1053	EGFR;ERBB2	AKT1;AKT2	Lapatinib-MK-2206 (EGFR;ERBB2-AKT1;AKT2)	0
Bone	1053	1558	G-292-Clone-A141B1	2.5	SA-L	0.533262	0.0202174	0.222396	9.70628	0.940281	0.589291	9.92868	Lapatinib	MK-2206	1558-1053	EGFR;ERBB2	AKT1;AKT2	Lapatinib-MK-2206 (EGFR;ERBB2-AKT1;AKT2)	0
Bone	1053	1558	H-EMC-SS	2.5	SA-L	0.502979	-0.00812333	-0.146371	9.80645	0.915175	0.540305	9.66008	Lapatinib	MK-2206	1558-1053	EGFR;ERBB2	AKT1;AKT2	Lapatinib-MK-2206 (EGFR;ERBB2-AKT1;AKT2)	0
Bone	1053	1558	HOS	2.5	SA-L	0.450746	0.168869	1.41985	9.08589	0.906491	0.68271	10.5057	Lapatinib	MK-2206	1558-1053	EGFR;ERBB2	AKT1;AKT2	Lapatinib-MK-2206 (EGFR;ERBB2-AKT1;AKT2)	0
Bone	1053	1558	HuO-3N1	2.5	SA-L	0.641094	-0.0349184	-0.559288	11.2626	0.969571	0.625298	10.7034	Lapatinib	MK-2206	1558-1053	EGFR;ERBB2	AKT1;AKT2	Lapatinib-MK-2206 (EGFR;ERBB2-AKT1;AKT2)	0
Bone	1053	1558	HuO9	2.5	SA-L	0.16604	0.031365	0.564797	5.73345	0.909539	0.217503	6.29825	Lapatinib	MK-2206	1558-1053	EGFR;ERBB2	AKT1;AKT2	Lapatinib-MK-2206 (EGFR;ERBB2-AKT1;AKT2)	0
Bone	1053	1558	MG-63	2.5	SA-L	0.459907	0.170478	1.35729	8.91918	0.939479	0.670235	10.2765	Lapatinib	MK-2206	1558-1053	EGFR;ERBB2	AKT1;AKT2	Lapatinib-MK-2206 (EGFR;ERBB2-AKT1;AKT2)	0
Bone	1053	1558	MHH-ES-1	2.5	SA-L	0.45163	0.0956525	0.968291	9.07807	0.90052	0.603329	10.0464	Lapatinib	MK-2206	1558-1053	EGFR;ERBB2	AKT1;AKT2	Lapatinib-MK-2206 (EGFR;ERBB2-AKT1;AKT2)	0
Bone	1053	1558	NOS-1	2.5	Bliss	0.273252	0.0637408	0.943256	7.002	0.821984	0.409423	7.94526	Lapatinib	MK-2206	1558-1053	EGFR;ERBB2	AKT1;AKT2	Lapatinib-MK-2206 (EGFR;ERBB2-AKT1;AKT2)	1
Bone	1053	1558	NY	2.5	SA-L	0.666853	0.0737712	0.976488	11.5412	0.937261	0.789893	12.5177	Lapatinib	MK-2206	1558-1053	EGFR;ERBB2	AKT1;AKT2	Lapatinib-MK-2206 (EGFR;ERBB2-AKT1;AKT2)	0
Bone	1053	1558	RH-1	2.5	Synergy	0.239436	0.342633	2.26185	7.8474	0.80906	0.715939	10.1092	Lapatinib	MK-2206	1558-1053	EGFR;ERBB2	AKT1;AKT2	Lapatinib-MK-2206 (EGFR;ERBB2-AKT1;AKT2)	1
Bone	1053	1558	SJSA-1	2.5	SA-L	0.497862	0.0896493	1.24493	9.57124	0.914765	0.642264	10.8162	Lapatinib	MK-2206	1558-1053	EGFR;ERBB2	AKT1;AKT2	Lapatinib-MK-2206 (EGFR;ERBB2-AKT1;AKT2)	0
Bone	1053	1558	SK-ES-1	2.5	SA-L	0.2124	0.0990373	1.01782	6.9915	0.845778	0.366415	8.00932	Lapatinib	MK-2206	1558-1053	EGFR;ERBB2	AKT1;AKT2	Lapatinib-MK-2206 (EGFR;ERBB2-AKT1;AKT2)	0
Bone	1053	1558	Saos-2	2.5	SA-L	0.466392	0.109165	1.17123	8.91064	0.948929	0.606379	10.0819	Lapatinib	MK-2206	1558-1053	EGFR;ERBB2	AKT1;AKT2	Lapatinib-MK-2206 (EGFR;ERBB2-AKT1;AKT2)	0
Bone	1053	1558	TC-71	2.5	Synergy	0.402709	0.317219	2.01129	8.46294	0.982008	0.732173	10.4742	Lapatinib	MK-2206	1558-1053	EGFR;ERBB2	AKT1;AKT2	Lapatinib-MK-2206 (EGFR;ERBB2-AKT1;AKT2)	1
Bone	1053	1558	U-2-OS	2.5	SA-L	0.686702	-0.0425449	-0.844554	12.2794	0.928394	0.692862	11.4348	Lapatinib	MK-2206	1558-1053	EGFR;ERBB2	AKT1;AKT2	Lapatinib-MK-2206 (EGFR;ERBB2-AKT1;AKT2)	0
Bone	1053	1561	A673	0.1	Bliss	0.512543	0.00533425	0.0577146	10.2458	0.783058	0.661523	10.3036	Taselisib	MK-2206	1561-1053	PIK3CA;PIK3CD;PIK3CG	AKT1;AKT2	Taselisib-MK-2206 (PIK3CA;PIK3CD;PIK3CG-AKT1;AKT2)	0
Bone	1053	1561	CADO-ES1	0.1	SA-L	0.70063	0.0103694	0.070106	10.0811	0.955154	0.744404	10.1512	Taselisib	MK-2206	1561-1053	PIK3CA;PIK3CD;PIK3CG	AKT1;AKT2	Taselisib-MK-2206 (PIK3CA;PIK3CD;PIK3CG-AKT1;AKT2)	0
Bone	1053	1561	CAL-72	1	SA-L	0.729039	0.00862033	0.0399937	11.8919	0.913666	0.806629	11.9319	Taselisib	MK-2206	1561-1053	PIK3CA;PIK3CD;PIK3CG	AKT1;AKT2	Taselisib-MK-2206 (PIK3CA;PIK3CD;PIK3CG-AKT1;AKT2)	0
Bone	1053	1561	CAL-78	0.1	sub-HSA	0.617772	-0.13358	-2.17991	11.7026	0.864045	0.559619	9.52273	Taselisib	MK-2206	1561-1053	PIK3CA;PIK3CD;PIK3CG	AKT1;AKT2	Taselisib-MK-2206 (PIK3CA;PIK3CD;PIK3CG-AKT1;AKT2)	0
Bone	1053	1561	CHSA8926	0.1	SA-L	0.497216	-0.0742126	-1.59048	11.926	0.711972	0.595267	10.3355	Taselisib	MK-2206	1561-1053	PIK3CA;PIK3CD;PIK3CG	AKT1;AKT2	Taselisib-MK-2206 (PIK3CA;PIK3CD;PIK3CG-AKT1;AKT2)	0
Bone	1053	1561	CS1	1	Bliss	0.454395	0.0193757	0.233466	9.47049	0.833521	0.567276	9.70395	Taselisib	MK-2206	1561-1053	PIK3CA;PIK3CD;PIK3CG	AKT1;AKT2	Taselisib-MK-2206 (PIK3CA;PIK3CD;PIK3CG-AKT1;AKT2)	1
Bone	1053	1561	ES1	0.1	Bliss	0.135161	0.0642367	1.17486	6.0608	0.696046	0.2853	7.23566	Taselisib	MK-2206	1561-1053	PIK3CA;PIK3CD;PIK3CG	AKT1;AKT2	Taselisib-MK-2206 (PIK3CA;PIK3CD;PIK3CG-AKT1;AKT2)	1
Bone	1053	1561	ES4	0.1	SA-L	0.58604	-0.00132135	-0.0125737	12.6266	0.784571	0.745846	12.6141	Taselisib	MK-2206	1561-1053	PIK3CA;PIK3CD;PIK3CG	AKT1;AKT2	Taselisib-MK-2206 (PIK3CA;PIK3CD;PIK3CG-AKT1;AKT2)	0
Bone	1053	1561	ES6	0.1	SA-L	0.520078	-0.060753	-0.88746	11.2231	0.786494	0.579174	10.3356	Taselisib	MK-2206	1561-1053	PIK3CA;PIK3CD;PIK3CG	AKT1;AKT2	Taselisib-MK-2206 (PIK3CA;PIK3CD;PIK3CG-AKT1;AKT2)	0
Bone	1053	1561	ES7	0.1	SA-L	0.232369	0.0465627	0.399598	7.2614	0.884074	0.313825	7.661	Taselisib	MK-2206	1561-1053	PIK3CA;PIK3CD;PIK3CG	AKT1;AKT2	Taselisib-MK-2206 (PIK3CA;PIK3CD;PIK3CG-AKT1;AKT2)	0
Bone	1053	1561	ES8	1	Bliss	0.0752817	0.118072	1.80578	6.37477	0.548776	0.35207	8.18055	Taselisib	MK-2206	1561-1053	PIK3CA;PIK3CD;PIK3CG	AKT1;AKT2	Taselisib-MK-2206 (PIK3CA;PIK3CD;PIK3CG-AKT1;AKT2)	1
Bone	1053	1561	EW-1	0.1	Bliss	0.179446	0.090925	1.38727	6.73181	0.670164	0.398989	8.11908	Taselisib	MK-2206	1561-1053	PIK3CA;PIK3CD;PIK3CG	AKT1;AKT2	Taselisib-MK-2206 (PIK3CA;PIK3CD;PIK3CG-AKT1;AKT2)	1
Bone	1053	1561	EW-11	0.1	Bliss	0.160185	0.00388104	0.00848386	6.25927	0.642361	0.252494	6.26776	Taselisib	MK-2206	1561-1053	PIK3CA;PIK3CD;PIK3CG	AKT1;AKT2	Taselisib-MK-2206 (PIK3CA;PIK3CD;PIK3CG-AKT1;AKT2)	1
Bone	1053	1561	EW-13	0.1	SA-L	0.501256	0.0522439	0.512741	9.44852	0.900494	0.609867	9.96126	Taselisib	MK-2206	1561-1053	PIK3CA;PIK3CD;PIK3CG	AKT1;AKT2	Taselisib-MK-2206 (PIK3CA;PIK3CD;PIK3CG-AKT1;AKT2)	0
Bone	1053	1561	EW-16	0.1	SA-L	0.577231	-0.062486	-1.08462	11.9749	0.772871	0.665968	10.8903	Taselisib	MK-2206	1561-1053	PIK3CA;PIK3CD;PIK3CG	AKT1;AKT2	Taselisib-MK-2206 (PIK3CA;PIK3CD;PIK3CG-AKT1;AKT2)	0
Bone	1053	1561	EW-18	0.1	SA-L	0.346078	-0.0950067	-1.49424	9.21869	0.651848	0.381185	7.72445	Taselisib	MK-2206	1561-1053	PIK3CA;PIK3CD;PIK3CG	AKT1;AKT2	Taselisib-MK-2206 (PIK3CA;PIK3CD;PIK3CG-AKT1;AKT2)	0
Bone	1053	1561	EW-22	0.1	SA-L	0.293103	-0.0119795	-0.154158	8.59195	0.688153	0.41161	8.4378	Taselisib	MK-2206	1561-1053	PIK3CA;PIK3CD;PIK3CG	AKT1;AKT2	Taselisib-MK-2206 (PIK3CA;PIK3CD;PIK3CG-AKT1;AKT2)	0
Bone	1053	1561	EW-24	0.1	SA-L	0.358845	-0.0478994	-0.733566	9.24883	0.683386	0.455905	8.51527	Taselisib	MK-2206	1561-1053	PIK3CA;PIK3CD;PIK3CG	AKT1;AKT2	Taselisib-MK-2206 (PIK3CA;PIK3CD;PIK3CG-AKT1;AKT2)	0
Bone	1053	1561	EW-3	0.1	SA-L	0.410765	-0.0113245	-0.0208064	9.0414	0.747356	0.511473	9.02059	Taselisib	MK-2206	1561-1053	PIK3CA;PIK3CD;PIK3CG	AKT1;AKT2	Taselisib-MK-2206 (PIK3CA;PIK3CD;PIK3CG-AKT1;AKT2)	0
Bone	1053	1561	EW-7	0.1	Bliss	0.0745347	0.0216597	0.76436	5.41392	0.514079	0.185504	6.17828	Taselisib	MK-2206	1561-1053	PIK3CA;PIK3CD;PIK3CG	AKT1;AKT2	Taselisib-MK-2206 (PIK3CA;PIK3CD;PIK3CG-AKT1;AKT2)	1
Bone	1053	1561	G-292-Clone-A141B1	0.1	SA-L	0.539294	-0.105123	-1.69847	11.6271	0.733674	0.589291	9.92868	Taselisib	MK-2206	1561-1053	PIK3CA;PIK3CD;PIK3CG	AKT1;AKT2	Taselisib-MK-2206 (PIK3CA;PIK3CD;PIK3CG-AKT1;AKT2)	0
Bone	1053	1561	H-EMC-SS	0.1	SA-L	0.495178	-0.112624	-2.80587	12.466	0.706841	0.540305	9.66008	Taselisib	MK-2206	1561-1053	PIK3CA;PIK3CD;PIK3CG	AKT1;AKT2	Taselisib-MK-2206 (PIK3CA;PIK3CD;PIK3CG-AKT1;AKT2)	0
Bone	1053	1561	HOS	1	SA-L	0.635502	-0.0619211	-0.633458	11.1392	0.839787	0.68271	10.5057	Taselisib	MK-2206	1561-1053	PIK3CA;PIK3CD;PIK3CG	AKT1;AKT2	Taselisib-MK-2206 (PIK3CA;PIK3CD;PIK3CG-AKT1;AKT2)	0
Bone	1053	1561	HuO-3N1	0.1	Bliss	0.519417	0.0112807	0.180249	10.5231	0.847693	0.625298	10.7034	Taselisib	MK-2206	1561-1053	PIK3CA;PIK3CD;PIK3CG	AKT1;AKT2	Taselisib-MK-2206 (PIK3CA;PIK3CD;PIK3CG-AKT1;AKT2)	0
Bone	1053	1561	HuO9	1	SA-L	0.154033	-0.0600753	-1.45637	7.75462	0.429011	0.217503	6.29825	Taselisib	MK-2206	1561-1053	PIK3CA;PIK3CD;PIK3CG	AKT1;AKT2	Taselisib-MK-2206 (PIK3CA;PIK3CD;PIK3CG-AKT1;AKT2)	0
Bone	1053	1561	MG-63	0.1	Bliss	0.497303	0.0678837	0.554738	9.72173	0.843675	0.670235	10.2765	Taselisib	MK-2206	1561-1053	PIK3CA;PIK3CD;PIK3CG	AKT1;AKT2	Taselisib-MK-2206 (PIK3CA;PIK3CD;PIK3CG-AKT1;AKT2)	1
Bone	1053	1561	MHH-ES-1	0.1	SA-L	0.568587	-0.0557236	-0.687906	10.7343	0.841773	0.603329	10.0464	Taselisib	MK-2206	1561-1053	PIK3CA;PIK3CD;PIK3CG	AKT1;AKT2	Taselisib-MK-2206 (PIK3CA;PIK3CD;PIK3CG-AKT1;AKT2)	0
Bone	1053	1561	NOS-1	0.1	Bliss	0.262944	0.0291637	0.443618	7.50164	0.709408	0.409423	7.94526	Taselisib	MK-2206	1561-1053	PIK3CA;PIK3CD;PIK3CG	AKT1;AKT2	Taselisib-MK-2206 (PIK3CA;PIK3CD;PIK3CG-AKT1;AKT2)	1
Bone	1053	1561	NY	0.1	SA-L	0.769371	-0.0259752	-0.426808	12.9445	0.942087	0.789893	12.5177	Taselisib	MK-2206	1561-1053	PIK3CA;PIK3CD;PIK3CG	AKT1;AKT2	Taselisib-MK-2206 (PIK3CA;PIK3CD;PIK3CG-AKT1;AKT2)	0
Bone	1053	1561	RH-1	1	Bliss	0.46508	0.103242	0.664224	9.44502	0.787343	0.715939	10.1092	Taselisib	MK-2206	1561-1053	PIK3CA;PIK3CD;PIK3CG	AKT1;AKT2	Taselisib-MK-2206 (PIK3CA;PIK3CD;PIK3CG-AKT1;AKT2)	1
Bone	1053	1561	SJSA-1	0.1	Bliss	0.487691	0.0598534	0.90249	9.91369	0.852492	0.642264	10.8162	Taselisib	MK-2206	1561-1053	PIK3CA;PIK3CD;PIK3CG	AKT1;AKT2	Taselisib-MK-2206 (PIK3CA;PIK3CD;PIK3CG-AKT1;AKT2)	1
Bone	1053	1561	SK-ES-1	0.1	Bliss	0.210798	0.0522947	0.623231	7.38609	0.716574	0.366415	8.00932	Taselisib	MK-2206	1561-1053	PIK3CA;PIK3CD;PIK3CG	AKT1;AKT2	Taselisib-MK-2206 (PIK3CA;PIK3CD;PIK3CG-AKT1;AKT2)	1
Bone	1053	1561	Saos-2	0.1	Bliss	0.404603	0.0869519	1.0942	8.98767	0.812336	0.606379	10.0819	Taselisib	MK-2206	1561-1053	PIK3CA;PIK3CD;PIK3CG	AKT1;AKT2	Taselisib-MK-2206 (PIK3CA;PIK3CD;PIK3CG-AKT1;AKT2)	1
Bone	1053	1561	TC-71	0.1	Bliss	0.475201	0.0968329	0.847841	9.62639	0.782597	0.732173	10.4742	Taselisib	MK-2206	1561-1053	PIK3CA;PIK3CD;PIK3CG	AKT1;AKT2	Taselisib-MK-2206 (PIK3CA;PIK3CD;PIK3CG-AKT1;AKT2)	1
Bone	1053	1561	U-2-OS	0.1	SA-L	0.657939	-0.0712522	-1.36402	12.7988	0.846128	0.692862	11.4348	Taselisib	MK-2206	1561-1053	PIK3CA;PIK3CD;PIK3CG	AKT1;AKT2	Taselisib-MK-2206 (PIK3CA;PIK3CD;PIK3CG-AKT1;AKT2)	0
Bone	1054	1372	A673	0.1	Bliss	0.332776	0.0698987	0.682583	8.31984	0.80485	0.500311	9.00242	Trametinib	Palbociclib	1372-1054	MAP2K1;MAP2K2	CDK4;CDK6	Trametinib-Palbociclib (MAP2K1;MAP2K2-CDK4;CDK6)	1
Bone	1054	1372	CADO-ES1	0.01	IDA	0.526228	0.0292895	0.130264	9.17542	0.972724	0.571095	9.30568	Trametinib	Palbociclib	1372-1054	MAP2K1;MAP2K2	CDK4;CDK6	Trametinib-Palbociclib (MAP2K1;MAP2K2-CDK4;CDK6)	0
Bone	1054	1372	CAL-72	0.1	IDA	0.5628	-0.00862299	-0.334342	11.1271	0.782767	0.706012	10.7927	Trametinib	Palbociclib	1372-1054	MAP2K1;MAP2K2	CDK4;CDK6	Trametinib-Palbociclib (MAP2K1;MAP2K2-CDK4;CDK6)	0
Bone	1054	1372	CAL-78	0.01	IDA	0.790725	-0.0169726	-0.626404	14.7033	0.845251	0.915491	14.0769	Trametinib	Palbociclib	1372-1054	MAP2K1;MAP2K2	CDK4;CDK6	Trametinib-Palbociclib (MAP2K1;MAP2K2-CDK4;CDK6)	0
Bone	1054	1372	CHSA8926	0.1	IDA	0.737382	-0.0274545	-0.862702	15.3777	0.853773	0.831517	14.515	Trametinib	Palbociclib	1372-1054	MAP2K1;MAP2K2	CDK4;CDK6	Trametinib-Palbociclib (MAP2K1;MAP2K2-CDK4;CDK6)	0
Bone	1054	1372	CS1	0.01	Bliss	0.682528	0.0274256	0.537968	12.4913	0.858288	0.827174	13.0293	Trametinib	Palbociclib	1372-1054	MAP2K1;MAP2K2	CDK4;CDK6	Trametinib-Palbociclib (MAP2K1;MAP2K2-CDK4;CDK6)	0
Bone	1054	1372	ES1	0.01	sub-HSA	0.333107	-0.0736359	-0.673425	8.0463	0.886138	0.292825	7.37287	Trametinib	Palbociclib	1372-1054	MAP2K1;MAP2K2	CDK4;CDK6	Trametinib-Palbociclib (MAP2K1;MAP2K2-CDK4;CDK6)	0
Bone	1054	1372	ES4	0.1	Bliss	0.710355	0.0309778	0.712686	13.2782	0.90847	0.816023	13.9909	Trametinib	Palbociclib	1372-1054	MAP2K1;MAP2K2	CDK4;CDK6	Trametinib-Palbociclib (MAP2K1;MAP2K2-CDK4;CDK6)	0
Bone	1054	1372	ES6	0.1	sub-HSA	0.763308	-0.191733	-3.4835	14.1378	0.901391	0.634206	10.6543	Trametinib	Palbociclib	1372-1054	MAP2K1;MAP2K2	CDK4;CDK6	Trametinib-Palbociclib (MAP2K1;MAP2K2-CDK4;CDK6)	0
Bone	1054	1372	ES7	0.1	sub-HSA	0.462012	-0.0648578	-0.471878	8.9616	0.934665	0.424916	8.48973	Trametinib	Palbociclib	1372-1054	MAP2K1;MAP2K2	CDK4;CDK6	Trametinib-Palbociclib (MAP2K1;MAP2K2-CDK4;CDK6)	0
Bone	1054	1372	ES8	0.1	IDA	0.517062	-0.0673642	-0.399443	9.36666	0.910516	0.493894	8.96722	Trametinib	Palbociclib	1372-1054	MAP2K1;MAP2K2	CDK4;CDK6	Trametinib-Palbociclib (MAP2K1;MAP2K2-CDK4;CDK6)	0
Bone	1054	1372	EW-1	0.01	sub-HSA	0.784751	-0.145768	-2.31142	13.3078	0.883525	0.723221	10.9964	Trametinib	Palbociclib	1372-1054	MAP2K1;MAP2K2	CDK4;CDK6	Trametinib-Palbociclib (MAP2K1;MAP2K2-CDK4;CDK6)	0
Bone	1054	1372	EW-11	0.01	sub-HSA	0.493142	-0.0766593	-0.791263	9.31108	0.925937	0.449796	8.51982	Trametinib	Palbociclib	1372-1054	MAP2K1;MAP2K2	CDK4;CDK6	Trametinib-Palbociclib (MAP2K1;MAP2K2-CDK4;CDK6)	0
Bone	1054	1372	EW-16	0.01	IDA	0.598915	-0.0782652	-1.05719	11.0756	0.879637	0.591892	10.0184	Trametinib	Palbociclib	1372-1054	MAP2K1;MAP2K2	CDK4;CDK6	Trametinib-Palbociclib (MAP2K1;MAP2K2-CDK4;CDK6)	0
Bone	1054	1372	EW-18	0.01	sub-HSA	0.709323	-0.12808	-1.91787	12.566	0.890777	0.652513	10.6482	Trametinib	Palbociclib	1372-1054	MAP2K1;MAP2K2	CDK4;CDK6	Trametinib-Palbociclib (MAP2K1;MAP2K2-CDK4;CDK6)	0
Bone	1054	1372	EW-22	0.01	sub-HSA	0.760724	-0.0845736	-0.767565	11.1978	0.942728	0.717227	10.4303	Trametinib	Palbociclib	1372-1054	MAP2K1;MAP2K2	CDK4;CDK6	Trametinib-Palbociclib (MAP2K1;MAP2K2-CDK4;CDK6)	0
Bone	1054	1372	EW-24	0.1	IDA	0.724914	-0.0162881	-0.265506	12.3753	0.935877	0.757178	12.1098	Trametinib	Palbociclib	1372-1054	MAP2K1;MAP2K2	CDK4;CDK6	Trametinib-Palbociclib (MAP2K1;MAP2K2-CDK4;CDK6)	0
Bone	1054	1372	EW-3	0.1	sub-HSA	0.508451	-0.0580005	-0.533165	9.2288	0.967103	0.465773	8.69563	Trametinib	Palbociclib	1372-1054	MAP2K1;MAP2K2	CDK4;CDK6	Trametinib-Palbociclib (MAP2K1;MAP2K2-CDK4;CDK6)	0
Bone	1054	1372	EW-7	0.1	IDA	0.31485	0.11357	0.955286	7.65857	0.9536	0.449266	8.61386	Trametinib	Palbociclib	1372-1054	MAP2K1;MAP2K2	CDK4;CDK6	Trametinib-Palbociclib (MAP2K1;MAP2K2-CDK4;CDK6)	1
Bone	1054	1372	G-292-Clone-A141B1	0.01	sub-HSA	0.865294	-0.108095	-2.36324	14.7783	0.953212	0.794366	12.415	Trametinib	Palbociclib	1372-1054	MAP2K1;MAP2K2	CDK4;CDK6	Trametinib-Palbociclib (MAP2K1;MAP2K2-CDK4;CDK6)	0
Bone	1054	1372	H-EMC-SS	0.01	IDA	0.629352	-0.0739309	-1.98499	14.3495	0.79841	0.695659	12.3645	Trametinib	Palbociclib	1372-1054	MAP2K1;MAP2K2	CDK4;CDK6	Trametinib-Palbociclib (MAP2K1;MAP2K2-CDK4;CDK6)	0
Bone	1054	1372	HOS	0.1	IDA	0.500738	0.137169	1.47549	9.46213	0.909049	0.70173	10.9376	Trametinib	Palbociclib	1372-1054	MAP2K1;MAP2K2	CDK4;CDK6	Trametinib-Palbociclib (MAP2K1;MAP2K2-CDK4;CDK6)	0
Bone	1054	1372	HuO-3N1	0.01	IDA	0.880142	-0.0363482	-1.28631	16.6393	0.968273	0.871442	15.353	Trametinib	Palbociclib	1372-1054	MAP2K1;MAP2K2	CDK4;CDK6	Trametinib-Palbociclib (MAP2K1;MAP2K2-CDK4;CDK6)	0
Bone	1054	1372	HuO9	0.01	IDA	0.788894	0.0363162	0.52939	11.9239	0.976846	0.844771	12.4533	Trametinib	Palbociclib	1372-1054	MAP2K1;MAP2K2	CDK4;CDK6	Trametinib-Palbociclib (MAP2K1;MAP2K2-CDK4;CDK6)	0
Bone	1054	1372	MG-63	0.1	Bliss	0.541611	0.0396695	0.44917	10.4529	0.782205	0.743131	10.902	Trametinib	Palbociclib	1372-1054	MAP2K1;MAP2K2	CDK4;CDK6	Trametinib-Palbociclib (MAP2K1;MAP2K2-CDK4;CDK6)	0
Bone	1054	1372	MHH-ES-1	0.01	sub-HSA	0.735188	-0.166201	-2.49131	12.6526	0.915358	0.619793	10.1613	Trametinib	Palbociclib	1372-1054	MAP2K1;MAP2K2	CDK4;CDK6	Trametinib-Palbociclib (MAP2K1;MAP2K2-CDK4;CDK6)	0
Bone	1054	1372	NOS-1	0.1	IDA	0.562596	-0.0230804	-0.429536	11.9304	0.764864	0.705374	11.5009	Trametinib	Palbociclib	1372-1054	MAP2K1;MAP2K2	CDK4;CDK6	Trametinib-Palbociclib (MAP2K1;MAP2K2-CDK4;CDK6)	0
Bone	1054	1372	NY	0.1	IDA	0.640991	0.158915	2.45678	10.8942	0.95343	0.838977	13.351	Trametinib	Palbociclib	1372-1054	MAP2K1;MAP2K2	CDK4;CDK6	Trametinib-Palbociclib (MAP2K1;MAP2K2-CDK4;CDK6)	0
Bone	1054	1372	RH-1	0.01	sub-HSA	0.808056	-0.219416	-1.882	11.6617	0.894848	0.657809	9.77966	Trametinib	Palbociclib	1372-1054	MAP2K1;MAP2K2	CDK4;CDK6	Trametinib-Palbociclib (MAP2K1;MAP2K2-CDK4;CDK6)	0
Bone	1054	1372	SJSA-1	0.1	IDA	0.589088	-0.0777359	-2.37504	14.8386	0.678857	0.753255	12.4636	Trametinib	Palbociclib	1372-1054	MAP2K1;MAP2K2	CDK4;CDK6	Trametinib-Palbociclib (MAP2K1;MAP2K2-CDK4;CDK6)	0
Bone	1054	1372	SK-ES-1	0.01	sub-HSA	0.640431	-0.0550804	-0.43852	10.1823	0.972812	0.60171	9.74376	Trametinib	Palbociclib	1372-1054	MAP2K1;MAP2K2	CDK4;CDK6	Trametinib-Palbociclib (MAP2K1;MAP2K2-CDK4;CDK6)	0
Bone	1054	1372	Saos-2	0.01	Bliss	0.762749	0.00433913	0.106306	13.6088	0.881473	0.870235	13.7151	Trametinib	Palbociclib	1372-1054	MAP2K1;MAP2K2	CDK4;CDK6	Trametinib-Palbociclib (MAP2K1;MAP2K2-CDK4;CDK6)	0
Bone	1054	1372	TC-71	0.01	sub-HSA	0.696581	-0.176933	-1.35679	10.8423	0.890782	0.583361	9.48547	Trametinib	Palbociclib	1372-1054	MAP2K1;MAP2K2	CDK4;CDK6	Trametinib-Palbociclib (MAP2K1;MAP2K2-CDK4;CDK6)	0
Bone	1054	1372	U-2-OS	0.01	IDA	0.743905	-0.0645301	-1.37542	13.6146	0.902894	0.752161	12.2392	Trametinib	Palbociclib	1372-1054	MAP2K1;MAP2K2	CDK4;CDK6	Trametinib-Palbociclib (MAP2K1;MAP2K2-CDK4;CDK6)	0
Bone	1054	1558	A673	2.5	SA-L	0.454767	0.0652124	0.5619	8.94815	0.922591	0.564101	9.51005	Lapatinib	Palbociclib	1558-1054	EGFR;ERBB2	CDK4;CDK6	Lapatinib-Palbociclib (EGFR;ERBB2-CDK4;CDK6)	0
Bone	1054	1558	CADO-ES1	2.5	SA-L	0.591263	0.0429939	0.242116	9.54825	0.946544	0.669303	9.79037	Lapatinib	Palbociclib	1558-1054	EGFR;ERBB2	CDK4;CDK6	Lapatinib-Palbociclib (EGFR;ERBB2-CDK4;CDK6)	0
Bone	1054	1558	CAL-72	2.5	SA-L	0.668801	0.00359953	-0.637014	11.6036	0.930202	0.723272	10.9666	Lapatinib	Palbociclib	1558-1054	EGFR;ERBB2	CDK4;CDK6	Lapatinib-Palbociclib (EGFR;ERBB2-CDK4;CDK6)	0
Bone	1054	1558	CAL-78	2.5	SA-L	0.846833	-0.00161914	-0.128611	14.1213	0.926498	0.912281	13.9927	Lapatinib	Palbociclib	1558-1054	EGFR;ERBB2	CDK4;CDK6	Lapatinib-Palbociclib (EGFR;ERBB2-CDK4;CDK6)	0
Bone	1054	1558	CHSA8926	2.5	SA-L	0.82832	-0.0350194	-1.28792	15.7984	0.954239	0.831337	14.5105	Lapatinib	Palbociclib	1558-1054	EGFR;ERBB2	CDK4;CDK6	Lapatinib-Palbociclib (EGFR;ERBB2-CDK4;CDK6)	0
Bone	1054	1558	CS1	2.5	Bliss	0.701016	0.0156325	0.224075	13.1219	0.849366	0.843378	13.346	Lapatinib	Palbociclib	1558-1054	EGFR;ERBB2	CDK4;CDK6	Lapatinib-Palbociclib (EGFR;ERBB2-CDK4;CDK6)	0
Bone	1054	1558	ES1	0.625	sub-HSA	0.456206	-0.147658	-1.25803	8.97521	0.918741	0.335259	7.71718	Lapatinib	Palbociclib	1558-1054	EGFR;ERBB2	CDK4;CDK6	Lapatinib-Palbociclib (EGFR;ERBB2-CDK4;CDK6)	0
Bone	1054	1558	ES4	0.625	Bliss	0.711697	0.0162209	0.203102	14.0217	0.881325	0.826046	14.2248	Lapatinib	Palbociclib	1558-1054	EGFR;ERBB2	CDK4;CDK6	Lapatinib-Palbociclib (EGFR;ERBB2-CDK4;CDK6)	0
Bone	1054	1558	ES6	2.5	SA-L	0.668716	-0.0545471	-0.954461	12.2872	0.92534	0.664136	11.3328	Lapatinib	Palbociclib	1558-1054	EGFR;ERBB2	CDK4;CDK6	Lapatinib-Palbociclib (EGFR;ERBB2-CDK4;CDK6)	0
Bone	1054	1558	ES7	2.5	Bliss	0.284186	0.0550801	0.553086	8.02872	0.77554	0.438358	8.58181	Lapatinib	Palbociclib	1558-1054	EGFR;ERBB2	CDK4;CDK6	Lapatinib-Palbociclib (EGFR;ERBB2-CDK4;CDK6)	1
Bone	1054	1558	ES8	2.5	SA-L	0.311584	0.123674	0.935391	8.08708	0.862741	0.504183	9.02247	Lapatinib	Palbociclib	1558-1054	EGFR;ERBB2	CDK4;CDK6	Lapatinib-Palbociclib (EGFR;ERBB2-CDK4;CDK6)	0
Bone	1054	1558	EW-1	0.625	SA-L	0.628982	-0.0736676	-0.815564	10.8425	0.906867	0.615062	10.0269	Lapatinib	Palbociclib	1558-1054	EGFR;ERBB2	CDK4;CDK6	Lapatinib-Palbociclib (EGFR;ERBB2-CDK4;CDK6)	0
Bone	1054	1558	EW-11	2.5	SA-L	0.632206	-0.00493663	-0.326002	11.6863	0.940556	0.665841	11.3603	Lapatinib	Palbociclib	1558-1054	EGFR;ERBB2	CDK4;CDK6	Lapatinib-Palbociclib (EGFR;ERBB2-CDK4;CDK6)	0
Bone	1054	1558	EW-13	2.5	SA-L	0.70733	0.028218	0.341987	11.0261	0.968	0.758783	11.3681	Lapatinib	Palbociclib	1558-1054	EGFR;ERBB2	CDK4;CDK6	Lapatinib-Palbociclib (EGFR;ERBB2-CDK4;CDK6)	0
Bone	1054	1558	EW-16	0.625	SA-L	0.546932	-0.00539285	-0.0984097	10.5097	0.865596	0.625428	10.4113	Lapatinib	Palbociclib	1558-1054	EGFR;ERBB2	CDK4;CDK6	Lapatinib-Palbociclib (EGFR;ERBB2-CDK4;CDK6)	0
Bone	1054	1558	EW-18	0.625	SA-L	0.707482	-0.00062396	0.0129819	11.4935	0.963322	0.730793	11.5065	Lapatinib	Palbociclib	1558-1054	EGFR;ERBB2	CDK4;CDK6	Lapatinib-Palbociclib (EGFR;ERBB2-CDK4;CDK6)	0
Bone	1054	1558	EW-22	0.625	SA-L	0.744212	-0.0723572	-0.858127	11.6259	0.916161	0.733136	10.7677	Lapatinib	Palbociclib	1558-1054	EGFR;ERBB2	CDK4;CDK6	Lapatinib-Palbociclib (EGFR;ERBB2-CDK4;CDK6)	0
Bone	1054	1558	EW-24	0.625	SA-L	0.72374	0.012272	0.0482031	12.2332	0.957482	0.768345	12.2814	Lapatinib	Palbociclib	1558-1054	EGFR;ERBB2	CDK4;CDK6	Lapatinib-Palbociclib (EGFR;ERBB2-CDK4;CDK6)	0
Bone	1054	1558	EW-3	0.625	sub-HSA	0.654068	-0.100412	-0.975274	10.6193	0.951337	0.580418	9.64406	Lapatinib	Palbociclib	1558-1054	EGFR;ERBB2	CDK4;CDK6	Lapatinib-Palbociclib (EGFR;ERBB2-CDK4;CDK6)	0
Bone	1054	1558	EW-7	2.5	Bliss	0.390833	0.0783538	0.763513	8.65761	0.85802	0.552891	9.42112	Lapatinib	Palbociclib	1558-1054	EGFR;ERBB2	CDK4;CDK6	Lapatinib-Palbociclib (EGFR;ERBB2-CDK4;CDK6)	1
Bone	1054	1558	G-292-Clone-A141B1	2.5	sub-HSA	0.867669	-0.102067	-2.52385	15.2755	0.940281	0.814432	12.7516	Lapatinib	Palbociclib	1558-1054	EGFR;ERBB2	CDK4;CDK6	Lapatinib-Palbociclib (EGFR;ERBB2-CDK4;CDK6)	0
Bone	1054	1558	H-EMC-SS	0.625	SA-L	0.721341	-0.0679349	-1.54383	13.8967	0.94008	0.69505	12.3528	Lapatinib	Palbociclib	1558-1054	EGFR;ERBB2	CDK4;CDK6	Lapatinib-Palbociclib (EGFR;ERBB2-CDK4;CDK6)	0
Bone	1054	1558	HOS	2.5	Bliss	0.568331	0.140153	1.37454	10.0907	0.906491	0.785291	11.4653	Lapatinib	Palbociclib	1558-1054	EGFR;ERBB2	CDK4;CDK6	Lapatinib-Palbociclib (EGFR;ERBB2-CDK4;CDK6)	0
Bone	1054	1558	HuO-3N1	2.5	SA-L	0.879382	-0.0359734	-1.39988	16.7072	0.969571	0.869885	15.3073	Lapatinib	Palbociclib	1558-1054	EGFR;ERBB2	CDK4;CDK6	Lapatinib-Palbociclib (EGFR;ERBB2-CDK4;CDK6)	0
Bone	1054	1558	HuO9	0.625	SA-L	0.854442	-0.0699493	-1.28487	13.5076	0.955176	0.82135	12.2227	Lapatinib	Palbociclib	1558-1054	EGFR;ERBB2	CDK4;CDK6	Lapatinib-Palbociclib (EGFR;ERBB2-CDK4;CDK6)	0
Bone	1054	1558	MG-63	2.5	SA-L	0.738946	-0.0133728	-0.325942	11.5343	0.939479	0.773015	11.2084	Lapatinib	Palbociclib	1558-1054	EGFR;ERBB2	CDK4;CDK6	Lapatinib-Palbociclib (EGFR;ERBB2-CDK4;CDK6)	0
Bone	1054	1558	MHH-ES-1	0.625	sub-HSA	0.645674	-0.0890635	-1.09418	10.9636	0.933766	0.595082	9.86945	Lapatinib	Palbociclib	1558-1054	EGFR;ERBB2	CDK4;CDK6	Lapatinib-Palbociclib (EGFR;ERBB2-CDK4;CDK6)	0
Bone	1054	1558	NOS-1	2.5	SA-L	0.599518	0.00160765	-0.0145356	11.9011	0.821984	0.731734	11.8865	Lapatinib	Palbociclib	1558-1054	EGFR;ERBB2	CDK4;CDK6	Lapatinib-Palbociclib (EGFR;ERBB2-CDK4;CDK6)	0
Bone	1054	1558	NY	2.5	SA-L	0.691077	0.111314	1.40345	12.3196	0.937261	0.856274	13.723	Lapatinib	Palbociclib	1558-1054	EGFR;ERBB2	CDK4;CDK6	Lapatinib-Palbociclib (EGFR;ERBB2-CDK4;CDK6)	0
Bone	1054	1558	RH-1	2.5	SA-L	0.677178	-0.0660208	-0.641934	10.9936	0.80906	0.745788	10.3517	Lapatinib	Palbociclib	1558-1054	EGFR;ERBB2	CDK4;CDK6	Lapatinib-Palbociclib (EGFR;ERBB2-CDK4;CDK6)	0
Bone	1054	1558	SJSA-1	0.625	SA-L	0.724575	-0.0095728	-0.170784	12.6344	0.949217	0.753255	12.4636	Lapatinib	Palbociclib	1558-1054	EGFR;ERBB2	CDK4;CDK6	Lapatinib-Palbociclib (EGFR;ERBB2-CDK4;CDK6)	0
Bone	1054	1558	SK-ES-1	0.625	SA-L	0.552709	0.0219952	0.162218	9.50826	0.970946	0.591891	9.67048	Lapatinib	Palbociclib	1558-1054	EGFR;ERBB2	CDK4;CDK6	Lapatinib-Palbociclib (EGFR;ERBB2-CDK4;CDK6)	0
Bone	1054	1558	Saos-2	2.5	SA-L	0.832958	0.00609509	0.151213	13.9048	0.948929	0.884254	14.056	Lapatinib	Palbociclib	1558-1054	EGFR;ERBB2	CDK4;CDK6	Lapatinib-Palbociclib (EGFR;ERBB2-CDK4;CDK6)	0
Bone	1054	1558	TC-71	2.5	sub-HSA	0.721394	-0.112686	-0.855414	10.5692	0.982008	0.620542	9.71377	Lapatinib	Palbociclib	1558-1054	EGFR;ERBB2	CDK4;CDK6	Lapatinib-Palbociclib (EGFR;ERBB2-CDK4;CDK6)	0
Bone	1054	1558	U-2-OS	2.5	SA-L	0.781719	-0.0648885	-1.49532	14.1675	0.928394	0.772142	12.6722	Lapatinib	Palbociclib	1558-1054	EGFR;ERBB2	CDK4;CDK6	Lapatinib-Palbociclib (EGFR;ERBB2-CDK4;CDK6)	0
Bone	1054	1561	A673	1	Bliss	0.308828	0.105578	1.15915	8.35091	0.726135	0.564101	9.51005	Taselisib	Palbociclib	1561-1054	PIK3CA;PIK3CD;PIK3CG	CDK4;CDK6	Taselisib-Palbociclib (PIK3CA;PIK3CD;PIK3CG-CDK4;CDK6)	1
Bone	1054	1561	CADO-ES1	0.1	IDA	0.630492	0.00873901	-0.00791433	9.79828	0.955154	0.669303	9.79037	Taselisib	Palbociclib	1561-1054	PIK3CA;PIK3CD;PIK3CG	CDK4;CDK6	Taselisib-Palbociclib (PIK3CA;PIK3CD;PIK3CG-CDK4;CDK6)	0
Bone	1054	1561	CAL-72	0.1	IDA	0.668742	0.0173266	0.0671745	10.8994	0.949026	0.723272	10.9666	Taselisib	Palbociclib	1561-1054	PIK3CA;PIK3CD;PIK3CG	CDK4;CDK6	Taselisib-Palbociclib (PIK3CA;PIK3CD;PIK3CG-CDK4;CDK6)	0
Bone	1054	1561	CAL-78	0.1	Bliss	0.768398	0.0196945	0.0998519	13.8928	0.864045	0.912281	13.9927	Taselisib	Palbociclib	1561-1054	PIK3CA;PIK3CD;PIK3CG	CDK4;CDK6	Taselisib-Palbociclib (PIK3CA;PIK3CD;PIK3CG-CDK4;CDK6)	0
Bone	1054	1561	CHSA8926	1	Bliss	0.435144	0.00589042	0.270987	14.2395	0.530517	0.831337	14.5105	Taselisib	Palbociclib	1561-1054	PIK3CA;PIK3CD;PIK3CG	CDK4;CDK6	Taselisib-Palbociclib (PIK3CA;PIK3CD;PIK3CG-CDK4;CDK6)	1
Bone	1054	1561	CS1	1	Bliss	0.623333	0.0793365	1.49006	11.8559	0.833521	0.843378	13.346	Taselisib	Palbociclib	1561-1054	PIK3CA;PIK3CD;PIK3CG	CDK4;CDK6	Taselisib-Palbociclib (PIK3CA;PIK3CD;PIK3CG-CDK4;CDK6)	0
Bone	1054	1561	ES1	0.1	Bliss	0.229706	0.00437613	0.0714055	7.64578	0.696046	0.335259	7.71718	Taselisib	Palbociclib	1561-1054	PIK3CA;PIK3CD;PIK3CG	CDK4;CDK6	Taselisib-Palbociclib (PIK3CA;PIK3CD;PIK3CG-CDK4;CDK6)	1
Bone	1054	1561	ES4	1	Bliss	0.583746	0.00932997	0.26942	13.9553	0.717591	0.826046	14.2248	Taselisib	Palbociclib	1561-1054	PIK3CA;PIK3CD;PIK3CG	CDK4;CDK6	Taselisib-Palbociclib (PIK3CA;PIK3CD;PIK3CG-CDK4;CDK6)	0
Bone	1054	1561	ES6	0.1	IDA	0.553524	-0.0299846	-0.510734	11.8435	0.786494	0.664136	11.3328	Taselisib	Palbociclib	1561-1054	PIK3CA;PIK3CD;PIK3CG	CDK4;CDK6	Taselisib-Palbociclib (PIK3CA;PIK3CD;PIK3CG-CDK4;CDK6)	0
Bone	1054	1561	ES7	0.1	IDA	0.258177	0.128992	1.07337	7.50844	0.884074	0.438358	8.58181	Taselisib	Palbociclib	1561-1054	PIK3CA;PIK3CD;PIK3CG	CDK4;CDK6	Taselisib-Palbociclib (PIK3CA;PIK3CD;PIK3CG-CDK4;CDK6)	1
Bone	1054	1561	ES8	0.1	Bliss	0.242512	0.160066	1.28145	7.74102	0.798511	0.504183	9.02247	Taselisib	Palbociclib	1561-1054	PIK3CA;PIK3CD;PIK3CG	CDK4;CDK6	Taselisib-Palbociclib (PIK3CA;PIK3CD;PIK3CG-CDK4;CDK6)	1
Bone	1054	1561	EW-1	0.1	IDA	0.428582	-0.0127276	-0.159365	10.1863	0.670164	0.615062	10.0269	Taselisib	Palbociclib	1561-1054	PIK3CA;PIK3CD;PIK3CG	CDK4;CDK6	Taselisib-Palbociclib (PIK3CA;PIK3CD;PIK3CG-CDK4;CDK6)	1
Bone	1054	1561	EW-11	1	Bliss	0.303079	0.0324527	1.11519	10.2451	0.498948	0.665841	11.3603	Taselisib	Palbociclib	1561-1054	PIK3CA;PIK3CD;PIK3CG	CDK4;CDK6	Taselisib-Palbociclib (PIK3CA;PIK3CD;PIK3CG-CDK4;CDK6)	1
Bone	1054	1561	EW-13	0.1	IDA	0.687917	-0.00268798	-0.494418	11.8625	0.900494	0.758783	11.3681	Taselisib	Palbociclib	1561-1054	PIK3CA;PIK3CD;PIK3CG	CDK4;CDK6	Taselisib-Palbociclib (PIK3CA;PIK3CD;PIK3CG-CDK4;CDK6)	0
Bone	1054	1561	EW-16	0.1	IDA	0.490254	-0.00665543	-0.200041	10.6113	0.772871	0.625428	10.4113	Taselisib	Palbociclib	1561-1054	PIK3CA;PIK3CD;PIK3CG	CDK4;CDK6	Taselisib-Palbociclib (PIK3CA;PIK3CD;PIK3CG-CDK4;CDK6)	1
Bone	1054	1561	EW-18	1	Bliss	0.326928	0.0680815	1.37837	10.1281	0.5416	0.730793	11.5065	Taselisib	Palbociclib	1561-1054	PIK3CA;PIK3CD;PIK3CG	CDK4;CDK6	Taselisib-Palbociclib (PIK3CA;PIK3CD;PIK3CG-CDK4;CDK6)	1
Bone	1054	1561	EW-22	1	IDA	0.46156	-0.0346358	-0.53826	11.306	0.582334	0.733136	10.7677	Taselisib	Palbociclib	1561-1054	PIK3CA;PIK3CD;PIK3CG	CDK4;CDK6	Taselisib-Palbociclib (PIK3CA;PIK3CD;PIK3CG-CDK4;CDK6)	1
Bone	1054	1561	EW-24	0.1	IDA	0.528995	-0.0036388	-0.100357	12.3818	0.683386	0.768345	12.2814	Taselisib	Palbociclib	1561-1054	PIK3CA;PIK3CD;PIK3CG	CDK4;CDK6	Taselisib-Palbociclib (PIK3CA;PIK3CD;PIK3CG-CDK4;CDK6)	0
Bone	1054	1561	EW-3	0.1	IDA	0.458061	-0.0102606	-0.234709	9.87877	0.747356	0.580418	9.64406	Taselisib	Palbociclib	1561-1054	PIK3CA;PIK3CD;PIK3CG	CDK4;CDK6	Taselisib-Palbociclib (PIK3CA;PIK3CD;PIK3CG-CDK4;CDK6)	1
Bone	1054	1561	EW-7	0.1	Bliss	0.257557	0.0232032	0.278464	9.14266	0.514079	0.552891	9.42112	Taselisib	Palbociclib	1561-1054	PIK3CA;PIK3CD;PIK3CG	CDK4;CDK6	Taselisib-Palbociclib (PIK3CA;PIK3CD;PIK3CG-CDK4;CDK6)	1
Bone	1054	1561	G-292-Clone-A141B1	1	IDA	0.474108	-0.0151829	-0.486573	13.2382	0.562568	0.814432	12.7516	Taselisib	Palbociclib	1561-1054	PIK3CA;PIK3CD;PIK3CG	CDK4;CDK6	Taselisib-Palbociclib (PIK3CA;PIK3CD;PIK3CG-CDK4;CDK6)	1
Bone	1054	1561	H-EMC-SS	0.1	IDA	0.575588	-0.0842849	-2.84821	15.2011	0.706841	0.69505	12.3528	Taselisib	Palbociclib	1561-1054	PIK3CA;PIK3CD;PIK3CG	CDK4;CDK6	Taselisib-Palbociclib (PIK3CA;PIK3CD;PIK3CG-CDK4;CDK6)	0
Bone	1054	1561	HOS	0.1	Bliss	0.535266	0.166609	1.83606	9.62921	0.893865	0.785291	11.4653	Taselisib	Palbociclib	1561-1054	PIK3CA;PIK3CD;PIK3CG	CDK4;CDK6	Taselisib-Palbociclib (PIK3CA;PIK3CD;PIK3CG-CDK4;CDK6)	0
Bone	1054	1561	HuO-3N1	0.1	Bliss	0.683291	0.0541513	1.34571	13.9616	0.847693	0.869885	15.3073	Taselisib	Palbociclib	1561-1054	PIK3CA;PIK3CD;PIK3CG	CDK4;CDK6	Taselisib-Palbociclib (PIK3CA;PIK3CD;PIK3CG-CDK4;CDK6)	0
Bone	1054	1561	HuO9	1	Bliss	0.289388	0.0623621	1.59802	10.6247	0.429011	0.82135	12.2227	Taselisib	Palbociclib	1561-1054	PIK3CA;PIK3CD;PIK3CG	CDK4;CDK6	Taselisib-Palbociclib (PIK3CA;PIK3CD;PIK3CG-CDK4;CDK6)	1
Bone	1054	1561	MG-63	1	Bliss	0.456423	0.0565612	0.598377	10.61	0.663102	0.773015	11.2084	Taselisib	Palbociclib	1561-1054	PIK3CA;PIK3CD;PIK3CG	CDK4;CDK6	Taselisib-Palbociclib (PIK3CA;PIK3CD;PIK3CG-CDK4;CDK6)	1
Bone	1054	1561	MHH-ES-1	0.1	Bliss	0.432852	0.0720763	0.748833	9.12062	0.841773	0.595082	9.86945	Taselisib	Palbociclib	1561-1054	PIK3CA;PIK3CD;PIK3CG	CDK4;CDK6	Taselisib-Palbociclib (PIK3CA;PIK3CD;PIK3CG-CDK4;CDK6)	1
Bone	1054	1561	NOS-1	1	Bliss	0.410528	0.00379862	0.148291	11.7382	0.567583	0.731734	11.8865	Taselisib	Palbociclib	1561-1054	PIK3CA;PIK3CD;PIK3CG	CDK4;CDK6	Taselisib-Palbociclib (PIK3CA;PIK3CD;PIK3CG-CDK4;CDK6)	1
Bone	1054	1561	NY	0.1	IDA	0.644537	0.162568	2.53008	11.1929	0.942087	0.856274	13.723	Taselisib	Palbociclib	1561-1054	PIK3CA;PIK3CD;PIK3CG	CDK4;CDK6	Taselisib-Palbociclib (PIK3CA;PIK3CD;PIK3CG-CDK4;CDK6)	0
Bone	1054	1561	RH-1	0.1	Bliss	0.587216	0.0808785	0.548898	9.80281	0.887704	0.745788	10.3517	Taselisib	Palbociclib	1561-1054	PIK3CA;PIK3CD;PIK3CG	CDK4;CDK6	Taselisib-Palbociclib (PIK3CA;PIK3CD;PIK3CG-CDK4;CDK6)	0
Bone	1054	1561	SJSA-1	1	Bliss	0.44816	0.1165	2.2331	10.2305	0.749626	0.753255	12.4636	Taselisib	Palbociclib	1561-1054	PIK3CA;PIK3CD;PIK3CG	CDK4;CDK6	Taselisib-Palbociclib (PIK3CA;PIK3CD;PIK3CG-CDK4;CDK6)	1
Bone	1054	1561	SK-ES-1	0.1	IDA	0.487512	-0.0631918	-0.797212	10.4677	0.716574	0.591891	9.67048	Taselisib	Palbociclib	1561-1054	PIK3CA;PIK3CD;PIK3CG	CDK4;CDK6	Taselisib-Palbociclib (PIK3CA;PIK3CD;PIK3CG-CDK4;CDK6)	1
Bone	1054	1561	Saos-2	1	Bliss	0.528668	0.0504772	1.51701	12.539	0.65537	0.884254	14.056	Taselisib	Palbociclib	1561-1054	PIK3CA;PIK3CD;PIK3CG	CDK4;CDK6	Taselisib-Palbociclib (PIK3CA;PIK3CD;PIK3CG-CDK4;CDK6)	0
Bone	1054	1561	TC-71	1	IDA	0.415792	-0.00968121	-0.23175	9.94551	0.651867	0.620542	9.71377	Taselisib	Palbociclib	1561-1054	PIK3CA;PIK3CD;PIK3CG	CDK4;CDK6	Taselisib-Palbociclib (PIK3CA;PIK3CD;PIK3CG-CDK4;CDK6)	1
Bone	1054	1561	U-2-OS	1	Bliss	0.591981	0.0292089	0.439616	12.2326	0.804016	0.772142	12.6722	Taselisib	Palbociclib	1561-1054	PIK3CA;PIK3CD;PIK3CG	CDK4;CDK6	Taselisib-Palbociclib (PIK3CA;PIK3CD;PIK3CG-CDK4;CDK6)	0
Bone	1058	1179	A673	2.5	Bliss	0.140714	0.0722631	1.14161	6.71183	0.596968	0.356765	7.85344	MK-1775	Pictilisib	1179-1058	WEE1;PLK1	PIK3CA;PIK3CB;PIK3CD;PIK3CG	MK-1775-Pictilisib (WEE1;PLK1-PIK3CA;PIK3CB;PIK3CD;PIK3CG)	1
Bone	1058	1179	CADO-ES1	2.5	Synergy	0.121686	0.284245	2.57215	7.71371	0.527655	0.769313	10.2859	MK-1775	Pictilisib	1179-1058	WEE1;PLK1	PIK3CA;PIK3CB;PIK3CD;PIK3CG	MK-1775-Pictilisib (WEE1;PLK1-PIK3CA;PIK3CB;PIK3CD;PIK3CG)	1
Bone	1058	1179	CAL-72	2.5	IDA	0.120058	-0.0032176	-0.156829	10.3215	0.182653	0.639686	10.1647	MK-1775	Pictilisib	1179-1058	WEE1;PLK1	PIK3CA;PIK3CB;PIK3CD;PIK3CG	MK-1775-Pictilisib (WEE1;PLK1-PIK3CA;PIK3CB;PIK3CD;PIK3CG)	1
Bone	1058	1179	CAL-78	0.625	Bliss	0.363905	0.0881489	1.03623	8.94605	0.737142	0.613252	9.98228	MK-1775	Pictilisib	1179-1058	WEE1;PLK1	PIK3CA;PIK3CB;PIK3CD;PIK3CG	MK-1775-Pictilisib (WEE1;PLK1-PIK3CA;PIK3CB;PIK3CD;PIK3CG)	1
Bone	1058	1179	CHSA8926	2.5	Bliss	0.274119	0.00887954	0.186489	7.64155	0.680298	0.415992	7.82804	MK-1775	Pictilisib	1179-1058	WEE1;PLK1	PIK3CA;PIK3CB;PIK3CD;PIK3CG	MK-1775-Pictilisib (WEE1;PLK1-PIK3CA;PIK3CB;PIK3CD;PIK3CG)	1
Bone	1058	1179	CS1	0.625	Bliss	0.219127	0.0118404	0.22657	7.86746	0.559398	0.412886	8.09403	MK-1775	Pictilisib	1179-1058	WEE1;PLK1	PIK3CA;PIK3CB;PIK3CD;PIK3CG	MK-1775-Pictilisib (WEE1;PLK1-PIK3CA;PIK3CB;PIK3CD;PIK3CG)	1
Bone	1058	1179	ES1	2.5	IDA	0.0374815	-0.00269291	-0.157063	5.48485	0.289678	0.120094	5.32779	MK-1775	Pictilisib	1179-1058	WEE1;PLK1	PIK3CA;PIK3CB;PIK3CD;PIK3CG	MK-1775-Pictilisib (WEE1;PLK1-PIK3CA;PIK3CB;PIK3CD;PIK3CG)	1
Bone	1058	1179	ES4	0.625	Bliss	0.32154	0.0514586	0.930243	8.06875	0.74611	0.499925	8.99899	MK-1775	Pictilisib	1179-1058	WEE1;PLK1	PIK3CA;PIK3CB;PIK3CD;PIK3CG	MK-1775-Pictilisib (WEE1;PLK1-PIK3CA;PIK3CB;PIK3CD;PIK3CG)	1
Bone	1058	1179	ES6	0.625	Bliss	0.314803	0.0837648	1.66896	7.5361	0.776337	0.513395	9.20506	MK-1775	Pictilisib	1179-1058	WEE1;PLK1	PIK3CA;PIK3CB;PIK3CD;PIK3CG	MK-1775-Pictilisib (WEE1;PLK1-PIK3CA;PIK3CB;PIK3CD;PIK3CG)	1
Bone	1058	1179	ES7	0.625	Bliss	0.175192	0.137179	1.41492	6.93128	0.772698	0.404261	8.34621	MK-1775	Pictilisib	1179-1058	WEE1;PLK1	PIK3CA;PIK3CB;PIK3CD;PIK3CG	MK-1775-Pictilisib (WEE1;PLK1-PIK3CA;PIK3CB;PIK3CD;PIK3CG)	1
Bone	1058	1179	ES8	0.625	Bliss	0.0569529	0.0172759	0.416741	6.426	0.444611	0.166952	6.84274	MK-1775	Pictilisib	1179-1058	WEE1;PLK1	PIK3CA;PIK3CB;PIK3CD;PIK3CG	MK-1775-Pictilisib (WEE1;PLK1-PIK3CA;PIK3CB;PIK3CD;PIK3CG)	1
Bone	1058	1179	EW-1	0.625	IDA	0.0408414	-0.0019935	-0.132423	6.36834	0.185707	0.209189	6.23591	MK-1775	Pictilisib	1179-1058	WEE1;PLK1	PIK3CA;PIK3CB;PIK3CD;PIK3CG	MK-1775-Pictilisib (WEE1;PLK1-PIK3CA;PIK3CB;PIK3CD;PIK3CG)	1
Bone	1058	1179	EW-11	2.5	Bliss	0.112365	0.0353205	0.822647	5.39813	0.621726	0.237541	6.22078	MK-1775	Pictilisib	1179-1058	WEE1;PLK1	PIK3CA;PIK3CB;PIK3CD;PIK3CG	MK-1775-Pictilisib (WEE1;PLK1-PIK3CA;PIK3CB;PIK3CD;PIK3CG)	1
Bone	1058	1179	EW-13	2.5	Bliss	0.349177	0.0784732	0.771121	8.32876	0.834745	0.512294	9.09988	MK-1775	Pictilisib	1179-1058	WEE1;PLK1	PIK3CA;PIK3CB;PIK3CD;PIK3CG	MK-1775-Pictilisib (WEE1;PLK1-PIK3CA;PIK3CB;PIK3CD;PIK3CG)	1
Bone	1058	1179	EW-16	0.625	Bliss	0.328521	0.0486693	0.716568	8.33333	0.747571	0.504554	9.0499	MK-1775	Pictilisib	1179-1058	WEE1;PLK1	PIK3CA;PIK3CB;PIK3CD;PIK3CG	MK-1775-Pictilisib (WEE1;PLK1-PIK3CA;PIK3CB;PIK3CD;PIK3CG)	1
Bone	1058	1179	EW-18	0.625	IDA	0.242944	-0.0641911	-1.16184	8.48024	0.546596	0.327029	7.3184	MK-1775	Pictilisib	1179-1058	WEE1;PLK1	PIK3CA;PIK3CB;PIK3CD;PIK3CG	MK-1775-Pictilisib (WEE1;PLK1-PIK3CA;PIK3CB;PIK3CD;PIK3CG)	1
Bone	1058	1179	EW-22	0.625	Bliss	0.0156584	0.0591747	2.63333	3.92206	0.4421	0.169267	6.55539	MK-1775	Pictilisib	1179-1058	WEE1;PLK1	PIK3CA;PIK3CB;PIK3CD;PIK3CG	MK-1775-Pictilisib (WEE1;PLK1-PIK3CA;PIK3CB;PIK3CD;PIK3CG)	1
Bone	1058	1179	EW-24	2.5	Bliss	0.259588	0.0921585	1.58182	7.93144	0.643296	0.546789	9.51326	MK-1775	Pictilisib	1179-1058	WEE1;PLK1	PIK3CA;PIK3CB;PIK3CD;PIK3CG	MK-1775-Pictilisib (WEE1;PLK1-PIK3CA;PIK3CB;PIK3CD;PIK3CG)	1
Bone	1058	1179	EW-3	0.625	IDA	0.190794	0.00848872	0.112612	6.8494	0.771268	0.258383	6.96201	MK-1775	Pictilisib	1179-1058	WEE1;PLK1	PIK3CA;PIK3CB;PIK3CD;PIK3CG	MK-1775-Pictilisib (WEE1;PLK1-PIK3CA;PIK3CB;PIK3CD;PIK3CG)	1
Bone	1058	1179	EW-7	0.625	Bliss	0.0427975	0.0462381	1.63195	4.83611	0.427454	0.208293	6.46805	MK-1775	Pictilisib	1179-1058	WEE1;PLK1	PIK3CA;PIK3CB;PIK3CD;PIK3CG	MK-1775-Pictilisib (WEE1;PLK1-PIK3CA;PIK3CB;PIK3CD;PIK3CG)	1
Bone	1058	1179	G-292-Clone-A141B1	0.625	IDA	0.27052	-0.037318	-0.606617	8.08251	0.659462	0.353625	7.47589	MK-1775	Pictilisib	1179-1058	WEE1;PLK1	PIK3CA;PIK3CB;PIK3CD;PIK3CG	MK-1775-Pictilisib (WEE1;PLK1-PIK3CA;PIK3CB;PIK3CD;PIK3CG)	1
Bone	1058	1179	H-EMC-SS	2.5	Bliss	0.383462	0.0732909	1.40267	8.17678	0.85289	0.535535	9.57946	MK-1775	Pictilisib	1179-1058	WEE1;PLK1	PIK3CA;PIK3CB;PIK3CD;PIK3CG	MK-1775-Pictilisib (WEE1;PLK1-PIK3CA;PIK3CB;PIK3CD;PIK3CG)	1
Bone	1058	1179	HOS	2.5	Bliss	0.197405	0.0576987	0.852255	8.72544	0.4322	0.590244	9.5777	MK-1775	Pictilisib	1179-1058	WEE1;PLK1	PIK3CA;PIK3CB;PIK3CD;PIK3CG	MK-1775-Pictilisib (WEE1;PLK1-PIK3CA;PIK3CB;PIK3CD;PIK3CG)	1
Bone	1058	1179	HuO-3N1	0.625	IDA	0.380196	-0.0187368	-0.34269	9.31008	0.726485	0.497545	8.96739	MK-1775	Pictilisib	1179-1058	WEE1;PLK1	PIK3CA;PIK3CB;PIK3CD;PIK3CG	MK-1775-Pictilisib (WEE1;PLK1-PIK3CA;PIK3CB;PIK3CD;PIK3CG)	1
Bone	1058	1179	HuO9	0.625	Bliss	0.095544	0.00226151	0.0634676	5.90653	0.490793	0.199281	5.97	MK-1775	Pictilisib	1179-1058	WEE1;PLK1	PIK3CA;PIK3CB;PIK3CD;PIK3CG	MK-1775-Pictilisib (WEE1;PLK1-PIK3CA;PIK3CB;PIK3CD;PIK3CG)	1
Bone	1058	1179	MG-63	2.5	Bliss	0.13694	0.00788273	0.144756	7.47594	0.45772	0.316401	7.62069	MK-1775	Pictilisib	1179-1058	WEE1;PLK1	PIK3CA;PIK3CB;PIK3CD;PIK3CG	MK-1775-Pictilisib (WEE1;PLK1-PIK3CA;PIK3CB;PIK3CD;PIK3CG)	1
Bone	1058	1179	MHH-ES-1	0.625	Bliss	0.139677	0.0371602	0.680838	7.11408	0.492131	0.348174	7.79492	MK-1775	Pictilisib	1179-1058	WEE1;PLK1	PIK3CA;PIK3CB;PIK3CD;PIK3CG	MK-1775-Pictilisib (WEE1;PLK1-PIK3CA;PIK3CB;PIK3CD;PIK3CG)	1
Bone	1058	1179	NOS-1	2.5	IDA	0.182652	-0.0284404	-0.716151	7.23503	0.520874	0.296063	6.51888	MK-1775	Pictilisib	1179-1058	WEE1;PLK1	PIK3CA;PIK3CB;PIK3CD;PIK3CG	MK-1775-Pictilisib (WEE1;PLK1-PIK3CA;PIK3CB;PIK3CD;PIK3CG)	1
Bone	1058	1179	NY	2.5	IDA	0.197858	-0.033717	-1.21826	10.636	0.304224	0.539541	9.41779	MK-1775	Pictilisib	1179-1058	WEE1;PLK1	PIK3CA;PIK3CB;PIK3CD;PIK3CG	MK-1775-Pictilisib (WEE1;PLK1-PIK3CA;PIK3CB;PIK3CD;PIK3CG)	1
Bone	1058	1179	RH-1	2.5	IDA	0.0502377	-4.07353e-05	-0.00160396	8.50051	0.126597	0.396509	8.49891	MK-1775	Pictilisib	1179-1058	WEE1;PLK1	PIK3CA;PIK3CB;PIK3CD;PIK3CG	MK-1775-Pictilisib (WEE1;PLK1-PIK3CA;PIK3CB;PIK3CD;PIK3CG)	1
Bone	1058	1179	SJSA-1	0.625	IDA	0.32937	-0.0142415	-0.247309	8.4421	0.723606	0.435498	8.19479	MK-1775	Pictilisib	1179-1058	WEE1;PLK1	PIK3CA;PIK3CB;PIK3CD;PIK3CG	MK-1775-Pictilisib (WEE1;PLK1-PIK3CA;PIK3CB;PIK3CD;PIK3CG)	1
Bone	1058	1179	SK-ES-1	0.625	IDA	0.0711267	-0.0264377	-1.12908	7.64622	0.221853	0.201436	6.51714	MK-1775	Pictilisib	1179-1058	WEE1;PLK1	PIK3CA;PIK3CB;PIK3CD;PIK3CG	MK-1775-Pictilisib (WEE1;PLK1-PIK3CA;PIK3CB;PIK3CD;PIK3CG)	1
Bone	1058	1179	Saos-2	0.625	Bliss	0.18953	0.0764776	1.21411	6.38055	0.735066	0.361883	7.59466	MK-1775	Pictilisib	1179-1058	WEE1;PLK1	PIK3CA;PIK3CB;PIK3CD;PIK3CG	MK-1775-Pictilisib (WEE1;PLK1-PIK3CA;PIK3CB;PIK3CD;PIK3CG)	1
Bone	1058	1179	TC-71	2.5	Bliss	0.0819534	0.12408	1.88994	6.76687	0.467415	0.440794	8.65681	MK-1775	Pictilisib	1179-1058	WEE1;PLK1	PIK3CA;PIK3CB;PIK3CD;PIK3CG	MK-1775-Pictilisib (WEE1;PLK1-PIK3CA;PIK3CB;PIK3CD;PIK3CG)	1
Bone	1058	1179	U-2-OS	0.625	IDA	0.384227	-0.0115103	-0.25262	9.99367	0.66692	0.558872	9.74105	MK-1775	Pictilisib	1179-1058	WEE1;PLK1	PIK3CA;PIK3CB;PIK3CD;PIK3CG	MK-1775-Pictilisib (WEE1;PLK1-PIK3CA;PIK3CB;PIK3CD;PIK3CG)	1
Bone	1058	1372	A673	0.1	SA-L	0.192037	0.117158	1.29752	6.55592	0.86666	0.356765	7.85344	Trametinib	Pictilisib	1372-1058	MAP2K1;MAP2K2	PIK3CA;PIK3CB;PIK3CD;PIK3CG	Trametinib-Pictilisib (MAP2K1;MAP2K2-PIK3CA;PIK3CB;PIK3CD;PIK3CG)	0
Bone	1058	1372	CADO-ES1	0.1	SA-L	0.565426	0.183569	0.937919	9.34795	0.973589	0.769313	10.2859	Trametinib	Pictilisib	1372-1058	MAP2K1;MAP2K2	PIK3CA;PIK3CB;PIK3CD;PIK3CG	Trametinib-Pictilisib (MAP2K1;MAP2K2-PIK3CA;PIK3CB;PIK3CD;PIK3CG)	0
Bone	1058	1372	CAL-72	0.1	Synergy	0.181998	0.34367	3.71539	6.44929	0.821759	0.639686	10.1647	Trametinib	Pictilisib	1372-1058	MAP2K1;MAP2K2	PIK3CA;PIK3CB;PIK3CD;PIK3CG	Trametinib-Pictilisib (MAP2K1;MAP2K2-PIK3CA;PIK3CB;PIK3CD;PIK3CG)	1
Bone	1058	1372	CAL-78	0.1	SA-L	0.500973	0.0850665	0.775556	9.20672	0.955626	0.613252	9.98228	Trametinib	Pictilisib	1372-1058	MAP2K1;MAP2K2	PIK3CA;PIK3CB;PIK3CD;PIK3CG	Trametinib-Pictilisib (MAP2K1;MAP2K2-PIK3CA;PIK3CB;PIK3CD;PIK3CG)	0
Bone	1058	1372	CHSA8926	0.1	SA-L	0.261367	0.0932675	1.6474	6.18064	0.852501	0.415992	7.82804	Trametinib	Pictilisib	1372-1058	MAP2K1;MAP2K2	PIK3CA;PIK3CB;PIK3CD;PIK3CG	Trametinib-Pictilisib (MAP2K1;MAP2K2-PIK3CA;PIK3CB;PIK3CD;PIK3CG)	0
Bone	1058	1372	CS1	0.1	Bliss	0.214812	0.0916287	1.40538	6.68864	0.742192	0.412886	8.09403	Trametinib	Pictilisib	1372-1058	MAP2K1;MAP2K2	PIK3CA;PIK3CB;PIK3CD;PIK3CG	Trametinib-Pictilisib (MAP2K1;MAP2K2-PIK3CA;PIK3CB;PIK3CD;PIK3CG)	1
Bone	1058	1372	ES1	0.01	SA-L	0.131739	-0.0188188	-0.326646	5.65443	0.940269	0.120094	5.32779	Trametinib	Pictilisib	1372-1058	MAP2K1;MAP2K2	PIK3CA;PIK3CB;PIK3CD;PIK3CG	Trametinib-Pictilisib (MAP2K1;MAP2K2-PIK3CA;PIK3CB;PIK3CD;PIK3CG)	0
Bone	1058	1372	ES4	0.1	SA-L	0.439703	0.0107402	0.159778	8.83921	0.901022	0.499925	8.99899	Trametinib	Pictilisib	1372-1058	MAP2K1;MAP2K2	PIK3CA;PIK3CB;PIK3CD;PIK3CG	Trametinib-Pictilisib (MAP2K1;MAP2K2-PIK3CA;PIK3CB;PIK3CD;PIK3CG)	0
Bone	1058	1372	ES6	0.1	SA-L	0.394971	0.0781228	1.30504	7.90002	0.921499	0.513395	9.20506	Trametinib	Pictilisib	1372-1058	MAP2K1;MAP2K2	PIK3CA;PIK3CB;PIK3CD;PIK3CG	Trametinib-Pictilisib (MAP2K1;MAP2K2-PIK3CA;PIK3CB;PIK3CD;PIK3CG)	0
Bone	1058	1372	ES7	0.1	SA-L	0.347415	0.0378271	0.283034	8.06317	0.952953	0.404261	8.34621	Trametinib	Pictilisib	1372-1058	MAP2K1;MAP2K2	PIK3CA;PIK3CB;PIK3CD;PIK3CG	Trametinib-Pictilisib (MAP2K1;MAP2K2-PIK3CA;PIK3CB;PIK3CD;PIK3CG)	0
Bone	1058	1372	ES8	0.1	sub-HSA	0.204883	-0.0518309	-0.485761	7.3285	0.916743	0.166952	6.84274	Trametinib	Pictilisib	1372-1058	MAP2K1;MAP2K2	PIK3CA;PIK3CB;PIK3CD;PIK3CG	Trametinib-Pictilisib (MAP2K1;MAP2K2-PIK3CA;PIK3CB;PIK3CD;PIK3CG)	0
Bone	1058	1372	EW-1	0.1	SA-L	0.200838	-0.0145585	-0.199832	6.43575	0.890487	0.209189	6.23591	Trametinib	Pictilisib	1372-1058	MAP2K1;MAP2K2	PIK3CA;PIK3CB;PIK3CD;PIK3CG	Trametinib-Pictilisib (MAP2K1;MAP2K2-PIK3CA;PIK3CB;PIK3CD;PIK3CG)	0
Bone	1058	1372	EW-11	0.1	SA-L	0.255532	-0.0232384	-0.302677	6.52345	0.97791	0.237541	6.22078	Trametinib	Pictilisib	1372-1058	MAP2K1;MAP2K2	PIK3CA;PIK3CB;PIK3CD;PIK3CG	Trametinib-Pictilisib (MAP2K1;MAP2K2-PIK3CA;PIK3CB;PIK3CD;PIK3CG)	0
Bone	1058	1372	EW-13	0.1	SA-L	0.502437	-0.0143175	-0.143605	9.24349	0.952443	0.512294	9.09988	Trametinib	Pictilisib	1372-1058	MAP2K1;MAP2K2	PIK3CA;PIK3CB;PIK3CD;PIK3CG	Trametinib-Pictilisib (MAP2K1;MAP2K2-PIK3CA;PIK3CB;PIK3CD;PIK3CG)	0
Bone	1058	1372	EW-16	0.1	SA-L	0.326744	0.112702	1.44729	7.60261	0.87096	0.504554	9.0499	Trametinib	Pictilisib	1372-1058	MAP2K1;MAP2K2	PIK3CA;PIK3CB;PIK3CD;PIK3CG	Trametinib-Pictilisib (MAP2K1;MAP2K2-PIK3CA;PIK3CB;PIK3CD;PIK3CG)	0
Bone	1058	1372	EW-18	0.1	SA-L	0.269331	0.047686	0.544248	6.77416	0.969385	0.327029	7.3184	Trametinib	Pictilisib	1372-1058	MAP2K1;MAP2K2	PIK3CA;PIK3CB;PIK3CD;PIK3CG	Trametinib-Pictilisib (MAP2K1;MAP2K2-PIK3CA;PIK3CB;PIK3CD;PIK3CG)	0
Bone	1058	1372	EW-22	0.01	SA-L	0.182191	-0.0186196	-0.201727	6.75712	0.966348	0.169267	6.55539	Trametinib	Pictilisib	1372-1058	MAP2K1;MAP2K2	PIK3CA;PIK3CB;PIK3CD;PIK3CG	Trametinib-Pictilisib (MAP2K1;MAP2K2-PIK3CA;PIK3CB;PIK3CD;PIK3CG)	0
Bone	1058	1372	EW-24	0.1	SA-L	0.332231	0.178263	2.1359	7.37736	0.933622	0.546789	9.51326	Trametinib	Pictilisib	1372-1058	MAP2K1;MAP2K2	PIK3CA;PIK3CB;PIK3CD;PIK3CG	Trametinib-Pictilisib (MAP2K1;MAP2K2-PIK3CA;PIK3CB;PIK3CD;PIK3CG)	0
Bone	1058	1372	EW-3	0.1	sub-HSA	0.315145	-0.0606324	-0.580498	7.54251	0.985022	0.258383	6.96201	Trametinib	Pictilisib	1372-1058	MAP2K1;MAP2K2	PIK3CA;PIK3CB;PIK3CD;PIK3CG	Trametinib-Pictilisib (MAP2K1;MAP2K2-PIK3CA;PIK3CB;PIK3CD;PIK3CG)	0
Bone	1058	1372	EW-7	0.1	SA-L	0.141928	0.0568864	0.77676	5.69129	0.954493	0.208293	6.46805	Trametinib	Pictilisib	1372-1058	MAP2K1;MAP2K2	PIK3CA;PIK3CB;PIK3CD;PIK3CG	Trametinib-Pictilisib (MAP2K1;MAP2K2-PIK3CA;PIK3CB;PIK3CD;PIK3CG)	0
Bone	1058	1372	G-292-Clone-A141B1	0.1	SA-L	0.266121	0.0469782	0.610156	6.86574	0.885399	0.353625	7.47589	Trametinib	Pictilisib	1372-1058	MAP2K1;MAP2K2	PIK3CA;PIK3CB;PIK3CD;PIK3CG	Trametinib-Pictilisib (MAP2K1;MAP2K2-PIK3CA;PIK3CB;PIK3CD;PIK3CG)	0
Bone	1058	1372	H-EMC-SS	0.1	Bliss	0.429401	0.023804	0.458872	9.12059	0.846265	0.535535	9.57946	Trametinib	Pictilisib	1372-1058	MAP2K1;MAP2K2	PIK3CA;PIK3CB;PIK3CD;PIK3CG	Trametinib-Pictilisib (MAP2K1;MAP2K2-PIK3CA;PIK3CB;PIK3CD;PIK3CG)	1
Bone	1058	1372	HOS	0.1	SA-L	0.449675	0.0848173	0.599354	8.97834	0.905545	0.590244	9.5777	Trametinib	Pictilisib	1372-1058	MAP2K1;MAP2K2	PIK3CA;PIK3CB;PIK3CD;PIK3CG	Trametinib-Pictilisib (MAP2K1;MAP2K2-PIK3CA;PIK3CB;PIK3CD;PIK3CG)	0
Bone	1058	1372	HuO-3N1	0.01	SA-L	0.45215	0.0439906	0.587578	8.37982	0.997178	0.497545	8.96739	Trametinib	Pictilisib	1372-1058	MAP2K1;MAP2K2	PIK3CA;PIK3CB;PIK3CD;PIK3CG	Trametinib-Pictilisib (MAP2K1;MAP2K2-PIK3CA;PIK3CB;PIK3CD;PIK3CG)	0
Bone	1058	1372	HuO9	0.1	SA-L	0.192241	-0.015315	-0.228312	6.19831	0.887821	0.199281	5.97	Trametinib	Pictilisib	1372-1058	MAP2K1;MAP2K2	PIK3CA;PIK3CB;PIK3CD;PIK3CG	Trametinib-Pictilisib (MAP2K1;MAP2K2-PIK3CA;PIK3CB;PIK3CD;PIK3CG)	0
Bone	1058	1372	MG-63	0.1	SA-L	0.164177	0.101855	1.15632	6.46437	0.840807	0.316401	7.62069	Trametinib	Pictilisib	1372-1058	MAP2K1;MAP2K2	PIK3CA;PIK3CB;PIK3CD;PIK3CG	Trametinib-Pictilisib (MAP2K1;MAP2K2-PIK3CA;PIK3CB;PIK3CD;PIK3CG)	0
Bone	1058	1372	MHH-ES-1	0.1	SA-L	0.322415	0.00378625	0.033522	7.7614	0.936838	0.348174	7.79492	Trametinib	Pictilisib	1372-1058	MAP2K1;MAP2K2	PIK3CA;PIK3CB;PIK3CD;PIK3CG	Trametinib-Pictilisib (MAP2K1;MAP2K2-PIK3CA;PIK3CB;PIK3CD;PIK3CG)	0
Bone	1058	1372	NOS-1	0.1	SA-L	0.162134	0.0926068	1.70189	4.817	0.860428	0.296063	6.51888	Trametinib	Pictilisib	1372-1058	MAP2K1;MAP2K2	PIK3CA;PIK3CB;PIK3CD;PIK3CG	Trametinib-Pictilisib (MAP2K1;MAP2K2-PIK3CA;PIK3CB;PIK3CD;PIK3CG)	0
Bone	1058	1372	NY	0.1	SA-L	0.442047	0.0663453	0.743677	8.67411	0.942267	0.539541	9.41779	Trametinib	Pictilisib	1372-1058	MAP2K1;MAP2K2	PIK3CA;PIK3CB;PIK3CD;PIK3CG	Trametinib-Pictilisib (MAP2K1;MAP2K2-PIK3CA;PIK3CB;PIK3CD;PIK3CG)	0
Bone	1058	1372	RH-1	0.1	SA-L	0.26867	0.0889773	0.52188	7.97703	0.90199	0.396509	8.49891	Trametinib	Pictilisib	1372-1058	MAP2K1;MAP2K2	PIK3CA;PIK3CB;PIK3CD;PIK3CG	Trametinib-Pictilisib (MAP2K1;MAP2K2-PIK3CA;PIK3CB;PIK3CD;PIK3CG)	0
Bone	1058	1372	SJSA-1	0.01	Bliss	0.292922	0.0573841	0.924538	7.27026	0.804382	0.435498	8.19479	Trametinib	Pictilisib	1372-1058	MAP2K1;MAP2K2	PIK3CA;PIK3CB;PIK3CD;PIK3CG	Trametinib-Pictilisib (MAP2K1;MAP2K2-PIK3CA;PIK3CB;PIK3CD;PIK3CG)	1
Bone	1058	1372	SK-ES-1	0.01	SA-L	0.232141	-0.0427791	-0.472937	6.99008	0.940064	0.201436	6.51714	Trametinib	Pictilisib	1372-1058	MAP2K1;MAP2K2	PIK3CA;PIK3CB;PIK3CD;PIK3CG	Trametinib-Pictilisib (MAP2K1;MAP2K2-PIK3CA;PIK3CB;PIK3CD;PIK3CG)	0
Bone	1058	1372	Saos-2	0.01	SA-L	0.308552	0.0144484	0.175456	7.4192	0.892555	0.361883	7.59466	Trametinib	Pictilisib	1372-1058	MAP2K1;MAP2K2	PIK3CA;PIK3CB;PIK3CD;PIK3CG	Trametinib-Pictilisib (MAP2K1;MAP2K2-PIK3CA;PIK3CB;PIK3CD;PIK3CG)	0
Bone	1058	1372	TC-71	0.1	SA-L	0.185379	0.19767	1.53903	7.11778	0.869	0.440794	8.65681	Trametinib	Pictilisib	1372-1058	MAP2K1;MAP2K2	PIK3CA;PIK3CB;PIK3CD;PIK3CG	Trametinib-Pictilisib (MAP2K1;MAP2K2-PIK3CA;PIK3CB;PIK3CD;PIK3CG)	0
Bone	1058	1372	U-2-OS	0.1	Synergy	0.105501	0.224299	5.57649	4.16456	0.588101	0.558872	9.74105	Trametinib	Pictilisib	1372-1058	MAP2K1;MAP2K2	PIK3CA;PIK3CB;PIK3CD;PIK3CG	Trametinib-Pictilisib (MAP2K1;MAP2K2-PIK3CA;PIK3CB;PIK3CD;PIK3CG)	1
Bone	1058	1558	A673	2.5	sub-HSA	0.412064	-0.0805156	-0.704308	8.55775	0.929319	0.356765	7.85344	Lapatinib	Pictilisib	1558-1058	EGFR;ERBB2	PIK3CA;PIK3CB;PIK3CD;PIK3CG	Lapatinib-Pictilisib (EGFR;ERBB2-PIK3CA;PIK3CB;PIK3CD;PIK3CG)	0
Bone	1058	1558	CADO-ES1	0.625	SA-L	0.712658	0.0566549	0.316127	9.96974	1	0.769313	10.2859	Lapatinib	Pictilisib	1558-1058	EGFR;ERBB2	PIK3CA;PIK3CB;PIK3CD;PIK3CG	Lapatinib-Pictilisib (EGFR;ERBB2-PIK3CA;PIK3CB;PIK3CD;PIK3CG)	0
Bone	1058	1558	CAL-72	2.5	SA-L	0.57725	0.0266103	0.244282	9.92039	0.943995	0.639686	10.1647	Lapatinib	Pictilisib	1558-1058	EGFR;ERBB2	PIK3CA;PIK3CB;PIK3CD;PIK3CG	Lapatinib-Pictilisib (EGFR;ERBB2-PIK3CA;PIK3CB;PIK3CD;PIK3CG)	0
Bone	1058	1558	CAL-78	2.5	SA-L	0.605633	-0.0415415	-0.415986	10.3983	0.919837	0.613252	9.98228	Lapatinib	Pictilisib	1558-1058	EGFR;ERBB2	PIK3CA;PIK3CB;PIK3CD;PIK3CG	Lapatinib-Pictilisib (EGFR;ERBB2-PIK3CA;PIK3CB;PIK3CD;PIK3CG)	0
Bone	1058	1558	CHSA8926	2.5	SA-L	0.373953	0.0371153	0.542232	7.28581	0.988163	0.415992	7.82804	Lapatinib	Pictilisib	1558-1058	EGFR;ERBB2	PIK3CA;PIK3CB;PIK3CD;PIK3CG	Lapatinib-Pictilisib (EGFR;ERBB2-PIK3CA;PIK3CB;PIK3CD;PIK3CG)	0
Bone	1058	1558	CS1	2.5	SA-L	0.330237	0.0235547	0.295059	7.79897	0.856876	0.412886	8.09403	Lapatinib	Pictilisib	1558-1058	EGFR;ERBB2	PIK3CA;PIK3CB;PIK3CD;PIK3CG	Lapatinib-Pictilisib (EGFR;ERBB2-PIK3CA;PIK3CB;PIK3CD;PIK3CG)	0
Bone	1058	1558	ES1	0.625	SA-L	0.127626	-0.0189933	-0.341646	5.66943	0.904567	0.120094	5.32779	Lapatinib	Pictilisib	1558-1058	EGFR;ERBB2	PIK3CA;PIK3CB;PIK3CD;PIK3CG	Lapatinib-Pictilisib (EGFR;ERBB2-PIK3CA;PIK3CB;PIK3CD;PIK3CG)	0
Bone	1058	1558	ES4	2.5	SA-L	0.39589	0.062157	0.91482	8.08417	0.916232	0.499925	8.99899	Lapatinib	Pictilisib	1558-1058	EGFR;ERBB2	PIK3CA;PIK3CB;PIK3CD;PIK3CG	Lapatinib-Pictilisib (EGFR;ERBB2-PIK3CA;PIK3CB;PIK3CD;PIK3CG)	0
Bone	1058	1558	ES6	2.5	SA-L	0.504692	-0.0285042	-0.472038	9.67709	0.927526	0.513395	9.20506	Lapatinib	Pictilisib	1558-1058	EGFR;ERBB2	PIK3CA;PIK3CB;PIK3CD;PIK3CG	Lapatinib-Pictilisib (EGFR;ERBB2-PIK3CA;PIK3CB;PIK3CD;PIK3CG)	0
Bone	1058	1558	ES7	2.5	SA-L	0.391544	-0.0312726	-0.242723	8.58893	0.891185	0.404261	8.34621	Lapatinib	Pictilisib	1558-1058	EGFR;ERBB2	PIK3CA;PIK3CB;PIK3CD;PIK3CG	Lapatinib-Pictilisib (EGFR;ERBB2-PIK3CA;PIK3CB;PIK3CD;PIK3CG)	0
Bone	1058	1558	ES8	2.5	SA-L	0.115858	0.0163195	0.209666	6.63307	0.79171	0.166952	6.84274	Lapatinib	Pictilisib	1558-1058	EGFR;ERBB2	PIK3CA;PIK3CB;PIK3CD;PIK3CG	Lapatinib-Pictilisib (EGFR;ERBB2-PIK3CA;PIK3CB;PIK3CD;PIK3CG)	0
Bone	1058	1558	EW-1	0.625	SA-L	0.236959	-0.0516238	-0.669825	6.90574	0.885972	0.209189	6.23591	Lapatinib	Pictilisib	1558-1058	EGFR;ERBB2	PIK3CA;PIK3CB;PIK3CD;PIK3CG	Lapatinib-Pictilisib (EGFR;ERBB2-PIK3CA;PIK3CB;PIK3CD;PIK3CG)	0
Bone	1058	1558	EW-11	0.625	sub-HSA	0.310801	-0.0792727	-0.970522	7.1913	0.974692	0.237541	6.22078	Lapatinib	Pictilisib	1558-1058	EGFR;ERBB2	PIK3CA;PIK3CB;PIK3CD;PIK3CG	Lapatinib-Pictilisib (EGFR;ERBB2-PIK3CA;PIK3CB;PIK3CD;PIK3CG)	0
Bone	1058	1558	EW-13	0.625	sub-HSA	0.583348	-0.0938019	-0.815328	9.91521	0.955543	0.512294	9.09988	Lapatinib	Pictilisib	1558-1058	EGFR;ERBB2	PIK3CA;PIK3CB;PIK3CD;PIK3CG	Lapatinib-Pictilisib (EGFR;ERBB2-PIK3CA;PIK3CB;PIK3CD;PIK3CG)	0
Bone	1058	1558	EW-16	2.5	Bliss	0.36785	0.0646009	0.831055	8.21884	0.857094	0.504554	9.0499	Lapatinib	Pictilisib	1558-1058	EGFR;ERBB2	PIK3CA;PIK3CB;PIK3CD;PIK3CG	Lapatinib-Pictilisib (EGFR;ERBB2-PIK3CA;PIK3CB;PIK3CD;PIK3CG)	1
Bone	1058	1558	EW-18	0.625	SA-L	0.357124	-0.0304315	-0.315477	7.63388	0.998971	0.327029	7.3184	Lapatinib	Pictilisib	1558-1058	EGFR;ERBB2	PIK3CA;PIK3CB;PIK3CD;PIK3CG	Lapatinib-Pictilisib (EGFR;ERBB2-PIK3CA;PIK3CB;PIK3CD;PIK3CG)	0
Bone	1058	1558	EW-22	0.625	SA-L	0.0955996	0.0709077	0.980534	5.57485	0.983694	0.169267	6.55539	Lapatinib	Pictilisib	1558-1058	EGFR;ERBB2	PIK3CA;PIK3CB;PIK3CD;PIK3CG	Lapatinib-Pictilisib (EGFR;ERBB2-PIK3CA;PIK3CB;PIK3CD;PIK3CG)	0
Bone	1058	1558	EW-24	2.5	SA-L	0.421478	0.114242	1.28188	8.23138	0.979758	0.546789	9.51326	Lapatinib	Pictilisib	1558-1058	EGFR;ERBB2	PIK3CA;PIK3CB;PIK3CD;PIK3CG	Lapatinib-Pictilisib (EGFR;ERBB2-PIK3CA;PIK3CB;PIK3CD;PIK3CG)	0
Bone	1058	1558	EW-3	2.5	sub-HSA	0.351474	-0.0966561	-0.895551	7.85756	0.986202	0.258383	6.96201	Lapatinib	Pictilisib	1558-1058	EGFR;ERBB2	PIK3CA;PIK3CB;PIK3CD;PIK3CG	Lapatinib-Pictilisib (EGFR;ERBB2-PIK3CA;PIK3CB;PIK3CD;PIK3CG)	0
Bone	1058	1558	EW-7	0.625	SA-L	0.16101	0.0219549	0.30133	6.16672	0.878404	0.208293	6.46805	Lapatinib	Pictilisib	1558-1058	EGFR;ERBB2	PIK3CA;PIK3CB;PIK3CD;PIK3CG	Lapatinib-Pictilisib (EGFR;ERBB2-PIK3CA;PIK3CB;PIK3CD;PIK3CG)	0
Bone	1058	1558	G-292-Clone-A141B1	2.5	SA-L	0.324339	0.00651991	0.0773902	7.3985	0.93562	0.353625	7.47589	Lapatinib	Pictilisib	1558-1058	EGFR;ERBB2	PIK3CA;PIK3CB;PIK3CD;PIK3CG	Lapatinib-Pictilisib (EGFR;ERBB2-PIK3CA;PIK3CB;PIK3CD;PIK3CG)	0
Bone	1058	1558	H-EMC-SS	0.625	SA-L	0.550653	-0.0459525	-0.806018	10.3855	0.942423	0.535535	9.57946	Lapatinib	Pictilisib	1558-1058	EGFR;ERBB2	PIK3CA;PIK3CB;PIK3CD;PIK3CG	Lapatinib-Pictilisib (EGFR;ERBB2-PIK3CA;PIK3CB;PIK3CD;PIK3CG)	0
Bone	1058	1558	HOS	2.5	SA-L	0.563001	0.0223402	0.146307	9.43139	0.991693	0.590244	9.5777	Lapatinib	Pictilisib	1558-1058	EGFR;ERBB2	PIK3CA;PIK3CB;PIK3CD;PIK3CG	Lapatinib-Pictilisib (EGFR;ERBB2-PIK3CA;PIK3CB;PIK3CD;PIK3CG)	0
Bone	1058	1558	HuO-3N1	0.625	SA-L	0.511533	-0.0489068	-0.700669	9.66806	0.929818	0.497545	8.96739	Lapatinib	Pictilisib	1558-1058	EGFR;ERBB2	PIK3CA;PIK3CB;PIK3CD;PIK3CG	Lapatinib-Pictilisib (EGFR;ERBB2-PIK3CA;PIK3CB;PIK3CD;PIK3CG)	0
Bone	1058	1558	HuO9	2.5	SA-L	0.218808	-0.0300485	-0.409895	6.3799	0.947206	0.199281	5.97	Lapatinib	Pictilisib	1558-1058	EGFR;ERBB2	PIK3CA;PIK3CB;PIK3CD;PIK3CG	Lapatinib-Pictilisib (EGFR;ERBB2-PIK3CA;PIK3CB;PIK3CD;PIK3CG)	0
Bone	1058	1558	MG-63	2.5	SA-L	0.316662	-0.00958103	-0.0810539	7.70175	0.970545	0.316401	7.62069	Lapatinib	Pictilisib	1558-1058	EGFR;ERBB2	PIK3CA;PIK3CB;PIK3CD;PIK3CG	Lapatinib-Pictilisib (EGFR;ERBB2-PIK3CA;PIK3CB;PIK3CD;PIK3CG)	0
Bone	1058	1558	MHH-ES-1	2.5	SA-L	0.347187	-0.0222051	-0.191868	7.98679	0.930326	0.348174	7.79492	Lapatinib	Pictilisib	1558-1058	EGFR;ERBB2	PIK3CA;PIK3CB;PIK3CD;PIK3CG	Lapatinib-Pictilisib (EGFR;ERBB2-PIK3CA;PIK3CB;PIK3CD;PIK3CG)	0
Bone	1058	1558	NOS-1	2.5	SA-L	0.240164	0.0330635	0.511697	6.00719	0.922871	0.296063	6.51888	Lapatinib	Pictilisib	1558-1058	EGFR;ERBB2	PIK3CA;PIK3CB;PIK3CD;PIK3CG	Lapatinib-Pictilisib (EGFR;ERBB2-PIK3CA;PIK3CB;PIK3CD;PIK3CG)	0
Bone	1058	1558	NY	2.5	SA-L	0.484612	0.0299	0.33146	9.08633	0.95361	0.539541	9.41779	Lapatinib	Pictilisib	1558-1058	EGFR;ERBB2	PIK3CA;PIK3CB;PIK3CD;PIK3CG	Lapatinib-Pictilisib (EGFR;ERBB2-PIK3CA;PIK3CB;PIK3CD;PIK3CG)	0
Bone	1058	1558	RH-1	2.5	SA-L	0.373327	-0.0468441	-0.278073	8.77698	0.823393	0.396509	8.49891	Lapatinib	Pictilisib	1558-1058	EGFR;ERBB2	PIK3CA;PIK3CB;PIK3CD;PIK3CG	Lapatinib-Pictilisib (EGFR;ERBB2-PIK3CA;PIK3CB;PIK3CD;PIK3CG)	0
Bone	1058	1558	SJSA-1	0.625	SA-L	0.446832	-0.0465832	-0.633645	8.82844	0.919062	0.435498	8.19479	Lapatinib	Pictilisib	1558-1058	EGFR;ERBB2	PIK3CA;PIK3CB;PIK3CD;PIK3CG	Lapatinib-Pictilisib (EGFR;ERBB2-PIK3CA;PIK3CB;PIK3CD;PIK3CG)	0
Bone	1058	1558	SK-ES-1	2.5	SA-L	0.231327	-0.0524885	-0.602564	7.1197	0.887818	0.201436	6.51714	Lapatinib	Pictilisib	1558-1058	EGFR;ERBB2	PIK3CA;PIK3CB;PIK3CD;PIK3CG	Lapatinib-Pictilisib (EGFR;ERBB2-PIK3CA;PIK3CB;PIK3CD;PIK3CG)	0
Bone	1058	1558	Saos-2	2.5	SA-L	0.349996	-0.000612976	-0.00680962	7.60147	0.965457	0.361883	7.59466	Lapatinib	Pictilisib	1558-1058	EGFR;ERBB2	PIK3CA;PIK3CB;PIK3CD;PIK3CG	Lapatinib-Pictilisib (EGFR;ERBB2-PIK3CA;PIK3CB;PIK3CD;PIK3CG)	0
Bone	1058	1558	TC-71	0.625	SA-L	0.301376	0.105996	0.703746	7.95307	0.924179	0.440794	8.65681	Lapatinib	Pictilisib	1558-1058	EGFR;ERBB2	PIK3CA;PIK3CB;PIK3CD;PIK3CG	Lapatinib-Pictilisib (EGFR;ERBB2-PIK3CA;PIK3CB;PIK3CD;PIK3CG)	0
Bone	1058	1558	U-2-OS	2.5	sub-HSA	0.64119	-0.11694	-1.70423	11.4453	0.937862	0.558872	9.74105	Lapatinib	Pictilisib	1558-1058	EGFR;ERBB2	PIK3CA;PIK3CB;PIK3CD;PIK3CG	Lapatinib-Pictilisib (EGFR;ERBB2-PIK3CA;PIK3CB;PIK3CD;PIK3CG)	0
Bone	1073	1022	A673	0.0625	IDA	0.602577	-0.000683498	-0.0123159	10.5529	0.873102	0.687676	10.5406	AZD7762	5-Fluorouracil	1022-1073	CHEK1;CHEK2	NA	AZD7762-5-Fluorouracil (CHEK1;CHEK2-NA)	0
Bone	1073	1022	CADO-ES1	0.25	Synergy	0.036317	0.204107	2.30557	5.64073	0.881316	0.271708	7.9463	AZD7762	5-Fluorouracil	1022-1073	CHEK1;CHEK2	NA	AZD7762-5-Fluorouracil (CHEK1;CHEK2-NA)	1
Bone	1073	1022	CAL-72	0.25	Bliss	0.281276	0.0599057	1.19154	9.19366	0.501937	0.656992	10.3852	AZD7762	5-Fluorouracil	1022-1073	CHEK1;CHEK2	NA	AZD7762-5-Fluorouracil (CHEK1;CHEK2-NA)	1
Bone	1073	1022	CAL-78	0.0625	Bliss	0.482637	0.136287	1.41201	9.33634	0.894034	0.692633	10.7484	AZD7762	5-Fluorouracil	1022-1073	CHEK1;CHEK2	NA	AZD7762-5-Fluorouracil (CHEK1;CHEK2-NA)	1
Bone	1073	1022	CHSA8926	0.25	Bliss	0.587823	0.0808013	1.43418	11.8569	0.861964	0.775899	13.2911	AZD7762	5-Fluorouracil	1022-1073	CHEK1;CHEK2	NA	AZD7762-5-Fluorouracil (CHEK1;CHEK2-NA)	0
Bone	1073	1022	CS1	0.25	IDA	0.602839	-0.0443304	-0.950335	11.9689	0.814022	0.686009	11.0185	AZD7762	5-Fluorouracil	1022-1073	CHEK1;CHEK2	NA	AZD7762-5-Fluorouracil (CHEK1;CHEK2-NA)	0
Bone	1073	1022	ES1	0.0625	Bliss	0.104504	0.0487968	1.55443	5.07102	0.630739	0.222051	6.62544	AZD7762	5-Fluorouracil	1022-1073	CHEK1;CHEK2	NA	AZD7762-5-Fluorouracil (CHEK1;CHEK2-NA)	1
Bone	1073	1022	ES4	0.0625	Bliss	0.411104	0.0254528	0.445365	8.95336	0.824182	0.529197	9.39873	AZD7762	5-Fluorouracil	1022-1073	CHEK1;CHEK2	NA	AZD7762-5-Fluorouracil (CHEK1;CHEK2-NA)	1
Bone	1073	1022	ES6	0.0625	IDA	0.718191	-0.0876527	-1.51318	13.5083	0.903742	0.694071	11.9951	AZD7762	5-Fluorouracil	1022-1073	CHEK1;CHEK2	NA	AZD7762-5-Fluorouracil (CHEK1;CHEK2-NA)	0
Bone	1073	1022	ES7	0.0625	Bliss	0.153676	0.105226	1.123	6.6293	0.78241	0.326474	7.7523	AZD7762	5-Fluorouracil	1022-1073	CHEK1;CHEK2	NA	AZD7762-5-Fluorouracil (CHEK1;CHEK2-NA)	1
Bone	1073	1022	ES8	0.25	Bliss	0.155155	0.129087	1.13442	7.17262	0.761965	0.37384	8.30704	AZD7762	5-Fluorouracil	1022-1073	CHEK1;CHEK2	NA	AZD7762-5-Fluorouracil (CHEK1;CHEK2-NA)	1
Bone	1073	1022	EW-1	0.25	Bliss	0.317923	0.0210226	0.192191	10.1343	0.504967	0.651692	10.3265	AZD7762	5-Fluorouracil	1022-1073	CHEK1;CHEK2	NA	AZD7762-5-Fluorouracil (CHEK1;CHEK2-NA)	1
Bone	1073	1022	EW-11	0.25	Bliss	0.33362	0.17621	2.90583	8.9577	0.670889	0.759883	11.8635	AZD7762	5-Fluorouracil	1022-1073	CHEK1;CHEK2	NA	AZD7762-5-Fluorouracil (CHEK1;CHEK2-NA)	1
Bone	1073	1022	EW-13	0.25	Synergy	0.341423	0.209306	1.83608	7.78889	0.961581	0.572892	9.62497	AZD7762	5-Fluorouracil	1022-1073	CHEK1;CHEK2	NA	AZD7762-5-Fluorouracil (CHEK1;CHEK2-NA)	1
Bone	1073	1022	EW-16	0.25	Bliss	0.436263	0.190858	2.49167	8.88957	0.891787	0.703627	11.3812	AZD7762	5-Fluorouracil	1022-1073	CHEK1;CHEK2	NA	AZD7762-5-Fluorouracil (CHEK1;CHEK2-NA)	1
Bone	1073	1022	EW-18	0.0625	Bliss	0.570439	0.0546999	0.95752	11.2699	0.800598	0.778856	12.2274	AZD7762	5-Fluorouracil	1022-1073	CHEK1;CHEK2	NA	AZD7762-5-Fluorouracil (CHEK1;CHEK2-NA)	0
Bone	1073	1022	EW-22	0.0625	Bliss	0.362597	0.117509	1.05118	8.76687	0.78208	0.613306	9.81805	AZD7762	5-Fluorouracil	1022-1073	CHEK1;CHEK2	NA	AZD7762-5-Fluorouracil (CHEK1;CHEK2-NA)	1
Bone	1073	1022	EW-24	0.0625	IDA	0.695563	-0.0798225	-1.03448	12.1708	0.913767	0.675589	11.1363	AZD7762	5-Fluorouracil	1022-1073	CHEK1;CHEK2	NA	AZD7762-5-Fluorouracil (CHEK1;CHEK2-NA)	0
Bone	1073	1022	EW-3	0.25	Bliss	0.25278	0.172119	1.84605	7.37264	0.802687	0.530465	9.21869	AZD7762	5-Fluorouracil	1022-1073	CHEK1;CHEK2	NA	AZD7762-5-Fluorouracil (CHEK1;CHEK2-NA)	1
Bone	1073	1022	EW-7	0.0625	Bliss	0.260387	0.0524415	0.661864	8.20351	0.648676	0.482259	8.86538	AZD7762	5-Fluorouracil	1022-1073	CHEK1;CHEK2	NA	AZD7762-5-Fluorouracil (CHEK1;CHEK2-NA)	1
Bone	1073	1022	G-292-Clone-A141B1	0.25	Bliss	0.691322	0.0350168	0.508336	13.5668	0.823766	0.881547	14.0751	AZD7762	5-Fluorouracil	1022-1073	CHEK1;CHEK2	NA	AZD7762-5-Fluorouracil (CHEK1;CHEK2-NA)	0
Bone	1073	1022	H-EMC-SS	0.25	IDA	0.759771	-0.0127183	-0.505467	16.5457	0.87959	0.849116	16.0402	AZD7762	5-Fluorouracil	1022-1073	CHEK1;CHEK2	NA	AZD7762-5-Fluorouracil (CHEK1;CHEK2-NA)	0
Bone	1073	1022	HOS	0.0625	IDA	0.685641	-0.0385924	-0.424921	10.8563	0.943081	0.686884	10.4313	AZD7762	5-Fluorouracil	1022-1073	CHEK1;CHEK2	NA	AZD7762-5-Fluorouracil (CHEK1;CHEK2-NA)	0
Bone	1073	1022	HuO-3N1	0.25	Bliss	0.45466	0.0250931	0.557232	11.2859	0.683508	0.701891	11.8431	AZD7762	5-Fluorouracil	1022-1073	CHEK1;CHEK2	NA	AZD7762-5-Fluorouracil (CHEK1;CHEK2-NA)	1
Bone	1073	1022	HuO9	0.25	Bliss	0.1714	0.117487	2.07668	7.70093	0.491523	0.589986	9.77761	AZD7762	5-Fluorouracil	1022-1073	CHEK1;CHEK2	NA	AZD7762-5-Fluorouracil (CHEK1;CHEK2-NA)	1
Bone	1073	1022	MG-63	0.25	IDA	0.571926	0.065271	0.446239	10.0741	0.910633	0.700231	10.5203	AZD7762	5-Fluorouracil	1022-1073	CHEK1;CHEK2	NA	AZD7762-5-Fluorouracil (CHEK1;CHEK2-NA)	0
Bone	1073	1022	MHH-ES-1	0.25	Synergy	0.45426	0.201289	2.28074	9.30928	0.852454	0.768097	11.59	AZD7762	5-Fluorouracil	1022-1073	CHEK1;CHEK2	NA	AZD7762-5-Fluorouracil (CHEK1;CHEK2-NA)	1
Bone	1073	1022	NOS-1	0.0625	Bliss	0.552701	0.0692811	1.90526	12.7313	0.708921	0.877357	14.6366	AZD7762	5-Fluorouracil	1022-1073	CHEK1;CHEK2	NA	AZD7762-5-Fluorouracil (CHEK1;CHEK2-NA)	0
Bone	1073	1022	NY	0.25	IDA	0.473029	-0.00326359	-0.112982	13.9192	0.546635	0.860368	13.8062	AZD7762	5-Fluorouracil	1022-1073	CHEK1;CHEK2	NA	AZD7762-5-Fluorouracil (CHEK1;CHEK2-NA)	1
Bone	1073	1022	RH-1	0.25	Synergy	0.0307001	0.185833	3.21719	6.02144	0.393255	0.549837	9.23863	AZD7762	5-Fluorouracil	1022-1073	CHEK1;CHEK2	NA	AZD7762-5-Fluorouracil (CHEK1;CHEK2-NA)	1
Bone	1073	1022	SJSA-1	0.0625	IDA	0.650488	-0.016898	-0.356103	12.2314	0.884237	0.715955	11.8753	AZD7762	5-Fluorouracil	1022-1073	CHEK1;CHEK2	NA	AZD7762-5-Fluorouracil (CHEK1;CHEK2-NA)	0
Bone	1073	1022	SK-ES-1	0.25	Synergy	0.15608	0.251656	3.06985	6.98068	0.634235	0.641462	10.0505	AZD7762	5-Fluorouracil	1022-1073	CHEK1;CHEK2	NA	AZD7762-5-Fluorouracil (CHEK1;CHEK2-NA)	1
Bone	1073	1022	Saos-2	0.25	Bliss	0.4634	0.0866962	1.24368	9.95166	0.777096	0.70806	11.1953	AZD7762	5-Fluorouracil	1022-1073	CHEK1;CHEK2	NA	AZD7762-5-Fluorouracil (CHEK1;CHEK2-NA)	1
Bone	1073	1022	TC-71	0.25	Synergy	0.247659	0.275422	1.87936	7.56965	0.905665	0.576851	9.44902	AZD7762	5-Fluorouracil	1022-1073	CHEK1;CHEK2	NA	AZD7762-5-Fluorouracil (CHEK1;CHEK2-NA)	1
Bone	1073	1022	U-2-OS	0.25	IDA	0.473396	-0.0475795	-1.63289	14.0289	0.560233	0.758731	12.3961	AZD7762	5-Fluorouracil	1022-1073	CHEK1;CHEK2	NA	AZD7762-5-Fluorouracil (CHEK1;CHEK2-NA)	1
Bone	1083	1558	A673	2.5	SA-L	0.270234	0.000495711	0.00505996	7.30707	0.915462	0.29573	7.31213	Lapatinib	Crizotinib	1558-1083	EGFR;ERBB2	ALK;MET;ROS1	Lapatinib-Crizotinib (EGFR;ERBB2-ALK;MET;ROS1)	0
Bone	1083	1558	CADO-ES1	2.5	SA-L	0.136082	0.0417085	0.341302	7.08524	0.953999	0.186363	7.42654	Lapatinib	Crizotinib	1558-1083	EGFR;ERBB2	ALK;MET;ROS1	Lapatinib-Crizotinib (EGFR;ERBB2-ALK;MET;ROS1)	0
Bone	1083	1558	CAL-72	2.5	Bliss	0.47867	0.0935951	0.890872	9.32333	0.88683	0.645293	10.2142	Lapatinib	Crizotinib	1558-1083	EGFR;ERBB2	ALK;MET;ROS1	Lapatinib-Crizotinib (EGFR;ERBB2-ALK;MET;ROS1)	1
Bone	1083	1558	CAL-78	2.5	SA-L	0.5067	0.161196	1.61089	9.38481	0.929678	0.718417	10.9957	Lapatinib	Crizotinib	1558-1083	EGFR;ERBB2	ALK;MET;ROS1	Lapatinib-Crizotinib (EGFR;ERBB2-ALK;MET;ROS1)	0
Bone	1083	1558	CHSA8926	2.5	SA-L	0.483415	-0.0373463	-0.564477	9.39199	0.914975	0.48752	8.82751	Lapatinib	Crizotinib	1558-1083	EGFR;ERBB2	ALK;MET;ROS1	Lapatinib-Crizotinib (EGFR;ERBB2-ALK;MET;ROS1)	0
Bone	1083	1558	CS1	2.5	SA-L	0.276386	0.112377	1.41947	7.03874	0.868625	0.447561	8.45822	Lapatinib	Crizotinib	1558-1083	EGFR;ERBB2	ALK;MET;ROS1	Lapatinib-Crizotinib (EGFR;ERBB2-ALK;MET;ROS1)	0
Bone	1083	1558	ES1	2.5	SA-L	0.156951	0.0251953	0.357979	6.62417	0.726255	0.250802	6.98214	Lapatinib	Crizotinib	1558-1083	EGFR;ERBB2	ALK;MET;ROS1	Lapatinib-Crizotinib (EGFR;ERBB2-ALK;MET;ROS1)	0
Bone	1083	1558	ES4	0.625	Bliss	0.561768	0.172922	3.6343	10.9928	0.87168	0.842844	14.6271	Lapatinib	Crizotinib	1558-1083	EGFR;ERBB2	ALK;MET;ROS1	Lapatinib-Crizotinib (EGFR;ERBB2-ALK;MET;ROS1)	0
Bone	1083	1558	ES6	2.5	SA-L	0.446218	0.104107	1.76332	8.81167	0.91495	0.601482	10.575	Lapatinib	Crizotinib	1558-1083	EGFR;ERBB2	ALK;MET;ROS1	Lapatinib-Crizotinib (EGFR;ERBB2-ALK;MET;ROS1)	0
Bone	1083	1558	ES7	2.5	SA-L	0.127869	0.044902	0.639597	6.40527	0.723633	0.238755	7.04486	Lapatinib	Crizotinib	1558-1083	EGFR;ERBB2	ALK;MET;ROS1	Lapatinib-Crizotinib (EGFR;ERBB2-ALK;MET;ROS1)	0
Bone	1083	1558	ES8	2.5	SA-L	0.118407	-0.0111335	-0.151759	6.48483	0.889798	0.12056	6.33307	Lapatinib	Crizotinib	1558-1083	EGFR;ERBB2	ALK;MET;ROS1	Lapatinib-Crizotinib (EGFR;ERBB2-ALK;MET;ROS1)	0
Bone	1083	1558	EW-1	2.5	SA-L	0.213598	0.0170845	0.218412	6.79903	0.829448	0.278116	7.01744	Lapatinib	Crizotinib	1558-1083	EGFR;ERBB2	ALK;MET;ROS1	Lapatinib-Crizotinib (EGFR;ERBB2-ALK;MET;ROS1)	0
Bone	1083	1558	EW-11	2.5	SA-L	0.362521	0.0241257	0.27606	7.77226	0.945224	0.409053	8.04832	Lapatinib	Crizotinib	1558-1083	EGFR;ERBB2	ALK;MET;ROS1	Lapatinib-Crizotinib (EGFR;ERBB2-ALK;MET;ROS1)	0
Bone	1083	1558	EW-13	2.5	SA-L	0.517359	0.0457301	0.406659	9.27353	0.968	0.579604	9.68019	Lapatinib	Crizotinib	1558-1083	EGFR;ERBB2	ALK;MET;ROS1	Lapatinib-Crizotinib (EGFR;ERBB2-ALK;MET;ROS1)	0
Bone	1083	1558	EW-16	0.625	Bliss	0.406282	0.0738132	0.931359	8.63367	0.870702	0.551388	9.56503	Lapatinib	Crizotinib	1558-1083	EGFR;ERBB2	ALK;MET;ROS1	Lapatinib-Crizotinib (EGFR;ERBB2-ALK;MET;ROS1)	1
Bone	1083	1558	EW-18	2.5	SA-L	0.329678	0.0348204	0.359861	7.37532	0.991729	0.367538	7.73519	Lapatinib	Crizotinib	1558-1083	EGFR;ERBB2	ALK;MET;ROS1	Lapatinib-Crizotinib (EGFR;ERBB2-ALK;MET;ROS1)	0
Bone	1083	1558	EW-22	2.5	SA-L	0.272003	0.0392223	0.37087	7.18929	0.968719	0.321275	7.56016	Lapatinib	Crizotinib	1558-1083	EGFR;ERBB2	ALK;MET;ROS1	Lapatinib-Crizotinib (EGFR;ERBB2-ALK;MET;ROS1)	0
Bone	1083	1558	EW-24	2.5	SA-L	0.32152	0.0713265	0.886758	7.24035	0.933429	0.420864	8.1271	Lapatinib	Crizotinib	1558-1083	EGFR;ERBB2	ALK;MET;ROS1	Lapatinib-Crizotinib (EGFR;ERBB2-ALK;MET;ROS1)	0
Bone	1083	1558	EW-3	2.5	Synergy	0.337935	0.231647	1.89751	7.80033	0.96655	0.589293	9.69785	Lapatinib	Crizotinib	1558-1083	EGFR;ERBB2	ALK;MET;ROS1	Lapatinib-Crizotinib (EGFR;ERBB2-ALK;MET;ROS1)	1
Bone	1083	1558	EW-7	2.5	SA-L	0.222892	0.00925891	0.107435	7.17059	0.807795	0.287389	7.27803	Lapatinib	Crizotinib	1558-1083	EGFR;ERBB2	ALK;MET;ROS1	Lapatinib-Crizotinib (EGFR;ERBB2-ALK;MET;ROS1)	0
Bone	1083	1558	G-292-Clone-A141B1	2.5	SA-L	0.511588	-0.00757394	-0.0829498	9.50393	0.930684	0.541553	9.42098	Lapatinib	Crizotinib	1558-1083	EGFR;ERBB2	ALK;MET;ROS1	Lapatinib-Crizotinib (EGFR;ERBB2-ALK;MET;ROS1)	0
Bone	1083	1558	H-EMC-SS	2.5	Bliss	0.635877	0.0266863	0.596097	12.5336	0.902745	0.733943	13.1297	Lapatinib	Crizotinib	1558-1083	EGFR;ERBB2	ALK;MET;ROS1	Lapatinib-Crizotinib (EGFR;ERBB2-ALK;MET;ROS1)	0
Bone	1083	1558	HOS	2.5	Bliss	0.393957	0.0950903	0.698212	8.71342	0.866105	0.564651	9.41164	Lapatinib	Crizotinib	1558-1083	EGFR;ERBB2	ALK;MET;ROS1	Lapatinib-Crizotinib (EGFR;ERBB2-ALK;MET;ROS1)	1
Bone	1083	1558	HuO-3N1	2.5	SA-L	0.664964	0.00141586	0.0223022	11.5432	0.974049	0.684134	11.5655	Lapatinib	Crizotinib	1558-1083	EGFR;ERBB2	ALK;MET;ROS1	Lapatinib-Crizotinib (EGFR;ERBB2-ALK;MET;ROS1)	0
Bone	1083	1558	HuO9	0.625	SA-L	0.358951	-0.00297582	-0.0289514	7.8881	0.956932	0.371997	7.85915	Lapatinib	Crizotinib	1558-1083	EGFR;ERBB2	ALK;MET;ROS1	Lapatinib-Crizotinib (EGFR;ERBB2-ALK;MET;ROS1)	0
Bone	1083	1558	MG-63	2.5	SA-L	0.437154	0.103919	0.81839	8.83151	0.917444	0.589761	9.6499	Lapatinib	Crizotinib	1558-1083	EGFR;ERBB2	ALK;MET;ROS1	Lapatinib-Crizotinib (EGFR;ERBB2-ALK;MET;ROS1)	0
Bone	1083	1558	MHH-ES-1	2.5	SA-L	0.232978	-0.00337142	-0.02274	7.0399	0.875308	0.261718	7.01716	Lapatinib	Crizotinib	1558-1083	EGFR;ERBB2	ALK;MET;ROS1	Lapatinib-Crizotinib (EGFR;ERBB2-ALK;MET;ROS1)	0
Bone	1083	1558	NOS-1	2.5	Bliss	0.351127	0.0463999	0.661772	8.24089	0.808794	0.491506	8.90266	Lapatinib	Crizotinib	1558-1083	EGFR;ERBB2	ALK;MET;ROS1	Lapatinib-Crizotinib (EGFR;ERBB2-ALK;MET;ROS1)	1
Bone	1083	1558	NY	2.5	SA-L	0.757549	-0.0139458	-0.256348	12.9328	0.927937	0.801351	12.6765	Lapatinib	Crizotinib	1558-1083	EGFR;ERBB2	ALK;MET;ROS1	Lapatinib-Crizotinib (EGFR;ERBB2-ALK;MET;ROS1)	0
Bone	1083	1558	RH-1	0.625	SA-L	0.1433	0.000548997	0.0053871	6.95783	0.937046	0.153513	6.96322	Lapatinib	Crizotinib	1558-1083	EGFR;ERBB2	ALK;MET;ROS1	Lapatinib-Crizotinib (EGFR;ERBB2-ALK;MET;ROS1)	0
Bone	1083	1558	SJSA-1	2.5	SA-L	0.59494	-0.0337495	-0.499194	10.9949	0.907774	0.618205	10.4957	Lapatinib	Crizotinib	1558-1083	EGFR;ERBB2	ALK;MET;ROS1	Lapatinib-Crizotinib (EGFR;ERBB2-ALK;MET;ROS1)	0
Bone	1083	1558	SK-ES-1	0.625	SA-L	0.183357	0.018639	0.217746	6.37475	0.969995	0.208244	6.59249	Lapatinib	Crizotinib	1558-1083	EGFR;ERBB2	ALK;MET;ROS1	Lapatinib-Crizotinib (EGFR;ERBB2-ALK;MET;ROS1)	0
Bone	1083	1558	Saos-2	2.5	SA-L	0.312313	0.0633281	0.718355	7.2472	0.945927	0.397114	7.96556	Lapatinib	Crizotinib	1558-1083	EGFR;ERBB2	ALK;MET;ROS1	Lapatinib-Crizotinib (EGFR;ERBB2-ALK;MET;ROS1)	0
Bone	1083	1558	TC-71	2.5	SA-L	0.347752	-0.00789825	-0.0515038	8.17473	0.964015	0.35254	8.12323	Lapatinib	Crizotinib	1558-1083	EGFR;ERBB2	ALK;MET;ROS1	Lapatinib-Crizotinib (EGFR;ERBB2-ALK;MET;ROS1)	0
Bone	1083	1558	U-2-OS	2.5	SA-L	0.681011	-0.0260823	-0.502467	12.4361	0.909292	0.720571	11.9336	Lapatinib	Crizotinib	1558-1083	EGFR;ERBB2	ALK;MET;ROS1	Lapatinib-Crizotinib (EGFR;ERBB2-ALK;MET;ROS1)	0
Bone	1089	1011	A673	0.625	Synergy	0.3088	0.26945	2.9671	8.24745	0.763469	0.757398	11.2145	Navitoclax	Oxaliplatin	1011-1089	BCL2;BCL2L1;BCL2L2	NA	Navitoclax-Oxaliplatin (BCL2;BCL2L1;BCL2L2-NA)	1
Bone	1089	1011	CADO-ES1	0.625	Bliss	0.0457848	0.160864	1.97395	6.33528	0.601315	0.343661	8.30924	Navitoclax	Oxaliplatin	1011-1089	BCL2;BCL2L1;BCL2L2	NA	Navitoclax-Oxaliplatin (BCL2;BCL2L1;BCL2L2-NA)	1
Bone	1089	1011	CAL-72	0.625	IDA	0.712523	-0.0445588	-0.701685	12.3426	0.849721	0.786097	11.6409	Navitoclax	Oxaliplatin	1011-1089	BCL2;BCL2L1;BCL2L2	NA	Navitoclax-Oxaliplatin (BCL2;BCL2L1;BCL2L2-NA)	0
Bone	1089	1011	CAL-78	2.5	Bliss	0.761673	0.0693072	1.44765	12.3915	0.916736	0.906455	13.8391	Navitoclax	Oxaliplatin	1011-1089	BCL2;BCL2L1;BCL2L2	NA	Navitoclax-Oxaliplatin (BCL2;BCL2L1;BCL2L2-NA)	0
Bone	1089	1011	CHSA8926	0.625	Bliss	0.46418	0.104286	2.10399	10.3692	0.776473	0.732114	12.4732	Navitoclax	Oxaliplatin	1011-1089	BCL2;BCL2L1;BCL2L2	NA	Navitoclax-Oxaliplatin (BCL2;BCL2L1;BCL2L2-NA)	1
Bone	1089	1011	CS1	2.5	Synergy	0.245873	0.256516	3.69947	7.18176	0.74425	0.675028	10.8812	Navitoclax	Oxaliplatin	1011-1089	BCL2;BCL2L1;BCL2L2	NA	Navitoclax-Oxaliplatin (BCL2;BCL2L1;BCL2L2-NA)	1
Bone	1089	1011	ES1	0.625	Bliss	0.376539	0.0732569	0.63092	8.5399	0.859793	0.523144	9.17082	Navitoclax	Oxaliplatin	1011-1089	BCL2;BCL2L1;BCL2L2	NA	Navitoclax-Oxaliplatin (BCL2;BCL2L1;BCL2L2-NA)	1
Bone	1089	1011	ES4	2.5	Synergy	0.403305	0.23478	6.30304	9.88835	0.712677	0.895335	16.1914	Navitoclax	Oxaliplatin	1011-1089	BCL2;BCL2L1;BCL2L2	NA	Navitoclax-Oxaliplatin (BCL2;BCL2L1;BCL2L2-NA)	1
Bone	1089	1011	ES6	2.5	IDA	0.753778	-0.00230034	-0.102251	16.8828	0.849824	0.884275	16.7806	Navitoclax	Oxaliplatin	1011-1089	BCL2;BCL2L1;BCL2L2	NA	Navitoclax-Oxaliplatin (BCL2;BCL2L1;BCL2L2-NA)	0
Bone	1089	1011	ES7	2.5	Bliss	0.296646	0.0259573	0.310305	9.14385	0.569034	0.566931	9.45415	Navitoclax	Oxaliplatin	1011-1089	BCL2;BCL2L1;BCL2L2	NA	Navitoclax-Oxaliplatin (BCL2;BCL2L1;BCL2L2-NA)	1
Bone	1089	1011	ES8	2.5	Synergy	0.177809	0.26971	1.92133	7.20656	0.85436	0.523806	9.1279	Navitoclax	Oxaliplatin	1011-1089	BCL2;BCL2L1;BCL2L2	NA	Navitoclax-Oxaliplatin (BCL2;BCL2L1;BCL2L2-NA)	1
Bone	1089	1011	EW-1	2.5	Bliss	0.373872	0.135883	1.67184	9.14662	0.722281	0.705759	10.8185	Navitoclax	Oxaliplatin	1011-1089	BCL2;BCL2L1;BCL2L2	NA	Navitoclax-Oxaliplatin (BCL2;BCL2L1;BCL2L2-NA)	1
Bone	1089	1011	EW-11	2.5	Bliss	0.192068	0.130942	2.9449	8.31413	0.44819	0.720699	11.259	Navitoclax	Oxaliplatin	1011-1089	BCL2;BCL2L1;BCL2L2	NA	Navitoclax-Oxaliplatin (BCL2;BCL2L1;BCL2L2-NA)	1
Bone	1089	1011	EW-13	2.5	Bliss	0.241534	0.169255	2.6619	8.47339	0.554237	0.741159	11.1353	Navitoclax	Oxaliplatin	1011-1089	BCL2;BCL2L1;BCL2L2	NA	Navitoclax-Oxaliplatin (BCL2;BCL2L1;BCL2L2-NA)	1
Bone	1089	1011	EW-16	0.625	Bliss	0.799353	0.00535048	0.214264	15.3923	0.876837	0.917735	15.6066	Navitoclax	Oxaliplatin	1011-1089	BCL2;BCL2L1;BCL2L2	NA	Navitoclax-Oxaliplatin (BCL2;BCL2L1;BCL2L2-NA)	0
Bone	1089	1011	EW-18	2.5	IDA	0.127233	0.0278972	2.43537	11.2313	0.176068	0.881081	13.6667	Navitoclax	Oxaliplatin	1011-1089	BCL2;BCL2L1;BCL2L2	NA	Navitoclax-Oxaliplatin (BCL2;BCL2L1;BCL2L2-NA)	1
Bone	1089	1011	EW-22	0.625	Bliss	0.0375037	0.120447	2.75675	5.35487	0.439525	0.359367	8.11162	Navitoclax	Oxaliplatin	1011-1089	BCL2;BCL2L1;BCL2L2	NA	Navitoclax-Oxaliplatin (BCL2;BCL2L1;BCL2L2-NA)	1
Bone	1089	1011	EW-24	0.625	IDA	0.633038	0.106493	3.28672	12.6911	0.797167	0.927699	15.9779	Navitoclax	Oxaliplatin	1011-1089	BCL2;BCL2L1;BCL2L2	NA	Navitoclax-Oxaliplatin (BCL2;BCL2L1;BCL2L2-NA)	0
Bone	1089	1011	EW-3	0.625	Bliss	0.0625772	0.0519092	1.62338	6.34552	0.309665	0.369711	7.9689	Navitoclax	Oxaliplatin	1011-1089	BCL2;BCL2L1;BCL2L2	NA	Navitoclax-Oxaliplatin (BCL2;BCL2L1;BCL2L2-NA)	1
Bone	1089	1011	EW-7	0.625	Synergy	0.133143	0.306572	3.66008	6.18112	0.721886	0.60912	9.8412	Navitoclax	Oxaliplatin	1011-1089	BCL2;BCL2L1;BCL2L2	NA	Navitoclax-Oxaliplatin (BCL2;BCL2L1;BCL2L2-NA)	1
Bone	1089	1011	G-292-Clone-A141B1	2.5	IDA	0.371412	0.120621	4.31997	11.1494	0.530063	0.928254	15.4694	Navitoclax	Oxaliplatin	1011-1089	BCL2;BCL2L1;BCL2L2	NA	Navitoclax-Oxaliplatin (BCL2;BCL2L1;BCL2L2-NA)	1
Bone	1089	1011	H-EMC-SS	2.5	Bliss	0.606799	0.144731	3.9258	12.2339	0.880926	0.853113	16.1597	Navitoclax	Oxaliplatin	1011-1089	BCL2;BCL2L1;BCL2L2	NA	Navitoclax-Oxaliplatin (BCL2;BCL2L1;BCL2L2-NA)	0
Bone	1089	1011	HOS	2.5	Synergy	0.467784	0.247967	2.00565	9.1123	0.903529	0.792172	11.118	Navitoclax	Oxaliplatin	1011-1089	BCL2;BCL2L1;BCL2L2	NA	Navitoclax-Oxaliplatin (BCL2;BCL2L1;BCL2L2-NA)	1
Bone	1089	1011	HuO-3N1	2.5	Bliss	0.74251	0.0998479	3.13168	13.7258	0.921339	0.914275	16.8575	Navitoclax	Oxaliplatin	1011-1089	BCL2;BCL2L1;BCL2L2	NA	Navitoclax-Oxaliplatin (BCL2;BCL2L1;BCL2L2-NA)	0
Bone	1089	1011	HuO9	2.5	Bliss	0.531094	0.0165797	0.511683	12.8723	0.620889	0.882081	13.384	Navitoclax	Oxaliplatin	1011-1089	BCL2;BCL2L1;BCL2L2	NA	Navitoclax-Oxaliplatin (BCL2;BCL2L1;BCL2L2-NA)	0
Bone	1089	1011	MG-63	2.5	Synergy	0.608156	0.203758	2.35975	10.1662	0.925224	0.877533	12.5259	Navitoclax	Oxaliplatin	1011-1089	BCL2;BCL2L1;BCL2L2	NA	Navitoclax-Oxaliplatin (BCL2;BCL2L1;BCL2L2-NA)	0
Bone	1089	1011	MHH-ES-1	2.5	IDA	0.661832	0.0744012	2.31875	12.536	0.769914	0.956217	14.8548	Navitoclax	Oxaliplatin	1011-1089	BCL2;BCL2L1;BCL2L2	NA	Navitoclax-Oxaliplatin (BCL2;BCL2L1;BCL2L2-NA)	0
Bone	1089	1011	NOS-1	0.625	Bliss	0.564251	0.0605586	2.05734	13.1693	0.695892	0.897854	15.2266	Navitoclax	Oxaliplatin	1011-1089	BCL2;BCL2L1;BCL2L2	NA	Navitoclax-Oxaliplatin (BCL2;BCL2L1;BCL2L2-NA)	0
Bone	1089	1011	NY	0.625	IDA	0.856141	0.0322387	1.02403	14.4384	0.964914	0.920683	15.4624	Navitoclax	Oxaliplatin	1011-1089	BCL2;BCL2L1;BCL2L2	NA	Navitoclax-Oxaliplatin (BCL2;BCL2L1;BCL2L2-NA)	0
Bone	1089	1011	RH-1	0.625	Bliss	0.347507	0.140454	0.838734	8.6635	0.808255	0.603721	9.50223	Navitoclax	Oxaliplatin	1011-1089	BCL2;BCL2L1;BCL2L2	NA	Navitoclax-Oxaliplatin (BCL2;BCL2L1;BCL2L2-NA)	1
Bone	1089	1011	SJSA-1	2.5	IDA	0.834708	0.0546737	1.80323	14.6467	0.970023	0.916866	16.4499	Navitoclax	Oxaliplatin	1011-1089	BCL2;BCL2L1;BCL2L2	NA	Navitoclax-Oxaliplatin (BCL2;BCL2L1;BCL2L2-NA)	0
Bone	1089	1011	SK-ES-1	2.5	Bliss	0.18132	0.0619941	0.978141	8.20561	0.463048	0.525462	9.18376	Navitoclax	Oxaliplatin	1011-1089	BCL2;BCL2L1;BCL2L2	NA	Navitoclax-Oxaliplatin (BCL2;BCL2L1;BCL2L2-NA)	1
Bone	1089	1011	Saos-2	0.625	Bliss	0.737556	0.047752	1.38457	13.4561	0.859657	0.913514	14.8407	Navitoclax	Oxaliplatin	1011-1089	BCL2;BCL2L1;BCL2L2	NA	Navitoclax-Oxaliplatin (BCL2;BCL2L1;BCL2L2-NA)	0
Bone	1089	1011	TC-71	0.625	Bliss	0.42456	0.136409	1.67893	9.87038	0.656759	0.854148	11.5493	Navitoclax	Oxaliplatin	1011-1089	BCL2;BCL2L1;BCL2L2	NA	Navitoclax-Oxaliplatin (BCL2;BCL2L1;BCL2L2-NA)	1
Bone	1089	1011	U-2-OS	0.625	Bliss	0.75774	0.0492579	1.37892	14.5617	0.894761	0.901955	15.9407	Navitoclax	Oxaliplatin	1011-1089	BCL2;BCL2L1;BCL2L2	NA	Navitoclax-Oxaliplatin (BCL2;BCL2L1;BCL2L2-NA)	0
Bone	1179	1017	A673	2.5	SA-L	0.131304	-0.00286266	-0.056364	6.77815	0.542774	0.236638	6.72179	Olaparib	MK-1775	1017-1179	PARP1;PARP2	WEE1;PLK1	Olaparib-MK-1775 (PARP1;PARP2-WEE1;PLK1)	0
Bone	1179	1017	CADO-ES1	10	SA-L	0.00570811	0.0721818	2.9279	4.03723	0.601793	0.12943	6.96513	Olaparib	MK-1775	1017-1179	PARP1;PARP2	WEE1;PLK1	Olaparib-MK-1775 (PARP1;PARP2-WEE1;PLK1)	0
Bone	1179	1017	CAL-72	2.5	SA-L	0.183491	-0.0141049	-0.18375	6.15417	0.912026	0.185469	5.97042	Olaparib	MK-1775	1017-1179	PARP1;PARP2	WEE1;PLK1	Olaparib-MK-1775 (PARP1;PARP2-WEE1;PLK1)	0
Bone	1179	1017	CAL-78	2.5	SA-L	0.152682	-0.0242203	-0.407501	5.46249	0.910199	0.140307	5.05499	Olaparib	MK-1775	1017-1179	PARP1;PARP2	WEE1;PLK1	Olaparib-MK-1775 (PARP1;PARP2-WEE1;PLK1)	0
Bone	1179	1017	CS1	2.5	SA-L	0.309893	-0.0306658	-0.402374	7.4192	0.882671	0.316343	7.01683	Olaparib	MK-1775	1017-1179	PARP1;PARP2	WEE1;PLK1	Olaparib-MK-1775 (PARP1;PARP2-WEE1;PLK1)	0
Bone	1179	1017	ES1	10	SA-L	0.0147965	0.00776232	0.815016	2.96866	0.404496	0.0557796	3.78367	Olaparib	MK-1775	1017-1179	PARP1;PARP2	WEE1;PLK1	Olaparib-MK-1775 (PARP1;PARP2-WEE1;PLK1)	0
Bone	1179	1017	ES4	10	SA-L	0.384457	-0.0941622	-4.10616	15.2287	0.44436	0.653286	11.1225	Olaparib	MK-1775	1017-1179	PARP1;PARP2	WEE1;PLK1	Olaparib-MK-1775 (PARP1;PARP2-WEE1;PLK1)	0
Bone	1179	1017	ES6	2.5	sub-HSA	0.524303	-0.0755511	-1.01734	9.84599	0.923236	0.485751	8.82866	Olaparib	MK-1775	1017-1179	PARP1;PARP2	WEE1;PLK1	Olaparib-MK-1775 (PARP1;PARP2-WEE1;PLK1)	0
Bone	1179	1017	ES7	10	Bliss	0.0334185	0.0163436	0.807904	5.90026	0.24349	0.20437	6.70817	Olaparib	MK-1775	1017-1179	PARP1;PARP2	WEE1;PLK1	Olaparib-MK-1775 (PARP1;PARP2-WEE1;PLK1)	1
Bone	1179	1017	ES8	2.5	SA-L	0.035783	0.00685447	0.249921	5.15262	0.664807	0.0641351	5.40254	Olaparib	MK-1775	1017-1179	PARP1;PARP2	WEE1;PLK1	Olaparib-MK-1775 (PARP1;PARP2-WEE1;PLK1)	0
Bone	1179	1017	EW-1	10	SA-L	0.0287069	0.00781989	0.546357	3.74223	0.388918	0.0939191	4.28859	Olaparib	MK-1775	1017-1179	PARP1;PARP2	WEE1;PLK1	Olaparib-MK-1775 (PARP1;PARP2-WEE1;PLK1)	0
Bone	1179	1017	EW-11	2.5	Bliss	0.342809	0.00218186	0.0266299	8.33666	0.795642	0.4336	8.36329	Olaparib	MK-1775	1017-1179	PARP1;PARP2	WEE1;PLK1	Olaparib-MK-1775 (PARP1;PARP2-WEE1;PLK1)	1
Bone	1179	1017	EW-16	10	Bliss	0.150704	0.0278988	0.653519	6.19292	0.570655	0.312978	6.84644	Olaparib	MK-1775	1017-1179	PARP1;PARP2	WEE1;PLK1	Olaparib-MK-1775 (PARP1;PARP2-WEE1;PLK1)	1
Bone	1179	1017	EW-18	10	SA-L	0.101205	0.0336456	0.866018	3.6566	0.881721	0.152941	4.52262	Olaparib	MK-1775	1017-1179	PARP1;PARP2	WEE1;PLK1	Olaparib-MK-1775 (PARP1;PARP2-WEE1;PLK1)	0
Bone	1179	1017	EW-22	2.5	SA-L	0.132862	-0.0749207	-1.57984	7.548	0.474651	0.12207	5.96816	Olaparib	MK-1775	1017-1179	PARP1;PARP2	WEE1;PLK1	Olaparib-MK-1775 (PARP1;PARP2-WEE1;PLK1)	0
Bone	1179	1017	EW-24	10	SA-L	0.60479	-0.0679335	-0.970534	11.3563	0.860276	0.624051	10.3857	Olaparib	MK-1775	1017-1179	PARP1;PARP2	WEE1;PLK1	Olaparib-MK-1775 (PARP1;PARP2-WEE1;PLK1)	0
Bone	1179	1017	EW-3	2.5	SA-L	0.216209	-0.0439967	-0.843955	8.53422	0.482899	0.356622	7.69027	Olaparib	MK-1775	1017-1179	PARP1;PARP2	WEE1;PLK1	Olaparib-MK-1775 (PARP1;PARP2-WEE1;PLK1)	0
Bone	1179	1017	EW-7	2.5	SA-L	0.0618572	0.0017195	0.0556327	3.93014	0.958328	0.0663412	3.98578	Olaparib	MK-1775	1017-1179	PARP1;PARP2	WEE1;PLK1	Olaparib-MK-1775 (PARP1;PARP2-WEE1;PLK1)	0
Bone	1179	1017	G-292-Clone-A141B1	2.5	sub-HSA	0.748742	-0.159644	-2.63078	13.4251	0.878702	0.670418	10.7943	Olaparib	MK-1775	1017-1179	PARP1;PARP2	WEE1;PLK1	Olaparib-MK-1775 (PARP1;PARP2-WEE1;PLK1)	0
Bone	1179	1017	H-EMC-SS	10	sub-HSA	0.693302	-0.123027	-2.89482	14.4387	0.875503	0.651368	11.5439	Olaparib	MK-1775	1017-1179	PARP1;PARP2	WEE1;PLK1	Olaparib-MK-1775 (PARP1;PARP2-WEE1;PLK1)	0
Bone	1179	1017	HOS	10	SA-L	0.249119	0.00642927	0.081908	6.99087	0.854016	0.299232	7.07277	Olaparib	MK-1775	1017-1179	PARP1;PARP2	WEE1;PLK1	Olaparib-MK-1775 (PARP1;PARP2-WEE1;PLK1)	0
Bone	1179	1017	HuO-3N1	2.5	SA-L	0.465727	-0.0262535	-0.361136	8.73699	0.969854	0.453133	8.37585	Olaparib	MK-1775	1017-1179	PARP1;PARP2	WEE1;PLK1	Olaparib-MK-1775 (PARP1;PARP2-WEE1;PLK1)	0
Bone	1179	1017	HuO9	10	SA-L	0.0677208	0.0216211	0.630096	4.28116	0.753394	0.118586	4.91125	Olaparib	MK-1775	1017-1179	PARP1;PARP2	WEE1;PLK1	Olaparib-MK-1775 (PARP1;PARP2-WEE1;PLK1)	0
Bone	1179	1017	MG-63	10	SA-L	0.237324	-0.0508479	-0.615161	7.77154	0.708643	0.263145	7.15638	Olaparib	MK-1775	1017-1179	PARP1;PARP2	WEE1;PLK1	Olaparib-MK-1775 (PARP1;PARP2-WEE1;PLK1)	0
Bone	1179	1017	MHH-ES-1	2.5	SA-L	0.182658	-0.00234133	0.0723399	6.43553	0.692603	0.255948	6.50787	Olaparib	MK-1775	1017-1179	PARP1;PARP2	WEE1;PLK1	Olaparib-MK-1775 (PARP1;PARP2-WEE1;PLK1)	0
Bone	1179	1017	NOS-1	2.5	SA-L	0.224235	0.059868	0.931261	5.70934	0.931503	0.304994	6.6406	Olaparib	MK-1775	1017-1179	PARP1;PARP2	WEE1;PLK1	Olaparib-MK-1775 (PARP1;PARP2-WEE1;PLK1)	0
Bone	1179	1017	NY	10	SA-L	0.194227	0.0210835	0.348335	5.49113	0.929463	0.231651	5.83947	Olaparib	MK-1775	1017-1179	PARP1;PARP2	WEE1;PLK1	Olaparib-MK-1775 (PARP1;PARP2-WEE1;PLK1)	0
Bone	1179	1017	RH-1	10	SA-L	0.00160866	0.00922545	2.29141	1.76865	0.691831	0.0156601	4.06006	Olaparib	MK-1775	1017-1179	PARP1;PARP2	WEE1;PLK1	Olaparib-MK-1775 (PARP1;PARP2-WEE1;PLK1)	0
Bone	1179	1017	SJSA-1	10	SA-L	0.370368	0.038719	0.55752	8.05429	0.872681	0.46877	8.61181	Olaparib	MK-1775	1017-1179	PARP1;PARP2	WEE1;PLK1	Olaparib-MK-1775 (PARP1;PARP2-WEE1;PLK1)	0
Bone	1179	1017	SK-ES-1	2.5	SA-L	0.0496987	-0.0230383	-1.22051	5.18244	0.462818	0.0576044	3.96193	Olaparib	MK-1775	1017-1179	PARP1;PARP2	WEE1;PLK1	Olaparib-MK-1775 (PARP1;PARP2-WEE1;PLK1)	0
Bone	1179	1017	Saos-2	10	sub-HSA	0.3327	-0.0766457	-0.983203	7.84443	0.863102	0.296668	6.86123	Olaparib	MK-1775	1017-1179	PARP1;PARP2	WEE1;PLK1	Olaparib-MK-1775 (PARP1;PARP2-WEE1;PLK1)	0
Bone	1179	1017	TC-71	10	Bliss	0.0321847	0.0815116	2.07974	5.05788	0.527244	0.215643	7.13762	Olaparib	MK-1775	1017-1179	PARP1;PARP2	WEE1;PLK1	Olaparib-MK-1775 (PARP1;PARP2-WEE1;PLK1)	1
Bone	1179	1017	U-2-OS	2.5	SA-L	0.357834	-0.0580847	-0.772711	7.78164	0.910906	0.329398	7.00893	Olaparib	MK-1775	1017-1179	PARP1;PARP2	WEE1;PLK1	Olaparib-MK-1775 (PARP1;PARP2-WEE1;PLK1)	0
Bone	1179	1022	A673	0.25	SA-L	0.0877645	0.106781	2.37544	4.60824	0.733959	0.262646	6.98368	AZD7762	MK-1775	1022-1179	CHEK1;CHEK2	WEE1;PLK1	AZD7762-MK-1775 (CHEK1;CHEK2-WEE1;PLK1)	0
Bone	1179	1022	CADO-ES1	0.25	Synergy	0.00537253	0.129879	3.66203	3.4883	0.881316	0.151605	7.15033	AZD7762	MK-1775	1022-1179	CHEK1;CHEK2	WEE1;PLK1	AZD7762-MK-1775 (CHEK1;CHEK2-WEE1;PLK1)	1
Bone	1179	1022	CAL-72	0.25	Synergy	0.0178751	0.0753199	3.77198	2.21578	0.501937	0.186089	5.98776	AZD7762	MK-1775	1022-1179	CHEK1;CHEK2	WEE1;PLK1	AZD7762-MK-1775 (CHEK1;CHEK2-WEE1;PLK1)	1
Bone	1179	1022	CAL-78	0.0625	SA-L	0.165663	-0.00229291	0.255933	5.38018	0.894034	0.181021	5.63611	AZD7762	MK-1775	1022-1179	CHEK1;CHEK2	WEE1;PLK1	AZD7762-MK-1775 (CHEK1;CHEK2-WEE1;PLK1)	0
Bone	1179	1022	CHSA8926	0.25	Bliss	0.409295	0.00531101	0.0888243	8.93595	0.82625	0.501793	9.02477	AZD7762	MK-1775	1022-1179	CHEK1;CHEK2	WEE1;PLK1	AZD7762-MK-1775 (CHEK1;CHEK2-WEE1;PLK1)	1
Bone	1179	1022	CS1	0.25	SA-L	0.117792	0.149458	2.7304	4.42558	0.814022	0.328263	7.15599	AZD7762	MK-1775	1022-1179	CHEK1;CHEK2	WEE1;PLK1	AZD7762-MK-1775 (CHEK1;CHEK2-WEE1;PLK1)	0
Bone	1179	1022	ES1	0.25	Bliss	0.0101738	0.0395123	1.48587	3.23864	0.301437	0.108674	4.72451	AZD7762	MK-1775	1022-1179	CHEK1;CHEK2	WEE1;PLK1	AZD7762-MK-1775 (CHEK1;CHEK2-WEE1;PLK1)	1
Bone	1179	1022	ES4	0.0625	Synergy	0.296438	0.239588	3.98032	7.02915	0.830271	0.645604	11.0095	AZD7762	MK-1775	1022-1179	CHEK1;CHEK2	WEE1;PLK1	AZD7762-MK-1775 (CHEK1;CHEK2-WEE1;PLK1)	1
Bone	1179	1022	ES6	0.0625	SA-L	0.435849	0.0176923	0.267273	8.77934	0.903742	0.500996	9.04661	AZD7762	MK-1775	1022-1179	CHEK1;CHEK2	WEE1;PLK1	AZD7762-MK-1775 (CHEK1;CHEK2-WEE1;PLK1)	0
Bone	1179	1022	ES7	0.25	Bliss	0.0276242	0.0637289	2.313	4.18368	0.484348	0.185476	6.49669	AZD7762	MK-1775	1022-1179	CHEK1;CHEK2	WEE1;PLK1	AZD7762-MK-1775 (CHEK1;CHEK2-WEE1;PLK1)	1
Bone	1179	1022	ES8	0.25	Synergy	0.0028731	0.0367957	3.60612	1.48284	0.761965	0.0526568	5.08896	AZD7762	MK-1775	1022-1179	CHEK1;CHEK2	WEE1;PLK1	AZD7762-MK-1775 (CHEK1;CHEK2-WEE1;PLK1)	1
Bone	1179	1022	EW-1	0.25	Synergy	0.00908969	0.0365191	3.39748	0.756201	0.504967	0.0886794	4.15368	AZD7762	MK-1775	1022-1179	CHEK1;CHEK2	WEE1;PLK1	AZD7762-MK-1775 (CHEK1;CHEK2-WEE1;PLK1)	1
Bone	1179	1022	EW-11	0.25	Bliss	0.306127	0.0305039	0.454766	8.3541	0.699074	0.481538	8.80887	AZD7762	MK-1775	1022-1179	CHEK1;CHEK2	WEE1;PLK1	AZD7762-MK-1775 (CHEK1;CHEK2-WEE1;PLK1)	1
Bone	1179	1022	EW-13	0.25	SA-L	0.537545	0.186034	1.78024	9.48817	0.960139	0.753618	11.2684	AZD7762	MK-1775	1022-1179	CHEK1;CHEK2	WEE1;PLK1	AZD7762-MK-1775 (CHEK1;CHEK2-WEE1;PLK1)	0
Bone	1179	1022	EW-16	0.25	SA-L	0.220158	0.0828784	1.23447	5.94421	0.891787	0.34016	7.17868	AZD7762	MK-1775	1022-1179	CHEK1;CHEK2	WEE1;PLK1	AZD7762-MK-1775 (CHEK1;CHEK2-WEE1;PLK1)	0
Bone	1179	1022	EW-18	0.0625	SA-L	0.181523	-0.00151799	0.0079657	5.72987	0.800598	0.223221	5.73784	AZD7762	MK-1775	1022-1179	CHEK1;CHEK2	WEE1;PLK1	AZD7762-MK-1775 (CHEK1;CHEK2-WEE1;PLK1)	0
Bone	1179	1022	EW-22	0.0625	Synergy	0.0328038	0.109971	3.30829	3.066	0.78208	0.18101	6.37429	AZD7762	MK-1775	1022-1179	CHEK1;CHEK2	WEE1;PLK1	AZD7762-MK-1775 (CHEK1;CHEK2-WEE1;PLK1)	1
Bone	1179	1022	EW-24	0.0625	SA-L	0.566722	0.0248971	0.284266	10.3776	0.913767	0.647087	10.6619	AZD7762	MK-1775	1022-1179	CHEK1;CHEK2	WEE1;PLK1	AZD7762-MK-1775 (CHEK1;CHEK2-WEE1;PLK1)	0
Bone	1179	1022	EW-3	0.25	Bliss	0.193201	0.0979534	1.21278	6.61399	0.802687	0.362827	7.82677	AZD7762	MK-1775	1022-1179	CHEK1;CHEK2	WEE1;PLK1	AZD7762-MK-1775 (CHEK1;CHEK2-WEE1;PLK1)	1
Bone	1179	1022	EW-7	0.0625	Synergy	0.00806756	0.0349033	3.27818	0.707593	0.647725	0.0663412	3.98578	AZD7762	MK-1775	1022-1179	CHEK1;CHEK2	WEE1;PLK1	AZD7762-MK-1775 (CHEK1;CHEK2-WEE1;PLK1)	1
Bone	1179	1022	G-292-Clone-A141B1	0.25	SA-L	0.581701	-0.0243348	-0.396374	11.26	0.823766	0.676424	10.8637	AZD7762	MK-1775	1022-1179	CHEK1;CHEK2	WEE1;PLK1	AZD7762-MK-1775 (CHEK1;CHEK2-WEE1;PLK1)	0
Bone	1179	1022	H-EMC-SS	0.25	Bliss	0.520006	0.0323872	0.405164	10.7392	0.87959	0.62847	11.1444	AZD7762	MK-1775	1022-1179	CHEK1;CHEK2	WEE1;PLK1	AZD7762-MK-1775 (CHEK1;CHEK2-WEE1;PLK1)	0
Bone	1179	1022	HOS	0.25	Synergy	0.0368777	0.167951	3.80804	3.12711	0.831446	0.249203	6.93515	AZD7762	MK-1775	1022-1179	CHEK1;CHEK2	WEE1;PLK1	AZD7762-MK-1775 (CHEK1;CHEK2-WEE1;PLK1)	1
Bone	1179	1022	HuO-3N1	0.25	Bliss	0.212247	0.0586733	1.23329	6.35187	0.683508	0.396444	7.58516	AZD7762	MK-1775	1022-1179	CHEK1;CHEK2	WEE1;PLK1	AZD7762-MK-1775 (CHEK1;CHEK2-WEE1;PLK1)	1
Bone	1179	1022	HuO9	0.25	SA-L	0.0256478	0.0325409	1.88159	2.88443	0.491523	0.118366	4.76602	AZD7762	MK-1775	1022-1179	CHEK1;CHEK2	WEE1;PLK1	AZD7762-MK-1775 (CHEK1;CHEK2-WEE1;PLK1)	0
Bone	1179	1022	MG-63	0.25	Synergy	0.0457862	0.197923	3.45907	3.73991	0.910633	0.267811	7.19898	AZD7762	MK-1775	1022-1179	CHEK1;CHEK2	WEE1;PLK1	AZD7762-MK-1775 (CHEK1;CHEK2-WEE1;PLK1)	1
Bone	1179	1022	MHH-ES-1	0.25	SA-L	0.172331	0.00610719	0.385445	5.6937	0.852454	0.206059	6.07915	AZD7762	MK-1775	1022-1179	CHEK1;CHEK2	WEE1;PLK1	AZD7762-MK-1775 (CHEK1;CHEK2-WEE1;PLK1)	0
Bone	1179	1022	NOS-1	0.0625	Bliss	0.105488	0.0870452	2.14365	3.9999	0.708921	0.270866	6.14356	AZD7762	MK-1775	1022-1179	CHEK1;CHEK2	WEE1;PLK1	AZD7762-MK-1775 (CHEK1;CHEK2-WEE1;PLK1)	1
Bone	1179	1022	NY	0.0625	SA-L	0.147647	0.0418887	0.865736	4.7989	0.858762	0.220267	5.66463	AZD7762	MK-1775	1022-1179	CHEK1;CHEK2	WEE1;PLK1	AZD7762-MK-1775 (CHEK1;CHEK2-WEE1;PLK1)	0
Bone	1179	1022	RH-1	0.25	SA-L	0.000306903	0.00331685	2.87049	0.462094	0.393255	0.0101684	3.33259	AZD7762	MK-1775	1022-1179	CHEK1;CHEK2	WEE1;PLK1	AZD7762-MK-1775 (CHEK1;CHEK2-WEE1;PLK1)	0
Bone	1179	1022	SJSA-1	0.25	Bliss	0.245221	0.0756251	1.3806	6.97646	0.717375	0.448478	8.35706	AZD7762	MK-1775	1022-1179	CHEK1;CHEK2	WEE1;PLK1	AZD7762-MK-1775 (CHEK1;CHEK2-WEE1;PLK1)	1
Bone	1179	1022	SK-ES-1	0.25	SA-L	0.0104677	0.0320843	2.74034	1.48032	0.634235	0.0664599	4.22066	AZD7762	MK-1775	1022-1179	CHEK1;CHEK2	WEE1;PLK1	AZD7762-MK-1775 (CHEK1;CHEK2-WEE1;PLK1)	0
Bone	1179	1022	Saos-2	0.25	SA-L	0.114998	0.0851588	1.85029	4.47254	0.777096	0.2556	6.32282	AZD7762	MK-1775	1022-1179	CHEK1;CHEK2	WEE1;PLK1	AZD7762-MK-1775 (CHEK1;CHEK2-WEE1;PLK1)	0
Bone	1179	1022	TC-71	0.25	Synergy	0.0214811	0.17715	3.59333	3.57594	0.905665	0.219401	7.16927	AZD7762	MK-1775	1022-1179	CHEK1;CHEK2	WEE1;PLK1	AZD7762-MK-1775 (CHEK1;CHEK2-WEE1;PLK1)	1
Bone	1179	1022	U-2-OS	0.25	Synergy	0.0611085	0.118689	4.07988	2.68545	0.560233	0.318169	6.76533	AZD7762	MK-1775	1022-1179	CHEK1;CHEK2	WEE1;PLK1	AZD7762-MK-1775 (CHEK1;CHEK2-WEE1;PLK1)	1
Bone	1190	1022	A673	0.25	SA-L	0.014316	0.0196127	1.72751	1.20384	0.802151	0.0422972	2.93135	AZD7762	Gemcitabine	1022-1190	CHEK1;CHEK2	NA	AZD7762-Gemcitabine (CHEK1;CHEK2-NA)	0
Bone	1190	1022	CADO-ES1	0.25	SA-L	0.0018635	0.00853838	1.84539	2.34076	0.955215	0.0108896	4.18615	AZD7762	Gemcitabine	1022-1190	CHEK1;CHEK2	NA	AZD7762-Gemcitabine (CHEK1;CHEK2-NA)	0
Bone	1190	1022	CAL-72	0.25	SA-L	0.579294	-0.194284	-2.95947	12.4734	0.683878	0.562981	9.51389	AZD7762	Gemcitabine	1022-1190	CHEK1;CHEK2	NA	AZD7762-Gemcitabine (CHEK1;CHEK2-NA)	0
Bone	1190	1022	CAL-78	0.0625	SA-L	0.271074	0.0332248	0.356503	7.10574	0.930526	0.327018	7.46224	AZD7762	Gemcitabine	1022-1190	CHEK1;CHEK2	NA	AZD7762-Gemcitabine (CHEK1;CHEK2-NA)	0
Bone	1190	1022	CHSA8926	0.0625	Bliss	0.571947	0.0184269	0.357283	11.6411	0.838225	0.704314	11.9983	AZD7762	Gemcitabine	1022-1190	CHEK1;CHEK2	NA	AZD7762-Gemcitabine (CHEK1;CHEK2-NA)	0
Bone	1190	1022	CS1	0.0625	SA-L	0.160085	0.156318	2.35024	5.00824	0.915181	0.345728	7.35847	AZD7762	Gemcitabine	1022-1190	CHEK1;CHEK2	NA	AZD7762-Gemcitabine (CHEK1;CHEK2-NA)	0
Bone	1190	1022	ES1	0.25	SA-L	0.00179119	0.00658159	2.86319	-1.78009	0.62148	0.0134723	1.08309	AZD7762	Gemcitabine	1022-1190	CHEK1;CHEK2	NA	AZD7762-Gemcitabine (CHEK1;CHEK2-NA)	0
Bone	1190	1022	ES4	0.0625	SA-L	0.0919155	0.0428312	1.48183	2.01928	0.830271	0.162292	3.50111	AZD7762	Gemcitabine	1022-1190	CHEK1;CHEK2	NA	AZD7762-Gemcitabine (CHEK1;CHEK2-NA)	0
Bone	1190	1022	ES6	0.0625	SA-L	0.337337	0.159615	2.62382	6.67902	0.956086	0.519777	9.30284	AZD7762	Gemcitabine	1022-1190	CHEK1;CHEK2	NA	AZD7762-Gemcitabine (CHEK1;CHEK2-NA)	0
Bone	1190	1022	ES7	0.0625	SA-L	0.00586957	0.0055582	1.13643	0.881942	0.729515	0.0156649	2.01837	AZD7762	Gemcitabine	1022-1190	CHEK1;CHEK2	NA	AZD7762-Gemcitabine (CHEK1;CHEK2-NA)	0
Bone	1190	1022	ES8	0.25	SA-L	0.000851869	0.00255962	1.86642	-0.187629	0.801497	0.0042564	1.67879	AZD7762	Gemcitabine	1022-1190	CHEK1;CHEK2	NA	AZD7762-Gemcitabine (CHEK1;CHEK2-NA)	0
Bone	1190	1022	EW-1	0.0625	SA-L	0.0118427	0.0230581	2.30612	0.20454	0.826914	0.0422061	2.51066	AZD7762	Gemcitabine	1022-1190	CHEK1;CHEK2	NA	AZD7762-Gemcitabine (CHEK1;CHEK2-NA)	0
Bone	1190	1022	EW-11	0.0625	SA-L	0.22233	0.0184632	0.276744	6.07767	0.910347	0.264507	6.35442	AZD7762	Gemcitabine	1022-1190	CHEK1;CHEK2	NA	AZD7762-Gemcitabine (CHEK1;CHEK2-NA)	0
Bone	1190	1022	EW-13	0.25	SA-L	0.0520557	0.043222	1.32835	3.16748	0.961581	0.0991082	4.49583	AZD7762	Gemcitabine	1022-1190	CHEK1;CHEK2	NA	AZD7762-Gemcitabine (CHEK1;CHEK2-NA)	0
Bone	1190	1022	EW-16	0.0625	SA-L	0.0912425	0.021652	0.657194	3.00956	0.904087	0.124871	3.66675	AZD7762	Gemcitabine	1022-1190	CHEK1;CHEK2	NA	AZD7762-Gemcitabine (CHEK1;CHEK2-NA)	0
Bone	1190	1022	EW-18	0.0625	Bliss	0.603934	0.103394	1.89524	11.4058	0.819015	0.863632	13.3011	AZD7762	Gemcitabine	1022-1190	CHEK1;CHEK2	NA	AZD7762-Gemcitabine (CHEK1;CHEK2-NA)	0
Bone	1190	1022	EW-22	0.0625	SA-L	0.00865798	0.00655365	1.10092	0.301222	0.802609	0.0189527	1.40214	AZD7762	Gemcitabine	1022-1190	CHEK1;CHEK2	NA	AZD7762-Gemcitabine (CHEK1;CHEK2-NA)	0
Bone	1190	1022	EW-24	0.0625	SA-L	0.453444	-0.0470148	-0.557511	8.87432	0.928215	0.437861	8.31681	AZD7762	Gemcitabine	1022-1190	CHEK1;CHEK2	NA	AZD7762-Gemcitabine (CHEK1;CHEK2-NA)	0
Bone	1190	1022	EW-3	0.0625	SA-L	0.0161621	0.0189009	1.53642	1.15631	0.951342	0.0368564	2.69274	AZD7762	Gemcitabine	1022-1190	CHEK1;CHEK2	NA	AZD7762-Gemcitabine (CHEK1;CHEK2-NA)	0
Bone	1190	1022	EW-7	0.0625	SA-L	0.0158171	0.0052526	0.559516	2.00163	0.649626	0.0324336	2.56115	AZD7762	Gemcitabine	1022-1190	CHEK1;CHEK2	NA	AZD7762-Gemcitabine (CHEK1;CHEK2-NA)	0
Bone	1190	1022	G-292-Clone-A141B1	0.25	SA-L	0.751168	0.0382308	1.37689	14.1495	0.849051	0.929742	15.5264	AZD7762	Gemcitabine	1022-1190	CHEK1;CHEK2	NA	AZD7762-Gemcitabine (CHEK1;CHEK2-NA)	0
Bone	1190	1022	H-EMC-SS	0.0625	SA-L	0.407954	0.0747626	1.27453	7.75269	0.962215	0.501672	9.02722	AZD7762	Gemcitabine	1022-1190	CHEK1;CHEK2	NA	AZD7762-Gemcitabine (CHEK1;CHEK2-NA)	0
Bone	1190	1022	HOS	0.25	SA-L	0.00875398	0.0328491	2.52804	1.72039	0.878826	0.0473393	4.24843	AZD7762	Gemcitabine	1022-1190	CHEK1;CHEK2	NA	AZD7762-Gemcitabine (CHEK1;CHEK2-NA)	0
Bone	1190	1022	HuO-3N1	0.0625	Bliss	0.421269	0.0701357	1.08556	8.84467	0.862717	0.569601	9.93023	AZD7762	Gemcitabine	1022-1190	CHEK1;CHEK2	NA	AZD7762-Gemcitabine (CHEK1;CHEK2-NA)	1
Bone	1190	1022	HuO9	0.0625	SA-L	0.0260444	0.014648	1.01919	1.8728	0.712302	0.057128	2.89198	AZD7762	Gemcitabine	1022-1190	CHEK1;CHEK2	NA	AZD7762-Gemcitabine (CHEK1;CHEK2-NA)	0
Bone	1190	1022	MG-63	0.25	Synergy	0.0100219	0.0551989	3.47167	1.0188	0.874716	0.0745622	4.49047	AZD7762	Gemcitabine	1022-1190	CHEK1;CHEK2	NA	AZD7762-Gemcitabine (CHEK1;CHEK2-NA)	1
Bone	1190	1022	MHH-ES-1	0.25	SA-L	0.009827	0.0271884	2.78241	0.325374	0.823963	0.0444551	3.10778	AZD7762	Gemcitabine	1022-1190	CHEK1;CHEK2	NA	AZD7762-Gemcitabine (CHEK1;CHEK2-NA)	0
Bone	1190	1022	NOS-1	0.0625	Synergy	0.302179	0.320763	6.96489	8.25618	0.69395	0.897676	15.2211	AZD7762	Gemcitabine	1022-1190	CHEK1;CHEK2	NA	AZD7762-Gemcitabine (CHEK1;CHEK2-NA)	1
Bone	1190	1022	NY	0.0625	SA-L	0.144618	0.0178249	0.376305	4.9162	0.825487	0.196785	5.29251	AZD7762	Gemcitabine	1022-1190	CHEK1;CHEK2	NA	AZD7762-Gemcitabine (CHEK1;CHEK2-NA)	0
Bone	1190	1022	RH-1	0.25	SA-L	0.000102505	0.00104499	2.88424	-1.03555	0.461549	0.00248618	1.84869	AZD7762	Gemcitabine	1022-1190	CHEK1;CHEK2	NA	AZD7762-Gemcitabine (CHEK1;CHEK2-NA)	0
Bone	1190	1022	SJSA-1	0.0625	SA-L	0.317034	0.0053185	0.079558	7.05303	0.91073	0.35395	7.13259	AZD7762	Gemcitabine	1022-1190	CHEK1;CHEK2	NA	AZD7762-Gemcitabine (CHEK1;CHEK2-NA)	0
Bone	1190	1022	SK-ES-1	0.25	SA-L	0.00440014	0.00699516	1.73411	-0.0730897	0.679496	0.0167702	1.66102	AZD7762	Gemcitabine	1022-1190	CHEK1;CHEK2	NA	AZD7762-Gemcitabine (CHEK1;CHEK2-NA)	0
Bone	1190	1022	Saos-2	0.25	Bliss	0.13448	0.067769	1.30527	5.27265	0.739819	0.273377	6.57792	AZD7762	Gemcitabine	1022-1190	CHEK1;CHEK2	NA	AZD7762-Gemcitabine (CHEK1;CHEK2-NA)	1
Bone	1190	1022	TC-71	0.25	SA-L	0.00168202	0.00933373	2.72589	-0.0364604	0.886369	0.0124279	2.68943	AZD7762	Gemcitabine	1022-1190	CHEK1;CHEK2	NA	AZD7762-Gemcitabine (CHEK1;CHEK2-NA)	0
Bone	1190	1022	U-2-OS	0.0625	Synergy	0.197693	0.65696	10.9124	4.64752	0.961228	0.888689	15.5599	AZD7762	Gemcitabine	1022-1190	CHEK1;CHEK2	NA	AZD7762-Gemcitabine (CHEK1;CHEK2-NA)	1
Bone	1190	1179	A673	0.625	IDA	0.0152472	0.0169888	1.5011	1.43025	0.762129	0.0422972	2.93135	MK-1775	Gemcitabine	1179-1190	WEE1;PLK1	NA	MK-1775-Gemcitabine (WEE1;PLK1-NA)	1
Bone	1190	1179	CADO-ES1	0.625	IDA	0.00139412	0.00856113	2.10881	2.07735	0.9142	0.0108896	4.18615	MK-1775	Gemcitabine	1179-1190	WEE1;PLK1	NA	MK-1775-Gemcitabine (WEE1;PLK1-NA)	1
Bone	1190	1179	CAL-72	0.625	IDA	0.529232	-0.181123	-3.10118	12.6151	0.618332	0.562981	9.51389	MK-1775	Gemcitabine	1179-1190	WEE1;PLK1	NA	MK-1775-Gemcitabine (WEE1;PLK1-NA)	0
Bone	1190	1179	CAL-78	0.625	sub-HSA	0.582602	-0.318122	-3.55399	11.0162	0.808761	0.327018	7.46224	MK-1775	Gemcitabine	1179-1190	WEE1;PLK1	NA	MK-1775-Gemcitabine (WEE1;PLK1-NA)	0
Bone	1190	1179	CHSA8926	0.625	IDA	0.41161	-0.0258612	-0.825216	12.8236	0.547694	0.704314	11.9983	MK-1775	Gemcitabine	1179-1190	WEE1;PLK1	NA	MK-1775-Gemcitabine (WEE1;PLK1-NA)	1
Bone	1190	1179	CS1	0.625	IDA	0.291332	-0.0544983	-0.866613	8.22509	0.68503	0.345728	7.35847	MK-1775	Gemcitabine	1179-1190	WEE1;PLK1	NA	MK-1775-Gemcitabine (WEE1;PLK1-NA)	1
Bone	1190	1179	ES1	0.625	IDA	0.0021051	0.00611902	2.53135	-1.44825	0.610446	0.0134723	1.08309	MK-1775	Gemcitabine	1179-1190	WEE1;PLK1	NA	MK-1775-Gemcitabine (WEE1;PLK1-NA)	1
Bone	1190	1179	ES4	0.625	IDA	0.100882	0.0233017	0.815876	2.68523	0.765186	0.162292	3.50111	MK-1775	Gemcitabine	1179-1190	WEE1;PLK1	NA	MK-1775-Gemcitabine (WEE1;PLK1-NA)	1
Bone	1190	1179	ES6	0.625	IDA	0.40662	-0.0318616	-0.681553	9.98439	0.720997	0.519777	9.30284	MK-1775	Gemcitabine	1179-1190	WEE1;PLK1	NA	MK-1775-Gemcitabine (WEE1;PLK1-NA)	1
Bone	1190	1179	ES7	0.625	IDA	0.00433426	0.00437615	1.19032	0.828057	0.556046	0.0156649	2.01837	MK-1775	Gemcitabine	1179-1190	WEE1;PLK1	NA	MK-1775-Gemcitabine (WEE1;PLK1-NA)	1
Bone	1190	1179	ES8	0.625	IDA	0.000498486	0.00148848	1.86013	-0.181339	0.466819	0.0042564	1.67879	MK-1775	Gemcitabine	1179-1190	WEE1;PLK1	NA	MK-1775-Gemcitabine (WEE1;PLK1-NA)	1
Bone	1190	1179	EW-1	0.625	IDA	0.0113912	-0.00129157	-0.261883	2.77255	0.239293	0.0422061	2.51066	MK-1775	Gemcitabine	1179-1190	WEE1;PLK1	NA	MK-1775-Gemcitabine (WEE1;PLK1-NA)	1
Bone	1190	1179	EW-11	0.625	sub-HSA	0.334473	-0.150373	-2.44429	8.79871	0.696011	0.264507	6.35442	MK-1775	Gemcitabine	1179-1190	WEE1;PLK1	NA	MK-1775-Gemcitabine (WEE1;PLK1-NA)	0
Bone	1190	1179	EW-13	0.625	IDA	0.0970759	-0.0104337	-0.123456	4.61929	0.866068	0.0991082	4.49583	MK-1775	Gemcitabine	1179-1190	WEE1;PLK1	NA	MK-1775-Gemcitabine (WEE1;PLK1-NA)	1
Bone	1190	1179	EW-16	0.625	IDA	0.0568001	0.0512098	1.93968	1.72707	0.86497	0.124871	3.66675	MK-1775	Gemcitabine	1179-1190	WEE1;PLK1	NA	MK-1775-Gemcitabine (WEE1;PLK1-NA)	1
Bone	1190	1179	EW-18	0.625	Bliss	0.57212	0.0221591	0.582542	12.7185	0.688116	0.863632	13.3011	MK-1775	Gemcitabine	1179-1190	WEE1;PLK1	NA	MK-1775-Gemcitabine (WEE1;PLK1-NA)	0
Bone	1190	1179	EW-22	0.625	IDA	0.00995777	0.00143728	0.264242	1.1379	0.601235	0.0189527	1.40214	MK-1775	Gemcitabine	1179-1190	WEE1;PLK1	NA	MK-1775-Gemcitabine (WEE1;PLK1-NA)	1
Bone	1190	1179	EW-24	0.625	IDA	0.469114	-0.127561	-1.80774	10.1246	0.780049	0.437861	8.31681	MK-1775	Gemcitabine	1179-1190	WEE1;PLK1	NA	MK-1775-Gemcitabine (WEE1;PLK1-NA)	1
Bone	1190	1179	EW-3	0.625	IDA	0.026597	0.00127844	0.0941327	2.5986	0.756324	0.0368564	2.69274	MK-1775	Gemcitabine	1179-1190	WEE1;PLK1	NA	MK-1775-Gemcitabine (WEE1;PLK1-NA)	1
Bone	1190	1179	EW-7	0.625	sub-HSA	0.174781	-0.160426	-5.62967	8.19082	0.442587	0.0324336	2.56115	MK-1775	Gemcitabine	1179-1190	WEE1;PLK1	NA	MK-1775-Gemcitabine (WEE1;PLK1-NA)	0
Bone	1190	1179	G-292-Clone-A141B1	0.625	IDA	0.834481	-0.00129979	-0.0566522	15.5831	0.896142	0.929742	15.5264	MK-1775	Gemcitabine	1179-1190	WEE1;PLK1	NA	MK-1775-Gemcitabine (WEE1;PLK1-NA)	0
Bone	1190	1179	H-EMC-SS	0.625	Bliss	0.352777	0.0560604	1.12648	7.90075	0.814949	0.501672	9.02722	MK-1775	Gemcitabine	1179-1190	WEE1;PLK1	NA	MK-1775-Gemcitabine (WEE1;PLK1-NA)	1
Bone	1190	1179	HOS	0.625	IDA	0.0145589	0.0235153	1.56949	2.67894	0.804282	0.0473393	4.24843	MK-1775	Gemcitabine	1179-1190	WEE1;PLK1	NA	MK-1775-Gemcitabine (WEE1;PLK1-NA)	1
Bone	1190	1179	HuO-3N1	0.625	IDA	0.488378	-0.0117479	-0.190919	10.1211	0.836779	0.569601	9.93023	MK-1775	Gemcitabine	1179-1190	WEE1;PLK1	NA	MK-1775-Gemcitabine (WEE1;PLK1-NA)	1
Bone	1190	1179	HuO9	0.625	IDA	0.0222391	0.00648549	0.587109	2.30487	0.502811	0.057128	2.89198	MK-1775	Gemcitabine	1179-1190	WEE1;PLK1	NA	MK-1775-Gemcitabine (WEE1;PLK1-NA)	1
Bone	1190	1179	MG-63	0.625	Synergy	0.00703661	0.0568299	4.07315	0.417314	0.856553	0.0745622	4.49047	MK-1775	Gemcitabine	1179-1190	WEE1;PLK1	NA	MK-1775-Gemcitabine (WEE1;PLK1-NA)	1
Bone	1190	1179	MHH-ES-1	0.625	IDA	0.00874173	0.0142156	1.84905	1.25873	0.488841	0.0444551	3.10778	MK-1775	Gemcitabine	1179-1190	WEE1;PLK1	NA	MK-1775-Gemcitabine (WEE1;PLK1-NA)	1
Bone	1190	1179	NOS-1	0.625	IDA	0.315389	0.0908513	3.83574	11.3853	0.452546	0.897676	15.2211	MK-1775	Gemcitabine	1179-1190	WEE1;PLK1	NA	MK-1775-Gemcitabine (WEE1;PLK1-NA)	1
Bone	1190	1179	NY	0.625	sub-HSA	0.401184	-0.300758	-7.13864	12.4312	0.510336	0.196785	5.29251	MK-1775	Gemcitabine	1179-1190	WEE1;PLK1	NA	MK-1775-Gemcitabine (WEE1;PLK1-NA)	0
Bone	1190	1179	RH-1	0.625	IDA	0.00158087	-0.00118555	-1.66245	3.51114	0.159008	0.00248618	1.84869	MK-1775	Gemcitabine	1179-1190	WEE1;PLK1	NA	MK-1775-Gemcitabine (WEE1;PLK1-NA)	1
Bone	1190	1179	SJSA-1	0.625	sub-HSA	0.550577	-0.298343	-5.66315	12.7957	0.712625	0.35395	7.13259	MK-1775	Gemcitabine	1179-1190	WEE1;PLK1	NA	MK-1775-Gemcitabine (WEE1;PLK1-NA)	0
Bone	1190	1179	SK-ES-1	0.625	IDA	0.0131879	-0.00865681	-1.98556	3.64658	0.270185	0.0167702	1.66102	MK-1775	Gemcitabine	1179-1190	WEE1;PLK1	NA	MK-1775-Gemcitabine (WEE1;PLK1-NA)	1
Bone	1190	1179	Saos-2	0.625	IDA	0.1704	-0.00834861	-0.172962	6.75088	0.592777	0.273377	6.57792	MK-1775	Gemcitabine	1179-1190	WEE1;PLK1	NA	MK-1775-Gemcitabine (WEE1;PLK1-NA)	1
Bone	1190	1179	TC-71	0.625	IDA	0.00342287	0.00602513	1.47595	1.21348	0.760222	0.0124279	2.68943	MK-1775	Gemcitabine	1179-1190	WEE1;PLK1	NA	MK-1775-Gemcitabine (WEE1;PLK1-NA)	1
Bone	1190	1179	U-2-OS	0.625	Bliss	0.549117	0.0561855	2.02244	13.5375	0.68006	0.888689	15.5599	MK-1775	Gemcitabine	1179-1190	WEE1;PLK1	NA	MK-1775-Gemcitabine (WEE1;PLK1-NA)	0
Bone	1372	1011	A673	2.5	Bliss	0.22276	0.166713	2.21047	7.96147	0.602691	0.646224	10.1719	Navitoclax	Trametinib	1011-1372	BCL2;BCL2L1;BCL2L2	MAP2K1;MAP2K2	Navitoclax-Trametinib (BCL2;BCL2L1;BCL2L2-MAP2K1;MAP2K2)	1
Bone	1372	1011	CADO-ES1	2.5	IDA	0.273669	0.15378	2.31074	9.40436	0.461054	0.927113	11.7151	Navitoclax	Trametinib	1011-1372	BCL2;BCL2L1;BCL2L2	MAP2K1;MAP2K2	Navitoclax-Trametinib (BCL2;BCL2L1;BCL2L2-MAP2K1;MAP2K2)	1
Bone	1372	1011	CAL-72	2.5	IDA	0.440812	-0.0817077	-0.791461	9.18738	0.842738	0.426116	8.39592	Navitoclax	Trametinib	1011-1372	BCL2;BCL2L1;BCL2L2	MAP2K1;MAP2K2	Navitoclax-Trametinib (BCL2;BCL2L1;BCL2L2-MAP2K1;MAP2K2)	1
Bone	1372	1011	CAL-78	2.5	Bliss	0.626083	0.163745	2.26071	10.635	0.916736	0.861565	12.8957	Navitoclax	Trametinib	1011-1372	BCL2;BCL2L1;BCL2L2	MAP2K1;MAP2K2	Navitoclax-Trametinib (BCL2;BCL2L1;BCL2L2-MAP2K1;MAP2K2)	0
Bone	1372	1011	CHSA8926	2.5	Bliss	0.324238	0.0933323	1.763	8.1782	0.735555	0.567694	9.9412	Navitoclax	Trametinib	1011-1372	BCL2;BCL2L1;BCL2L2	MAP2K1;MAP2K2	Navitoclax-Trametinib (BCL2;BCL2L1;BCL2L2-MAP2K1;MAP2K2)	1
Bone	1372	1011	CS1	2.5	Bliss	0.307246	0.0538393	0.753872	8.0934	0.74425	0.485167	8.84727	Navitoclax	Trametinib	1011-1372	BCL2;BCL2L1;BCL2L2	MAP2K1;MAP2K2	Navitoclax-Trametinib (BCL2;BCL2L1;BCL2L2-MAP2K1;MAP2K2)	1
Bone	1372	1011	ES1	2.5	Bliss	0.785099	0.0352764	0.687946	12.3767	0.910881	0.90064	13.0646	Navitoclax	Trametinib	1011-1372	BCL2;BCL2L1;BCL2L2	MAP2K1;MAP2K2	Navitoclax-Trametinib (BCL2;BCL2L1;BCL2L2-MAP2K1;MAP2K2)	0
Bone	1372	1011	ES4	2.5	IDA	0.599367	-0.00326802	-0.113581	14.5809	0.712677	0.836423	14.4673	Navitoclax	Trametinib	1011-1372	BCL2;BCL2L1;BCL2L2	MAP2K1;MAP2K2	Navitoclax-Trametinib (BCL2;BCL2L1;BCL2L2-MAP2K1;MAP2K2)	0
Bone	1372	1011	ES6	2.5	Bliss	0.693	0.00169942	0.051059	14.6852	0.849824	0.817463	14.7363	Navitoclax	Trametinib	1011-1372	BCL2;BCL2L1;BCL2L2	MAP2K1;MAP2K2	Navitoclax-Trametinib (BCL2;BCL2L1;BCL2L2-MAP2K1;MAP2K2)	0
Bone	1372	1011	ES7	0.625	Bliss	0.611345	0.014719	0.320876	12.1223	0.707306	0.885139	12.4432	Navitoclax	Trametinib	1011-1372	BCL2;BCL2L1;BCL2L2	MAP2K1;MAP2K2	Navitoclax-Trametinib (BCL2;BCL2L1;BCL2L2-MAP2K1;MAP2K2)	0
Bone	1372	1011	ES8	0.625	IDA	0.836461	-0.00331848	-0.0725897	12.4376	0.901037	0.924648	12.365	Navitoclax	Trametinib	1011-1372	BCL2;BCL2L1;BCL2L2	MAP2K1;MAP2K2	Navitoclax-Trametinib (BCL2;BCL2L1;BCL2L2-MAP2K1;MAP2K2)	0
[truncated: 35,950 more rows]
