# Supplementary material for: A pan-cancer screen identifies drug combination benefit in cancer cell lines at the individual and population level
Source: Cell Rep Med. 2024 Aug 20;5(8):101687. doi: 10.1016/j.xcrm.2024.101687 (PMC11384948; doi:10.1016/j.xcrm.2024.101687)
Supplement: Table S4. Clinical trial information for combinations used in the screen [file mmc5.xlsx]

## Sheet: TabS5
Combination	ANCHOR_NAME	LIBRARY_NAME	NCTId	Condition	BriefTitle	OverallStatus	LastUpdateSubmitDate	WhyStopped	Phase	PrimaryOutcomeMeasure	SecondaryOutcomeMeasure	ReferencePMID	ReferenceCitation	SeeAlsoLinkURL	Tissue	Unspecific_Tissue	Comments	ANCHOR_ID	LIBRARY_ID	UUID	ANCHOR_TARGET	LIBRARY_TARGET
Olaparib-Temozolomide	Olaparib	Temozolomide	NCT01858168	Ewing Sarcoma|Rhabdomyosarcoma	Phase I Study of Olaparib and Temozolomide for Ewings Sarcoma or Rhabdoomyosarcoma	Recruiting	2020-11-25	NA	Phase 1	Determine MTD of olaparib and irinotecan and/or temozolomide	Evaluate safety and tolerability of olaparib/irinotecan and/or temozolomide combination|Objective response in tumor dimensions to olaparib/irinotecan and/or temozolomide|Explore variations in PARP activity and tumor characteristics	NA	NA	NA	Bone	NA	Multiple tissues in same trial	1017	1375	1017-1375	PARP1;PARP2	NA
MK-1775-Cisplatin	MK-1775	Cisplatin	NCT03012477	Triple-negative Metastatic Breast Cancer	CISPLATIN + AZD-1775 In Breast Cancer	Active, not recruiting	2020-08-12	NA	Phase 2	Objective response rate	Progression Free Survival	NA	NA	NA	Breast	NA	NA	1179	1005	1179-1005	WEE1;PLK1	BCHE;CYP2B6;CYP2C9
Olaparib-MK-1775	Olaparib	MK-1775	NCT03330847	Metastatic Triple Negative Breast Cancer	To Assess Safety and Efficacy of Agents Targeting DNA Damage Repair With Olaparib Versus Olaparib Monotherapy.	Active, not recruiting	2020-12-14	NA	Phase 2	Progression-Free Survival (PFS) assessment to evaluate the efficacy of Ceralasertib+olaparib and adavosertib+olaparib combination therapy compared to olaparib monotherapy in BRCAm, Non BRCAm HRRm, Non HRRm patient population.	PFS assessment to evaluate the efficacy of Ceralasertib+olaparib and adavosertib+olaparib combination therapy compared to olaparib monotherapy in HRRM and in All patient population.|Objective response rate (ORR) assessment to evaluate the efficacy of Ceralasertib+olaparib and adavosertib+olaparib combination therapy compared to olaparib monotherapy.|Duration of response (DoR) assessment to evalua…	NA	NA	NA	Breast	NA	NA	1017	1179	1017-1179	PARP1;PARP2	WEE1;PLK1
Lapatinib-MK-2206	Lapatinib	MK-2206	NCT01245205	HER2-positive Breast Cancer|Male Breast Cancer|Recurrent Breast Cancer|Stage IIIB Breast Cancer|Stage IIIC Breast Cancer|Stage IV Breast Cancer|Unspecified Adult Solid Tumor, Protocol Specific	Akt Inhibitor MK2206 in Combination With Lapatinib Ditosylate in Patients With Advanced or Metastatic Solid Tumors or Breast Cancer	Completed	2014-10-22	NA	Phase 1	MTD of Akt inhibitor MK-2206 and lapatinib ditosylate, defined as the dose level at which less than one-third of patients experience a DLT as graded using National Cancer Institute (NCI) Common Terminology Criteria for Adverse Events (CTCAE) v.4 (Part I)|Incidence of adverse reactions to Akt inhibitor MK2206 and lapatinib ditosylate in patients with advanced and unresectable or metastatic HER2+ b…	Response rate (complete or partial response or stable disease) measured by Response Evaluation Criteria in Solid Tumors (RECIST) (Part I)|Incidence of DLTs assessed by NCI CTCAE v. 4 (Part I)|Incidence of adverse events, graded using NCI CTCAE v. 4 (Part I)|Response rates using RECIST guidelines (Part II)|Disease progression using RECIST guidelines (Part II)|Progression-free survival (PFS) rates …	NA	NA	NA	Breast	NA	NA	1558	1053	1558-1053	EGFR;ERBB2	AKT1;AKT2
Lapatinib-MK-2206	Lapatinib	MK-2206	NCT01281163	Estrogen Receptor Negative|Estrogen Receptor Positive|HER2/Neu Positive|Progesterone Receptor Negative|Progesterone Receptor Positive|Recurrent Breast Carcinoma|Stage IV Breast Cancer	Lapatinib Ditosylate and Akt Inhibitor MK2206 in Treating Women With Metastatic Breast Cancer	Terminated	2015-08-26	NA	Phase 1	MTD based on the dose-limiting toxicity, occurrence of adverse events and the associated NCI CTCAE grade of continuous daily administration of lapatinib ditosylate in combination with weekly administration of MK-2206	Change in breast cancer stem cell (BCSC) biomarkers in serial tumor biopsies by aldefluor assay and flow cytometry|Change in selected breast cancer biomarkers in serial tissue biopsies using immunohistochemistry (IHC) and automated quantitative immunofluorescence system (AQUA) assay|Genomic profiling of the tumor cells and BCSC populations|Percent change in BCSCs within the tumor|Pharmacogenetic …	NA	NA	NA	Breast	NA	NA	1558	1053	1558-1053	EGFR;ERBB2	AKT1;AKT2
Taselisib-Palbociclib	Taselisib	Palbociclib	NCT02389842	Advanced Solid Tumours|Breast Cancer	PIPA: Combination of PI3 Kinase Inhibitors and PAlbociclib	Active, not recruiting	2019-11-15	NA	Phase 1	Recommended dose for Phase II|Safety and Toxicity Profile (National Cancer Institute (NCI) Common Terminology Criteria for Adverse Events (CTCAE) version 4.0)|Preliminary anti-tumour assessment of triplet combination (RECIST criteria version 1.1) in patients with PIK3CA mutant advanced ER+ve HER2-ve breast cancer.	Pharmaockinetics Profile (AUC0-24 and Cmax)	NA	NA	NA	Breast	NA	NA	1561	1054	1561-1054	PIK3CA;PIK3CD;PIK3CG	CDK4;CDK6
Olaparib-Temozolomide	Olaparib	Temozolomide	NCT01390571	Brain and Central Nervous System Tumors	Olaparib and Temozolomide in Treating Patients With Relapsed Glioblastoma	Completed	2018-02-01	NA	Phase 1	Detection of olaparib in tumor tissue using liquid chromatography mass spectrometry (LC-MS) seen in at least 1 out of the 6 patients treated in stage 1 of the study|Maximum-tolerated dose of olaparib in combination with temozolomide (stage 2)|Toxicity profile and dose-limiting toxicity as assessed by NCI CTCAE Version 4.02 (stage 2)	Measurement of blood-brain barrier (BBB) disruption and permeability biomarkers by dynamic contrast-enhanced magnetic resonance imaging (DCE-MRI) and diffusion-weighted imaging (DWI) (stage 1 and stage 2 MTD expansion cohort)|Progression-free survival at 6 months post-surgery as assessed by the Response Assessment in Neuro-Oncology Working Group (RANO) criteria from conventional MRI and clinical …	NA	NA	NA	Central Nervous System	NA	NA	1017	1375	1017-1375	PARP1;PARP2	NA
MK-1775-Cisplatin	MK-1775	Cisplatin	NCT02196168	Recurrent Hypopharyngeal Squamous Cell Carcinoma|Recurrent Laryngeal Squamous Cell Carcinoma|Recurrent Laryngeal Verrucous Carcinoma|Recurrent Lip and Oral Cavity Squamous Cell Carcinoma|Recurrent Metastatic Squamous Cell Carcinoma in the Neck With Occult Primary|Recurrent Nasal Cavity and Paranasal Sinus Squamous Cell Carcinoma|Recurrent Oral Cavity Verrucous Carcinoma|Recurrent Oropharyngeal Sq…	Cisplatin With or Without WEE1 Inhibitor MK-1775 in Treating Patients With Recurrent or Metastatic Head and Neck Cancer	Terminated	2017-03-22	Inadequate accrual rate	Phase 2	Overall Response Rate (Complete Plus Partial Response) Using RECIST Criteria v1.1	Incidence of Adverse Events Using the National Cancer Institute Common Terminology Criteria for Adverse Events Version 4.0|Levels of Pharmacodynamic Biomarkers|Levels of Predictive Biomarkers|Overall Survival|Progression Free Survival|Progression Free Survival	NA	NA	NA	Head and Neck	NA	NA	1179	1005	1179-1005	WEE1;PLK1	BCHE;CYP2B6;CYP2C9
Olaparib-Temozolomide	Olaparib	Temozolomide	NCT04166435	Colorectal Cancer	TMZ + Olaparib for MGMT Hypermethylated Colorectal Cancer	Recruiting	2020-06-03	NA	Phase 2	Overall Response Rate	Rate of Adverse Events|Progression Free Survival|Overall Survival	NA	NA	NA	Large Intestine	NA	NA	1017	1375	1017-1375	PARP1;PARP2	NA
Olaparib-MK-1775	Olaparib	MK-1775	NCT02511795	Refractory Solid Tumours|Relapsed Small Cell Lung Cancer (SCLC)	AZD1775 Combined With Olaparib in Patients With Refractory Solid Tumors	Completed	2019-11-06	NA	Phase 1	Part A: The incidence of dose-limiting toxicities (DLTs)|Part B: The incidence of treatment-emergent adverse events (TEAEs)	Part A: The incidence of treatment-emergent adverse events (TEAEs).|Part A: Peak plasma concentration (Cmax) of olaparib when given as monotherapy in the olaparib PK sub-study.|Part A: Area under the plasma concentration versus time curve (AUC) of olaparib when given as monotherapy in the olaparib PK sub-study.|Part A: Peak plasma concentration (Cmax) of olaparib when given in combination with AZ…	NA	NA	NA	Lung	NA	NA	1017	1179	1017-1179	PARP1;PARP2	WEE1;PLK1
Olaparib-Temozolomide	Olaparib	Temozolomide	NCT02446704	Small Cell Lung Cancer	Study of Olaparib and Temozolomide in Patients With Recurrent Small Cell Lung Cancer Following Failure of Prior Chemotherapy	Active, not recruiting	2020-09-06	NA	Phase 1|Phase 2	MTD of Olaparib and Temozolomide|Overall Response Rate for Olaparib and Temozolomide	Safety, assessed using CTCAE version 4.0 criteria|Overall Survival|Progression Free Survival|Methylation promoter methylation status|PAR levels	NA	NA	NA	Lung	NA	NA	1017	1375	1017-1375	PARP1;PARP2	NA
Lapatinib-Trametinib	Lapatinib	Trametinib	NCT02230553	NSCLC	Lapatinib Plus Trametinib in KRAS Mutant NSCLC	Unknown status	2018-08-29	NA	Phase 1|Phase 2	Incidence rate of dose-limiting toxicities|progression free survival|overall response rate	Incidence and severity of adveres events|Plasma concentration|Duration of response|Time to response|Overall survival	NA	NA	NA	Lung	NA	NA	1558	1372	1558-1372	EGFR;ERBB2	MAP2K1;MAP2K2
MK-1775-Cisplatin	MK-1775	Cisplatin	NCT00648648	Solid Tumors	A Dose Escalation Study of MK-1775 in Combination With Either Gemcitabine, Cisplatin, or Carboplatin in Adults With Advanced Solid Tumors (MK-1775-001)	Completed	2019-01-09	NA	Phase 1	Number of Participants Experiencing Dose-Limiting Toxicities (DLTs)|Percentage of Total Cyclin-dependent Kinase (CDC2)-Positive Cells That Were Phosphorylated (pCDC2) in Skin Cells at Baseline and 8 Hours After MK-1775 Dosing|Percentage of Total pCDC2 in Skin Cells at Baseline and 24 Hours After MK-1775 Dosing|Percentage of Total pCDC2 in Skin Cells at Baseline and 48 Hours After MK-1775 Dosing|P…	Best Overall Response as Per Response Evaluation Criteria in Solid Tumors (RECIST) Criteria	27601554	Leijen S, van Geel RM, Pavlick AC, Tibes R, Rosen L, Razak AR, Lam R, Demuth T, Rose S, Lee MA, Freshwater T, Shumway S, Liang LW, Oza AM, Schellens JH, Shapiro GI. Phase I Study Evaluating WEE1 Inhibitor AZD1775 As Monotherapy and in Combination With Gemcitabine, Cisplatin, or Carboplatin in Patients With Advanced Solid Tumors. J Clin Oncol. 2016 Dec 20;34(36):4371-4380. doi: 10.1200/JCO.2016.67…	NA	NA	Solid	Multiple combos in same trial	1179	1005	1179-1005	WEE1;PLK1	BCHE;CYP2B6;CYP2C9
MK-1775-Cisplatin	MK-1775	Cisplatin	NCT01047007	Solid Tumors	A Dose Escalation Study of MK1775 in Combination With 5-FU or 5-FU/CDDP in Patients With Advanced Solid Tumor (1775-005)	Terminated	2017-09-26	The study has been terminated due to business reasons.	Phase 1	Number of Participants With Dose Limiting Toxicities (DLTs)|Maximum Tolerated Dose (MTD) of MK1775 in Combination With 5-FU/CDDP Determined by Number of DLTs Per Dose Level: Locally Advanced or Metastatic Esophageal, Head and Neck, or Gastric Cancer	MTD of MK1775 in Combination With 5-FU/CDDP Determined by Number of DLTs Per Dose Level: Locally Advanced or Metastatic Solid Tumors	NA	NA	NA	NA	Solid	NA	1179	1005	1179-1005	WEE1;PLK1	BCHE;CYP2B6;CYP2C9
MK-1775-Gemcitabine	MK-1775	Gemcitabine	NCT00648648	Solid Tumors	A Dose Escalation Study of MK-1775 in Combination With Either Gemcitabine, Cisplatin, or Carboplatin in Adults With Advanced Solid Tumors (MK-1775-001)	Completed	2019-01-09	NA	Phase 1	Number of Participants Experiencing Dose-Limiting Toxicities (DLTs)|Percentage of Total Cyclin-dependent Kinase (CDC2)-Positive Cells That Were Phosphorylated (pCDC2) in Skin Cells at Baseline and 8 Hours After MK-1775 Dosing|Percentage of Total pCDC2 in Skin Cells at Baseline and 24 Hours After MK-1775 Dosing|Percentage of Total pCDC2 in Skin Cells at Baseline and 48 Hours After MK-1775 Dosing|P…	Best Overall Response as Per Response Evaluation Criteria in Solid Tumors (RECIST) Criteria	27601554	Leijen S, van Geel RM, Pavlick AC, Tibes R, Rosen L, Razak AR, Lam R, Demuth T, Rose S, Lee MA, Freshwater T, Shumway S, Liang LW, Oza AM, Schellens JH, Shapiro GI. Phase I Study Evaluating WEE1 Inhibitor AZD1775 As Monotherapy and in Combination With Gemcitabine, Cisplatin, or Carboplatin in Patients With Advanced Solid Tumors. J Clin Oncol. 2016 Dec 20;34(36):4371-4380. doi: 10.1200/JCO.2016.67…	NA	NA	Solid	Multiple combos in same trial	1179	1190	1179-1190	WEE1;PLK1	NA
Navitoclax-Docetaxel	Navitoclax	Docetaxel	NCT00888108	Solid Tumor	Safety Profile, MTD, and PK Profile Studies of ABT-263 When Administered in Combination With Standard and Weekly Regimens of Docetaxel in Subjects With Cancer	Completed	2012-05-18	NA	Phase 1	Assess the safety profile of navitoclax (ABT-263) when administered in combination with a standard and weekly regimen of docetaxel.|Study the pharmacokinetic interaction of navitoclax (ABT-263) and docetaxel|Determine the maximum tolerated dose (MTD) of navitoclax (ABT-263) with a standard regimen of docetaxel|Determine the MTD of both navitoclax and docetaxel with a weekly schedule.	Evaluate safety at the defined recommended Phase 2 dose (RPTD) and schedule in combination with a standard and weekly regimen of docetaxel.|Evaluate preliminary data regarding progression free survival|Evaluate preliminary data regarding objective response rate|Evaluate preliminary data regarding overall survival|Evaluate preliminary data regarding duration of overall response|Evaluate preliminar…	NA	NA	NA	NA	Solid	NA	1011	1007	1011-1007	BCL2;BCL2L1;BCL2L2	NA
AZD7762-Gemcitabine	AZD7762	Gemcitabine	NCT00413686	Solid Tumors	Study to Assess Safety of AZD7762 Administered Alone and in Combination With Gemcitabine in Patients With Advanced Solid Malignancies	Completed	2010-12-03	NA	Phase 1	To assess the safety and tolerability of AZD7762 alone and in combination with Gemcitabine	To determine the single-dose (after the first single-agent dose) and combination-dose (afer the 2nd combination dose) pharmacokinetics (PK) of AZD7762.	NA	NA	NA	NA	Solid	NA	1022	1190	1022-1190	CHEK1;CHEK2	NA
AZD7762-Gemcitabine	AZD7762	Gemcitabine	NCT00937664	Cancer|Solid Tumors|Advanced Solid Malignancies	Safety and Tolerability Study of AZD7762 in Combination With Gemcitabine	Terminated	2011-02-04	Termination of the study was made after a full review of program data and assessment of the current risk-benefit profile.	Phase 1	Assessment of adverse events (based on CTCAE version 3.0), laboratory values, vital sign measurements, cardiac markers, ECG, Echocardiogram	Pharmacokinetic effect of AZD7762 when administered alone and in combination with gemcitabine|Anti-tumor activity of AZD7762 when administered in combination with gemcitabine by assessment of Response Evaluation Criteria in Solid Tumors (RECIST)	NA	NA	NA	NA	Solid	NA	1022	1190	1022-1190	CHEK1;CHEK2	NA
Olaparib-MK-1775	Olaparib	MK-1775	NCT04197713	Advanced Malignant Solid Neoplasm|Metastatic Malignant Solid Neoplasm|Refractory Malignant Solid Neoplasm|Unresectable Malignant Solid Neoplasm	Testing the Sequential Combination of the Anti-cancer Drugs Olaparib Followed by Adavosertib (AZD1775) in Patients With Advanced Solid Tumors With Selected Mutations and PARP Resistance, STAR Study	Recruiting	2020-11-28	NA	Phase 1	Incidence and severity of dose-limiting toxicities|Incidence of adverse events	Anti-tumor activity|Maximum tolerated dose (MTD)|Overall response rate (ORR) ( complete response [CR] + partial response [PR])|Duration of response (DOR)|Progression-free survival (PFS)|Overall survival (OS)	NA	NA	NA	NA	Solid	NA	1017	1179	1017-1179	PARP1;PARP2	WEE1;PLK1
Olaparib-MK-1775	Olaparib	MK-1775	NCT02576444	Cancer	OLAParib COmbinations	Active, not recruiting	2020-11-18	NA	Phase 2	Overall Response Rate	NA	NA	NA	NA	NA	All	NA	1017	1179	1017-1179	PARP1;PARP2	WEE1;PLK1
Trametinib-Navitoclax	Trametinib	Navitoclax	NCT02079740	Metastatic Malignant Solid Neoplasm|Refractory Malignant Solid Neoplasm|Unresectable Malignant Solid Neoplasm	Trametinib and Navitoclax in Treating Patients With Advanced or Metastatic Solid Tumors	Recruiting	2020-10-14	NA	Phase 1|Phase 2	Incidence of adverse events (Phase Ib and II)|Response rate (partial response [PR] + complete response [CR]) (Phase II)|Progression-free survival (Phase II)	Pharmacokinetic parameters (observed plasma drug concentration, area under the curve, half-life) for trametinib and navitoclax when administered in combination (Phase Ib)|Pharmacokinetic parameters (observed plasma drug concentration, area under the curve, half-life) for trametinib and navitoclax when administered in combination (Phase II)|Response rate (partial response + complete response) (Pha…	NA	NA	NA	NA	Solid	Duplicate - combo reversed	1372	1011	1372-1011	MAP2K1;MAP2K2	BCL2;BCL2L1;BCL2L2
Taselisib-Palbociclib	Taselisib	Palbociclib	NCT02389842	Advanced Solid Tumours|Breast Cancer	PIPA: Combination of PI3 Kinase Inhibitors and PAlbociclib	Active, not recruiting	2019-11-15	NA	Phase 1	Recommended dose for Phase II|Safety and Toxicity Profile (National Cancer Institute (NCI) Common Terminology Criteria for Adverse Events (CTCAE) version 4.0)|Preliminary anti-tumour assessment of triplet combination (RECIST criteria version 1.1) in patients with PIK3CA mutant advanced ER+ve HER2-ve breast cancer.	Pharmaockinetics Profile (AUC0-24 and Cmax)	NA	NA	NA	NA	Solid	NA	1561	1054	1561-1054	PIK3CA;PIK3CD;PIK3CG	CDK4;CDK6
Trametinib-Palbociclib	Trametinib	Palbociclib	NCT02065063	Cancer	A Study to Investigate the Safety, Pharmacokinetics, Pharmacodynamics, and Anti-Cancer Activity of Trametinib in Combination With Palbociclib in Subjects With Solid Tumors	Completed	2018-05-31	NA	Phase 1	Part 1: Change from baseline in vital signs|Part 1: Change from baseline in physical examination findings|Part 1: Change from baseline in 12-lead electrocardiograms (ECG) assessment|Part 1: Change from baseline in echocardiogram (ECHO) or Multi Gated Acquisition (MUGA) scans assessment|Part 1: Change from baseline in chemistry and hematology laboratory values|Part 1: Number of subjects with adver…	Part 1: GSK1120212 and PD-0332991 PK parameters following repeat-dose administration of trametinib and palbociclib|Part 1 and Part 2: Number of subjects with response rate|Part 1 and Part 2 : Number of subjects with Duration of response (DOR)|Part 1 and Part 2: Number of subjects with Progression-free survival (PFS)|Part 2 : Change from baseline in vital signs|Part 2: Change from baseline in phys…	NA	NA	NA	NA	All	NA	1372	1054	1372-1054	MAP2K1;MAP2K2	CDK4;CDK6
Navitoclax-SN-38	Navitoclax	SN-38	NCT01009073	Solid Tumors	A Study Evaluating ABT-263 With Erlotinib, ABT-263 With Irinotecan, and ABT-263 Monotherapy in Cancer Subjects	Completed	2017-11-16	NA	Phase 1	Arm A|Arm B|Arm C	NA	26420235	Tolcher AW, LoRusso P, Arzt J, Busman TA, Lian G, Rudersdorf NS, Vanderwal CA, Kirschbrown W, Holen KD, Rosen LS. Safety, efficacy, and pharmacokinetics of navitoclax (ABT-263) in combination with erlotinib in patients with advanced solid tumors. Cancer Chemother Pharmacol. 2015 Nov;76(5):1025-32. doi: 10.1007/s00280-015-2883-8. Epub 2015 Sep 29.	NA	NA	Solid	NA	1011	1494	1011-1494	BCL2;BCL2L1;BCL2L2	TOP1
Navitoclax-Trametinib	Navitoclax	Trametinib	NCT02079740	Metastatic Malignant Solid Neoplasm|Refractory Malignant Solid Neoplasm|Unresectable Malignant Solid Neoplasm	Trametinib and Navitoclax in Treating Patients With Advanced or Metastatic Solid Tumors	Recruiting	2020-10-14	NA	Phase 1|Phase 2	Incidence of adverse events (Phase Ib and II)|Response rate (partial response [PR] + complete response [CR]) (Phase II)|Progression-free survival (Phase II)	Pharmacokinetic parameters (observed plasma drug concentration, area under the curve, half-life) for trametinib and navitoclax when administered in combination (Phase Ib)|Pharmacokinetic parameters (observed plasma drug concentration, area under the curve, half-life) for trametinib and navitoclax when administered in combination (Phase II)|Response rate (partial response + complete response) (Pha…	NA	NA	NA	NA	Solid	Duplicate - combo reversed	1011	1372	1011-1372	BCL2;BCL2L1;BCL2L2	MAP2K1;MAP2K2
Olaparib-Temozolomide	Olaparib	Temozolomide	NCT03880019	Stage III Uterine Corpus Leiomyosarcoma AJCC v8|Stage IIIA Uterine Corpus Leiomyosarcoma AJCC v8|Stage IIIB Uterine Corpus Leiomyosarcoma AJCC v8|Stage IIIC Uterine Corpus Leiomyosarcoma AJCC v8|Stage IV Uterine Corpus Leiomyosarcoma AJCC v8|Stage IVA Uterine Corpus Leiomyosarcoma AJCC v8|Stage IVB Uterine Corpus Leiomyosarcoma AJCC v8	Olaparib and Temozolomide in Treating Patients With Advanced, Metastatic, or Unresectable Uterine Leiomyosarcoma	Active, not recruiting	2021-01-12	NA	Phase 2	Confirmed objective response rate (ORR) (complete response + partial response)	Incidence of adverse events|Progression-free survival (PFS)|Proportion of uterine LMS tumors exhibit homologous recombination (HR) deficiency|Schlafen family member number 11(SLFN11) protein expression|Proportion of MGMT protein expression in uterine LMS tumors	NA	NA	NA	Other	NA	NA	1017	1375	1017-1375	PARP1;PARP2	NA
MK-1775-Gemcitabine	MK-1775	Gemcitabine	NCT02101775	Ovarian Brenner Tumor|Ovarian Carcinosarcoma|Ovarian Clear Cell Cystadenocarcinoma|Ovarian Endometrioid Adenocarcinoma|Ovarian Mucinous Cystadenocarcinoma|Ovarian Seromucinous Carcinoma|Ovarian Serous Cystadenocarcinoma|Ovarian Serous Surface Papillary Adenocarcinoma|Ovarian Undifferentiated Carcinoma|Recurrent Fallopian Tube Carcinoma|Recurrent Ovarian Carcinoma|Recurrent Primary Peritoneal Carc…	Gemcitabine Hydrochloride With or Without WEE1 Inhibitor MK-1775 in Treating Patients With Recurrent Ovarian, Primary Peritoneal, or Fallopian Tube Cancer	Active, not recruiting	2020-12-29	NA	Phase 2	Progression free survival	Objective response|CA125 response rate|Overall survival|Incidence of grade 3 or 4 serious adverse events, graded according to the National Cancer Institute Common Terminology Criteria for Adverse Events version 4.0|TP53 mutations|p53 protein expression	33485453	Lheureux S, Cristea MC, Bruce JP, Garg S, Cabanero M, Mantia-Smaldone G, Olawaiye AB, Ellard SL, Weberpals JI, Wahner Hendrickson AE, Fleming GF, Welch S, Dhani NC, Stockley T, Rath P, Karakasis K, Jones GN, Jenkins S, Rodriguez-Canales J, Tracy M, Tan Q, Bowering V, Udagani S, Wang L, Kunos CA, Chen E, Pugh TJ, Oza AM. Adavosertib plus gemcitabine for platinum-resistant or platinum-refractory re…	NA	Ovary	NA	NA	1179	1190	1179-1190	WEE1;PLK1	NA
MK-1775-Gemcitabine	MK-1775	Gemcitabine	NCT02272790	Ovarian, Fallopian Tube, Peritoneal Cancer, P53 Mutation	Adavosertib Plus Chemotherapy in Platinum-Resistant Epithelial Ovarian, Fallopian Tube, or Primary Peritoneal Cancer	Active, not recruiting	2021-01-13	NA	Phase 2	Objective Response Rate (ORR)	Disease Control Rate (DCR)|Duration of Response (DoR)|Progression Free Survival (Median, 80% CI)|Progression Free Survival (Median, 95% CI)|Overall Survival (Median, 80% CI)|Overall Survival (Median, 95% CI)|Gynecologic Cancer Intergroup (GCIG) CA-125 Response|The Number of Patients Experiencing Treatment-emergent Adverse Events (TEAEs) by Maximum CTCAE Grade.|The Number of Patients Experiencing …	NA	NA	https://filehosting-v2.pharmacm.com/api/Attachment/Download?tenantId=80217111&amp;parentIdentifier=D6010C00004&amp;attachmentIdentifier=617d4afb-03ad-4dac-9100-8ce0250343b6&amp;fileName=D6010C00004_Statistical_Analysis_Plan_v5.0_redact-_Final_pdfa.pdf&amp;versionIdentifier=|https://filehosting-v2.pharmacm.com/api/Attachment/Download?tenantId=80217111&amp;parentIdentifier=D6010C00004&amp;attachmen…	Ovary	NA	NA	1179	1190	1179-1190	WEE1;PLK1	NA
Olaparib-MK-1775	Olaparib	MK-1775	NCT03579316	Recurrent Fallopian Tube Carcinoma|Recurrent Ovarian Carcinoma|Recurrent Primary Peritoneal Carcinoma	Adavosertib With or Without Olaparib in Treating Patients With Recurrent Ovarian, Primary Peritoneal, or Fallopian Tube Cancer	Recruiting	2020-06-24	NA	Phase 2	Objective response rate	Disease control rate	NA	NA	http://www.mdanderson.org	Ovary	NA	NA	1017	1179	1017-1179	PARP1;PARP2	WEE1;PLK1
MK-1775-Gemcitabine	MK-1775	Gemcitabine	NCT02194829	Metastatic Pancreatic Adenocarcinoma|Stage III Pancreatic Cancer AJCC v6 and v7|Stage IV Pancreatic Cancer AJCC v6 and v7|Unresectable Pancreatic Carcinoma	Paclitaxel Albumin-Stabilized Nanoparticle Formulation and Gemcitabine Hydrochloride With or Without WEE1 Inhibitor MK-1775 in Treating Patients With Previously Untreated Pancreatic Cancer That Is Metastatic or Cannot Be Removed by Surgery	Active, not recruiting	2020-12-10	NA	Phase 1|Phase 2	Maximum tolerated dose of WEE1 inhibitor MEK-1775, defined as the highest dose level at which < 33% of 6 patients experience a dose-limiting toxicity graded according to Common Terminology Criteria for Adverse Events version 4 (Phase I)|Progression-free survival	Overall survival|Response rate (CR + PR)|Disease control rate (CR + PR + SD)	NA	NA	NA	Pancreas	NA	NA	1179	1190	1179-1190	WEE1;PLK1	NA
Olaparib-Temozolomide	Olaparib	Temozolomide	NCT04394858	Advanced Adrenal Gland Pheochromocytoma|Advanced Paraganglioma|Metastatic Adrenal Gland Pheochromocytoma|Metastatic Paraganglioma|Unresectable Adrenal Gland Pheochromocytoma|Unresectable Paraganglioma	Testing the Addition of an Anticancer Drug, Olaparib, to the Usual Chemotherapy (Temozolomide) for Advanced Neuroendocrine Cancer	Recruiting	2021-02-02	NA	Phase 2	Progression-free survival (PFS)	Overall survival (OS)|Objective response|Incidence of adverse events	NA	NA	NA	Peripheral Nervous System	NA	NA	1017	1375	1017-1375	PARP1;PARP2	NA
Olaparib-Temozolomide	Olaparib	Temozolomide	NCT01858168	Ewing Sarcoma|Rhabdomyosarcoma	Phase I Study of Olaparib and Temozolomide for Ewings Sarcoma or Rhabdoomyosarcoma	Recruiting	2020-11-25	NA	Phase 1	Determine MTD of olaparib and irinotecan and/or temozolomide	Evaluate safety and tolerability of olaparib/irinotecan and/or temozolomide combination|Objective response in tumor dimensions to olaparib/irinotecan and/or temozolomide|Explore variations in PARP activity and tumor characteristics	NA	NA	NA	Soft Tissue	NA	Multiple tissues in same trial	1017	1375	1017-1375	PARP1;PARP2	NA
Lapatinib-Dabrafenib	Lapatinib	Dabrafenib	NCT01947023	Metastatic Thyroid Gland Carcinoma|Unresectable Thyroid Gland Carcinoma	Dabrafenib and Lapatinib in Treating Patients With Refractory Thyroid Cancer That Cannot Be Removed by Surgery	Active, not recruiting	2021-01-28	NA	Phase 1	Maximum tolerated dose (MTD) of lapatinib, in combination with the established dose of dabrafenib	Mean percent change in the post-treatment tissues relative to pre-treatment tissues for the phosphorylated protein targets examined|Mean percentage change in transcript levels in the post-treatment tissues relative to pre-treatment tissues for several genes analyzed by reverse-transcriptase-polymerase chain reaction	NA	NA	NA	Thyroid	NA	NA	1558	1373	1558-1373	EGFR;ERBB2	BRAF

## Sheet: Info
Combination	Drug combination
ANCHOR_NAME	Anchor drug name
LIBRARY_NAME	Library drug name
NCTId	Clinical trial ID
Condition	Inclusion criterion
BriefTitle	Short summary
OverallStatus	Study status
LastUpdateSubmitDate	Study last update
WhyStopped	Study - reason for termination
Phase	Trial phase
PrimaryOutcomeMeasure
SecondaryOutcomeMeasure
ReferencePMID
ReferenceCitation
SeeAlsoLinkURL
Tissue	Tissue type for inclusion
Unspecific_Tissue	Is trial specific or broad
Comments
ANCHOR_ID	Anchor drug id
LIBRARY_ID	Library drug id
UUID	Combination unique identifier
ANCHOR_TARGET	Anchor drug target
LIBRARY_TARGET	Library drug target
