# Supplementary material for: A pan-cancer screen identifies drug combination benefit in cancer cell lines at the individual and population level
Source: Cell Rep Med. 2024 Aug 20;5(8):101687. doi: 10.1016/j.xcrm.2024.101687 (PMC11384948; doi:10.1016/j.xcrm.2024.101687)
Supplement: Table S5. Biomarkers for ECB for pan-cancer and tissue-specific scopes [file mmc6.xlsx]

## Sheet: Info
UUID	Drug combination anchor-library (Drug IDs)
Scope	Tissue type or pancan (all tissues)
term	biomarker name
estimate	Effect size (regression coefficient for ECB status)
std.error	Effect size uncertainty estimate
statistic	Effect size t-statistic
ECBr	ECB ratio in scope (tissue/pancan)
p.value	Effect size p-value
padj	Effect size multiple testing adjusted p-value
ANCHOR_ID	Anchor drug ID
ANCHOR_NAME	Name of anchor drug
LIBRARY_ID	Library drug ID
LIBRARY_NAME	Name of library drug
ANCHOR_TARGET	Anchor drug target
LIBRARY_TARGET	Library drug target
LIBRARY_EMAX	Viability after library treatment at highest concentration (emax)
LIBRARY_XMID	Standardized concentration IC50, in xmid units of 2-fold concentration differences
NUUID	Drug combination anchor-library + anchor target – library target
Combination	Anchor name – Library name

## Sheet: Table5
UUID	Scope	i	term	estimate	std.error	statistic	ECBr	p.value	padj	ANCHOR_ID	ANCHOR_NAME	LIBRARY_ID	LIBRARY_NAME	ANCHOR_TARGET	LIBRARY_TARGET	NUUID	Combination
1561-1372	Esophagus	34	mut.TP53_mut	-2.37834e-15	9.86616e-18	-241.06	0.966667	5.39947e-48	1.69165e-44	1561	Taselisib	1372	Trametinib	PIK3CA;PIK3CD;PIK3CG	MAP2K1;MAP2K2	Taselisib-Trametinib (PIK3CA;PIK3CD;PIK3CG-MAP2K1;MAP2K2)	Taselisib-Trametinib
1372-1058	PanCan	22	expr.ETV4_expr	1.64847	0.151752	10.8629	0.531081	4.76114e-27	1.62831e-23	1372	Trametinib	1058	Pictilisib	MAP2K1;MAP2K2	PIK3CA;PIK3CB;PIK3CD;PIK3CG	Trametinib-Pictilisib (MAP2K1;MAP2K2-PIK3CA;PIK3CB;PIK3CD;PIK3CG)	Trametinib-Pictilisib
1372-1053	PanCan	15	expr.ETV4_expr	1.54738	0.155032	9.98103	0.568032	3.81379e-23	1.30432e-19	1372	Trametinib	1053	MK-2206	MAP2K1;MAP2K2	AKT1;AKT2	Trametinib-MK-2206 (MAP2K1;MAP2K2-AKT1;AKT2)	Trametinib-MK-2206
1372-1053	PanCan	15	expr.FOSL1_expr	2.01966	0.205815	9.81297	0.568032	1.95269e-22	3.3391e-19	1372	Trametinib	1053	MK-2206	MAP2K1;MAP2K2	AKT1;AKT2	Trametinib-MK-2206 (MAP2K1;MAP2K2-AKT1;AKT2)	Trametinib-MK-2206
1372-1058	PanCan	22	expr.DUSP6_expr	1.74019	0.178798	9.73273	0.531081	4.22045e-22	7.21697e-19	1372	Trametinib	1058	Pictilisib	MAP2K1;MAP2K2	PIK3CA;PIK3CB;PIK3CD;PIK3CG	Trametinib-Pictilisib (MAP2K1;MAP2K2-PIK3CA;PIK3CB;PIK3CD;PIK3CG)	Trametinib-Pictilisib
1558-1510	Central Nervous System	40	expr.NSD1_expr	-7.50108	0.353746	-21.2047	0.025641	2.68875e-22	8.52335e-19	1558	Lapatinib	1510	Linsitinib	EGFR;ERBB2	IGF1R;INSR	Lapatinib-Linsitinib (EGFR;ERBB2-IGF1R;INSR)	Lapatinib-Linsitinib
1372-1561	PanCan	44	expr.ETV4_expr	1.54822	0.159722	9.6932	0.561662	6.15637e-22	2.10548e-18	1372	Trametinib	1561	Taselisib	MAP2K1;MAP2K2	PIK3CA;PIK3CD;PIK3CG	Trametinib-Taselisib (MAP2K1;MAP2K2-PIK3CA;PIK3CD;PIK3CG)	Trametinib-Taselisib
1372-1561	PanCan	44	expr.DUSP6_expr	1.74432	0.182491	9.55837	0.561662	2.2074e-21	3.77465e-18	1372	Trametinib	1561	Taselisib	MAP2K1;MAP2K2	PIK3CA;PIK3CD;PIK3CG	Trametinib-Taselisib (MAP2K1;MAP2K2-PIK3CA;PIK3CD;PIK3CG)	Trametinib-Taselisib
1372-1058	PanCan	22	expr.FOSL1_expr	1.91283	0.20621	9.27616	0.531081	3.02925e-20	3.45334e-17	1372	Trametinib	1058	Pictilisib	MAP2K1;MAP2K2	PIK3CA;PIK3CB;PIK3CD;PIK3CG	Trametinib-Pictilisib (MAP2K1;MAP2K2-PIK3CA;PIK3CB;PIK3CD;PIK3CG)	Trametinib-Pictilisib
1372-1053	PanCan	15	expr.DUSP6_expr	1.65085	0.180642	9.13883	0.568032	1.05527e-19	1.20301e-16	1372	Trametinib	1053	MK-2206	MAP2K1;MAP2K2	AKT1;AKT2	Trametinib-MK-2206 (MAP2K1;MAP2K2-AKT1;AKT2)	Trametinib-MK-2206
1372-1053	PanCan	15	expr.ETV5_expr	1.4664	0.162129	9.04462	0.568032	2.45958e-19	2.10294e-16	1372	Trametinib	1053	MK-2206	MAP2K1;MAP2K2	AKT1;AKT2	Trametinib-MK-2206 (MAP2K1;MAP2K2-AKT1;AKT2)	Trametinib-MK-2206
1372-1561	PanCan	44	expr.ETV5_expr	1.48766	0.166957	8.91044	0.561662	8.09403e-19	9.2272e-16	1372	Trametinib	1561	Taselisib	MAP2K1;MAP2K2	PIK3CA;PIK3CD;PIK3CG	Trametinib-Taselisib (MAP2K1;MAP2K2-PIK3CA;PIK3CD;PIK3CG)	Trametinib-Taselisib
1372-1561	PanCan	44	expr.FOSL1_expr	1.88912	0.216406	8.7295	0.561662	3.92924e-18	3.3595e-15	1372	Trametinib	1561	Taselisib	MAP2K1;MAP2K2	PIK3CA;PIK3CD;PIK3CG	Trametinib-Taselisib (MAP2K1;MAP2K2-PIK3CA;PIK3CD;PIK3CG)	Trametinib-Taselisib
1372-1053	PanCan	15	expr.TIMP1_expr	1.34411	0.154755	8.6854	0.568032	5.74866e-18	3.93208e-15	1372	Trametinib	1053	MK-2206	MAP2K1;MAP2K2	AKT1;AKT2	Trametinib-MK-2206 (MAP2K1;MAP2K2-AKT1;AKT2)	Trametinib-MK-2206
1372-1058	PanCan	22	expr.ETV5_expr	1.3816	0.162737	8.4898	0.531081	3.04153e-17	2.60051e-14	1372	Trametinib	1058	Pictilisib	MAP2K1;MAP2K2	PIK3CA;PIK3CB;PIK3CD;PIK3CG	Trametinib-Pictilisib (MAP2K1;MAP2K2-PIK3CA;PIK3CB;PIK3CD;PIK3CG)	Trametinib-Pictilisib
1372-1058	PanCan	22	expr.LIF_expr	1.83494	0.218649	8.39215	0.531081	6.8952e-17	4.71632e-14	1372	Trametinib	1058	Pictilisib	MAP2K1;MAP2K2	PIK3CA;PIK3CB;PIK3CD;PIK3CG	Trametinib-Pictilisib (MAP2K1;MAP2K2-PIK3CA;PIK3CB;PIK3CD;PIK3CG)	Trametinib-Pictilisib
1372-1053	PanCan	15	expr.NT5E_expr	2.09668	0.2535	8.27091	0.568032	1.88173e-16	1.07259e-13	1372	Trametinib	1053	MK-2206	MAP2K1;MAP2K2	AKT1;AKT2	Trametinib-MK-2206 (MAP2K1;MAP2K2-AKT1;AKT2)	Trametinib-MK-2206
1372-1564	PanCan	46	expr.EREG_expr	3.19566	0.379174	8.42795	0.177658	5.11315e-17	1.7487e-13	1372	Trametinib	1564	SCH772984	MAP2K1;MAP2K2	MAPK1;MAPK3	Trametinib-SCH772984 (MAP2K1;MAP2K2-MAPK1;MAPK3)	Trametinib-SCH772984
1558-1058	PanCan	23	expr.ITGB6_expr	2.84518	0.346141	8.21971	0.158322	2.86345e-16	9.793e-13	1558	Lapatinib	1058	Pictilisib	EGFR;ERBB2	PIK3CA;PIK3CB;PIK3CD;PIK3CG	Lapatinib-Pictilisib (EGFR;ERBB2-PIK3CA;PIK3CB;PIK3CD;PIK3CG)	Lapatinib-Pictilisib
1372-1053	PanCan	15	expr.EMP1_expr	1.84457	0.231413	7.97087	0.568032	2.12821e-15	1.03978e-12	1372	Trametinib	1053	MK-2206	MAP2K1;MAP2K2	AKT1;AKT2	Trametinib-MK-2206 (MAP2K1;MAP2K2-AKT1;AKT2)	Trametinib-MK-2206
1372-1058	PanCan	22	expr.SPRY2_expr	1.44978	0.183065	7.9195	0.531081	3.19694e-15	1.82225e-12	1372	Trametinib	1058	Pictilisib	MAP2K1;MAP2K2	PIK3CA;PIK3CB;PIK3CD;PIK3CG	Trametinib-Pictilisib (MAP2K1;MAP2K2-PIK3CA;PIK3CB;PIK3CD;PIK3CG)	Trametinib-Pictilisib
1372-1032	PanCan	11	expr.DUSP6_expr	1.53526	0.189618	8.09663	0.404227	7.77791e-16	2.42803e-12	1372	Trametinib	1032	Afatinib	MAP2K1;MAP2K2	EGFR;ERBB2	Trametinib-Afatinib (MAP2K1;MAP2K2-EGFR;ERBB2)	Trametinib-Afatinib
1372-1032	PanCan	11	expr.ETV4_expr	1.32782	0.165529	8.02165	0.404227	1.4199e-15	2.42803e-12	1372	Trametinib	1032	Afatinib	MAP2K1;MAP2K2	EGFR;ERBB2	Trametinib-Afatinib (MAP2K1;MAP2K2-EGFR;ERBB2)	Trametinib-Afatinib
1372-1058	PanCan	22	expr.S100A16_expr	1.82293	0.232351	7.84559	0.531081	5.71609e-15	2.79272e-12	1372	Trametinib	1058	Pictilisib	MAP2K1;MAP2K2	PIK3CA;PIK3CB;PIK3CD;PIK3CG	Trametinib-Pictilisib (MAP2K1;MAP2K2-PIK3CA;PIK3CB;PIK3CD;PIK3CG)	Trametinib-Pictilisib
1372-1053	PanCan	15	expr.SPRY2_expr	1.43942	0.184022	7.82197	0.568032	6.87537e-15	2.93922e-12	1372	Trametinib	1053	MK-2206	MAP2K1;MAP2K2	AKT1;AKT2	Trametinib-MK-2206 (MAP2K1;MAP2K2-AKT1;AKT2)	Trametinib-MK-2206
1561-1549	Head and Neck	42	expr.FAM83H_expr	12.9007	0.641048	20.1244	0.96	1.17047e-15	3.64133e-12	1561	Taselisib	1549	Sapitinib	PIK3CA;PIK3CD;PIK3CG	EGFR;ERBB2;ERBB3	Taselisib-Sapitinib (PIK3CA;PIK3CD;PIK3CG-EGFR;ERBB2;ERBB3)	Taselisib-Sapitinib
1372-1058	PanCan	22	expr.EREG_expr	2.42818	0.312417	7.77223	0.531081	1.01253e-14	4.32855e-12	1372	Trametinib	1058	Pictilisib	MAP2K1;MAP2K2	PIK3CA;PIK3CB;PIK3CD;PIK3CG	Trametinib-Pictilisib (MAP2K1;MAP2K2-PIK3CA;PIK3CB;PIK3CD;PIK3CG)	Trametinib-Pictilisib
1372-1053	PanCan	15	expr.CXCL8_expr	1.97989	0.256381	7.72244	0.568032	1.48842e-14	5.29675e-12	1372	Trametinib	1053	MK-2206	MAP2K1;MAP2K2	AKT1;AKT2	Trametinib-MK-2206 (MAP2K1;MAP2K2-AKT1;AKT2)	Trametinib-MK-2206
1372-1053	PanCan	15	expr.AHNAK_expr	1.4138	0.1832	7.71728	0.568032	1.54876e-14	5.29675e-12	1372	Trametinib	1053	MK-2206	MAP2K1;MAP2K2	AKT1;AKT2	Trametinib-MK-2206 (MAP2K1;MAP2K2-AKT1;AKT2)	Trametinib-MK-2206
1372-1561	PanCan	44	expr.SPRY2_expr	1.45778	0.186748	7.80614	0.561662	7.77882e-15	5.32071e-12	1372	Trametinib	1561	Taselisib	MAP2K1;MAP2K2	PIK3CA;PIK3CD;PIK3CG	Trametinib-Taselisib (MAP2K1;MAP2K2-PIK3CA;PIK3CD;PIK3CG)	Trametinib-Taselisib
1372-1053	PanCan	15	expr.LIF_expr	1.70508	0.221944	7.68246	0.568032	2.02441e-14	6.29408e-12	1372	Trametinib	1053	MK-2206	MAP2K1;MAP2K2	AKT1;AKT2	Trametinib-MK-2206 (MAP2K1;MAP2K2-AKT1;AKT2)	Trametinib-MK-2206
1017-1375	PanCan	36	expr.SLFN11_expr	3.07995	0.386102	7.97704	0.202381	2.02633e-15	6.93004e-12	1017	Olaparib	1375	Temozolomide	PARP1;PARP2	NA	Olaparib-Temozolomide (PARP1;PARP2-NA)	Olaparib-Temozolomide
1372-1058	PanCan	22	expr.EMP1_expr	1.78291	0.231922	7.68755	0.531081	1.9469e-14	7.3982e-12	1372	Trametinib	1058	Pictilisib	MAP2K1;MAP2K2	PIK3CA;PIK3CB;PIK3CD;PIK3CG	Trametinib-Pictilisib (MAP2K1;MAP2K2-PIK3CA;PIK3CB;PIK3CD;PIK3CG)	Trametinib-Pictilisib
1558-1058	Bone	23	expr.DZIP1_expr	-13.1963	0.933844	-14.1312	0.0285714	2.63098e-15	8.17447e-12	1558	Lapatinib	1058	Pictilisib	EGFR;ERBB2	PIK3CA;PIK3CB;PIK3CD;PIK3CG	Lapatinib-Pictilisib (EGFR;ERBB2-PIK3CA;PIK3CB;PIK3CD;PIK3CG)	Lapatinib-Pictilisib
1372-1053	PanCan	15	expr.EREG_expr	2.38258	0.313772	7.59335	0.568032	3.99736e-14	1.13925e-11	1372	Trametinib	1053	MK-2206	MAP2K1;MAP2K2	AKT1;AKT2	Trametinib-MK-2206 (MAP2K1;MAP2K2-AKT1;AKT2)	Trametinib-MK-2206
1372-1032	PanCan	11	expr.TIMP1_expr	1.26306	0.162537	7.77088	0.404227	1.02324e-14	1.16649e-11	1372	Trametinib	1032	Afatinib	MAP2K1;MAP2K2	EGFR;ERBB2	Trametinib-Afatinib (MAP2K1;MAP2K2-EGFR;ERBB2)	Trametinib-Afatinib
1372-1561	PanCan	44	expr.TIMP1_expr	1.22768	0.160617	7.64354	0.561662	2.72741e-14	1.55462e-11	1372	Trametinib	1561	Taselisib	MAP2K1;MAP2K2	PIK3CA;PIK3CD;PIK3CG	Trametinib-Taselisib (MAP2K1;MAP2K2-PIK3CA;PIK3CD;PIK3CG)	Trametinib-Taselisib
1372-1058	PanCan	22	expr.GPR87_expr	1.9062	0.252588	7.54666	0.531081	5.69205e-14	1.76971e-11	1372	Trametinib	1058	Pictilisib	MAP2K1;MAP2K2	PIK3CA;PIK3CB;PIK3CD;PIK3CG	Trametinib-Pictilisib (MAP2K1;MAP2K2-PIK3CA;PIK3CB;PIK3CD;PIK3CG)	Trametinib-Pictilisib
1372-1058	PanCan	22	expr.GNA15_expr	1.94539	0.25755	7.55345	0.531081	5.40752e-14	1.76971e-11	1372	Trametinib	1058	Pictilisib	MAP2K1;MAP2K2	PIK3CA;PIK3CB;PIK3CD;PIK3CG	Trametinib-Pictilisib (MAP2K1;MAP2K2-PIK3CA;PIK3CB;PIK3CD;PIK3CG)	Trametinib-Pictilisib
1372-1058	PanCan	22	expr.TIMP1_expr	1.16583	0.155009	7.52106	0.531081	6.90355e-14	1.96751e-11	1372	Trametinib	1058	Pictilisib	MAP2K1;MAP2K2	PIK3CA;PIK3CB;PIK3CD;PIK3CG	Trametinib-Pictilisib (MAP2K1;MAP2K2-PIK3CA;PIK3CB;PIK3CD;PIK3CG)	Trametinib-Pictilisib
1372-1053	PanCan	15	expr.ANXA1_expr	1.61889	0.215562	7.51008	0.568032	7.49779e-14	1.9725e-11	1372	Trametinib	1053	MK-2206	MAP2K1;MAP2K2	AKT1;AKT2	Trametinib-MK-2206 (MAP2K1;MAP2K2-AKT1;AKT2)	Trametinib-MK-2206
1372-1053	PanCan	15	expr.ERRFI1_expr	0.975097	0.130185	7.49009	0.568032	8.71174e-14	2.12815e-11	1372	Trametinib	1053	MK-2206	MAP2K1;MAP2K2	AKT1;AKT2	Trametinib-MK-2206 (MAP2K1;MAP2K2-AKT1;AKT2)	Trametinib-MK-2206
1372-1053	PanCan	15	expr.S100A16_expr	1.74841	0.234319	7.46165	0.568032	1.07772e-13	2.45721e-11	1372	Trametinib	1053	MK-2206	MAP2K1;MAP2K2	AKT1;AKT2	Trametinib-MK-2206 (MAP2K1;MAP2K2-AKT1;AKT2)	Trametinib-MK-2206
1372-1058	PanCan	22	expr.ARL14_expr	1.88189	0.252142	7.4636	0.531081	1.06218e-13	2.79435e-11	1372	Trametinib	1058	Pictilisib	MAP2K1;MAP2K2	PIK3CA;PIK3CB;PIK3CD;PIK3CG	Trametinib-Pictilisib (MAP2K1;MAP2K2-PIK3CA;PIK3CB;PIK3CD;PIK3CG)	Trametinib-Pictilisib
1372-1053	PanCan	15	expr.HRH1_expr	1.8118	0.243964	7.42654	0.568032	1.40013e-13	2.82785e-11	1372	Trametinib	1053	MK-2206	MAP2K1;MAP2K2	AKT1;AKT2	Trametinib-MK-2206 (MAP2K1;MAP2K2-AKT1;AKT2)	Trametinib-MK-2206
1372-1053	PanCan	15	expr.STEAP1_expr	1.67161	0.225101	7.42601	0.568032	1.40565e-13	2.82785e-11	1372	Trametinib	1053	MK-2206	MAP2K1;MAP2K2	AKT1;AKT2	Trametinib-MK-2206 (MAP2K1;MAP2K2-AKT1;AKT2)	Trametinib-MK-2206
1372-1058	PanCan	22	expr.SH3TC2_expr	1.70785	0.229317	7.44756	0.531081	1.19728e-13	2.92479e-11	1372	Trametinib	1058	Pictilisib	MAP2K1;MAP2K2	PIK3CA;PIK3CB;PIK3CD;PIK3CG	Trametinib-Pictilisib (MAP2K1;MAP2K2-PIK3CA;PIK3CB;PIK3CD;PIK3CG)	Trametinib-Pictilisib
1372-1053	PanCan	15	expr.CD44_expr	1.90665	0.257217	7.41263	0.568032	1.55256e-13	2.94987e-11	1372	Trametinib	1053	MK-2206	MAP2K1;MAP2K2	AKT1;AKT2	Trametinib-MK-2206 (MAP2K1;MAP2K2-AKT1;AKT2)	Trametinib-MK-2206
1372-1561	PanCan	44	expr.EMP1_expr	1.81337	0.241208	7.51787	0.561662	7.07127e-14	3.45482e-11	1372	Trametinib	1561	Taselisib	MAP2K1;MAP2K2	PIK3CA;PIK3CD;PIK3CG	Trametinib-Taselisib (MAP2K1;MAP2K2-PIK3CA;PIK3CD;PIK3CG)	Trametinib-Taselisib
1372-1058	PanCan	22	expr.LAMC2_expr	1.72992	0.233741	7.40103	0.531081	1.69211e-13	3.85801e-11	1372	Trametinib	1058	Pictilisib	MAP2K1;MAP2K2	PIK3CA;PIK3CB;PIK3CD;PIK3CG	Trametinib-Pictilisib (MAP2K1;MAP2K2-PIK3CA;PIK3CB;PIK3CD;PIK3CG)	Trametinib-Pictilisib
1372-1053	PanCan	15	expr.SH3TC2_expr	1.68641	0.229591	7.34528	0.568032	2.55422e-13	4.5976e-11	1372	Trametinib	1053	MK-2206	MAP2K1;MAP2K2	AKT1;AKT2	Trametinib-MK-2206 (MAP2K1;MAP2K2-AKT1;AKT2)	Trametinib-MK-2206
1372-1058	PanCan	22	expr.FERMT1_expr	1.57055	0.213371	7.36064	0.531081	2.28096e-13	4.87554e-11	1372	Trametinib	1058	Pictilisib	MAP2K1;MAP2K2	PIK3CA;PIK3CB;PIK3CD;PIK3CG	Trametinib-Pictilisib (MAP2K1;MAP2K2-PIK3CA;PIK3CB;PIK3CD;PIK3CG)	Trametinib-Pictilisib
1561-1011	Lung	6	expr.CYR61_expr	-3.80891	0.436599	-8.72404	0.385185	1.5652e-14	5.21838e-11	1561	Taselisib	1011	Navitoclax	PIK3CA;PIK3CD;PIK3CG	BCL2;BCL2L1;BCL2L2	Taselisib-Navitoclax (PIK3CA;PIK3CD;PIK3CG-BCL2;BCL2L1;BCL2L2)	Taselisib-Navitoclax
1372-1032	PanCan	11	expr.ETV5_expr	1.28503	0.171612	7.488	0.404227	8.84889e-14	7.5658e-11	1372	Trametinib	1032	Afatinib	MAP2K1;MAP2K2	EGFR;ERBB2	Trametinib-Afatinib (MAP2K1;MAP2K2-EGFR;ERBB2)	Trametinib-Afatinib
1372-1561	PanCan	44	expr.S100A16_expr	1.77897	0.241029	7.38075	0.561662	1.96623e-13	8.40562e-11	1372	Trametinib	1561	Taselisib	MAP2K1;MAP2K2	PIK3CA;PIK3CD;PIK3CG	Trametinib-Taselisib (MAP2K1;MAP2K2-PIK3CA;PIK3CD;PIK3CG)	Trametinib-Taselisib
1372-1561	PanCan	44	expr.CD44_expr	1.9472	0.265332	7.33872	0.561662	2.68069e-13	1.01866e-10	1372	Trametinib	1561	Taselisib	MAP2K1;MAP2K2	PIK3CA;PIK3CD;PIK3CG	Trametinib-Taselisib (MAP2K1;MAP2K2-PIK3CA;PIK3CD;PIK3CG)	Trametinib-Taselisib
1372-1053	PanCan	15	expr.CXCL3_expr	1.61106	0.224455	7.17767	0.568032	8.65686e-13	1.48032e-10	1372	Trametinib	1053	MK-2206	MAP2K1;MAP2K2	AKT1;AKT2	Trametinib-MK-2206 (MAP2K1;MAP2K2-AKT1;AKT2)	Trametinib-MK-2206
1372-1053	PanCan	15	expr.MYOF_expr	1.4276	0.199669	7.14981	0.568032	1.05768e-12	1.72251e-10	1372	Trametinib	1053	MK-2206	MAP2K1;MAP2K2	AKT1;AKT2	Trametinib-MK-2206 (MAP2K1;MAP2K2-AKT1;AKT2)	Trametinib-MK-2206
1372-1053	PanCan	15	expr.CFH_expr	2.04565	0.286639	7.13669	0.568032	1.16202e-12	1.80641e-10	1372	Trametinib	1053	MK-2206	MAP2K1;MAP2K2	AKT1;AKT2	Trametinib-MK-2206 (MAP2K1;MAP2K2-AKT1;AKT2)	Trametinib-MK-2206
1372-1053	PanCan	15	expr.CXCL2_expr	1.81746	0.255582	7.11106	0.568032	1.39583e-12	2.07554e-10	1372	Trametinib	1053	MK-2206	MAP2K1;MAP2K2	AKT1;AKT2	Trametinib-MK-2206 (MAP2K1;MAP2K2-AKT1;AKT2)	Trametinib-MK-2206
1372-1598	Haematopoietic and Lymphoid	49	expr.POU2AF1_expr	-7.57359	0.911205	-8.31162	0.225806	1.53539e-13	3.15753e-10	1372	Trametinib	1598	LGK974	MAP2K1;MAP2K2	PORCN	Trametinib-LGK974 (MAP2K1;MAP2K2-PORCN)	Trametinib-LGK974
1372-1598	Haematopoietic and Lymphoid	49	expr.HNMT_expr	4.77612	0.577811	8.26589	0.225806	1.96334e-13	3.15753e-10	1372	Trametinib	1598	LGK974	MAP2K1;MAP2K2	PORCN	Trametinib-LGK974 (MAP2K1;MAP2K2-PORCN)	Trametinib-LGK974
1372-1598	Haematopoietic and Lymphoid	49	expr.LYZ_expr	5.97929	0.733601	8.15061	0.225806	3.6434e-13	3.15753e-10	1372	Trametinib	1598	LGK974	MAP2K1;MAP2K2	PORCN	Trametinib-LGK974 (MAP2K1;MAP2K2-PORCN)	Trametinib-LGK974
1372-1598	Haematopoietic and Lymphoid	49	expr.PIK3CB_expr	1.03397	0.127063	8.13746	0.225806	3.90905e-13	3.15753e-10	1372	Trametinib	1598	LGK974	MAP2K1;MAP2K2	PORCN	Trametinib-LGK974 (MAP2K1;MAP2K2-PORCN)	Trametinib-LGK974
1372-1564	Haematopoietic and Lymphoid	46	expr.GABRE_expr	5.84498	0.711497	8.21505	0.176923	2.00543e-13	3.24178e-10	1372	Trametinib	1564	SCH772984	MAP2K1;MAP2K2	MAPK1;MAPK3	Trametinib-SCH772984 (MAP2K1;MAP2K2-MAPK1;MAPK3)	Trametinib-SCH772984
1372-1564	Haematopoietic and Lymphoid	46	expr.GAL_expr	5.25297	0.636516	8.25269	0.176923	1.63293e-13	3.24178e-10	1372	Trametinib	1564	SCH772984	MAP2K1;MAP2K2	MAPK1;MAPK3	Trametinib-SCH772984 (MAP2K1;MAP2K2-MAPK1;MAPK3)	Trametinib-SCH772984
1372-1032	PanCan	11	expr.FOSL1_expr	1.6058	0.221449	7.25134	0.404227	5.07904e-13	3.47406e-10	1372	Trametinib	1032	Afatinib	MAP2K1;MAP2K2	EGFR;ERBB2	Trametinib-Afatinib (MAP2K1;MAP2K2-EGFR;ERBB2)	Trametinib-Afatinib
1372-1053	PanCan	15	expr.IGF2BP2_expr	1.52668	0.217199	7.02896	0.568032	2.50077e-12	3.56359e-10	1372	Trametinib	1053	MK-2206	MAP2K1;MAP2K2	AKT1;AKT2	Trametinib-MK-2206 (MAP2K1;MAP2K2-AKT1;AKT2)	Trametinib-MK-2206
1017-1179	Esophagus	27	expr.CTNNB1_expr	-5.68513	0.415215	-13.692	0.0344828	1.14618e-13	3.58984e-10	1017	Olaparib	1179	MK-1775	PARP1;PARP2	WEE1;PLK1	Olaparib-MK-1775 (PARP1;PARP2-WEE1;PLK1)	Olaparib-MK-1775
1558-1058	PanCan	23	expr.KLK6_expr	3.11701	0.425456	7.32628	0.158322	2.93726e-13	3.75814e-10	1558	Lapatinib	1058	Pictilisib	EGFR;ERBB2	PIK3CA;PIK3CB;PIK3CD;PIK3CG	Lapatinib-Pictilisib (EGFR;ERBB2-PIK3CA;PIK3CB;PIK3CD;PIK3CG)	Lapatinib-Pictilisib
1558-1058	PanCan	23	expr.RAB25_expr	2.53107	0.346222	7.31054	0.158322	3.29661e-13	3.75814e-10	1558	Lapatinib	1058	Pictilisib	EGFR;ERBB2	PIK3CA;PIK3CB;PIK3CD;PIK3CG	Lapatinib-Pictilisib (EGFR;ERBB2-PIK3CA;PIK3CB;PIK3CD;PIK3CG)	Lapatinib-Pictilisib
1372-1561	PanCan	44	expr.FOXN4_expr	-1.89571	0.266006	-7.12658	0.561662	1.24922e-12	4.27235e-10	1372	Trametinib	1561	Taselisib	MAP2K1;MAP2K2	PIK3CA;PIK3CD;PIK3CG	Trametinib-Taselisib (MAP2K1;MAP2K2-PIK3CA;PIK3CD;PIK3CG)	Trametinib-Taselisib
1561-1011	PanCan	6	expr.SYDE1_expr	-1.31297	0.176973	-7.41908	0.427198	1.48e-13	5.06159e-10	1561	Taselisib	1011	Navitoclax	PIK3CA;PIK3CD;PIK3CG	BCL2;BCL2L1;BCL2L2	Taselisib-Navitoclax (PIK3CA;PIK3CD;PIK3CG-BCL2;BCL2L1;BCL2L2)	Taselisib-Navitoclax
1372-1053	PanCan	15	expr.FERMT1_expr	1.50572	0.21653	6.95384	0.568032	4.23992e-12	5.80021e-10	1372	Trametinib	1053	MK-2206	MAP2K1;MAP2K2	AKT1;AKT2	Trametinib-MK-2206 (MAP2K1;MAP2K2-AKT1;AKT2)	Trametinib-MK-2206
1372-1058	PanCan	22	expr.ANKRD22_expr	1.76557	0.252323	6.99725	0.531081	3.12704e-12	5.94137e-10	1372	Trametinib	1058	Pictilisib	MAP2K1;MAP2K2	PIK3CA;PIK3CB;PIK3CD;PIK3CG	Trametinib-Pictilisib (MAP2K1;MAP2K2-PIK3CA;PIK3CB;PIK3CD;PIK3CG)	Trametinib-Pictilisib
1372-1058	PanCan	22	expr.TCN1_expr	1.63012	0.232955	6.99759	0.531081	3.11963e-12	5.94137e-10	1372	Trametinib	1058	Pictilisib	MAP2K1;MAP2K2	PIK3CA;PIK3CB;PIK3CD;PIK3CG	Trametinib-Pictilisib (MAP2K1;MAP2K2-PIK3CA;PIK3CB;PIK3CD;PIK3CG)	Trametinib-Pictilisib
1372-1058	PanCan	22	expr.AHNAK_expr	1.27353	0.182496	6.97837	0.531081	3.57076e-12	6.42737e-10	1372	Trametinib	1058	Pictilisib	MAP2K1;MAP2K2	PIK3CA;PIK3CB;PIK3CD;PIK3CG	Trametinib-Pictilisib (MAP2K1;MAP2K2-PIK3CA;PIK3CB;PIK3CD;PIK3CG)	Trametinib-Pictilisib
1372-1561	PanCan	44	expr.NT5E_expr	1.86678	0.264591	7.05537	0.561662	2.07453e-12	6.44989e-10	1372	Trametinib	1561	Taselisib	MAP2K1;MAP2K2	PIK3CA;PIK3CD;PIK3CG	Trametinib-Taselisib (MAP2K1;MAP2K2-PIK3CA;PIK3CD;PIK3CG)	Trametinib-Taselisib
1372-1053	PanCan	15	expr.PLA2G4A_expr	1.79727	0.259337	6.93023	0.568032	4.99982e-12	6.57668e-10	1372	Trametinib	1053	MK-2206	MAP2K1;MAP2K2	AKT1;AKT2	Trametinib-MK-2206 (MAP2K1;MAP2K2-AKT1;AKT2)	Trametinib-MK-2206
1372-1598	Haematopoietic and Lymphoid	49	expr.CSF3R_expr	5.9074	0.744298	7.93688	0.225806	1.13918e-12	7.3614e-10	1372	Trametinib	1598	LGK974	MAP2K1;MAP2K2	PORCN	Trametinib-LGK974 (MAP2K1;MAP2K2-PORCN)	Trametinib-LGK974
1372-1058	PanCan	22	expr.AREG_expr	1.55232	0.223356	6.94997	0.531081	4.3563e-12	7.44928e-10	1372	Trametinib	1058	Pictilisib	MAP2K1;MAP2K2	PIK3CA;PIK3CB;PIK3CD;PIK3CG	Trametinib-Pictilisib (MAP2K1;MAP2K2-PIK3CA;PIK3CB;PIK3CD;PIK3CG)	Trametinib-Pictilisib
1372-1058	PanCan	22	expr.NT5E_expr	1.76363	0.254895	6.91905	0.531081	5.40471e-12	8.80196e-10	1372	Trametinib	1058	Pictilisib	MAP2K1;MAP2K2	PIK3CA;PIK3CB;PIK3CD;PIK3CG	Trametinib-Pictilisib (MAP2K1;MAP2K2-PIK3CA;PIK3CB;PIK3CD;PIK3CG)	Trametinib-Pictilisib
1011-1089	PanCan	26	expr.CYR61_expr	-1.34884	0.183681	-7.34337	0.484564	2.59045e-13	8.85933e-10	1011	Navitoclax	1089	Oxaliplatin	BCL2;BCL2L1;BCL2L2	NA	Navitoclax-Oxaliplatin (BCL2;BCL2L1;BCL2L2-NA)	Navitoclax-Oxaliplatin
1372-1561	PanCan	44	expr.ANXA1_expr	1.55671	0.223398	6.96831	0.561662	3.83155e-12	1.09199e-09	1372	Trametinib	1561	Taselisib	MAP2K1;MAP2K2	PIK3CA;PIK3CD;PIK3CG	Trametinib-Taselisib (MAP2K1;MAP2K2-PIK3CA;PIK3CD;PIK3CG)	Trametinib-Taselisib
1372-1053	PanCan	15	expr.ARAP3_expr	1.43787	0.209948	6.84871	0.568032	8.79836e-12	1.11089e-09	1372	Trametinib	1053	MK-2206	MAP2K1;MAP2K2	AKT1;AKT2	Trametinib-MK-2206 (MAP2K1;MAP2K2-AKT1;AKT2)	Trametinib-MK-2206
1372-1053	PanCan	15	expr.MITF_expr	1.36161	0.198952	6.8439	0.568032	9.09502e-12	1.11089e-09	1372	Trametinib	1053	MK-2206	MAP2K1;MAP2K2	AKT1;AKT2	Trametinib-MK-2206 (MAP2K1;MAP2K2-AKT1;AKT2)	Trametinib-MK-2206
1372-1053	PanCan	15	expr.ZFP36L2_expr	0.566907	0.0829554	6.83388	0.568032	9.74453e-12	1.14918e-09	1372	Trametinib	1053	MK-2206	MAP2K1;MAP2K2	AKT1;AKT2	Trametinib-MK-2206 (MAP2K1;MAP2K2-AKT1;AKT2)	Trametinib-MK-2206
1017-1179	Esophagus	27	expr.STK11_expr	-9.39295	0.742547	-12.6496	0.0344828	7.35764e-13	1.15221e-09	1017	Olaparib	1179	MK-1775	PARP1;PARP2	WEE1;PLK1	Olaparib-MK-1775 (PARP1;PARP2-WEE1;PLK1)	Olaparib-MK-1775
1372-1058	PanCan	22	expr.HMGA2_expr	1.85208	0.269468	6.87311	0.531081	7.4342e-12	1.15568e-09	1372	Trametinib	1058	Pictilisib	MAP2K1;MAP2K2	PIK3CA;PIK3CB;PIK3CD;PIK3CG	Trametinib-Pictilisib (MAP2K1;MAP2K2-PIK3CA;PIK3CB;PIK3CD;PIK3CG)	Trametinib-Pictilisib
1561-1549	Head and Neck	42	expr.PRSS16_expr	11.4296	0.777866	14.6935	0.96	7.43644e-13	1.15674e-09	1561	Taselisib	1549	Sapitinib	PIK3CA;PIK3CD;PIK3CG	EGFR;ERBB2;ERBB3	Taselisib-Sapitinib (PIK3CA;PIK3CD;PIK3CG-EGFR;ERBB2;ERBB3)	Taselisib-Sapitinib
1011-1032	Peripheral Nervous System	10	expr.APBA2_expr	8.80617	0.506679	17.3802	0.952381	4.0203e-13	1.24951e-09	1011	Navitoclax	1032	Afatinib	BCL2;BCL2L1;BCL2L2	EGFR;ERBB2	Navitoclax-Afatinib (BCL2;BCL2L1;BCL2L2-EGFR;ERBB2)	Navitoclax-Afatinib
1372-1598	Haematopoietic and Lymphoid	49	expr.P2RY2_expr	5.72066	0.734954	7.7837	0.225806	2.56485e-12	1.38117e-09	1372	Trametinib	1598	LGK974	MAP2K1;MAP2K2	PORCN	Trametinib-LGK974 (MAP2K1;MAP2K2-PORCN)	Trametinib-LGK974
1179-1047	Kidney	13	expr.ARSJ_expr	-11.815	0.517209	-22.8438	0.0588235	4.55969e-13	1.41624e-09	1179	MK-1775	1047	Nutlin-3a (-)	WEE1;PLK1	MDM2	MK-1775-Nutlin-3a (-) (WEE1;PLK1-MDM2)	MK-1775-Nutlin-3a (-)
1372-1017	Kidney	7	expr.ARSJ_expr	-11.815	0.517209	-22.8438	0.0588235	4.55969e-13	1.41624e-09	1372	Trametinib	1017	Olaparib	MAP2K1;MAP2K2	PARP1;PARP2	Trametinib-Olaparib (MAP2K1;MAP2K2-PARP1;PARP2)	Trametinib-Olaparib
1372-1564	Kidney	46	expr.ARSJ_expr	-11.815	0.517209	-22.8438	0.0588235	4.55969e-13	1.41624e-09	1372	Trametinib	1564	SCH772984	MAP2K1;MAP2K2	MAPK1;MAPK3	Trametinib-SCH772984 (MAP2K1;MAP2K2-MAPK1;MAPK3)	Trametinib-SCH772984
1372-1598	Haematopoietic and Lymphoid	49	expr.MZB1_expr	-4.94174	0.638355	-7.74138	0.225806	3.20688e-12	1.4802e-09	1372	Trametinib	1598	LGK974	MAP2K1;MAP2K2	PORCN	Trametinib-LGK974 (MAP2K1;MAP2K2-PORCN)	Trametinib-LGK974
1372-1561	PanCan	44	expr.AMER2_expr	-1.95068	0.282676	-6.90077	0.561662	6.13749e-12	1.61463e-09	1372	Trametinib	1561	Taselisib	MAP2K1;MAP2K2	PIK3CA;PIK3CD;PIK3CG	Trametinib-Taselisib (MAP2K1;MAP2K2-PIK3CA;PIK3CD;PIK3CG)	Trametinib-Taselisib
1372-1561	PanCan	44	expr.SH3TC2_expr	1.64313	0.238988	6.87538	0.561662	7.31846e-12	1.7878e-09	1372	Trametinib	1561	Taselisib	MAP2K1;MAP2K2	PIK3CA;PIK3CD;PIK3CG	Trametinib-Taselisib (MAP2K1;MAP2K2-PIK3CA;PIK3CD;PIK3CG)	Trametinib-Taselisib
1558-1058	PanCan	23	expr.GJB3_expr	2.48066	0.352701	7.03332	0.158322	2.4249e-12	2.07329e-09	1558	Lapatinib	1058	Pictilisib	EGFR;ERBB2	PIK3CA;PIK3CB;PIK3CD;PIK3CG	Lapatinib-Pictilisib (EGFR;ERBB2-PIK3CA;PIK3CB;PIK3CD;PIK3CG)	Lapatinib-Pictilisib
1558-1058	PanCan	23	expr.GJB5_expr	2.20911	0.315853	6.99412	0.158322	3.19681e-12	2.18662e-09	1558	Lapatinib	1058	Pictilisib	EGFR;ERBB2	PIK3CA;PIK3CB;PIK3CD;PIK3CG	Lapatinib-Pictilisib (EGFR;ERBB2-PIK3CA;PIK3CB;PIK3CD;PIK3CG)	Lapatinib-Pictilisib
1011-1032	Peripheral Nervous System	10	expr.VANGL2_expr	8.29514	0.516332	16.0655	0.952381	1.63629e-12	2.5428e-09	1011	Navitoclax	1032	Afatinib	BCL2;BCL2L1;BCL2L2	EGFR;ERBB2	Navitoclax-Afatinib (BCL2;BCL2L1;BCL2L2-EGFR;ERBB2)	Navitoclax-Afatinib
1558-1058	PanCan	23	expr.RBBP8NL_expr	2.42079	0.348675	6.94282	0.158322	4.57944e-12	2.61028e-09	1558	Lapatinib	1058	Pictilisib	EGFR;ERBB2	PIK3CA;PIK3CB;PIK3CD;PIK3CG	Lapatinib-Pictilisib (EGFR;ERBB2-PIK3CA;PIK3CB;PIK3CD;PIK3CG)	Lapatinib-Pictilisib
1372-1561	PanCan	44	expr.TCN1_expr	1.63189	0.239995	6.79968	0.561662	1.23231e-11	2.80967e-09	1372	Trametinib	1561	Taselisib	MAP2K1;MAP2K2	PIK3CA;PIK3CD;PIK3CG	Trametinib-Taselisib (MAP2K1;MAP2K2-PIK3CA;PIK3CD;PIK3CG)	Trametinib-Taselisib
1372-1053	PanCan	15	expr.LAMB3_expr	1.51675	0.226692	6.69081	0.568032	2.5829e-11	2.9445e-09	1372	Trametinib	1053	MK-2206	MAP2K1;MAP2K2	AKT1;AKT2	Trametinib-MK-2206 (MAP2K1;MAP2K2-AKT1;AKT2)	Trametinib-MK-2206
1372-1032	PanCan	11	expr.S100A16_expr	1.70884	0.246774	6.92471	0.404227	5.19617e-12	2.96182e-09	1372	Trametinib	1032	Afatinib	MAP2K1;MAP2K2	EGFR;ERBB2	Trametinib-Afatinib (MAP2K1;MAP2K2-EGFR;ERBB2)	Trametinib-Afatinib
1558-1058	PanCan	23	expr.KLK8_expr	2.47526	0.358804	6.89865	0.158322	6.2285e-12	3.04307e-09	1558	Lapatinib	1058	Pictilisib	EGFR;ERBB2	PIK3CA;PIK3CB;PIK3CD;PIK3CG	Lapatinib-Pictilisib (EGFR;ERBB2-PIK3CA;PIK3CB;PIK3CD;PIK3CG)	Lapatinib-Pictilisib
1372-1561	PanCan	44	expr.NOL4_expr	-1.86473	0.275465	-6.76938	0.561662	1.51585e-11	3.24013e-09	1372	Trametinib	1561	Taselisib	MAP2K1;MAP2K2	PIK3CA;PIK3CD;PIK3CG	Trametinib-Taselisib (MAP2K1;MAP2K2-PIK3CA;PIK3CD;PIK3CG)	Trametinib-Taselisib
1372-1053	PanCan	15	expr.COL17A1_expr	1.34079	0.201451	6.65567	0.568032	3.27197e-11	3.60972e-09	1372	Trametinib	1053	MK-2206	MAP2K1;MAP2K2	AKT1;AKT2	Trametinib-MK-2206 (MAP2K1;MAP2K2-AKT1;AKT2)	Trametinib-MK-2206
1372-1564	Haematopoietic and Lymphoid	46	expr.ZNF334_expr	5.19697	0.681674	7.62383	0.176923	4.86859e-12	3.93503e-09	1372	Trametinib	1564	SCH772984	MAP2K1;MAP2K2	MAPK1;MAPK3	Trametinib-SCH772984 (MAP2K1;MAP2K2-MAPK1;MAPK3)	Trametinib-SCH772984
1372-1564	Haematopoietic and Lymphoid	46	expr.SPTAN1_expr	-1.24756	0.163521	-7.62936	0.176923	4.72713e-12	3.93503e-09	1372	Trametinib	1564	SCH772984	MAP2K1;MAP2K2	MAPK1;MAPK3	Trametinib-SCH772984 (MAP2K1;MAP2K2-MAPK1;MAPK3)	Trametinib-SCH772984
1558-1561	Soft Tissue	45	expr.ZNF462_expr	-9.51364	0.364328	-26.1129	0.0625	1.28346e-12	3.94279e-09	1558	Lapatinib	1561	Taselisib	EGFR;ERBB2	PIK3CA;PIK3CD;PIK3CG	Lapatinib-Taselisib (EGFR;ERBB2-PIK3CA;PIK3CD;PIK3CG)	Lapatinib-Taselisib
1372-1058	PanCan	22	expr.COL17A1_expr	1.33467	0.199784	6.68058	0.531081	2.76733e-11	4.11489e-09	1372	Trametinib	1058	Pictilisib	MAP2K1;MAP2K2	PIK3CA;PIK3CB;PIK3CD;PIK3CG	Trametinib-Pictilisib (MAP2K1;MAP2K2-PIK3CA;PIK3CB;PIK3CD;PIK3CG)	Trametinib-Pictilisib
1011-1089	PanCan	26	expr.STUM_expr	1.87202	0.266901	7.0139	0.484564	2.78107e-12	4.75562e-09	1011	Navitoclax	1089	Oxaliplatin	BCL2;BCL2L1;BCL2L2	NA	Navitoclax-Oxaliplatin (BCL2;BCL2L1;BCL2L2-NA)	Navitoclax-Oxaliplatin
1372-1561	PanCan	44	expr.GNA15_expr	1.79559	0.268335	6.69161	0.561662	2.56905e-11	5.16833e-09	1372	Trametinib	1561	Taselisib	MAP2K1;MAP2K2	PIK3CA;PIK3CD;PIK3CG	Trametinib-Taselisib (MAP2K1;MAP2K2-PIK3CA;PIK3CD;PIK3CG)	Trametinib-Taselisib
1372-1053	PanCan	15	expr.PTGS2_expr	1.87149	0.284179	6.5856	0.568032	5.22468e-11	5.58387e-09	1372	Trametinib	1053	MK-2206	MAP2K1;MAP2K2	AKT1;AKT2	Trametinib-MK-2206 (MAP2K1;MAP2K2-AKT1;AKT2)	Trametinib-MK-2206
1558-1054	Skin	19	expr.EVA1A_expr	-11.4831	0.984473	-11.6642	0.0322581	1.79984e-12	5.64609e-09	1558	Lapatinib	1054	Palbociclib	EGFR;ERBB2	CDK4;CDK6	Lapatinib-Palbociclib (EGFR;ERBB2-CDK4;CDK6)	Lapatinib-Palbociclib
1561-1017	Skin	8	expr.EVA1A_expr	-11.4831	0.984473	-11.6642	0.0322581	1.79984e-12	5.64609e-09	1561	Taselisib	1017	Olaparib	PIK3CA;PIK3CD;PIK3CG	PARP1;PARP2	Taselisib-Olaparib (PIK3CA;PIK3CD;PIK3CG-PARP1;PARP2)	Taselisib-Olaparib
1372-1053	PanCan	15	expr.MYEOV_expr	1.78231	0.271145	6.57326	0.568032	5.67085e-11	5.70421e-09	1372	Trametinib	1053	MK-2206	MAP2K1;MAP2K2	AKT1;AKT2	Trametinib-MK-2206 (MAP2K1;MAP2K2-AKT1;AKT2)	Trametinib-MK-2206
1372-1053	PanCan	15	expr.PLCG1_expr	-0.397338	0.0604191	-6.57636	0.568032	5.55553e-11	5.70421e-09	1372	Trametinib	1053	MK-2206	MAP2K1;MAP2K2	AKT1;AKT2	Trametinib-MK-2206 (MAP2K1;MAP2K2-AKT1;AKT2)	Trametinib-MK-2206
1558-1058	PanCan	23	expr.GJB4_expr	2.0185	0.297475	6.78544	0.158322	1.35838e-11	5.80709e-09	1558	Lapatinib	1058	Pictilisib	EGFR;ERBB2	PIK3CA;PIK3CB;PIK3CD;PIK3CG	Lapatinib-Pictilisib (EGFR;ERBB2-PIK3CA;PIK3CB;PIK3CD;PIK3CG)	Lapatinib-Pictilisib
1558-1011	PanCan	5	expr.SYDE1_expr	-1.37238	0.193747	-7.08338	0.282967	1.70024e-12	5.81481e-09	1558	Lapatinib	1011	Navitoclax	EGFR;ERBB2	BCL2;BCL2L1;BCL2L2	Lapatinib-Navitoclax (EGFR;ERBB2-BCL2;BCL2L1;BCL2L2)	Lapatinib-Navitoclax
1558-1510	Central Nervous System	40	expr.FAM171A1_expr	-7.46024	0.740449	-10.0753	0.025641	3.73819e-12	5.92503e-09	1558	Lapatinib	1510	Linsitinib	EGFR;ERBB2	IGF1R;INSR	Lapatinib-Linsitinib (EGFR;ERBB2-IGF1R;INSR)	Lapatinib-Linsitinib
1561-1372	PanCan	34	expr.ETV5_expr	1.18543	0.16755	7.0751	0.675963	1.80344e-12	6.16777e-09	1561	Taselisib	1372	Trametinib	PIK3CA;PIK3CD;PIK3CG	MAP2K1;MAP2K2	Taselisib-Trametinib (PIK3CA;PIK3CD;PIK3CG-MAP2K1;MAP2K2)	Taselisib-Trametinib
1372-1058	PanCan	22	expr.GJB3_expr	1.57489	0.238182	6.6121	0.531081	4.37947e-11	6.24075e-09	1372	Trametinib	1058	Pictilisib	MAP2K1;MAP2K2	PIK3CA;PIK3CB;PIK3CD;PIK3CG	Trametinib-Pictilisib (MAP2K1;MAP2K2-PIK3CA;PIK3CB;PIK3CD;PIK3CG)	Trametinib-Pictilisib
1372-1598	PanCan	49	expr.P2RY2_expr	2.14977	0.306593	7.01181	0.205442	2.82245e-12	6.30328e-09	1372	Trametinib	1598	LGK974	MAP2K1;MAP2K2	PORCN	Trametinib-LGK974 (MAP2K1;MAP2K2-PORCN)	Trametinib-LGK974
1372-1598	PanCan	49	expr.LYZ_expr	2.05364	0.294478	6.97383	0.205442	3.68613e-12	6.30328e-09	1372	Trametinib	1598	LGK974	MAP2K1;MAP2K2	PORCN	Trametinib-LGK974 (MAP2K1;MAP2K2-PORCN)	Trametinib-LGK974
1011-1032	Large Intestine	10	expr.SCML1_expr	8.09402	0.81087	9.9819	0.976744	2.03485e-12	6.42811e-09	1011	Navitoclax	1032	Afatinib	BCL2;BCL2L1;BCL2L2	EGFR;ERBB2	Navitoclax-Afatinib (BCL2;BCL2L1;BCL2L2-EGFR;ERBB2)	Navitoclax-Afatinib
1011-1032	Peripheral Nervous System	10	expr.ZNF471_expr	11.9157	0.803145	14.8363	0.952381	6.67476e-12	6.91505e-09	1011	Navitoclax	1032	Afatinib	BCL2;BCL2L1;BCL2L2	EGFR;ERBB2	Navitoclax-Afatinib (BCL2;BCL2L1;BCL2L2-EGFR;ERBB2)	Navitoclax-Afatinib
1558-1011	PanCan	5	expr.AXL_expr	-1.73834	0.252104	-6.89534	0.282967	6.37313e-12	7.06315e-09	1558	Lapatinib	1011	Navitoclax	EGFR;ERBB2	BCL2;BCL2L1;BCL2L2	Lapatinib-Navitoclax (EGFR;ERBB2-BCL2;BCL2L1;BCL2L2)	Lapatinib-Navitoclax
1558-1011	PanCan	5	expr.NOL4_expr	1.96046	0.285308	6.87136	0.282967	7.52461e-12	7.06315e-09	1558	Lapatinib	1011	Navitoclax	EGFR;ERBB2	BCL2;BCL2L1;BCL2L2	Lapatinib-Navitoclax (EGFR;ERBB2-BCL2;BCL2L1;BCL2L2)	Lapatinib-Navitoclax
1558-1011	PanCan	5	expr.IFITM2_expr	-1.82575	0.266227	-6.85785	0.282967	8.261e-12	7.06315e-09	1558	Lapatinib	1011	Navitoclax	EGFR;ERBB2	BCL2;BCL2L1;BCL2L2	Lapatinib-Navitoclax (EGFR;ERBB2-BCL2;BCL2L1;BCL2L2)	Lapatinib-Navitoclax
1372-1058	PanCan	22	expr.FOXN4_expr	-1.70746	0.259239	-6.58644	0.531081	5.19576e-11	7.10779e-09	1372	Trametinib	1058	Pictilisib	MAP2K1;MAP2K2	PIK3CA;PIK3CB;PIK3CD;PIK3CG	Trametinib-Pictilisib (MAP2K1;MAP2K2-PIK3CA;PIK3CB;PIK3CD;PIK3CG)	Trametinib-Pictilisib
1372-1053	PanCan	15	expr.NRP1_expr	1.38249	0.211539	6.53537	0.568032	7.28703e-11	7.12047e-09	1372	Trametinib	1053	MK-2206	MAP2K1;MAP2K2	AKT1;AKT2	Trametinib-MK-2206 (MAP2K1;MAP2K2-AKT1;AKT2)	Trametinib-MK-2206
1372-1058	PanCan	22	expr.TGFA_expr	1.59623	0.243055	6.56735	0.531081	5.89769e-11	7.75773e-09	1372	Trametinib	1058	Pictilisib	MAP2K1;MAP2K2	PIK3CA;PIK3CB;PIK3CD;PIK3CG	Trametinib-Pictilisib (MAP2K1;MAP2K2-PIK3CA;PIK3CB;PIK3CD;PIK3CG)	Trametinib-Pictilisib
1372-1058	PanCan	22	expr.CFH_expr	1.87075	0.285256	6.55815	0.531081	6.26856e-11	7.94018e-09	1372	Trametinib	1058	Pictilisib	MAP2K1;MAP2K2	PIK3CA;PIK3CB;PIK3CD;PIK3CG	Trametinib-Pictilisib (MAP2K1;MAP2K2-PIK3CA;PIK3CB;PIK3CD;PIK3CG)	Trametinib-Pictilisib
1558-1058	PanCan	23	expr.VGLL1_expr	2.68625	0.400126	6.7135	0.158322	2.21583e-11	8.42014e-09	1558	Lapatinib	1058	Pictilisib	EGFR;ERBB2	PIK3CA;PIK3CB;PIK3CD;PIK3CG	Lapatinib-Pictilisib (EGFR;ERBB2-PIK3CA;PIK3CB;PIK3CD;PIK3CG)	Lapatinib-Pictilisib
1558-1058	PanCan	23	expr.GPR87_expr	2.5298	0.377941	6.69364	0.158322	2.53406e-11	8.6665e-09	1558	Lapatinib	1058	Pictilisib	EGFR;ERBB2	PIK3CA;PIK3CB;PIK3CD;PIK3CG	Lapatinib-Pictilisib (EGFR;ERBB2-PIK3CA;PIK3CB;PIK3CD;PIK3CG)	Lapatinib-Pictilisib
1372-1561	PanCan	44	expr.AHNAK_expr	1.2511	0.189549	6.60041	0.561662	4.73444e-11	8.99544e-09	1372	Trametinib	1561	Taselisib	MAP2K1;MAP2K2	PIK3CA;PIK3CD;PIK3CG	Trametinib-Taselisib (MAP2K1;MAP2K2-PIK3CA;PIK3CD;PIK3CG)	Trametinib-Taselisib
1372-1058	PanCan	22	expr.CD44_expr	1.68992	0.258679	6.5329	0.531081	7.40677e-11	9.04684e-09	1372	Trametinib	1058	Pictilisib	MAP2K1;MAP2K2	PIK3CA;PIK3CB;PIK3CD;PIK3CG	Trametinib-Pictilisib (MAP2K1;MAP2K2-PIK3CA;PIK3CB;PIK3CD;PIK3CG)	Trametinib-Pictilisib
1558-1011	PanCan	5	expr.PMP22_expr	-1.67467	0.247131	-6.77644	0.282967	1.44456e-11	9.8808e-09	1558	Lapatinib	1011	Navitoclax	EGFR;ERBB2	BCL2;BCL2L1;BCL2L2	Lapatinib-Navitoclax (EGFR;ERBB2-BCL2;BCL2L1;BCL2L2)	Lapatinib-Navitoclax
1558-1058	PanCan	23	expr.GRHL2_expr	2.78736	0.418874	6.65441	0.158322	3.2997e-11	1.02591e-08	1558	Lapatinib	1058	Pictilisib	EGFR;ERBB2	PIK3CA;PIK3CB;PIK3CD;PIK3CG	Lapatinib-Pictilisib (EGFR;ERBB2-PIK3CA;PIK3CB;PIK3CD;PIK3CG)	Lapatinib-Pictilisib
1011-1494	Bladder	38	expr.ARPIN_expr	7.10888	0.356806	19.9236	0.882353	3.33501e-12	1.02918e-08	1011	Navitoclax	1494	SN-38	BCL2;BCL2L1;BCL2L2	TOP1	Navitoclax-SN-38 (BCL2;BCL2L1;BCL2L2-TOP1)	Navitoclax-SN-38
1011-1089	PanCan	26	expr.NRSN1_expr	1.57046	0.229555	6.84135	0.484564	9.25649e-12	1.05524e-08	1011	Navitoclax	1089	Oxaliplatin	BCL2;BCL2L1;BCL2L2	NA	Navitoclax-Oxaliplatin (BCL2;BCL2L1;BCL2L2-NA)	Navitoclax-Oxaliplatin
1558-1372	Ovary	33	expr.CASP8_expr	-5.57426	0.490542	-11.3635	0.0322581	3.36524e-12	1.06207e-08	1558	Lapatinib	1372	Trametinib	EGFR;ERBB2	MAP2K1;MAP2K2	Lapatinib-Trametinib (EGFR;ERBB2-MAP2K1;MAP2K2)	Lapatinib-Trametinib
1179-1047	Kidney	13	expr.MDFIC_expr	-9.43392	0.498696	-18.9172	0.0588235	7.05689e-12	1.09593e-08	1179	MK-1775	1047	Nutlin-3a (-)	WEE1;PLK1	MDM2	MK-1775-Nutlin-3a (-) (WEE1;PLK1-MDM2)	MK-1775-Nutlin-3a (-)
1372-1017	Kidney	7	expr.MDFIC_expr	-9.43392	0.498696	-18.9172	0.0588235	7.05689e-12	1.09593e-08	1372	Trametinib	1017	Olaparib	MAP2K1;MAP2K2	PARP1;PARP2	Trametinib-Olaparib (MAP2K1;MAP2K2-PARP1;PARP2)	Trametinib-Olaparib
1372-1564	Kidney	46	expr.MDFIC_expr	-9.43392	0.498696	-18.9172	0.0588235	7.05689e-12	1.09593e-08	1372	Trametinib	1564	SCH772984	MAP2K1;MAP2K2	MAPK1;MAPK3	Trametinib-SCH772984 (MAP2K1;MAP2K2-MAPK1;MAPK3)	Trametinib-SCH772984
1372-1598	Haematopoietic and Lymphoid	49	expr.GAL_expr	4.46366	0.60891	7.33058	0.225806	2.74644e-11	1.10922e-08	1372	Trametinib	1598	LGK974	MAP2K1;MAP2K2	PORCN	Trametinib-LGK974 (MAP2K1;MAP2K2-PORCN)	Trametinib-LGK974
1372-1053	PanCan	15	expr.PLAU_expr	1.54303	0.238826	6.46091	0.568032	1.18805e-10	1.12865e-08	1372	Trametinib	1053	MK-2206	MAP2K1;MAP2K2	AKT1;AKT2	Trametinib-MK-2206 (MAP2K1;MAP2K2-AKT1;AKT2)	Trametinib-MK-2206
1372-1561	PanCan	44	expr.LIF_expr	1.51724	0.231423	6.55615	0.561662	6.35202e-11	1.14336e-08	1372	Trametinib	1561	Taselisib	MAP2K1;MAP2K2	PIK3CA;PIK3CD;PIK3CG	Trametinib-Taselisib (MAP2K1;MAP2K2-PIK3CA;PIK3CD;PIK3CG)	Trametinib-Taselisib
1372-1058	PanCan	22	expr.BCOR_expr	-0.445247	0.0686349	-6.48718	0.531081	1.00046e-10	1.17986e-08	1372	Trametinib	1058	Pictilisib	MAP2K1;MAP2K2	PIK3CA;PIK3CB;PIK3CD;PIK3CG	Trametinib-Pictilisib (MAP2K1;MAP2K2-PIK3CA;PIK3CB;PIK3CD;PIK3CG)	Trametinib-Pictilisib
1561-1372	PanCan	34	expr.ETV4_expr	1.11164	0.16158	6.8798	0.675963	7.09799e-12	1.21376e-08	1561	Taselisib	1372	Trametinib	PIK3CA;PIK3CD;PIK3CG	MAP2K1;MAP2K2	Taselisib-Trametinib (PIK3CA;PIK3CD;PIK3CG-MAP2K1;MAP2K2)	Taselisib-Trametinib
1558-1058	PanCan	23	expr.ARL14_expr	2.48794	0.376093	6.61522	0.158322	4.28938e-11	1.22247e-08	1558	Lapatinib	1058	Pictilisib	EGFR;ERBB2	PIK3CA;PIK3CB;PIK3CD;PIK3CG	Lapatinib-Pictilisib (EGFR;ERBB2-PIK3CA;PIK3CB;PIK3CD;PIK3CG)	Lapatinib-Pictilisib
1372-1598	PanCan	49	expr.ATRNL1_expr	-2.07648	0.304596	-6.81715	0.205442	1.09318e-11	1.24622e-08	1372	Trametinib	1598	LGK974	MAP2K1;MAP2K2	PORCN	Trametinib-LGK974 (MAP2K1;MAP2K2-PORCN)	Trametinib-LGK974
1372-1053	PanCan	15	expr.HMGA2_expr	1.76389	0.273867	6.44066	0.568032	1.35569e-10	1.2531e-08	1372	Trametinib	1053	MK-2206	MAP2K1;MAP2K2	AKT1;AKT2	Trametinib-MK-2206 (MAP2K1;MAP2K2-AKT1;AKT2)	Trametinib-MK-2206
1372-1053	PanCan	15	expr.PKP3_expr	1.27553	0.198175	6.4364	0.568032	1.39386e-10	1.25447e-08	1372	Trametinib	1053	MK-2206	MAP2K1;MAP2K2	AKT1;AKT2	Trametinib-MK-2206 (MAP2K1;MAP2K2-AKT1;AKT2)	Trametinib-MK-2206
1372-1058	PanCan	22	expr.EPHA2_expr	1.01788	0.15748	6.46355	0.531081	1.1677e-10	1.33117e-08	1372	Trametinib	1058	Pictilisib	MAP2K1;MAP2K2	PIK3CA;PIK3CB;PIK3CD;PIK3CG	Trametinib-Pictilisib (MAP2K1;MAP2K2-PIK3CA;PIK3CB;PIK3CD;PIK3CG)	Trametinib-Pictilisib
1179-1058	Large Intestine	21	expr.AMER1_expr	8.32773	0.855794	9.731	0.976744	4.21488e-12	1.33148e-08	1179	MK-1775	1058	Pictilisib	WEE1;PLK1	PIK3CA;PIK3CB;PIK3CD;PIK3CG	MK-1775-Pictilisib (WEE1;PLK1-PIK3CA;PIK3CB;PIK3CD;PIK3CG)	MK-1775-Pictilisib
1372-1058	Large Intestine	22	expr.AMER1_expr	8.32773	0.855794	9.731	0.976744	4.21488e-12	1.33148e-08	1372	Trametinib	1058	Pictilisib	MAP2K1;MAP2K2	PIK3CA;PIK3CB;PIK3CD;PIK3CG	Trametinib-Pictilisib (MAP2K1;MAP2K2-PIK3CA;PIK3CB;PIK3CD;PIK3CG)	Trametinib-Pictilisib
1372-1598	Haematopoietic and Lymphoid	49	expr.LTBR_expr	5.01498	0.690395	7.26394	0.225806	3.8764e-11	1.39163e-08	1372	Trametinib	1598	LGK974	MAP2K1;MAP2K2	PORCN	Trametinib-LGK974 (MAP2K1;MAP2K2-PORCN)	Trametinib-LGK974
1372-1058	Lung	22	expr.MYEOV_expr	4.81643	0.63341	7.60397	0.471014	5.77402e-12	1.43104e-08	1372	Trametinib	1058	Pictilisib	MAP2K1;MAP2K2	PIK3CA;PIK3CB;PIK3CD;PIK3CG	Trametinib-Pictilisib (MAP2K1;MAP2K2-PIK3CA;PIK3CB;PIK3CD;PIK3CG)	Trametinib-Pictilisib
1372-1058	Lung	22	expr.CCRL2_expr	3.68744	0.489743	7.52933	0.471014	8.56912e-12	1.43104e-08	1372	Trametinib	1058	Pictilisib	MAP2K1;MAP2K2	PIK3CA;PIK3CB;PIK3CD;PIK3CG	Trametinib-Pictilisib (MAP2K1;MAP2K2-PIK3CA;PIK3CB;PIK3CD;PIK3CG)	Trametinib-Pictilisib
1372-1053	PanCan	15	expr.DHRS9_expr	1.72144	0.268504	6.41122	0.568032	1.6414e-10	1.43938e-08	1372	Trametinib	1053	MK-2206	MAP2K1;MAP2K2	AKT1;AKT2	Trametinib-MK-2206 (MAP2K1;MAP2K2-AKT1;AKT2)	Trametinib-MK-2206
1022-1190	Kidney	29	expr.MYEF2_expr	-8.13102	0.417923	-19.4558	0.117647	4.70394e-12	1.46105e-08	1022	AZD7762	1190	Gemcitabine	CHEK1;CHEK2	NA	AZD7762-Gemcitabine (CHEK1;CHEK2-NA)	AZD7762-Gemcitabine
1179-1047	Kidney	13	expr.SPART_expr	-7.21253	0.406465	-17.7445	0.0588235	1.77294e-11	1.46906e-08	1179	MK-1775	1047	Nutlin-3a (-)	WEE1;PLK1	MDM2	MK-1775-Nutlin-3a (-) (WEE1;PLK1-MDM2)	MK-1775-Nutlin-3a (-)
1179-1047	Kidney	13	expr.PLK2_expr	-8.31789	0.470884	-17.6644	0.0588235	1.89191e-11	1.46906e-08	1179	MK-1775	1047	Nutlin-3a (-)	WEE1;PLK1	MDM2	MK-1775-Nutlin-3a (-) (WEE1;PLK1-MDM2)	MK-1775-Nutlin-3a (-)
1372-1017	Kidney	7	expr.SPART_expr	-7.21253	0.406465	-17.7445	0.0588235	1.77294e-11	1.46906e-08	1372	Trametinib	1017	Olaparib	MAP2K1;MAP2K2	PARP1;PARP2	Trametinib-Olaparib (MAP2K1;MAP2K2-PARP1;PARP2)	Trametinib-Olaparib
1372-1017	Kidney	7	expr.PLK2_expr	-8.31789	0.470884	-17.6644	0.0588235	1.89191e-11	1.46906e-08	1372	Trametinib	1017	Olaparib	MAP2K1;MAP2K2	PARP1;PARP2	Trametinib-Olaparib (MAP2K1;MAP2K2-PARP1;PARP2)	Trametinib-Olaparib
1372-1564	Kidney	46	expr.SPART_expr	-7.21253	0.406465	-17.7445	0.0588235	1.77294e-11	1.46906e-08	1372	Trametinib	1564	SCH772984	MAP2K1;MAP2K2	MAPK1;MAPK3	Trametinib-SCH772984 (MAP2K1;MAP2K2-MAPK1;MAPK3)	Trametinib-SCH772984
1372-1564	Kidney	46	expr.PLK2_expr	-8.31789	0.470884	-17.6644	0.0588235	1.89191e-11	1.46906e-08	1372	Trametinib	1564	SCH772984	MAP2K1;MAP2K2	MAPK1;MAPK3	Trametinib-SCH772984 (MAP2K1;MAP2K2-MAPK1;MAPK3)	Trametinib-SCH772984
1561-1011	PanCan	6	expr.MCL1_expr	-0.345207	0.0504361	-6.84444	0.427198	9.06101e-12	1.54943e-08	1561	Taselisib	1011	Navitoclax	PIK3CA;PIK3CD;PIK3CG	BCL2;BCL2L1;BCL2L2	Taselisib-Navitoclax (PIK3CA;PIK3CD;PIK3CG-BCL2;BCL2L1;BCL2L2)	Taselisib-Navitoclax
1372-1053	PanCan	15	expr.GJB3_expr	1.52892	0.239318	6.38865	0.568032	1.89959e-10	1.62415e-08	1372	Trametinib	1053	MK-2206	MAP2K1;MAP2K2	AKT1;AKT2	Trametinib-MK-2206 (MAP2K1;MAP2K2-AKT1;AKT2)	Trametinib-MK-2206
1372-1053	PanCan	15	expr.RAC2_expr	1.41426	0.22157	6.38289	0.568032	1.97154e-10	1.64456e-08	1372	Trametinib	1053	MK-2206	MAP2K1;MAP2K2	AKT1;AKT2	Trametinib-MK-2206 (MAP2K1;MAP2K2-AKT1;AKT2)	Trametinib-MK-2206
1372-1058	PanCan	22	expr.LAMB3_expr	1.45088	0.225821	6.42494	0.531081	1.50165e-10	1.65666e-08	1372	Trametinib	1058	Pictilisib	MAP2K1;MAP2K2	PIK3CA;PIK3CB;PIK3CD;PIK3CG	Trametinib-Pictilisib (MAP2K1;MAP2K2-PIK3CA;PIK3CB;PIK3CD;PIK3CG)	Trametinib-Pictilisib
1558-1011	PanCan	5	expr.CAVIN1_expr	-1.68427	0.252562	-6.66874	0.282967	2.99679e-11	1.70817e-08	1558	Lapatinib	1011	Navitoclax	EGFR;ERBB2	BCL2;BCL2L1;BCL2L2	Lapatinib-Navitoclax (EGFR;ERBB2-BCL2;BCL2L1;BCL2L2)	Lapatinib-Navitoclax
1372-1598	Haematopoietic and Lymphoid	49	expr.SPTAN1_expr	-1.13242	0.15722	-7.20275	0.225806	5.31375e-11	1.71687e-08	1372	Trametinib	1598	LGK974	MAP2K1;MAP2K2	PORCN	Trametinib-LGK974 (MAP2K1;MAP2K2-PORCN)	Trametinib-LGK974
1011-1089	Lung	26	expr.CYR61_expr	-3.36445	0.449039	-7.49256	0.449275	1.04039e-11	1.73745e-08	1011	Navitoclax	1089	Oxaliplatin	BCL2;BCL2L1;BCL2L2	NA	Navitoclax-Oxaliplatin (BCL2;BCL2L1;BCL2L2-NA)	Navitoclax-Oxaliplatin
1011-1089	Lung	26	expr.GADD45B_expr	-2.62877	0.345669	-7.60488	0.449275	5.74638e-12	1.73745e-08	1011	Navitoclax	1089	Oxaliplatin	BCL2;BCL2L1;BCL2L2	NA	Navitoclax-Oxaliplatin (BCL2;BCL2L1;BCL2L2-NA)	Navitoclax-Oxaliplatin
1372-1058	PanCan	22	expr.CDC42EP1_expr	1.38307	0.215726	6.41126	0.531081	1.64097e-10	1.75379e-08	1372	Trametinib	1058	Pictilisib	MAP2K1;MAP2K2	PIK3CA;PIK3CB;PIK3CD;PIK3CG	Trametinib-Pictilisib (MAP2K1;MAP2K2-PIK3CA;PIK3CB;PIK3CD;PIK3CG)	Trametinib-Pictilisib
1558-1058	PanCan	23	expr.PRSS22_expr	2.38125	0.363705	6.54719	0.158322	6.73964e-11	1.77304e-08	1558	Lapatinib	1058	Pictilisib	EGFR;ERBB2	PIK3CA;PIK3CB;PIK3CD;PIK3CG	Lapatinib-Pictilisib (EGFR;ERBB2-PIK3CA;PIK3CB;PIK3CD;PIK3CG)	Lapatinib-Pictilisib
1558-1058	PanCan	23	expr.KLK7_expr	2.41496	0.37015	6.52426	0.158322	7.84107e-11	1.81838e-08	1558	Lapatinib	1058	Pictilisib	EGFR;ERBB2	PIK3CA;PIK3CB;PIK3CD;PIK3CG	Lapatinib-Pictilisib (EGFR;ERBB2-PIK3CA;PIK3CB;PIK3CD;PIK3CG)	Lapatinib-Pictilisib
1558-1058	PanCan	23	expr.MARVELD3_expr	1.7813	0.273135	6.52168	0.158322	7.97536e-11	1.81838e-08	1558	Lapatinib	1058	Pictilisib	EGFR;ERBB2	PIK3CA;PIK3CB;PIK3CD;PIK3CG	Lapatinib-Pictilisib (EGFR;ERBB2-PIK3CA;PIK3CB;PIK3CD;PIK3CG)	Lapatinib-Pictilisib
1372-1058	PanCan	22	expr.SERPINB5_expr	1.71285	0.268268	6.38485	0.531081	1.94683e-10	1.90722e-08	1372	Trametinib	1058	Pictilisib	MAP2K1;MAP2K2	PIK3CA;PIK3CB;PIK3CD;PIK3CG	Trametinib-Pictilisib (MAP2K1;MAP2K2-PIK3CA;PIK3CB;PIK3CD;PIK3CG)	Trametinib-Pictilisib
1372-1058	PanCan	22	expr.SCEL_expr	1.72202	0.269722	6.38445	0.531081	1.95184e-10	1.90722e-08	1372	Trametinib	1058	Pictilisib	MAP2K1;MAP2K2	PIK3CA;PIK3CB;PIK3CD;PIK3CG	Trametinib-Pictilisib (MAP2K1;MAP2K2-PIK3CA;PIK3CB;PIK3CD;PIK3CG)	Trametinib-Pictilisib
1372-1058	PanCan	22	expr.SRPX2_expr	1.41461	0.221261	6.39341	0.531081	1.84199e-10	1.90722e-08	1372	Trametinib	1058	Pictilisib	MAP2K1;MAP2K2	PIK3CA;PIK3CB;PIK3CD;PIK3CG	Trametinib-Pictilisib (MAP2K1;MAP2K2-PIK3CA;PIK3CB;PIK3CD;PIK3CG)	Trametinib-Pictilisib
1179-1047	Kidney	13	expr.OSMR_expr	-8.50192	0.499796	-17.0108	0.0588235	3.24732e-11	2.01723e-08	1179	MK-1775	1047	Nutlin-3a (-)	WEE1;PLK1	MDM2	MK-1775-Nutlin-3a (-) (WEE1;PLK1-MDM2)	MK-1775-Nutlin-3a (-)
1372-1017	Kidney	7	expr.OSMR_expr	-8.50192	0.499796	-17.0108	0.0588235	3.24732e-11	2.01723e-08	1372	Trametinib	1017	Olaparib	MAP2K1;MAP2K2	PARP1;PARP2	Trametinib-Olaparib (MAP2K1;MAP2K2-PARP1;PARP2)	Trametinib-Olaparib
1372-1564	Kidney	46	expr.OSMR_expr	-8.50192	0.499796	-17.0108	0.0588235	3.24732e-11	2.01723e-08	1372	Trametinib	1564	SCH772984	MAP2K1;MAP2K2	MAPK1;MAPK3	Trametinib-SCH772984 (MAP2K1;MAP2K2-MAPK1;MAPK3)	Trametinib-SCH772984
1558-1054	Skin	19	expr.PRAME_expr	-12.61	1.17534	-10.7288	0.0322581	1.30665e-11	2.04948e-08	1558	Lapatinib	1054	Palbociclib	EGFR;ERBB2	CDK4;CDK6	Lapatinib-Palbociclib (EGFR;ERBB2-CDK4;CDK6)	Lapatinib-Palbociclib
1561-1017	Skin	8	expr.PRAME_expr	-12.61	1.17534	-10.7288	0.0322581	1.30665e-11	2.04948e-08	1561	Taselisib	1017	Olaparib	PIK3CA;PIK3CD;PIK3CG	PARP1;PARP2	Taselisib-Olaparib (PIK3CA;PIK3CD;PIK3CG-PARP1;PARP2)	Taselisib-Olaparib
1372-1058	PanCan	22	expr.PLAU_expr	1.51463	0.238053	6.36258	0.531081	2.24738e-10	2.13501e-08	1372	Trametinib	1058	Pictilisib	MAP2K1;MAP2K2	PIK3CA;PIK3CB;PIK3CD;PIK3CG	Trametinib-Pictilisib (MAP2K1;MAP2K2-PIK3CA;PIK3CB;PIK3CD;PIK3CG)	Trametinib-Pictilisib
1558-1011	PanCan	5	expr.CYR61_expr	-1.27057	0.192152	-6.6123	0.282967	4.37386e-11	2.13694e-08	1558	Lapatinib	1011	Navitoclax	EGFR;ERBB2	BCL2;BCL2L1;BCL2L2	Lapatinib-Navitoclax (EGFR;ERBB2-BCL2;BCL2L1;BCL2L2)	Lapatinib-Navitoclax
1558-1058	PanCan	23	expr.KLK5_expr	2.66047	0.410151	6.48656	0.158322	1.00452e-10	2.14716e-08	1558	Lapatinib	1058	Pictilisib	EGFR;ERBB2	PIK3CA;PIK3CB;PIK3CD;PIK3CG	Lapatinib-Pictilisib (EGFR;ERBB2-PIK3CA;PIK3CB;PIK3CD;PIK3CG)	Lapatinib-Pictilisib
1179-1047	Kidney	13	expr.SMARCB1_expr	-6.98257	0.417705	-16.7165	0.0588235	4.16713e-11	2.15718e-08	1179	MK-1775	1047	Nutlin-3a (-)	WEE1;PLK1	MDM2	MK-1775-Nutlin-3a (-) (WEE1;PLK1-MDM2)	MK-1775-Nutlin-3a (-)
1372-1017	Kidney	7	expr.SMARCB1_expr	-6.98257	0.417705	-16.7165	0.0588235	4.16713e-11	2.15718e-08	1372	Trametinib	1017	Olaparib	MAP2K1;MAP2K2	PARP1;PARP2	Trametinib-Olaparib (MAP2K1;MAP2K2-PARP1;PARP2)	Trametinib-Olaparib
1372-1564	Kidney	46	expr.SMARCB1_expr	-6.98257	0.417705	-16.7165	0.0588235	4.16713e-11	2.15718e-08	1372	Trametinib	1564	SCH772984	MAP2K1;MAP2K2	MAPK1;MAPK3	Trametinib-SCH772984 (MAP2K1;MAP2K2-MAPK1;MAPK3)	Trametinib-SCH772984
1372-1058	PanCan	22	expr.MPZL2_expr	1.63827	0.258538	6.33668	0.531081	2.65425e-10	2.19107e-08	1372	Trametinib	1058	Pictilisib	MAP2K1;MAP2K2	PIK3CA;PIK3CB;PIK3CD;PIK3CG	Trametinib-Pictilisib (MAP2K1;MAP2K2-PIK3CA;PIK3CB;PIK3CD;PIK3CG)	Trametinib-Pictilisib
1372-1058	PanCan	22	expr.IL1RN_expr	1.72782	0.272503	6.34057	0.531081	2.58883e-10	2.19107e-08	1372	Trametinib	1058	Pictilisib	MAP2K1;MAP2K2	PIK3CA;PIK3CB;PIK3CD;PIK3CG	Trametinib-Pictilisib (MAP2K1;MAP2K2-PIK3CA;PIK3CB;PIK3CD;PIK3CG)	Trametinib-Pictilisib
1372-1058	PanCan	22	expr.FYB1_expr	1.75656	0.277299	6.33455	0.531081	2.69079e-10	2.19107e-08	1372	Trametinib	1058	Pictilisib	MAP2K1;MAP2K2	PIK3CA;PIK3CB;PIK3CD;PIK3CG	Trametinib-Pictilisib (MAP2K1;MAP2K2-PIK3CA;PIK3CB;PIK3CD;PIK3CG)	Trametinib-Pictilisib
1372-1058	PanCan	22	expr.ADGRF4_expr	1.64932	0.260356	6.33486	0.531081	2.68535e-10	2.19107e-08	1372	Trametinib	1058	Pictilisib	MAP2K1;MAP2K2	PIK3CA;PIK3CB;PIK3CD;PIK3CG	Trametinib-Pictilisib (MAP2K1;MAP2K2-PIK3CA;PIK3CB;PIK3CD;PIK3CG)	Trametinib-Pictilisib
1372-1058	PanCan	22	expr.CCL20_expr	1.55004	0.244472	6.34036	0.531081	2.59235e-10	2.19107e-08	1372	Trametinib	1058	Pictilisib	MAP2K1;MAP2K2	PIK3CA;PIK3CB;PIK3CD;PIK3CG	Trametinib-Pictilisib (MAP2K1;MAP2K2-PIK3CA;PIK3CB;PIK3CD;PIK3CG)	Trametinib-Pictilisib
1372-1058	PanCan	22	expr.ERRFI1_expr	0.828966	0.130548	6.34987	0.531081	2.43873e-10	2.19107e-08	1372	Trametinib	1058	Pictilisib	MAP2K1;MAP2K2	PIK3CA;PIK3CB;PIK3CD;PIK3CG	Trametinib-Pictilisib (MAP2K1;MAP2K2-PIK3CA;PIK3CB;PIK3CD;PIK3CG)	Trametinib-Pictilisib
1372-1053	PanCan	15	expr.FOXQ1_expr	1.73049	0.273383	6.32994	0.568032	2.77147e-10	2.25677e-08	1372	Trametinib	1053	MK-2206	MAP2K1;MAP2K2	AKT1;AKT2	Trametinib-MK-2206 (MAP2K1;MAP2K2-AKT1;AKT2)	Trametinib-MK-2206
1372-1561	PanCan	44	expr.IGF2BP2_expr	1.43088	0.222037	6.44431	0.561662	1.32382e-10	2.26374e-08	1372	Trametinib	1561	Taselisib	MAP2K1;MAP2K2	PIK3CA;PIK3CD;PIK3CG	Trametinib-Taselisib (MAP2K1;MAP2K2-PIK3CA;PIK3CD;PIK3CG)	Trametinib-Taselisib
1558-1058	PanCan	23	expr.IL1RN_expr	2.59446	0.401787	6.45731	0.158322	1.2163e-10	2.31273e-08	1558	Lapatinib	1058	Pictilisib	EGFR;ERBB2	PIK3CA;PIK3CB;PIK3CD;PIK3CG	Lapatinib-Pictilisib (EGFR;ERBB2-PIK3CA;PIK3CB;PIK3CD;PIK3CG)	Lapatinib-Pictilisib
1558-1058	PanCan	23	expr.NECTIN4_expr	2.17226	0.336409	6.45719	0.158322	1.21723e-10	2.31273e-08	1558	Lapatinib	1058	Pictilisib	EGFR;ERBB2	PIK3CA;PIK3CB;PIK3CD;PIK3CG	Lapatinib-Pictilisib (EGFR;ERBB2-PIK3CA;PIK3CB;PIK3CD;PIK3CG)	Lapatinib-Pictilisib
1372-1564	Haematopoietic and Lymphoid	46	expr.TCN1_expr	3.59738	0.496461	7.24606	0.176923	3.58021e-11	2.31496e-08	1372	Trametinib	1564	SCH772984	MAP2K1;MAP2K2	MAPK1;MAPK3	Trametinib-SCH772984 (MAP2K1;MAP2K2-MAPK1;MAPK3)	Trametinib-SCH772984
1011-1089	Lung	26	expr.TRIM6_expr	-4.10406	0.557566	-7.36067	0.449275	2.08049e-11	2.31628e-08	1011	Navitoclax	1089	Oxaliplatin	BCL2;BCL2L1;BCL2L2	NA	Navitoclax-Oxaliplatin (BCL2;BCL2L1;BCL2L2-NA)	Navitoclax-Oxaliplatin
1372-1058	PanCan	22	expr.S100A14_expr	1.48791	0.235349	6.32213	0.531081	2.91339e-10	2.31716e-08	1372	Trametinib	1058	Pictilisib	MAP2K1;MAP2K2	PIK3CA;PIK3CB;PIK3CD;PIK3CG	Trametinib-Pictilisib (MAP2K1;MAP2K2-PIK3CA;PIK3CB;PIK3CD;PIK3CG)	Trametinib-Pictilisib
1558-1011	PanCan	5	expr.MSRB3_expr	-1.78481	0.27135	-6.57754	0.282967	5.51233e-11	2.35652e-08	1558	Lapatinib	1011	Navitoclax	EGFR;ERBB2	BCL2;BCL2L1;BCL2L2	Lapatinib-Navitoclax (EGFR;ERBB2-BCL2;BCL2L1;BCL2L2)	Lapatinib-Navitoclax
1372-1011	PanCan	4	expr.HS3ST1_expr	1.76282	0.256507	6.87242	0.395604	7.46962e-12	2.55461e-08	1372	Trametinib	1011	Navitoclax	MAP2K1;MAP2K2	BCL2;BCL2L1;BCL2L2	Trametinib-Navitoclax (MAP2K1;MAP2K2-BCL2;BCL2L1;BCL2L2)	Trametinib-Navitoclax
1017-1375	Cervix	36	expr.IGLL5_expr	2.79066	0.095238	29.3019	0.0769231	8.61232e-12	2.6457e-08	1017	Olaparib	1375	Temozolomide	PARP1;PARP2	NA	Olaparib-Temozolomide (PARP1;PARP2-NA)	Olaparib-Temozolomide
1372-1510	Cervix	39	expr.IGLL5_expr	2.79066	0.095238	29.3019	0.0769231	8.61232e-12	2.6457e-08	1372	Trametinib	1510	Linsitinib	MAP2K1;MAP2K2	IGF1R;INSR	Trametinib-Linsitinib (MAP2K1;MAP2K2-IGF1R;INSR)	Trametinib-Linsitinib
1372-1598	Cervix	49	expr.IGLL5_expr	2.79066	0.095238	29.3019	0.0769231	8.61232e-12	2.6457e-08	1372	Trametinib	1598	LGK974	MAP2K1;MAP2K2	PORCN	Trametinib-LGK974 (MAP2K1;MAP2K2-PORCN)	Trametinib-LGK974
1372-1058	PanCan	22	expr.GRIK3_expr	-1.85699	0.295518	-6.28384	0.531081	3.71982e-10	2.74903e-08	1372	Trametinib	1058	Pictilisib	MAP2K1;MAP2K2	PIK3CA;PIK3CB;PIK3CD;PIK3CG	Trametinib-Pictilisib (MAP2K1;MAP2K2-PIK3CA;PIK3CB;PIK3CD;PIK3CG)	Trametinib-Pictilisib
1372-1058	PanCan	22	expr.MYEOV_expr	1.69506	0.269499	6.28969	0.531081	3.58372e-10	2.74903e-08	1372	Trametinib	1058	Pictilisib	MAP2K1;MAP2K2	PIK3CA;PIK3CB;PIK3CD;PIK3CG	Trametinib-Pictilisib (MAP2K1;MAP2K2-PIK3CA;PIK3CB;PIK3CD;PIK3CG)	Trametinib-Pictilisib
1372-1058	PanCan	22	expr.NECTIN4_expr	1.43076	0.227777	6.2814	0.531081	3.7779e-10	2.74903e-08	1372	Trametinib	1058	Pictilisib	MAP2K1;MAP2K2	PIK3CA;PIK3CB;PIK3CD;PIK3CG	Trametinib-Pictilisib (MAP2K1;MAP2K2-PIK3CA;PIK3CB;PIK3CD;PIK3CG)	Trametinib-Pictilisib
1372-1058	PanCan	22	expr.ANXA1_expr	1.35377	0.215392	6.28513	0.531081	3.68931e-10	2.74903e-08	1372	Trametinib	1058	Pictilisib	MAP2K1;MAP2K2	PIK3CA;PIK3CB;PIK3CD;PIK3CG	Trametinib-Pictilisib (MAP2K1;MAP2K2-PIK3CA;PIK3CB;PIK3CD;PIK3CG)	Trametinib-Pictilisib
1011-1089	Lung	26	expr.CPNE8_expr	-3.58234	0.495708	-7.22672	0.449275	4.18641e-11	2.79652e-08	1011	Navitoclax	1089	Oxaliplatin	BCL2;BCL2L1;BCL2L2	NA	Navitoclax-Oxaliplatin (BCL2;BCL2L1;BCL2L2-NA)	Navitoclax-Oxaliplatin
1011-1089	Lung	26	expr.ST18_expr	4.77448	0.659213	7.24269	0.449275	3.85248e-11	2.79652e-08	1011	Navitoclax	1089	Oxaliplatin	BCL2;BCL2L1;BCL2L2	NA	Navitoclax-Oxaliplatin (BCL2;BCL2L1;BCL2L2-NA)	Navitoclax-Oxaliplatin
1561-1011	PanCan	6	expr.CYR61_expr	-1.17838	0.175967	-6.69662	0.427198	2.48348e-11	2.83117e-08	1561	Taselisib	1011	Navitoclax	PIK3CA;PIK3CD;PIK3CG	BCL2;BCL2L1;BCL2L2	Taselisib-Navitoclax (PIK3CA;PIK3CD;PIK3CG-BCL2;BCL2L1;BCL2L2)	Taselisib-Navitoclax
1372-1058	PanCan	22	expr.HRH1_expr	1.54563	0.246395	6.27299	0.531081	3.98544e-10	2.83962e-08	1372	Trametinib	1058	Pictilisib	MAP2K1;MAP2K2	PIK3CA;PIK3CB;PIK3CD;PIK3CG	Trametinib-Pictilisib (MAP2K1;MAP2K2-PIK3CA;PIK3CB;PIK3CD;PIK3CG)	Trametinib-Pictilisib
1372-1598	Haematopoietic and Lymphoid	49	expr.CD33_expr	5.76219	0.813256	7.08534	0.225806	9.70526e-11	2.8507e-08	1372	Trametinib	1598	LGK974	MAP2K1;MAP2K2	PORCN	Trametinib-LGK974 (MAP2K1;MAP2K2-PORCN)	Trametinib-LGK974
1372-1053	PanCan	15	expr.FYB1_expr	1.75294	0.278816	6.28707	0.568032	3.6441e-10	2.87688e-08	1372	Trametinib	1053	MK-2206	MAP2K1;MAP2K2	AKT1;AKT2	Trametinib-MK-2206 (MAP2K1;MAP2K2-AKT1;AKT2)	Trametinib-MK-2206
1372-1053	PanCan	15	expr.LTBR_expr	1.412	0.224675	6.28462	0.568032	3.70126e-10	2.87688e-08	1372	Trametinib	1053	MK-2206	MAP2K1;MAP2K2	AKT1;AKT2	Trametinib-MK-2206 (MAP2K1;MAP2K2-AKT1;AKT2)	Trametinib-MK-2206
1011-1089	PanCan	26	expr.MYOF_expr	-1.36018	0.204549	-6.64963	0.484564	3.40731e-11	2.90905e-08	1011	Navitoclax	1089	Oxaliplatin	BCL2;BCL2L1;BCL2L2	NA	Navitoclax-Oxaliplatin (BCL2;BCL2L1;BCL2L2-NA)	Navitoclax-Oxaliplatin
1011-1089	PanCan	26	expr.BCL2_expr	1.20243	0.181733	6.61649	0.484564	4.253e-11	2.90905e-08	1011	Navitoclax	1089	Oxaliplatin	BCL2;BCL2L1;BCL2L2	NA	Navitoclax-Oxaliplatin (BCL2;BCL2L1;BCL2L2-NA)	Navitoclax-Oxaliplatin
1372-1598	Haematopoietic and Lymphoid	49	expr.BLK_expr	-5.94789	0.843173	-7.05417	0.225806	1.13812e-10	3.0644e-08	1372	Trametinib	1598	LGK974	MAP2K1;MAP2K2	PORCN	Trametinib-LGK974 (MAP2K1;MAP2K2-PORCN)	Trametinib-LGK974
1011-1089	PanCan	26	expr.SESN1_expr	0.513938	0.0780982	6.58066	0.484564	5.39922e-11	3.07755e-08	1011	Navitoclax	1089	Oxaliplatin	BCL2;BCL2L1;BCL2L2	NA	Navitoclax-Oxaliplatin (BCL2;BCL2L1;BCL2L2-NA)	Navitoclax-Oxaliplatin
1372-1561	PanCan	44	expr.CFH_expr	1.89473	0.297305	6.37302	0.561662	2.10123e-10	3.12444e-08	1372	Trametinib	1561	Taselisib	MAP2K1;MAP2K2	PIK3CA;PIK3CD;PIK3CG	Trametinib-Taselisib (MAP2K1;MAP2K2-PIK3CA;PIK3CD;PIK3CG)	Trametinib-Taselisib
1372-1561	PanCan	44	expr.HRH1_expr	1.62156	0.254143	6.38052	0.561662	2.00194e-10	3.12444e-08	1372	Trametinib	1561	Taselisib	MAP2K1;MAP2K2	PIK3CA;PIK3CD;PIK3CG	Trametinib-Taselisib (MAP2K1;MAP2K2-PIK3CA;PIK3CD;PIK3CG)	Trametinib-Taselisib
1372-1561	PanCan	44	expr.PTPN12_expr	0.38042	0.0596829	6.37402	0.561662	2.08776e-10	3.12444e-08	1372	Trametinib	1561	Taselisib	MAP2K1;MAP2K2	PIK3CA;PIK3CD;PIK3CG	Trametinib-Taselisib (MAP2K1;MAP2K2-PIK3CA;PIK3CD;PIK3CG)	Trametinib-Taselisib
1558-1058	PanCan	23	expr.GSDMC_expr	2.04429	0.319549	6.39743	0.158322	1.79474e-10	3.23052e-08	1558	Lapatinib	1058	Pictilisib	EGFR;ERBB2	PIK3CA;PIK3CB;PIK3CD;PIK3CG	Lapatinib-Pictilisib (EGFR;ERBB2-PIK3CA;PIK3CB;PIK3CD;PIK3CG)	Lapatinib-Pictilisib
1558-1058	PanCan	23	expr.ERBB2_expr	0.963333	0.150789	6.38862	0.158322	1.89992e-10	3.24886e-08	1558	Lapatinib	1058	Pictilisib	EGFR;ERBB2	PIK3CA;PIK3CB;PIK3CD;PIK3CG	Lapatinib-Pictilisib (EGFR;ERBB2-PIK3CA;PIK3CB;PIK3CD;PIK3CG)	Lapatinib-Pictilisib
1017-1179	Esophagus	27	expr.RB1_expr	-7.69453	0.718432	-10.7102	0.0344828	3.19357e-11	3.33408e-08	1017	Olaparib	1179	MK-1775	PARP1;PARP2	WEE1;PLK1	Olaparib-MK-1775 (PARP1;PARP2-WEE1;PLK1)	Olaparib-MK-1775
1372-1058	PanCan	22	expr.F2RL1_expr	1.37969	0.221225	6.23661	0.531081	5.01828e-10	3.50256e-08	1372	Trametinib	1058	Pictilisib	MAP2K1;MAP2K2	PIK3CA;PIK3CB;PIK3CD;PIK3CG	Trametinib-Pictilisib (MAP2K1;MAP2K2-PIK3CA;PIK3CB;PIK3CD;PIK3CG)	Trametinib-Pictilisib
1561-1011	PanCan	6	expr.ZNF704_expr	1.59848	0.241475	6.61964	0.427198	4.16458e-11	3.56072e-08	1561	Taselisib	1011	Navitoclax	PIK3CA;PIK3CD;PIK3CG	BCL2;BCL2L1;BCL2L2	Taselisib-Navitoclax (PIK3CA;PIK3CD;PIK3CG-BCL2;BCL2L1;BCL2L2)	Taselisib-Navitoclax
1372-1058	PanCan	22	expr.ACP7_expr	1.62055	0.26013	6.22976	0.531081	5.23995e-10	3.58413e-08	1372	Trametinib	1058	Pictilisib	MAP2K1;MAP2K2	PIK3CA;PIK3CB;PIK3CD;PIK3CG	Trametinib-Pictilisib (MAP2K1;MAP2K2-PIK3CA;PIK3CB;PIK3CD;PIK3CG)	Trametinib-Pictilisib
1558-1058	PanCan	23	expr.LAD1_expr	2.48143	0.390329	6.35729	0.158322	2.32523e-10	3.62439e-08	1558	Lapatinib	1058	Pictilisib	EGFR;ERBB2	PIK3CA;PIK3CB;PIK3CD;PIK3CG	Lapatinib-Pictilisib (EGFR;ERBB2-PIK3CA;PIK3CB;PIK3CD;PIK3CG)	Lapatinib-Pictilisib
1558-1058	PanCan	23	expr.IL36RN_expr	2.16603	0.340739	6.35687	0.158322	2.33148e-10	3.62439e-08	1558	Lapatinib	1058	Pictilisib	EGFR;ERBB2	PIK3CA;PIK3CB;PIK3CD;PIK3CG	Lapatinib-Pictilisib (EGFR;ERBB2-PIK3CA;PIK3CB;PIK3CD;PIK3CG)	Lapatinib-Pictilisib
1558-1058	PanCan	23	expr.OVOL1_expr	2.20631	0.347583	6.34758	0.158322	2.47489e-10	3.68005e-08	1558	Lapatinib	1058	Pictilisib	EGFR;ERBB2	PIK3CA;PIK3CB;PIK3CD;PIK3CG	Lapatinib-Pictilisib (EGFR;ERBB2-PIK3CA;PIK3CB;PIK3CD;PIK3CG)	Lapatinib-Pictilisib
1372-1053	PanCan	15	expr.CCDC68_expr	1.5517	0.248701	6.2392	0.568032	4.93693e-10	3.68565e-08	1372	Trametinib	1053	MK-2206	MAP2K1;MAP2K2	AKT1;AKT2	Trametinib-MK-2206 (MAP2K1;MAP2K2-AKT1;AKT2)	Trametinib-MK-2206
1372-1053	PanCan	15	expr.MALL_expr	1.29855	0.208149	6.23854	0.568032	4.95731e-10	3.68565e-08	1372	Trametinib	1053	MK-2206	MAP2K1;MAP2K2	AKT1;AKT2	Trametinib-MK-2206 (MAP2K1;MAP2K2-AKT1;AKT2)	Trametinib-MK-2206
1558-1058	PanCan	23	expr.EPN3_expr	1.73494	0.273661	6.33975	0.158322	2.60248e-10	3.70854e-08	1558	Lapatinib	1058	Pictilisib	EGFR;ERBB2	PIK3CA;PIK3CB;PIK3CD;PIK3CG	Lapatinib-Pictilisib (EGFR;ERBB2-PIK3CA;PIK3CB;PIK3CD;PIK3CG)	Lapatinib-Pictilisib
1372-1053	PanCan	15	expr.RAB32_expr	1.65316	0.265314	6.23097	0.568032	5.20017e-10	3.77082e-08	1372	Trametinib	1053	MK-2206	MAP2K1;MAP2K2	AKT1;AKT2	Trametinib-MK-2206 (MAP2K1;MAP2K2-AKT1;AKT2)	Trametinib-MK-2206
1372-1053	PanCan	15	expr.TCN1_expr	1.45374	0.233414	6.22819	0.568032	5.29238e-10	3.77082e-08	1372	Trametinib	1053	MK-2206	MAP2K1;MAP2K2	AKT1;AKT2	Trametinib-MK-2206 (MAP2K1;MAP2K2-AKT1;AKT2)	Trametinib-MK-2206
1372-1058	PanCan	22	expr.GJB2_expr	1.66731	0.268136	6.21814	0.531081	5.63833e-10	3.781e-08	1372	Trametinib	1058	Pictilisib	MAP2K1;MAP2K2	PIK3CA;PIK3CB;PIK3CD;PIK3CG	Trametinib-Pictilisib (MAP2K1;MAP2K2-PIK3CA;PIK3CB;PIK3CD;PIK3CG)	Trametinib-Pictilisib
1372-1053	PanCan	15	expr.TRO_expr	-1.52055	0.244345	-6.22298	0.568032	5.46919e-10	3.81727e-08	1372	Trametinib	1053	MK-2206	MAP2K1;MAP2K2	AKT1;AKT2	Trametinib-MK-2206 (MAP2K1;MAP2K2-AKT1;AKT2)	Trametinib-MK-2206
1372-1053	PanCan	15	expr.EPAS1_expr	1.24087	0.199586	6.2172	0.568032	5.67204e-10	3.87967e-08	1372	Trametinib	1053	MK-2206	MAP2K1;MAP2K2	AKT1;AKT2	Trametinib-MK-2206 (MAP2K1;MAP2K2-AKT1;AKT2)	Trametinib-MK-2206
1558-1011	PanCan	5	expr.INSM1_expr	2.08658	0.321812	6.48383	0.282967	1.02265e-10	3.881e-08	1558	Lapatinib	1011	Navitoclax	EGFR;ERBB2	BCL2;BCL2L1;BCL2L2	Lapatinib-Navitoclax (EGFR;ERBB2-BCL2;BCL2L1;BCL2L2)	Lapatinib-Navitoclax
1558-1011	PanCan	5	expr.GADD45B_expr	-0.910456	0.140765	-6.46793	0.282967	1.1348e-10	3.881e-08	1558	Lapatinib	1011	Navitoclax	EGFR;ERBB2	BCL2;BCL2L1;BCL2L2	Lapatinib-Navitoclax (EGFR;ERBB2-BCL2;BCL2L1;BCL2L2)	Lapatinib-Navitoclax
1372-1053	PanCan	15	expr.B3GNT3_expr	1.71005	0.275231	6.21313	0.568032	5.81934e-10	3.90238e-08	1372	Trametinib	1053	MK-2206	MAP2K1;MAP2K2	AKT1;AKT2	Trametinib-MK-2206 (MAP2K1;MAP2K2-AKT1;AKT2)	Trametinib-MK-2206
1561-1011	PanCan	6	expr.CD70_expr	-1.65365	0.251788	-6.56763	0.427198	5.88694e-11	3.92518e-08	1561	Taselisib	1011	Navitoclax	PIK3CA;PIK3CD;PIK3CG	BCL2;BCL2L1;BCL2L2	Taselisib-Navitoclax (PIK3CA;PIK3CD;PIK3CG-BCL2;BCL2L1;BCL2L2)	Taselisib-Navitoclax
1561-1011	PanCan	6	expr.BCL2_expr	1.13624	0.173633	6.54394	0.427198	6.88629e-11	3.92518e-08	1561	Taselisib	1011	Navitoclax	PIK3CA;PIK3CD;PIK3CG	BCL2;BCL2L1;BCL2L2	Taselisib-Navitoclax (PIK3CA;PIK3CD;PIK3CG-BCL2;BCL2L1;BCL2L2)	Taselisib-Navitoclax
1561-1011	PanCan	6	expr.AXL_expr	-1.51101	0.231752	-6.51997	0.427198	8.06587e-11	3.94075e-08	1561	Taselisib	1011	Navitoclax	PIK3CA;PIK3CD;PIK3CG	BCL2;BCL2L1;BCL2L2	Taselisib-Navitoclax (PIK3CA;PIK3CD;PIK3CG-BCL2;BCL2L1;BCL2L2)	Taselisib-Navitoclax
1561-1011	PanCan	6	expr.NELL1_expr	1.53271	0.235882	6.4978	0.427198	9.33121e-11	3.98909e-08	1561	Taselisib	1011	Navitoclax	PIK3CA;PIK3CD;PIK3CG	BCL2;BCL2L1;BCL2L2	Taselisib-Navitoclax (PIK3CA;PIK3CD;PIK3CG-BCL2;BCL2L1;BCL2L2)	Taselisib-Navitoclax
1372-1058	PanCan	22	expr.LCN2_expr	1.51545	0.244202	6.20573	0.531081	6.09661e-10	4.00969e-08	1372	Trametinib	1058	Pictilisib	MAP2K1;MAP2K2	PIK3CA;PIK3CB;PIK3CD;PIK3CG	Trametinib-Pictilisib (MAP2K1;MAP2K2-PIK3CA;PIK3CB;PIK3CD;PIK3CG)	Trametinib-Pictilisib
1558-1011	PanCan	5	expr.CTGF_expr	-1.65692	0.258073	-6.42036	0.282967	1.54696e-10	4.06969e-08	1558	Lapatinib	1011	Navitoclax	EGFR;ERBB2	BCL2;BCL2L1;BCL2L2	Lapatinib-Navitoclax (EGFR;ERBB2-BCL2;BCL2L1;BCL2L2)	Lapatinib-Navitoclax
1558-1011	PanCan	5	expr.SRRM4_expr	1.71571	0.267107	6.42331	0.282967	1.51759e-10	4.06969e-08	1558	Lapatinib	1011	Navitoclax	EGFR;ERBB2	BCL2;BCL2L1;BCL2L2	Lapatinib-Navitoclax (EGFR;ERBB2-BCL2;BCL2L1;BCL2L2)	Lapatinib-Navitoclax
1558-1011	PanCan	5	expr.KCNB2_expr	1.69166	0.262638	6.44101	0.282967	1.3526e-10	4.06969e-08	1558	Lapatinib	1011	Navitoclax	EGFR;ERBB2	BCL2;BCL2L1;BCL2L2	Lapatinib-Navitoclax (EGFR;ERBB2-BCL2;BCL2L1;BCL2L2)	Lapatinib-Navitoclax
1372-1598	Haematopoietic and Lymphoid	49	expr.KCNE3_expr	5.37356	0.770646	6.9728	0.225806	1.72272e-10	4.28163e-08	1372	Trametinib	1598	LGK974	MAP2K1;MAP2K2	PORCN	Trametinib-LGK974 (MAP2K1;MAP2K2-PORCN)	Trametinib-LGK974
1372-1561	PanCan	44	expr.SPHK1_expr	0.996867	0.157928	6.31216	0.561662	3.10529e-10	4.42504e-08	1372	Trametinib	1561	Taselisib	MAP2K1;MAP2K2	PIK3CA;PIK3CD;PIK3CG	Trametinib-Taselisib (MAP2K1;MAP2K2-PIK3CA;PIK3CD;PIK3CG)	Trametinib-Taselisib
1372-1058	PanCan	22	expr.TMPRSS4_expr	1.68937	0.273077	6.18643	0.531081	6.88202e-10	4.44085e-08	1372	Trametinib	1058	Pictilisib	MAP2K1;MAP2K2	PIK3CA;PIK3CB;PIK3CD;PIK3CG	Trametinib-Pictilisib (MAP2K1;MAP2K2-PIK3CA;PIK3CB;PIK3CD;PIK3CG)	Trametinib-Pictilisib
1372-1058	PanCan	22	expr.C10orf55_expr	1.41221	0.228419	6.18256	0.531081	7.05101e-10	4.46564e-08	1372	Trametinib	1058	Pictilisib	MAP2K1;MAP2K2	PIK3CA;PIK3CB;PIK3CD;PIK3CG	Trametinib-Pictilisib (MAP2K1;MAP2K2-PIK3CA;PIK3CB;PIK3CD;PIK3CG)	Trametinib-Pictilisib
1561-1011	Lung	6	expr.SYDE1_expr	-3.76934	0.514345	-7.32843	0.385185	2.69357e-11	4.49018e-08	1561	Taselisib	1011	Navitoclax	PIK3CA;PIK3CD;PIK3CG	BCL2;BCL2L1;BCL2L2	Taselisib-Navitoclax (PIK3CA;PIK3CD;PIK3CG-BCL2;BCL2L1;BCL2L2)	Taselisib-Navitoclax
1372-1564	PanCan	46	expr.AREG_expr	1.80129	0.269489	6.68409	0.177658	2.70259e-11	4.62142e-08	1372	Trametinib	1564	SCH772984	MAP2K1;MAP2K2	MAPK1;MAPK3	Trametinib-SCH772984 (MAP2K1;MAP2K2-MAPK1;MAPK3)	Trametinib-SCH772984
1372-1598	PanCan	49	expr.RAB39B_expr	-1.9322	0.293746	-6.57779	0.205442	5.50316e-11	4.7052e-08	1372	Trametinib	1598	LGK974	MAP2K1;MAP2K2	PORCN	Trametinib-LGK974 (MAP2K1;MAP2K2-PORCN)	Trametinib-LGK974
1372-1053	PanCan	15	expr.CTSL_expr	1.22221	0.19789	6.1762	0.568032	7.33753e-10	4.82584e-08	1372	Trametinib	1053	MK-2206	MAP2K1;MAP2K2	AKT1;AKT2	Trametinib-MK-2206 (MAP2K1;MAP2K2-AKT1;AKT2)	Trametinib-MK-2206
1017-1375	Cervix	36	expr.BEX3_expr	-13.8421	0.532741	-25.9827	0.0769231	3.17594e-11	4.87825e-08	1017	Olaparib	1375	Temozolomide	PARP1;PARP2	NA	Olaparib-Temozolomide (PARP1;PARP2-NA)	Olaparib-Temozolomide
1372-1510	Cervix	39	expr.BEX3_expr	-13.8421	0.532741	-25.9827	0.0769231	3.17594e-11	4.87825e-08	1372	Trametinib	1510	Linsitinib	MAP2K1;MAP2K2	IGF1R;INSR	Trametinib-Linsitinib (MAP2K1;MAP2K2-IGF1R;INSR)	Trametinib-Linsitinib
1372-1598	Cervix	49	expr.BEX3_expr	-13.8421	0.532741	-25.9827	0.0769231	3.17594e-11	4.87825e-08	1372	Trametinib	1598	LGK974	MAP2K1;MAP2K2	PORCN	Trametinib-LGK974 (MAP2K1;MAP2K2-PORCN)	Trametinib-LGK974
1372-1564	Haematopoietic and Lymphoid	46	expr.PRRG1_expr	5.00491	0.708195	7.06713	0.176923	9.08766e-11	4.89674e-08	1372	Trametinib	1564	SCH772984	MAP2K1;MAP2K2	MAPK1;MAPK3	Trametinib-SCH772984 (MAP2K1;MAP2K2-MAPK1;MAPK3)	Trametinib-SCH772984
1372-1058	PanCan	22	expr.TACSTD2_expr	1.77319	0.287731	6.16265	0.531081	7.98666e-10	4.96625e-08	1372	Trametinib	1058	Pictilisib	MAP2K1;MAP2K2	PIK3CA;PIK3CB;PIK3CD;PIK3CG	Trametinib-Pictilisib (MAP2K1;MAP2K2-PIK3CA;PIK3CB;PIK3CD;PIK3CG)	Trametinib-Pictilisib
1558-1058	Bone	23	expr.MAP9_expr	-9.09936	0.923511	-9.853	0.0285714	3.253e-11	5.05354e-08	1558	Lapatinib	1058	Pictilisib	EGFR;ERBB2	PIK3CA;PIK3CB;PIK3CD;PIK3CG	Lapatinib-Pictilisib (EGFR;ERBB2-PIK3CA;PIK3CB;PIK3CD;PIK3CG)	Lapatinib-Pictilisib
1011-1089	PanCan	26	expr.EPHA2_expr	-1.04613	0.16142	-6.4808	0.484564	1.04317e-10	5.09663e-08	1011	Navitoclax	1089	Oxaliplatin	BCL2;BCL2L1;BCL2L2	NA	Navitoclax-Oxaliplatin (BCL2;BCL2L1;BCL2L2-NA)	Navitoclax-Oxaliplatin
1372-1058	PanCan	22	expr.KLK6_expr	1.78923	0.290886	6.15095	0.531081	8.5915e-10	5.24695e-08	1372	Trametinib	1058	Pictilisib	MAP2K1;MAP2K2	PIK3CA;PIK3CB;PIK3CD;PIK3CG	Trametinib-Pictilisib (MAP2K1;MAP2K2-PIK3CA;PIK3CB;PIK3CD;PIK3CG)	Trametinib-Pictilisib
1372-1053	PanCan	15	expr.INSM1_expr	-1.85906	0.302269	-6.15033	0.568032	8.62497e-10	5.27259e-08	1372	Trametinib	1053	MK-2206	MAP2K1;MAP2K2	AKT1;AKT2	Trametinib-MK-2206 (MAP2K1;MAP2K2-AKT1;AKT2)	Trametinib-MK-2206
1372-1053	PanCan	15	expr.ANKRD22_expr	1.56888	0.255055	6.15113	0.568032	8.58201e-10	5.27259e-08	1372	Trametinib	1053	MK-2206	MAP2K1;MAP2K2	AKT1;AKT2	Trametinib-MK-2206 (MAP2K1;MAP2K2-AKT1;AKT2)	Trametinib-MK-2206
1372-1053	PanCan	15	expr.GNA15_expr	1.60877	0.261226	6.15852	0.568032	8.19534e-10	5.27259e-08	1372	Trametinib	1053	MK-2206	MAP2K1;MAP2K2	AKT1;AKT2	Trametinib-MK-2206 (MAP2K1;MAP2K2-AKT1;AKT2)	Trametinib-MK-2206
1372-1053	PanCan	15	expr.CCR1_expr	1.56097	0.253809	6.15017	0.568032	8.63348e-10	5.27259e-08	1372	Trametinib	1053	MK-2206	MAP2K1;MAP2K2	AKT1;AKT2	Trametinib-MK-2206 (MAP2K1;MAP2K2-AKT1;AKT2)	Trametinib-MK-2206
1011-1089	Lung	26	expr.DUSP26_expr	4.30176	0.60854	7.06898	0.449275	9.47799e-11	5.27608e-08	1011	Navitoclax	1089	Oxaliplatin	BCL2;BCL2L1;BCL2L2	NA	Navitoclax-Oxaliplatin (BCL2;BCL2L1;BCL2L2-NA)	Navitoclax-Oxaliplatin
1372-1053	PanCan	15	expr.RAB39B_expr	-1.49471	0.243208	-6.14582	0.568032	8.87077e-10	5.32246e-08	1372	Trametinib	1053	MK-2206	MAP2K1;MAP2K2	AKT1;AKT2	Trametinib-MK-2206 (MAP2K1;MAP2K2-AKT1;AKT2)	Trametinib-MK-2206
1372-1053	PanCan	15	expr.ARL14_expr	1.56271	0.254548	6.13915	0.568032	9.24729e-10	5.45271e-08	1372	Trametinib	1053	MK-2206	MAP2K1;MAP2K2	AKT1;AKT2	Trametinib-MK-2206 (MAP2K1;MAP2K2-AKT1;AKT2)	Trametinib-MK-2206
1011-1089	Lung	26	expr.EPHA2_expr	-3.0048	0.427289	-7.03225	0.449275	1.14529e-10	5.46465e-08	1011	Navitoclax	1089	Oxaliplatin	BCL2;BCL2L1;BCL2L2	NA	Navitoclax-Oxaliplatin (BCL2;BCL2L1;BCL2L2-NA)	Navitoclax-Oxaliplatin
1372-1053	PanCan	15	expr.C10orf55_expr	1.4084	0.229709	6.13127	0.568032	9.71196e-10	5.62964e-08	1372	Trametinib	1053	MK-2206	MAP2K1;MAP2K2	AKT1;AKT2	Trametinib-MK-2206 (MAP2K1;MAP2K2-AKT1;AKT2)	Trametinib-MK-2206
1372-1058	PanCan	22	expr.PRSS22_expr	1.50683	0.245609	6.13508	0.531081	9.48419e-10	5.69052e-08	1372	Trametinib	1058	Pictilisib	MAP2K1;MAP2K2	PIK3CA;PIK3CB;PIK3CD;PIK3CG	Trametinib-Pictilisib (MAP2K1;MAP2K2-PIK3CA;PIK3CB;PIK3CD;PIK3CG)	Trametinib-Pictilisib
1558-1058	PanCan	23	expr.TACSTD2_expr	2.67699	0.427423	6.2631	0.158322	4.2435e-10	5.80511e-08	1558	Lapatinib	1058	Pictilisib	EGFR;ERBB2	PIK3CA;PIK3CB;PIK3CD;PIK3CG	Lapatinib-Pictilisib (EGFR;ERBB2-PIK3CA;PIK3CB;PIK3CD;PIK3CG)	Lapatinib-Pictilisib
1372-1053	PanCan	15	expr.SERPINE1_expr	1.57288	0.25689	6.12278	0.568032	1.02382e-09	5.83576e-08	1372	Trametinib	1053	MK-2206	MAP2K1;MAP2K2	AKT1;AKT2	Trametinib-MK-2206 (MAP2K1;MAP2K2-AKT1;AKT2)	Trametinib-MK-2206
1011-1089	PanCan	26	expr.POLE4_expr	-0.393694	0.0611441	-6.43879	0.484564	1.37234e-10	5.86676e-08	1011	Navitoclax	1089	Oxaliplatin	BCL2;BCL2L1;BCL2L2	NA	Navitoclax-Oxaliplatin (BCL2;BCL2L1;BCL2L2-NA)	Navitoclax-Oxaliplatin
1372-1032	PanCan	11	expr.EMP1_expr	1.58746	0.245766	6.45922	0.404227	1.20121e-10	5.86878e-08	1372	Trametinib	1032	Afatinib	MAP2K1;MAP2K2	EGFR;ERBB2	Trametinib-Afatinib (MAP2K1;MAP2K2-EGFR;ERBB2)	Trametinib-Afatinib
1561-1011	PanCan	6	expr.ADAMTSL2_expr	1.56022	0.243056	6.41917	0.427198	1.55893e-10	5.92393e-08	1561	Taselisib	1011	Navitoclax	PIK3CA;PIK3CD;PIK3CG	BCL2;BCL2L1;BCL2L2	Taselisib-Navitoclax (PIK3CA;PIK3CD;PIK3CG-BCL2;BCL2L1;BCL2L2)	Taselisib-Navitoclax
1372-1561	PanCan	44	expr.EPHA2_expr	1.04676	0.167302	6.25669	0.561662	4.41946e-10	6.04582e-08	1372	Trametinib	1561	Taselisib	MAP2K1;MAP2K2	PIK3CA;PIK3CD;PIK3CG	Trametinib-Taselisib (MAP2K1;MAP2K2-PIK3CA;PIK3CD;PIK3CG)	Trametinib-Taselisib
1558-1054	Skin	19	expr.DACT2_expr	14.212	1.41616	10.0355	0.0322581	6.08921e-11	6.36728e-08	1558	Lapatinib	1054	Palbociclib	EGFR;ERBB2	CDK4;CDK6	Lapatinib-Palbociclib (EGFR;ERBB2-CDK4;CDK6)	Lapatinib-Palbociclib
1561-1017	Skin	8	expr.DACT2_expr	14.212	1.41616	10.0355	0.0322581	6.08921e-11	6.36728e-08	1561	Taselisib	1017	Olaparib	PIK3CA;PIK3CD;PIK3CG	PARP1;PARP2	Taselisib-Olaparib (PIK3CA;PIK3CD;PIK3CG-PARP1;PARP2)	Taselisib-Olaparib
1372-1058	PanCan	22	expr.CPNE8_expr	1.64187	0.268549	6.11383	0.531081	1.08229e-09	6.38179e-08	1372	Trametinib	1058	Pictilisib	MAP2K1;MAP2K2	PIK3CA;PIK3CB;PIK3CD;PIK3CG	Trametinib-Pictilisib (MAP2K1;MAP2K2-PIK3CA;PIK3CB;PIK3CD;PIK3CG)	Trametinib-Pictilisib
1558-1058	PanCan	23	expr.KRT16_expr	2.35133	0.376789	6.24045	0.158322	4.89808e-10	6.44286e-08	1558	Lapatinib	1058	Pictilisib	EGFR;ERBB2	PIK3CA;PIK3CB;PIK3CD;PIK3CG	Lapatinib-Pictilisib (EGFR;ERBB2-PIK3CA;PIK3CB;PIK3CD;PIK3CG)	Lapatinib-Pictilisib
1558-1058	PanCan	23	expr.LY6D_expr	2.17592	0.349722	6.22187	0.158322	5.50757e-10	6.87066e-08	1558	Lapatinib	1058	Pictilisib	EGFR;ERBB2	PIK3CA;PIK3CB;PIK3CD;PIK3CG	Lapatinib-Pictilisib (EGFR;ERBB2-PIK3CA;PIK3CB;PIK3CD;PIK3CG)	Lapatinib-Pictilisib
1558-1058	PanCan	23	expr.MST1R_expr	1.77365	0.285221	6.21852	0.158322	5.6251e-10	6.87066e-08	1558	Lapatinib	1058	Pictilisib	EGFR;ERBB2	PIK3CA;PIK3CB;PIK3CD;PIK3CG	Lapatinib-Pictilisib (EGFR;ERBB2-PIK3CA;PIK3CB;PIK3CD;PIK3CG)	Lapatinib-Pictilisib
1372-1058	PanCan	22	expr.FAT1_expr	1.16948	0.191776	6.09813	0.531081	1.1928e-09	6.91421e-08	1372	Trametinib	1058	Pictilisib	MAP2K1;MAP2K2	PIK3CA;PIK3CB;PIK3CD;PIK3CG	Trametinib-Pictilisib (MAP2K1;MAP2K2-PIK3CA;PIK3CB;PIK3CD;PIK3CG)	Trametinib-Pictilisib
1372-1561	PanCan	44	expr.ERRFI1_expr	0.849745	0.136415	6.22912	0.561662	5.26124e-10	6.92055e-08	1372	Trametinib	1561	Taselisib	MAP2K1;MAP2K2	PIK3CA;PIK3CD;PIK3CG	Trametinib-Taselisib (MAP2K1;MAP2K2-PIK3CA;PIK3CD;PIK3CG)	Trametinib-Taselisib
1558-1058	PanCan	23	expr.S100A14_expr	2.17111	0.350013	6.20295	0.158322	6.20415e-10	7.07273e-08	1558	Lapatinib	1058	Pictilisib	EGFR;ERBB2	PIK3CA;PIK3CB;PIK3CD;PIK3CG	Lapatinib-Pictilisib (EGFR;ERBB2-PIK3CA;PIK3CB;PIK3CD;PIK3CG)	Lapatinib-Pictilisib
1558-1058	PanCan	23	expr.DAPP1_expr	2.15348	0.347136	6.20357	0.158322	6.17998e-10	7.07273e-08	1558	Lapatinib	1058	Pictilisib	EGFR;ERBB2	PIK3CA;PIK3CB;PIK3CD;PIK3CG	Lapatinib-Pictilisib (EGFR;ERBB2-PIK3CA;PIK3CB;PIK3CD;PIK3CG)	Lapatinib-Pictilisib
1372-1053	PanCan	15	expr.NQO1_expr	0.800486	0.131524	6.08622	0.568032	1.28398e-09	7.08257e-08	1372	Trametinib	1053	MK-2206	MAP2K1;MAP2K2	AKT1;AKT2	Trametinib-MK-2206 (MAP2K1;MAP2K2-AKT1;AKT2)	Trametinib-MK-2206
1372-1053	PanCan	15	expr.E2F1_expr	-0.424206	0.0696949	-6.08661	0.568032	1.28083e-09	7.08257e-08	1372	Trametinib	1053	MK-2206	MAP2K1;MAP2K2	AKT1;AKT2	Trametinib-MK-2206 (MAP2K1;MAP2K2-AKT1;AKT2)	Trametinib-MK-2206
1179-1047	Kidney	13	expr.PRRG1_expr	-8.80059	0.579064	-15.198	0.0588235	1.61304e-10	7.15727e-08	1179	MK-1775	1047	Nutlin-3a (-)	WEE1;PLK1	MDM2	MK-1775-Nutlin-3a (-) (WEE1;PLK1-MDM2)	MK-1775-Nutlin-3a (-)
1372-1017	Kidney	7	expr.PRRG1_expr	-8.80059	0.579064	-15.198	0.0588235	1.61304e-10	7.15727e-08	1372	Trametinib	1017	Olaparib	MAP2K1;MAP2K2	PARP1;PARP2	Trametinib-Olaparib (MAP2K1;MAP2K2-PARP1;PARP2)	Trametinib-Olaparib
1372-1564	Kidney	46	expr.PRRG1_expr	-8.80059	0.579064	-15.198	0.0588235	1.61304e-10	7.15727e-08	1372	Trametinib	1564	SCH772984	MAP2K1;MAP2K2	MAPK1;MAPK3	Trametinib-SCH772984 (MAP2K1;MAP2K2-MAPK1;MAPK3)	Trametinib-SCH772984
1372-1053	PanCan	15	expr.FOXN4_expr	-1.58845	0.261273	-6.07964	0.568032	1.33714e-09	7.25875e-08	1372	Trametinib	1053	MK-2206	MAP2K1;MAP2K2	AKT1;AKT2	Trametinib-MK-2206 (MAP2K1;MAP2K2-AKT1;AKT2)	Trametinib-MK-2206
1179-1047	Kidney	13	expr.EPDR1_expr	-10.39	0.690832	-15.0398	0.0588235	1.86997e-10	7.26014e-08	1179	MK-1775	1047	Nutlin-3a (-)	WEE1;PLK1	MDM2	MK-1775-Nutlin-3a (-) (WEE1;PLK1-MDM2)	MK-1775-Nutlin-3a (-)
1372-1017	Kidney	7	expr.EPDR1_expr	-10.39	0.690832	-15.0398	0.0588235	1.86997e-10	7.26014e-08	1372	Trametinib	1017	Olaparib	MAP2K1;MAP2K2	PARP1;PARP2	Trametinib-Olaparib (MAP2K1;MAP2K2-PARP1;PARP2)	Trametinib-Olaparib
1372-1564	Kidney	46	expr.EPDR1_expr	-10.39	0.690832	-15.0398	0.0588235	1.86997e-10	7.26014e-08	1372	Trametinib	1564	SCH772984	MAP2K1;MAP2K2	MAPK1;MAPK3	Trametinib-SCH772984 (MAP2K1;MAP2K2-MAPK1;MAPK3)	Trametinib-SCH772984
1372-1053	Haematopoietic and Lymphoid	15	expr.FOSL1_expr	2.3489	0.32097	7.31813	0.451128	2.25682e-11	7.30082e-08	1372	Trametinib	1053	MK-2206	MAP2K1;MAP2K2	AKT1;AKT2	Trametinib-MK-2206 (MAP2K1;MAP2K2-AKT1;AKT2)	Trametinib-MK-2206
1561-1011	Lung	6	expr.MYL9_expr	-4.49114	0.630318	-7.1252	0.385185	7.69479e-11	7.38606e-08	1561	Taselisib	1011	Navitoclax	PIK3CA;PIK3CD;PIK3CG	BCL2;BCL2L1;BCL2L2	Taselisib-Navitoclax (PIK3CA;PIK3CD;PIK3CG-BCL2;BCL2L1;BCL2L2)	Taselisib-Navitoclax
1561-1011	Lung	6	expr.DUSP26_expr	4.42049	0.622806	7.0977	0.385185	8.8615e-11	7.38606e-08	1561	Taselisib	1011	Navitoclax	PIK3CA;PIK3CD;PIK3CG	BCL2;BCL2L1;BCL2L2	Taselisib-Navitoclax (PIK3CA;PIK3CD;PIK3CG-BCL2;BCL2L1;BCL2L2)	Taselisib-Navitoclax
1372-1017	Cervix	7	expr.CHST3_expr	-12.0316	0.452747	-26.5747	0.153846	2.48782e-11	7.64258e-08	1372	Trametinib	1017	Olaparib	MAP2K1;MAP2K2	PARP1;PARP2	Trametinib-Olaparib (MAP2K1;MAP2K2-PARP1;PARP2)	Trametinib-Olaparib
1558-1011	Cervix	5	expr.CHST3_expr	-12.0316	0.452747	-26.5747	0.153846	2.48782e-11	7.64258e-08	1558	Lapatinib	1011	Navitoclax	EGFR;ERBB2	BCL2;BCL2L1;BCL2L2	Lapatinib-Navitoclax (EGFR;ERBB2-BCL2;BCL2L1;BCL2L2)	Lapatinib-Navitoclax
1011-1089	Lung	26	expr.POU3F1_expr	3.48963	0.502774	6.94077	0.449275	1.83174e-10	7.64751e-08	1011	Navitoclax	1089	Oxaliplatin	BCL2;BCL2L1;BCL2L2	NA	Navitoclax-Oxaliplatin (BCL2;BCL2L1;BCL2L2-NA)	Navitoclax-Oxaliplatin
1372-1598	PanCan	49	expr.LTBR_expr	1.76794	0.273248	6.4701	0.205442	1.11883e-10	7.65281e-08	1372	Trametinib	1598	LGK974	MAP2K1;MAP2K2	PORCN	Trametinib-LGK974 (MAP2K1;MAP2K2-PORCN)	Trametinib-LGK974
1558-1011	PanCan	5	expr.TOX3_expr	2.03866	0.323866	6.29474	0.282967	3.47022e-10	7.74131e-08	1558	Lapatinib	1011	Navitoclax	EGFR;ERBB2	BCL2;BCL2L1;BCL2L2	Lapatinib-Navitoclax (EGFR;ERBB2-BCL2;BCL2L1;BCL2L2)	Lapatinib-Navitoclax
1558-1011	PanCan	5	expr.FAM84A_expr	1.91267	0.304175	6.28804	0.282967	3.62166e-10	7.74131e-08	1558	Lapatinib	1011	Navitoclax	EGFR;ERBB2	BCL2;BCL2L1;BCL2L2	Lapatinib-Navitoclax (EGFR;ERBB2-BCL2;BCL2L1;BCL2L2)	Lapatinib-Navitoclax
1558-1011	PanCan	5	expr.ST8SIA3_expr	1.63197	0.259387	6.29162	0.282967	3.5399e-10	7.74131e-08	1558	Lapatinib	1011	Navitoclax	EGFR;ERBB2	BCL2;BCL2L1;BCL2L2	Lapatinib-Navitoclax (EGFR;ERBB2-BCL2;BCL2L1;BCL2L2)	Lapatinib-Navitoclax
1558-1058	PanCan	23	expr.TMPRSS4_expr	2.50488	0.405238	6.18126	0.158322	7.10872e-10	7.84252e-08	1558	Lapatinib	1058	Pictilisib	EGFR;ERBB2	PIK3CA;PIK3CB;PIK3CD;PIK3CG	Lapatinib-Pictilisib (EGFR;ERBB2-PIK3CA;PIK3CB;PIK3CD;PIK3CG)	Lapatinib-Pictilisib
1372-1053	PanCan	15	expr.KMT2C_expr	-0.294805	0.0486454	-6.06029	0.568032	1.50647e-09	8.05018e-08	1372	Trametinib	1053	MK-2206	MAP2K1;MAP2K2	AKT1;AKT2	Trametinib-MK-2206 (MAP2K1;MAP2K2-AKT1;AKT2)	Trametinib-MK-2206
1372-1053	PanCan	15	expr.EPHA2_expr	0.975181	0.16109	6.05364	0.568032	1.56932e-09	8.25705e-08	1372	Trametinib	1053	MK-2206	MAP2K1;MAP2K2	AKT1;AKT2	Trametinib-MK-2206 (MAP2K1;MAP2K2-AKT1;AKT2)	Trametinib-MK-2206
1179-1047	Kidney	13	expr.NECTIN3_expr	-8.43673	0.571319	-14.7671	0.0588235	2.42064e-10	8.35388e-08	1179	MK-1775	1047	Nutlin-3a (-)	WEE1;PLK1	MDM2	MK-1775-Nutlin-3a (-) (WEE1;PLK1-MDM2)	MK-1775-Nutlin-3a (-)
1372-1017	Kidney	7	expr.NECTIN3_expr	-8.43673	0.571319	-14.7671	0.0588235	2.42064e-10	8.35388e-08	1372	Trametinib	1017	Olaparib	MAP2K1;MAP2K2	PARP1;PARP2	Trametinib-Olaparib (MAP2K1;MAP2K2-PARP1;PARP2)	Trametinib-Olaparib
1372-1564	Kidney	46	expr.NECTIN3_expr	-8.43673	0.571319	-14.7671	0.0588235	2.42064e-10	8.35388e-08	1372	Trametinib	1564	SCH772984	MAP2K1;MAP2K2	MAPK1;MAPK3	Trametinib-SCH772984 (MAP2K1;MAP2K2-MAPK1;MAPK3)	Trametinib-SCH772984
1372-1053	PanCan	15	expr.SLC7A3_expr	-1.51065	0.249929	-6.0443	0.568032	1.66197e-09	8.61203e-08	1372	Trametinib	1053	MK-2206	MAP2K1;MAP2K2	AKT1;AKT2	Trametinib-MK-2206 (MAP2K1;MAP2K2-AKT1;AKT2)	Trametinib-MK-2206
1558-1058	PanCan	23	expr.BICDL2_expr	1.97098	0.320056	6.15823	0.158322	8.21009e-10	8.77453e-08	1558	Lapatinib	1058	Pictilisib	EGFR;ERBB2	PIK3CA;PIK3CB;PIK3CD;PIK3CG	Lapatinib-Pictilisib (EGFR;ERBB2-PIK3CA;PIK3CB;PIK3CD;PIK3CG)	Lapatinib-Pictilisib
1372-1058	PanCan	22	expr.TM4SF1_expr	1.52585	0.252156	6.05121	0.531081	1.59289e-09	9.07947e-08	1372	Trametinib	1058	Pictilisib	MAP2K1;MAP2K2	PIK3CA;PIK3CB;PIK3CD;PIK3CG	Trametinib-Pictilisib (MAP2K1;MAP2K2-PIK3CA;PIK3CB;PIK3CD;PIK3CG)	Trametinib-Pictilisib
1561-1011	PanCan	6	expr.GADD45B_expr	-0.817171	0.12901	-6.33418	0.427198	2.69702e-10	9.22382e-08	1561	Taselisib	1011	Navitoclax	PIK3CA;PIK3CD;PIK3CG	BCL2;BCL2L1;BCL2L2	Taselisib-Navitoclax (PIK3CA;PIK3CD;PIK3CG-BCL2;BCL2L1;BCL2L2)	Taselisib-Navitoclax
1011-1089	Lung	26	expr.SESN1_expr	1.09831	0.159665	6.87882	0.449275	2.51391e-10	9.32939e-08	1011	Navitoclax	1089	Oxaliplatin	BCL2;BCL2L1;BCL2L2	NA	Navitoclax-Oxaliplatin (BCL2;BCL2L1;BCL2L2-NA)	Navitoclax-Oxaliplatin
1017-1375	PanCan	36	expr.MYB_expr	1.22659	0.186453	6.57857	0.202381	5.47479e-11	9.36189e-08	1017	Olaparib	1375	Temozolomide	PARP1;PARP2	NA	Olaparib-Temozolomide (PARP1;PARP2-NA)	Olaparib-Temozolomide
1372-1058	PanCan	22	expr.IL1RL1_expr	1.57435	0.260598	6.04128	0.531081	1.69308e-09	9.49233e-08	1372	Trametinib	1058	Pictilisib	MAP2K1;MAP2K2	PIK3CA;PIK3CB;PIK3CD;PIK3CG	Trametinib-Pictilisib (MAP2K1;MAP2K2-PIK3CA;PIK3CB;PIK3CD;PIK3CG)	Trametinib-Pictilisib
1372-1053	PanCan	15	expr.CA2_expr	1.61432	0.267922	6.02534	0.568032	1.86669e-09	9.49813e-08	1372	Trametinib	1053	MK-2206	MAP2K1;MAP2K2	AKT1;AKT2	Trametinib-MK-2206 (MAP2K1;MAP2K2-AKT1;AKT2)	Trametinib-MK-2206
1372-1053	PanCan	15	expr.PTPN12_expr	0.349495	0.0580224	6.02344	0.568032	1.88852e-09	9.49813e-08	1372	Trametinib	1053	MK-2206	MAP2K1;MAP2K2	AKT1;AKT2	Trametinib-MK-2206 (MAP2K1;MAP2K2-AKT1;AKT2)	Trametinib-MK-2206
1372-1058	PanCan	22	expr.SERPINE1_expr	1.55119	0.256971	6.03645	0.531081	1.7439e-09	9.61957e-08	1372	Trametinib	1058	Pictilisib	MAP2K1;MAP2K2	PIK3CA;PIK3CB;PIK3CD;PIK3CG	Trametinib-Pictilisib (MAP2K1;MAP2K2-PIK3CA;PIK3CB;PIK3CD;PIK3CG)	Trametinib-Pictilisib
1372-1053	PanCan	15	expr.IL18_expr	1.40923	0.234135	6.0189	0.568032	1.94162e-09	9.62368e-08	1372	Trametinib	1053	MK-2206	MAP2K1;MAP2K2	AKT1;AKT2	Trametinib-MK-2206 (MAP2K1;MAP2K2-AKT1;AKT2)	Trametinib-MK-2206
1372-1053	PanCan	15	expr.P2RY2_expr	1.53518	0.255255	6.01428	0.568032	1.99723e-09	9.75787e-08	1372	Trametinib	1053	MK-2206	MAP2K1;MAP2K2	AKT1;AKT2	Trametinib-MK-2206 (MAP2K1;MAP2K2-AKT1;AKT2)	Trametinib-MK-2206
1179-1047	Kidney	13	expr.NAV3_expr	-11.61	0.801251	-14.4898	0.0588235	3.16097e-10	9.81797e-08	1179	MK-1775	1047	Nutlin-3a (-)	WEE1;PLK1	MDM2	MK-1775-Nutlin-3a (-) (WEE1;PLK1-MDM2)	MK-1775-Nutlin-3a (-)
1372-1017	Kidney	7	expr.NAV3_expr	-11.61	0.801251	-14.4898	0.0588235	3.16097e-10	9.81797e-08	1372	Trametinib	1017	Olaparib	MAP2K1;MAP2K2	PARP1;PARP2	Trametinib-Olaparib (MAP2K1;MAP2K2-PARP1;PARP2)	Trametinib-Olaparib
1372-1564	Kidney	46	expr.NAV3_expr	-11.61	0.801251	-14.4898	0.0588235	3.16097e-10	9.81797e-08	1372	Trametinib	1564	SCH772984	MAP2K1;MAP2K2	MAPK1;MAPK3	Trametinib-SCH772984 (MAP2K1;MAP2K2-MAPK1;MAPK3)	Trametinib-SCH772984
1372-1053	PanCan	15	expr.LAMC2_expr	1.41715	0.235851	6.00868	0.568032	2.06677e-09	9.95541e-08	1372	Trametinib	1053	MK-2206	MAP2K1;MAP2K2	AKT1;AKT2	Trametinib-MK-2206 (MAP2K1;MAP2K2-AKT1;AKT2)	Trametinib-MK-2206
1372-1053	PanCan	15	expr.TMEM108_expr	-1.58842	0.264461	-6.00626	0.568032	2.09747e-09	9.96297e-08	1372	Trametinib	1053	MK-2206	MAP2K1;MAP2K2	AKT1;AKT2	Trametinib-MK-2206 (MAP2K1;MAP2K2-AKT1;AKT2)	Trametinib-MK-2206
1372-1058	PanCan	22	expr.CXCL8_expr	1.57259	0.261057	6.02393	0.531081	1.88291e-09	1.00618e-07	1372	Trametinib	1058	Pictilisib	MAP2K1;MAP2K2	PIK3CA;PIK3CB;PIK3CD;PIK3CG	Trametinib-Pictilisib (MAP2K1;MAP2K2-PIK3CA;PIK3CB;PIK3CD;PIK3CG)	Trametinib-Pictilisib
1372-1058	PanCan	22	expr.PARP1_expr	-0.291235	0.0483424	-6.02443	0.531081	1.8771e-09	1.00618e-07	1372	Trametinib	1058	Pictilisib	MAP2K1;MAP2K2	PIK3CA;PIK3CB;PIK3CD;PIK3CG	Trametinib-Pictilisib (MAP2K1;MAP2K2-PIK3CA;PIK3CB;PIK3CD;PIK3CG)	Trametinib-Pictilisib
1561-1011	Lung	6	expr.AXL_expr	-4.42589	0.633039	-6.99149	0.385185	1.52568e-10	1.01732e-07	1561	Taselisib	1011	Navitoclax	PIK3CA;PIK3CD;PIK3CG	BCL2;BCL2L1;BCL2L2	Taselisib-Navitoclax (PIK3CA;PIK3CD;PIK3CG-BCL2;BCL2L1;BCL2L2)	Taselisib-Navitoclax
1558-1011	PanCan	5	expr.DCX_expr	1.64618	0.264021	6.23503	0.282967	5.06864e-10	1.01969e-07	1558	Lapatinib	1011	Navitoclax	EGFR;ERBB2	BCL2;BCL2L1;BCL2L2	Lapatinib-Navitoclax (EGFR;ERBB2-BCL2;BCL2L1;BCL2L2)	Lapatinib-Navitoclax
1011-1089	Lung	26	expr.CNTNAP2_expr	4.55897	0.667832	6.82652	0.449275	3.28123e-10	1.05953e-07	1011	Navitoclax	1089	Oxaliplatin	BCL2;BCL2L1;BCL2L2	NA	Navitoclax-Oxaliplatin (BCL2;BCL2L1;BCL2L2-NA)	Navitoclax-Oxaliplatin
1011-1089	Lung	26	expr.LZTS1_expr	3.89628	0.572315	6.80793	0.449275	3.60635e-10	1.05953e-07	1011	Navitoclax	1089	Oxaliplatin	BCL2;BCL2L1;BCL2L2	NA	Navitoclax-Oxaliplatin (BCL2;BCL2L1;BCL2L2-NA)	Navitoclax-Oxaliplatin
1011-1089	Lung	26	expr.SRRM4_expr	4.84709	0.713804	6.79051	0.449275	3.93973e-10	1.05953e-07	1011	Navitoclax	1089	Oxaliplatin	BCL2;BCL2L1;BCL2L2	NA	Navitoclax-Oxaliplatin (BCL2;BCL2L1;BCL2L2-NA)	Navitoclax-Oxaliplatin
1011-1089	Lung	26	expr.PPM1D_expr	0.827196	0.121978	6.7815	0.449275	4.12391e-10	1.05953e-07	1011	Navitoclax	1089	Oxaliplatin	BCL2;BCL2L1;BCL2L2	NA	Navitoclax-Oxaliplatin (BCL2;BCL2L1;BCL2L2-NA)	Navitoclax-Oxaliplatin
1561-1011	Lung	6	expr.RIMBP2_expr	4.84129	0.697162	6.94429	0.385185	1.94034e-10	1.07818e-07	1561	Taselisib	1011	Navitoclax	PIK3CA;PIK3CD;PIK3CG	BCL2;BCL2L1;BCL2L2	Taselisib-Navitoclax (PIK3CA;PIK3CD;PIK3CG-BCL2;BCL2L1;BCL2L2)	Taselisib-Navitoclax
1372-1053	PanCan	15	expr.TGFBI_expr	1.61574	0.269732	5.99019	0.568032	2.31322e-09	1.08373e-07	1372	Trametinib	1053	MK-2206	MAP2K1;MAP2K2	AKT1;AKT2	Trametinib-MK-2206 (MAP2K1;MAP2K2-AKT1;AKT2)	Trametinib-MK-2206
1372-1564	PanCan	46	expr.TCN1_expr	1.83922	0.283276	6.49266	0.177658	9.65117e-11	1.10023e-07	1372	Trametinib	1564	SCH772984	MAP2K1;MAP2K2	MAPK1;MAPK3	Trametinib-SCH772984 (MAP2K1;MAP2K2-MAPK1;MAPK3)	Trametinib-SCH772984
1372-1058	PanCan	22	expr.CCRL2_expr	1.46706	0.244326	6.00453	0.531081	2.1197e-09	1.11529e-07	1372	Trametinib	1058	Pictilisib	MAP2K1;MAP2K2	PIK3CA;PIK3CB;PIK3CD;PIK3CG	Trametinib-Pictilisib (MAP2K1;MAP2K2-PIK3CA;PIK3CB;PIK3CD;PIK3CG)	Trametinib-Pictilisib
1558-1058	PanCan	23	expr.KLK10_expr	2.39534	0.391953	6.11129	0.158322	1.09945e-09	1.11898e-07	1558	Lapatinib	1058	Pictilisib	EGFR;ERBB2	PIK3CA;PIK3CB;PIK3CD;PIK3CG	Lapatinib-Pictilisib (EGFR;ERBB2-PIK3CA;PIK3CB;PIK3CD;PIK3CG)	Lapatinib-Pictilisib
1558-1058	PanCan	23	expr.KRT6A_expr	2.64867	0.43354	6.1094	0.158322	1.11243e-09	1.11898e-07	1558	Lapatinib	1058	Pictilisib	EGFR;ERBB2	PIK3CA;PIK3CB;PIK3CD;PIK3CG	Lapatinib-Pictilisib (EGFR;ERBB2-PIK3CA;PIK3CB;PIK3CD;PIK3CG)	Lapatinib-Pictilisib
1372-1058	PanCan	22	expr.ADGRF1_expr	1.79771	0.299559	6.0012	0.531081	2.16324e-09	1.12095e-07	1372	Trametinib	1058	Pictilisib	MAP2K1;MAP2K2	PIK3CA;PIK3CB;PIK3CD;PIK3CG	Trametinib-Pictilisib (MAP2K1;MAP2K2-PIK3CA;PIK3CB;PIK3CD;PIK3CG)	Trametinib-Pictilisib
1372-1561	PanCan	44	expr.DKK1_expr	1.82269	0.296958	6.13787	0.561662	9.32113e-10	1.13851e-07	1372	Trametinib	1561	Taselisib	MAP2K1;MAP2K2	PIK3CA;PIK3CD;PIK3CG	Trametinib-Taselisib (MAP2K1;MAP2K2-PIK3CA;PIK3CD;PIK3CG)	Trametinib-Taselisib
1372-1561	PanCan	44	expr.PLCG1_expr	-0.383766	0.0624986	-6.1404	0.561662	9.17572e-10	1.13851e-07	1372	Trametinib	1561	Taselisib	MAP2K1;MAP2K2	PIK3CA;PIK3CD;PIK3CG	Trametinib-Taselisib (MAP2K1;MAP2K2-PIK3CA;PIK3CD;PIK3CG)	Trametinib-Taselisib
1372-1561	PanCan	44	expr.RAB32_expr	1.66292	0.271599	6.12271	0.561662	1.02424e-09	1.15307e-07	1372	Trametinib	1561	Taselisib	MAP2K1;MAP2K2	PIK3CA;PIK3CD;PIK3CG	Trametinib-Taselisib (MAP2K1;MAP2K2-PIK3CA;PIK3CD;PIK3CG)	Trametinib-Taselisib
1372-1561	PanCan	44	expr.CDC42EP1_expr	1.39646	0.228577	6.10937	0.561662	1.11262e-09	1.15307e-07	1372	Trametinib	1561	Taselisib	MAP2K1;MAP2K2	PIK3CA;PIK3CD;PIK3CG	Trametinib-Taselisib (MAP2K1;MAP2K2-PIK3CA;PIK3CD;PIK3CG)	Trametinib-Taselisib
1372-1561	PanCan	44	expr.RAC2_expr	1.41206	0.230837	6.11711	0.561662	1.06046e-09	1.15307e-07	1372	Trametinib	1561	Taselisib	MAP2K1;MAP2K2	PIK3CA;PIK3CD;PIK3CG	Trametinib-Taselisib (MAP2K1;MAP2K2-PIK3CA;PIK3CD;PIK3CG)	Trametinib-Taselisib
1372-1561	PanCan	44	expr.NRP1_expr	1.33265	0.217642	6.12313	0.561662	1.02159e-09	1.15307e-07	1372	Trametinib	1561	Taselisib	MAP2K1;MAP2K2	PIK3CA;PIK3CD;PIK3CG	Trametinib-Taselisib (MAP2K1;MAP2K2-PIK3CA;PIK3CD;PIK3CG)	Trametinib-Taselisib
1372-1561	PanCan	44	expr.RUNX1_expr	1.10253	0.180442	6.11015	0.561662	1.10724e-09	1.15307e-07	1372	Trametinib	1561	Taselisib	MAP2K1;MAP2K2	PIK3CA;PIK3CD;PIK3CG	Trametinib-Taselisib (MAP2K1;MAP2K2-PIK3CA;PIK3CD;PIK3CG)	Trametinib-Taselisib
1372-1053	PanCan	15	expr.TGFA_expr	1.45034	0.242747	5.97472	0.568032	2.54132e-09	1.1745e-07	1372	Trametinib	1053	MK-2206	MAP2K1;MAP2K2	AKT1;AKT2	Trametinib-MK-2206 (MAP2K1;MAP2K2-AKT1;AKT2)	Trametinib-MK-2206
1558-1011	PanCan	5	expr.CPLX2_expr	1.69911	0.274322	6.19386	0.282967	6.56853e-10	1.24802e-07	1558	Lapatinib	1011	Navitoclax	EGFR;ERBB2	BCL2;BCL2L1;BCL2L2	Lapatinib-Navitoclax (EGFR;ERBB2-BCL2;BCL2L1;BCL2L2)	Lapatinib-Navitoclax
1561-1011	Lung	6	expr.INSM1_expr	6.04404	0.878684	6.87851	0.385185	2.70958e-10	1.25993e-07	1561	Taselisib	1011	Navitoclax	PIK3CA;PIK3CD;PIK3CG	BCL2;BCL2L1;BCL2L2	Taselisib-Navitoclax (PIK3CA;PIK3CD;PIK3CG-BCL2;BCL2L1;BCL2L2)	Taselisib-Navitoclax
1561-1011	Lung	6	expr.CNTNAP2_expr	4.63643	0.676171	6.85688	0.385185	3.02322e-10	1.25993e-07	1561	Taselisib	1011	Navitoclax	PIK3CA;PIK3CD;PIK3CG	BCL2;BCL2L1;BCL2L2	Taselisib-Navitoclax (PIK3CA;PIK3CD;PIK3CG-BCL2;BCL2L1;BCL2L2)	Taselisib-Navitoclax
1561-1011	Lung	6	expr.PDGFC_expr	-2.58171	0.378466	-6.82151	0.385185	3.61512e-10	1.26175e-07	1561	Taselisib	1011	Navitoclax	PIK3CA;PIK3CD;PIK3CG	BCL2;BCL2L1;BCL2L2	Taselisib-Navitoclax (PIK3CA;PIK3CD;PIK3CG-BCL2;BCL2L1;BCL2L2)	Taselisib-Navitoclax
1561-1011	Lung	6	expr.PELI2_expr	3.4614	0.5081	6.81244	0.385185	3.78448e-10	1.26175e-07	1561	Taselisib	1011	Navitoclax	PIK3CA;PIK3CD;PIK3CG	BCL2;BCL2L1;BCL2L2	Taselisib-Navitoclax (PIK3CA;PIK3CD;PIK3CG-BCL2;BCL2L1;BCL2L2)	Taselisib-Navitoclax
1372-1058	PanCan	22	expr.CSF2_expr	1.44044	0.240966	5.97777	0.531081	2.49458e-09	1.27335e-07	1372	Trametinib	1058	Pictilisib	MAP2K1;MAP2K2	PIK3CA;PIK3CB;PIK3CD;PIK3CG	Trametinib-Pictilisib (MAP2K1;MAP2K2-PIK3CA;PIK3CB;PIK3CD;PIK3CG)	Trametinib-Pictilisib
1372-1561	PanCan	44	expr.MYOF_expr	1.26575	0.207959	6.08652	0.561662	1.28161e-09	1.28915e-07	1372	Trametinib	1561	Taselisib	MAP2K1;MAP2K2	PIK3CA;PIK3CD;PIK3CG	Trametinib-Taselisib (MAP2K1;MAP2K2-PIK3CA;PIK3CD;PIK3CG)	Trametinib-Taselisib
1372-1053	PanCan	15	expr.CXCR4_expr	-1.53847	0.258261	-5.95703	0.568032	2.82895e-09	1.29e-07	1372	Trametinib	1053	MK-2206	MAP2K1;MAP2K2	AKT1;AKT2	Trametinib-MK-2206 (MAP2K1;MAP2K2-AKT1;AKT2)	Trametinib-MK-2206
1372-1561	PanCan	44	expr.IL1RL1_expr	1.62981	0.268259	6.07551	0.561662	1.37168e-09	1.34032e-07	1372	Trametinib	1561	Taselisib	MAP2K1;MAP2K2	PIK3CA;PIK3CD;PIK3CG	Trametinib-Taselisib (MAP2K1;MAP2K2-PIK3CA;PIK3CD;PIK3CG)	Trametinib-Taselisib
1372-1058	PanCan	22	expr.DKK1_expr	1.70397	0.285755	5.96304	0.531081	2.72787e-09	1.37196e-07	1372	Trametinib	1058	Pictilisib	MAP2K1;MAP2K2	PIK3CA;PIK3CB;PIK3CD;PIK3CG	Trametinib-Pictilisib (MAP2K1;MAP2K2-PIK3CA;PIK3CB;PIK3CD;PIK3CG)	Trametinib-Pictilisib
1011-1007	Stomach	3	expr.BAP1_expr	5.70449	0.389004	14.6643	0.956522	4.43154e-11	1.37378e-07	1011	Navitoclax	1007	Docetaxel	BCL2;BCL2L1;BCL2L2	NA	Navitoclax-Docetaxel (BCL2;BCL2L1;BCL2L2-NA)	Navitoclax-Docetaxel
1011-1561	Stomach	43	expr.BAP1_expr	5.70449	0.389004	14.6643	0.956522	4.43154e-11	1.37378e-07	1011	Navitoclax	1561	Taselisib	BCL2;BCL2L1;BCL2L2	PIK3CA;PIK3CD;PIK3CG	Navitoclax-Taselisib (BCL2;BCL2L1;BCL2L2-PIK3CA;PIK3CD;PIK3CG)	Navitoclax-Taselisib
1372-1053	PanCan	15	expr.PAX5_expr	-1.63754	0.275585	-5.94203	0.568032	3.0975e-09	1.39388e-07	1372	Trametinib	1053	MK-2206	MAP2K1;MAP2K2	AKT1;AKT2	Trametinib-MK-2206 (MAP2K1;MAP2K2-AKT1;AKT2)	Trametinib-MK-2206
1558-1083	PanCan	25	expr.INAVA_expr	1.82587	0.275711	6.62243	0.29308	4.08768e-11	1.39799e-07	1558	Lapatinib	1083	Crizotinib	EGFR;ERBB2	ALK;MET;ROS1	Lapatinib-Crizotinib (EGFR;ERBB2-ALK;MET;ROS1)	Lapatinib-Crizotinib
1372-1598	PanCan	49	expr.INAVA_expr	1.89302	0.299229	6.32635	0.205442	2.83583e-10	1.40981e-07	1372	Trametinib	1598	LGK974	MAP2K1;MAP2K2	PORCN	Trametinib-LGK974 (MAP2K1;MAP2K2-PORCN)	Trametinib-LGK974
1372-1598	PanCan	49	expr.SMO_expr	-1.90976	0.302004	-6.32363	0.205442	2.88558e-10	1.40981e-07	1372	Trametinib	1598	LGK974	MAP2K1;MAP2K2	PORCN	Trametinib-LGK974 (MAP2K1;MAP2K2-PORCN)	Trametinib-LGK974
1372-1058	PanCan	22	expr.TGM2_expr	1.58625	0.26657	5.9506	0.531081	2.94108e-09	1.43539e-07	1372	Trametinib	1058	Pictilisib	MAP2K1;MAP2K2	PIK3CA;PIK3CB;PIK3CD;PIK3CG	Trametinib-Pictilisib (MAP2K1;MAP2K2-PIK3CA;PIK3CB;PIK3CD;PIK3CG)	Trametinib-Pictilisib
1372-1058	PanCan	22	expr.MECOM_expr	1.38133	0.232101	5.9514	0.531081	2.92692e-09	1.43539e-07	1372	Trametinib	1058	Pictilisib	MAP2K1;MAP2K2	PIK3CA;PIK3CB;PIK3CD;PIK3CG	Trametinib-Pictilisib (MAP2K1;MAP2K2-PIK3CA;PIK3CB;PIK3CD;PIK3CG)	Trametinib-Pictilisib
1372-1058	PanCan	22	expr.ARAP3_expr	1.25298	0.210641	5.94844	0.531081	2.9799e-09	1.43539e-07	1372	Trametinib	1058	Pictilisib	MAP2K1;MAP2K2	PIK3CA;PIK3CB;PIK3CD;PIK3CG	Trametinib-Pictilisib (MAP2K1;MAP2K2-PIK3CA;PIK3CB;PIK3CD;PIK3CG)	Trametinib-Pictilisib
1558-1058	PanCan	23	expr.SPRR1B_expr	2.0921	0.345096	6.06235	0.158322	1.48747e-09	1.45347e-07	1558	Lapatinib	1058	Pictilisib	EGFR;ERBB2	PIK3CA;PIK3CB;PIK3CD;PIK3CG	Lapatinib-Pictilisib (EGFR;ERBB2-PIK3CA;PIK3CB;PIK3CD;PIK3CG)	Lapatinib-Pictilisib
1011-1089	Lung	26	expr.ZFP36L1_expr	-2.73485	0.407934	-6.70414	0.449275	6.0987e-10	1.45498e-07	1011	Navitoclax	1089	Oxaliplatin	BCL2;BCL2L1;BCL2L2	NA	Navitoclax-Oxaliplatin (BCL2;BCL2L1;BCL2L2-NA)	Navitoclax-Oxaliplatin
1372-1561	PanCan	44	expr.RAB27B_expr	1.55051	0.255998	6.05675	0.561662	1.53958e-09	1.4626e-07	1372	Trametinib	1561	Taselisib	MAP2K1;MAP2K2	PIK3CA;PIK3CD;PIK3CG	Trametinib-Taselisib (MAP2K1;MAP2K2-PIK3CA;PIK3CD;PIK3CG)	Trametinib-Taselisib
1561-1011	PanCan	6	expr.OSMR_expr	-1.16907	0.187707	-6.22819	0.427198	5.29224e-10	1.50829e-07	1561	Taselisib	1011	Navitoclax	PIK3CA;PIK3CD;PIK3CG	BCL2;BCL2L1;BCL2L2	Taselisib-Navitoclax (PIK3CA;PIK3CD;PIK3CG-BCL2;BCL2L1;BCL2L2)	Taselisib-Navitoclax
1561-1011	PanCan	6	expr.GADD45G_expr	1.35861	0.218097	6.2294	0.427198	5.25201e-10	1.50829e-07	1561	Taselisib	1011	Navitoclax	PIK3CA;PIK3CD;PIK3CG	BCL2;BCL2L1;BCL2L2	Taselisib-Navitoclax (PIK3CA;PIK3CD;PIK3CG-BCL2;BCL2L1;BCL2L2)	Taselisib-Navitoclax
1372-1053	PanCan	15	expr.JAKMIP2_expr	-1.64122	0.276954	-5.92596	0.568032	3.41278e-09	1.51581e-07	1372	Trametinib	1053	MK-2206	MAP2K1;MAP2K2	AKT1;AKT2	Trametinib-MK-2206 (MAP2K1;MAP2K2-AKT1;AKT2)	Trametinib-MK-2206
1372-1561	PanCan	44	expr.PLAU_expr	1.50575	0.249236	6.04146	0.561662	1.69112e-09	1.56314e-07	1372	Trametinib	1561	Taselisib	MAP2K1;MAP2K2	PIK3CA;PIK3CD;PIK3CG	Trametinib-Taselisib (MAP2K1;MAP2K2-PIK3CA;PIK3CD;PIK3CG)	Trametinib-Taselisib
1372-1561	PanCan	44	expr.COL17A1_expr	1.27394	0.211055	6.03606	0.561662	1.74806e-09	1.57325e-07	1372	Trametinib	1561	Taselisib	MAP2K1;MAP2K2	PIK3CA;PIK3CD;PIK3CG	Trametinib-Taselisib (MAP2K1;MAP2K2-PIK3CA;PIK3CD;PIK3CG)	Trametinib-Taselisib
1372-1058	PanCan	22	expr.NOL4_expr	-1.59137	0.268361	-5.92997	0.531081	3.33122e-09	1.58233e-07	1372	Trametinib	1058	Pictilisib	MAP2K1;MAP2K2	PIK3CA;PIK3CB;PIK3CD;PIK3CG	Trametinib-Pictilisib (MAP2K1;MAP2K2-PIK3CA;PIK3CB;PIK3CD;PIK3CG)	Trametinib-Pictilisib
1011-1089	Lung	26	expr.AHNAK_expr	-3.19244	0.478486	-6.67196	0.449275	7.17279e-10	1.59714e-07	1011	Navitoclax	1089	Oxaliplatin	BCL2;BCL2L1;BCL2L2	NA	Navitoclax-Oxaliplatin (BCL2;BCL2L1;BCL2L2-NA)	Navitoclax-Oxaliplatin
1372-1561	PanCan	44	expr.FERMT1_expr	1.35109	0.224181	6.02679	0.561662	1.8502e-09	1.62249e-07	1372	Trametinib	1561	Taselisib	MAP2K1;MAP2K2	PIK3CA;PIK3CD;PIK3CG	Trametinib-Taselisib (MAP2K1;MAP2K2-PIK3CA;PIK3CD;PIK3CG)	Trametinib-Taselisib
1561-1549	Head and Neck	42	expr.PTPRU_expr	9.21398	0.825417	11.1628	0.96	1.57348e-10	1.6317e-07	1561	Taselisib	1549	Sapitinib	PIK3CA;PIK3CD;PIK3CG	EGFR;ERBB2;ERBB3	Taselisib-Sapitinib (PIK3CA;PIK3CD;PIK3CG-EGFR;ERBB2;ERBB3)	Taselisib-Sapitinib
1372-1058	PanCan	22	expr.B3GNT3_expr	1.63709	0.276595	5.91873	0.531081	3.56456e-09	1.6474e-07	1372	Trametinib	1058	Pictilisib	MAP2K1;MAP2K2	PIK3CA;PIK3CB;PIK3CD;PIK3CG	Trametinib-Pictilisib (MAP2K1;MAP2K2-PIK3CA;PIK3CB;PIK3CD;PIK3CG)	Trametinib-Pictilisib
1372-1058	PanCan	22	expr.CXCL2_expr	1.53257	0.258855	5.92056	0.531081	3.52551e-09	1.6474e-07	1372	Trametinib	1058	Pictilisib	MAP2K1;MAP2K2	PIK3CA;PIK3CB;PIK3CD;PIK3CG	Trametinib-Pictilisib (MAP2K1;MAP2K2-PIK3CA;PIK3CB;PIK3CD;PIK3CG)	Trametinib-Pictilisib
1372-1598	Haematopoietic and Lymphoid	49	expr.PRRG1_expr	4.46327	0.667109	6.69047	0.225806	7.15085e-10	1.65031e-07	1372	Trametinib	1598	LGK974	MAP2K1;MAP2K2	PORCN	Trametinib-LGK974 (MAP2K1;MAP2K2-PORCN)	Trametinib-LGK974
1372-1053	PanCan	15	expr.CPNE8_expr	1.62054	0.274372	5.90635	0.568032	3.83995e-09	1.68367e-07	1372	Trametinib	1053	MK-2206	MAP2K1;MAP2K2	AKT1;AKT2	Trametinib-MK-2206 (MAP2K1;MAP2K2-AKT1;AKT2)	Trametinib-MK-2206
1372-1053	PanCan	15	expr.IL1RN_expr	1.63109	0.276317	5.90296	0.568032	3.91894e-09	1.69656e-07	1372	Trametinib	1053	MK-2206	MAP2K1;MAP2K2	AKT1;AKT2	Trametinib-MK-2206 (MAP2K1;MAP2K2-AKT1;AKT2)	Trametinib-MK-2206
1372-1598	PanCan	49	expr.GFRA1_expr	-2.28613	0.36477	-6.2673	0.205442	4.1319e-10	1.76639e-07	1372	Trametinib	1598	LGK974	MAP2K1;MAP2K2	PORCN	Trametinib-LGK974 (MAP2K1;MAP2K2-PORCN)	Trametinib-LGK974
1372-1053	PanCan	15	expr.IL1RL1_expr	1.53247	0.260169	5.89031	0.568032	4.22781e-09	1.80739e-07	1372	Trametinib	1053	MK-2206	MAP2K1;MAP2K2	AKT1;AKT2	Trametinib-MK-2206 (MAP2K1;MAP2K2-AKT1;AKT2)	Trametinib-MK-2206
1372-1598	PanCan	49	expr.PLCG1_expr	-0.460186	0.0737335	-6.24121	0.205442	4.87453e-10	1.85232e-07	1372	Trametinib	1598	LGK974	MAP2K1;MAP2K2	PORCN	Trametinib-LGK974 (MAP2K1;MAP2K2-PORCN)	Trametinib-LGK974
1561-1011	Lung	6	expr.CAVIN1_expr	-3.8707	0.577928	-6.69754	0.385185	6.74488e-10	1.87567e-07	1561	Taselisib	1011	Navitoclax	PIK3CA;PIK3CD;PIK3CG	BCL2;BCL2L1;BCL2L2	Taselisib-Navitoclax (PIK3CA;PIK3CD;PIK3CG-BCL2;BCL2L1;BCL2L2)	Taselisib-Navitoclax
1561-1011	Lung	6	expr.SV2B_expr	4.4464	0.663904	6.69736	0.385185	6.75106e-10	1.87567e-07	1561	Taselisib	1011	Navitoclax	PIK3CA;PIK3CD;PIK3CG	BCL2;BCL2L1;BCL2L2	Taselisib-Navitoclax (PIK3CA;PIK3CD;PIK3CG-BCL2;BCL2L1;BCL2L2)	Taselisib-Navitoclax
1372-1053	PanCan	15	expr.AREG_expr	1.32094	0.224837	5.87509	0.568032	4.63093e-09	1.95528e-07	1372	Trametinib	1053	MK-2206	MAP2K1;MAP2K2	AKT1;AKT2	Trametinib-MK-2206 (MAP2K1;MAP2K2-AKT1;AKT2)	Trametinib-MK-2206
1179-1047	Kidney	13	expr.GPR39_expr	-9.39819	0.688289	-13.6544	0.0588235	7.26049e-10	2.0501e-07	1179	MK-1775	1047	Nutlin-3a (-)	WEE1;PLK1	MDM2	MK-1775-Nutlin-3a (-) (WEE1;PLK1-MDM2)	MK-1775-Nutlin-3a (-)
1372-1017	Kidney	7	expr.GPR39_expr	-9.39819	0.688289	-13.6544	0.0588235	7.26049e-10	2.0501e-07	1372	Trametinib	1017	Olaparib	MAP2K1;MAP2K2	PARP1;PARP2	Trametinib-Olaparib (MAP2K1;MAP2K2-PARP1;PARP2)	Trametinib-Olaparib
1372-1564	Kidney	46	expr.GPR39_expr	-9.39819	0.688289	-13.6544	0.0588235	7.26049e-10	2.0501e-07	1372	Trametinib	1564	SCH772984	MAP2K1;MAP2K2	MAPK1;MAPK3	Trametinib-SCH772984 (MAP2K1;MAP2K2-MAPK1;MAPK3)	Trametinib-SCH772984
1372-1053	PanCan	15	expr.CNTFR_expr	-1.36867	0.23339	-5.86434	0.568032	4.93806e-09	2.05953e-07	1372	Trametinib	1053	MK-2206	MAP2K1;MAP2K2	AKT1;AKT2	Trametinib-MK-2206 (MAP2K1;MAP2K2-AKT1;AKT2)	Trametinib-MK-2206
1011-1089	PanCan	26	expr.SMARCA4_expr	0.35264	0.0566832	6.22123	0.484564	5.52973e-10	2.1013e-07	1011	Navitoclax	1089	Oxaliplatin	BCL2;BCL2L1;BCL2L2	NA	Navitoclax-Oxaliplatin (BCL2;BCL2L1;BCL2L2-NA)	Navitoclax-Oxaliplatin
1372-1058	PanCan	22	expr.CST6_expr	1.49326	0.254134	5.87585	0.531081	4.60982e-09	2.10208e-07	1372	Trametinib	1058	Pictilisib	MAP2K1;MAP2K2	PIK3CA;PIK3CB;PIK3CD;PIK3CG	Trametinib-Pictilisib (MAP2K1;MAP2K2-PIK3CA;PIK3CB;PIK3CD;PIK3CG)	Trametinib-Pictilisib
1558-1510	Central Nervous System	40	expr.DPYSL3_expr	-8.32231	0.961089	-8.65924	0.025641	1.9912e-10	2.10403e-07	1558	Lapatinib	1510	Linsitinib	EGFR;ERBB2	IGF1R;INSR	Lapatinib-Linsitinib (EGFR;ERBB2-IGF1R;INSR)	Lapatinib-Linsitinib
1561-1011	PanCan	6	expr.PROX1_expr	1.68619	0.273639	6.16212	0.427198	8.01321e-10	2.10809e-07	1561	Taselisib	1011	Navitoclax	PIK3CA;PIK3CD;PIK3CG	BCL2;BCL2L1;BCL2L2	Taselisib-Navitoclax (PIK3CA;PIK3CD;PIK3CG-BCL2;BCL2L1;BCL2L2)	Taselisib-Navitoclax
1011-1032	Peripheral Nervous System	10	expr.BEND5_expr	9.28467	0.77703	11.9489	0.952381	2.78434e-10	2.16343e-07	1011	Navitoclax	1032	Afatinib	BCL2;BCL2L1;BCL2L2	EGFR;ERBB2	Navitoclax-Afatinib (BCL2;BCL2L1;BCL2L2-EGFR;ERBB2)	Navitoclax-Afatinib
1372-1058	PanCan	22	expr.PAX5_expr	-1.61006	0.274412	-5.86729	0.531081	4.85185e-09	2.18333e-07	1372	Trametinib	1058	Pictilisib	MAP2K1;MAP2K2	PIK3CA;PIK3CB;PIK3CD;PIK3CG	Trametinib-Pictilisib (MAP2K1;MAP2K2-PIK3CA;PIK3CB;PIK3CD;PIK3CG)	Trametinib-Pictilisib
1372-1564	Haematopoietic and Lymphoid	46	expr.TMEM246_expr	4.72124	0.700344	6.74131	0.176923	4.83521e-10	2.23318e-07	1372	Trametinib	1564	SCH772984	MAP2K1;MAP2K2	MAPK1;MAPK3	Trametinib-SCH772984 (MAP2K1;MAP2K2-MAPK1;MAPK3)	Trametinib-SCH772984
1372-1598	PanCan	49	expr.DUSP6_expr	1.40226	0.226388	6.19408	0.205442	6.55957e-10	2.24337e-07	1372	Trametinib	1598	LGK974	MAP2K1;MAP2K2	PORCN	Trametinib-LGK974 (MAP2K1;MAP2K2-PORCN)	Trametinib-LGK974
1561-1011	Lung	6	expr.TRIM6_expr	-3.90489	0.587689	-6.64449	0.385185	8.79506e-10	2.25559e-07	1561	Taselisib	1011	Navitoclax	PIK3CA;PIK3CD;PIK3CG	BCL2;BCL2L1;BCL2L2	Taselisib-Navitoclax (PIK3CA;PIK3CD;PIK3CG-BCL2;BCL2L1;BCL2L2)	Taselisib-Navitoclax
1558-1011	PanCan	5	expr.GPX8_expr	-1.29201	0.21225	-6.08722	0.282967	1.27604e-09	2.29687e-07	1558	Lapatinib	1011	Navitoclax	EGFR;ERBB2	BCL2;BCL2L1;BCL2L2	Lapatinib-Navitoclax (EGFR;ERBB2-BCL2;BCL2L1;BCL2L2)	Lapatinib-Navitoclax
1011-1089	Lung	26	expr.INSM1_expr	5.68084	0.866751	6.55418	0.449275	1.29485e-09	2.31904e-07	1011	Navitoclax	1089	Oxaliplatin	BCL2;BCL2L1;BCL2L2	NA	Navitoclax-Oxaliplatin (BCL2;BCL2L1;BCL2L2-NA)	Navitoclax-Oxaliplatin
1011-1089	Lung	26	expr.SNAP25_expr	4.06967	0.618695	6.57783	0.449275	1.15044e-09	2.31904e-07	1011	Navitoclax	1089	Oxaliplatin	BCL2;BCL2L1;BCL2L2	NA	Navitoclax-Oxaliplatin (BCL2;BCL2L1;BCL2L2-NA)	Navitoclax-Oxaliplatin
1011-1089	Lung	26	expr.NT5E_expr	-4.13185	0.630773	-6.55045	0.449275	1.31922e-09	2.31904e-07	1011	Navitoclax	1089	Oxaliplatin	BCL2;BCL2L1;BCL2L2	NA	Navitoclax-Oxaliplatin (BCL2;BCL2L1;BCL2L2-NA)	Navitoclax-Oxaliplatin
1011-1089	Lung	26	expr.YAP1_expr	-3.65845	0.55847	-6.55085	0.449275	1.31658e-09	2.31904e-07	1011	Navitoclax	1089	Oxaliplatin	BCL2;BCL2L1;BCL2L2	NA	Navitoclax-Oxaliplatin (BCL2;BCL2L1;BCL2L2-NA)	Navitoclax-Oxaliplatin
1372-1011	PanCan	4	expr.TMPRSS4_expr	1.71624	0.266523	6.43936	0.395604	1.36719e-10	2.33789e-07	1372	Trametinib	1011	Navitoclax	MAP2K1;MAP2K2	BCL2;BCL2L1;BCL2L2	Trametinib-Navitoclax (MAP2K1;MAP2K2-BCL2;BCL2L1;BCL2L2)	Trametinib-Navitoclax
1372-1058	PanCan	22	expr.S100P_expr	1.34739	0.230254	5.85173	0.531081	5.3233e-09	2.36438e-07	1372	Trametinib	1058	Pictilisib	MAP2K1;MAP2K2	PIK3CA;PIK3CB;PIK3CD;PIK3CG	Trametinib-Pictilisib (MAP2K1;MAP2K2-PIK3CA;PIK3CB;PIK3CD;PIK3CG)	Trametinib-Pictilisib
1011-1032	Peripheral Nervous System	10	expr.ZNF667_expr	8.8213	0.76803	11.4856	0.952381	5.41015e-10	2.40211e-07	1011	Navitoclax	1032	Afatinib	BCL2;BCL2L1;BCL2L2	EGFR;ERBB2	Navitoclax-Afatinib (BCL2;BCL2L1;BCL2L2-EGFR;ERBB2)	Navitoclax-Afatinib
1011-1032	Peripheral Nervous System	10	expr.ZNF470_expr	5.85864	0.507117	11.5528	0.952381	4.90687e-10	2.40211e-07	1011	Navitoclax	1032	Afatinib	BCL2;BCL2L1;BCL2L2	EGFR;ERBB2	Navitoclax-Afatinib (BCL2;BCL2L1;BCL2L2-EGFR;ERBB2)	Navitoclax-Afatinib
1011-1032	Peripheral Nervous System	10	expr.KCNH2_expr	9.02359	0.779349	11.5784	0.952381	4.72887e-10	2.40211e-07	1011	Navitoclax	1032	Afatinib	BCL2;BCL2L1;BCL2L2	EGFR;ERBB2	Navitoclax-Afatinib (BCL2;BCL2L1;BCL2L2-EGFR;ERBB2)	Navitoclax-Afatinib
1011-1089	PanCan	26	expr.KIAA1456_expr	1.83164	0.296423	6.17914	0.484564	7.20379e-10	2.4637e-07	1011	Navitoclax	1089	Oxaliplatin	BCL2;BCL2L1;BCL2L2	NA	Navitoclax-Oxaliplatin (BCL2;BCL2L1;BCL2L2-NA)	Navitoclax-Oxaliplatin
1372-1053	PanCan	15	expr.NOL4_expr	-1.58103	0.271096	-5.832	0.568032	5.98589e-09	2.46647e-07	1372	Trametinib	1053	MK-2206	MAP2K1;MAP2K2	AKT1;AKT2	Trametinib-MK-2206 (MAP2K1;MAP2K2-AKT1;AKT2)	Trametinib-MK-2206
1561-1011	PanCan	6	expr.BEND5_expr	1.46067	0.23872	6.11877	0.427198	1.04964e-09	2.56412e-07	1561	Taselisib	1011	Navitoclax	PIK3CA;PIK3CD;PIK3CG	BCL2;BCL2L1;BCL2L2	Taselisib-Navitoclax (PIK3CA;PIK3CD;PIK3CG-BCL2;BCL2L1;BCL2L2)	Taselisib-Navitoclax
1372-1058	PanCan	22	expr.ETV6_expr	0.483621	0.0829009	5.83373	0.531081	5.92482e-09	2.5978e-07	1372	Trametinib	1058	Pictilisib	MAP2K1;MAP2K2	PIK3CA;PIK3CB;PIK3CD;PIK3CG	Trametinib-Pictilisib (MAP2K1;MAP2K2-PIK3CA;PIK3CB;PIK3CD;PIK3CG)	Trametinib-Pictilisib
1372-1561	PanCan	44	expr.ACP7_expr	1.61223	0.271451	5.9393	0.561662	3.14899e-09	2.69239e-07	1372	Trametinib	1561	Taselisib	MAP2K1;MAP2K2	PIK3CA;PIK3CD;PIK3CG	Trametinib-Taselisib (MAP2K1;MAP2K2-PIK3CA;PIK3CD;PIK3CG)	Trametinib-Taselisib
1011-1089	PanCan	26	expr.GPX8_expr	-1.25039	0.203402	-6.1474	0.484564	8.78394e-10	2.73101e-07	1011	Navitoclax	1089	Oxaliplatin	BCL2;BCL2L1;BCL2L2	NA	Navitoclax-Oxaliplatin (BCL2;BCL2L1;BCL2L2-NA)	Navitoclax-Oxaliplatin
1372-1058	PanCan	22	expr.SERPINB7_expr	1.57743	0.270942	5.82204	0.531081	6.35001e-09	2.74899e-07	1372	Trametinib	1058	Pictilisib	MAP2K1;MAP2K2	PIK3CA;PIK3CB;PIK3CD;PIK3CG	Trametinib-Pictilisib (MAP2K1;MAP2K2-PIK3CA;PIK3CB;PIK3CD;PIK3CG)	Trametinib-Pictilisib
1372-1561	PanCan	44	expr.INSM1_expr	-1.85306	0.312711	-5.9258	0.561662	3.41597e-09	2.80148e-07	1372	Trametinib	1561	Taselisib	MAP2K1;MAP2K2	PIK3CA;PIK3CD;PIK3CG	Trametinib-Taselisib (MAP2K1;MAP2K2-PIK3CA;PIK3CD;PIK3CG)	Trametinib-Taselisib
1372-1561	PanCan	44	expr.NRSN1_expr	-1.39923	0.236172	-5.92462	0.561662	3.44042e-09	2.80148e-07	1372	Trametinib	1561	Taselisib	MAP2K1;MAP2K2	PIK3CA;PIK3CD;PIK3CG	Trametinib-Taselisib (MAP2K1;MAP2K2-PIK3CA;PIK3CD;PIK3CG)	Trametinib-Taselisib
1558-1058	PanCan	23	expr.MACC1_expr	2.56391	0.431057	5.94797	0.158322	2.98832e-09	2.8389e-07	1558	Lapatinib	1058	Pictilisib	EGFR;ERBB2	PIK3CA;PIK3CB;PIK3CD;PIK3CG	Lapatinib-Pictilisib (EGFR;ERBB2-PIK3CA;PIK3CB;PIK3CD;PIK3CG)	Lapatinib-Pictilisib
1558-1011	PanCan	5	expr.COL6A2_expr	-1.64218	0.271995	-6.03753	0.282967	1.73241e-09	2.85149e-07	1558	Lapatinib	1011	Navitoclax	EGFR;ERBB2	BCL2;BCL2L1;BCL2L2	Lapatinib-Navitoclax (EGFR;ERBB2-BCL2;BCL2L1;BCL2L2)	Lapatinib-Navitoclax
1558-1011	PanCan	5	expr.PIK3CD_expr	-0.926027	0.153423	-6.0358	0.282967	1.75091e-09	2.85149e-07	1558	Lapatinib	1011	Navitoclax	EGFR;ERBB2	BCL2;BCL2L1;BCL2L2	Lapatinib-Navitoclax (EGFR;ERBB2-BCL2;BCL2L1;BCL2L2)	Lapatinib-Navitoclax
1558-1058	PanCan	23	expr.TMPRSS11E_expr	2.1528	0.362293	5.94217	0.158322	3.09494e-09	2.86073e-07	1558	Lapatinib	1058	Pictilisib	EGFR;ERBB2	PIK3CA;PIK3CB;PIK3CD;PIK3CG	Lapatinib-Pictilisib (EGFR;ERBB2-PIK3CA;PIK3CB;PIK3CD;PIK3CG)	Lapatinib-Pictilisib
1561-1011	Lung	6	expr.KCNH8_expr	4.02069	0.612603	6.56329	0.385185	1.31789e-09	2.87626e-07	1561	Taselisib	1011	Navitoclax	PIK3CA;PIK3CD;PIK3CG	BCL2;BCL2L1;BCL2L2	Taselisib-Navitoclax (PIK3CA;PIK3CD;PIK3CG-BCL2;BCL2L1;BCL2L2)	Taselisib-Navitoclax
1561-1011	Lung	6	expr.NELL1_expr	4.20169	0.642288	6.54175	0.385185	1.4666e-09	2.87626e-07	1561	Taselisib	1011	Navitoclax	PIK3CA;PIK3CD;PIK3CG	BCL2;BCL2L1;BCL2L2	Taselisib-Navitoclax (PIK3CA;PIK3CD;PIK3CG-BCL2;BCL2L1;BCL2L2)	Taselisib-Navitoclax
1561-1011	Lung	6	expr.BCL2_expr	2.69859	0.412475	6.54243	0.385185	1.46169e-09	2.87626e-07	1561	Taselisib	1011	Navitoclax	PIK3CA;PIK3CD;PIK3CG	BCL2;BCL2L1;BCL2L2	Taselisib-Navitoclax (PIK3CA;PIK3CD;PIK3CG-BCL2;BCL2L1;BCL2L2)	Taselisib-Navitoclax
1561-1011	Lung	6	expr.GADD45B_expr	-2.43597	0.37086	-6.56843	0.385185	1.28467e-09	2.87626e-07	1561	Taselisib	1011	Navitoclax	PIK3CA;PIK3CD;PIK3CG	BCL2;BCL2L1;BCL2L2	Taselisib-Navitoclax (PIK3CA;PIK3CD;PIK3CG-BCL2;BCL2L1;BCL2L2)	Taselisib-Navitoclax
1561-1011	Lung	6	expr.GPX8_expr	-3.43923	0.527652	-6.51798	0.385185	1.65001e-09	2.89534e-07	1561	Taselisib	1011	Navitoclax	PIK3CA;PIK3CD;PIK3CG	BCL2;BCL2L1;BCL2L2	Taselisib-Navitoclax (PIK3CA;PIK3CD;PIK3CG-BCL2;BCL2L1;BCL2L2)	Taselisib-Navitoclax
1561-1011	Lung	6	expr.PROX1_expr	4.57045	0.701143	6.51856	0.385185	1.64524e-09	2.89534e-07	1561	Taselisib	1011	Navitoclax	PIK3CA;PIK3CD;PIK3CG	BCL2;BCL2L1;BCL2L2	Taselisib-Navitoclax (PIK3CA;PIK3CD;PIK3CG-BCL2;BCL2L1;BCL2L2)	Taselisib-Navitoclax
1561-1011	PanCan	6	expr.DNMT3A_expr	0.623806	0.102482	6.08699	0.427198	1.27785e-09	2.9135e-07	1561	Taselisib	1011	Navitoclax	PIK3CA;PIK3CD;PIK3CG	BCL2;BCL2L1;BCL2L2	Taselisib-Navitoclax (PIK3CA;PIK3CD;PIK3CG-BCL2;BCL2L1;BCL2L2)	Taselisib-Navitoclax
1011-1089	Lung	26	expr.NRSN1_expr	4.56785	0.703431	6.49368	0.449275	1.75065e-09	2.92358e-07	1011	Navitoclax	1089	Oxaliplatin	BCL2;BCL2L1;BCL2L2	NA	Navitoclax-Oxaliplatin (BCL2;BCL2L1;BCL2L2-NA)	Navitoclax-Oxaliplatin
1372-1032	PanCan	11	expr.SPRY2_expr	1.20177	0.194825	6.16844	0.404227	7.70279e-10	2.92706e-07	1372	Trametinib	1032	Afatinib	MAP2K1;MAP2K2	EGFR;ERBB2	Trametinib-Afatinib (MAP2K1;MAP2K2-EGFR;ERBB2)	Trametinib-Afatinib
1372-1032	PanCan	11	expr.ERRFI1_expr	0.854061	0.138125	6.18326	0.404227	7.02019e-10	2.92706e-07	1372	Trametinib	1032	Afatinib	MAP2K1;MAP2K2	EGFR;ERBB2	Trametinib-Afatinib (MAP2K1;MAP2K2-EGFR;ERBB2)	Trametinib-Afatinib
1372-1058	Lung	22	expr.ARL14_expr	4.24273	0.617684	6.86877	0.471014	2.64608e-10	2.94597e-07	1372	Trametinib	1058	Pictilisib	MAP2K1;MAP2K2	PIK3CA;PIK3CB;PIK3CD;PIK3CG	Trametinib-Pictilisib (MAP2K1;MAP2K2-PIK3CA;PIK3CB;PIK3CD;PIK3CG)	Trametinib-Pictilisib
1011-1089	Lung	26	expr.DCX_expr	4.37235	0.674972	6.47783	0.449275	1.89417e-09	3.01263e-07	1011	Navitoclax	1089	Oxaliplatin	BCL2;BCL2L1;BCL2L2	NA	Navitoclax-Oxaliplatin (BCL2;BCL2L1;BCL2L2-NA)	Navitoclax-Oxaliplatin
1558-1372	PanCan	33	expr.MUC4_expr	2.18168	0.335317	6.50632	0.151394	8.82341e-11	3.01761e-07	1558	Lapatinib	1372	Trametinib	EGFR;ERBB2	MAP2K1;MAP2K2	Lapatinib-Trametinib (EGFR;ERBB2-MAP2K1;MAP2K2)	Lapatinib-Trametinib
1011-1089	PanCan	26	expr.YAP1_expr	-1.14062	0.186464	-6.11711	0.484564	1.06045e-09	3.02229e-07	1011	Navitoclax	1089	Oxaliplatin	BCL2;BCL2L1;BCL2L2	NA	Navitoclax-Oxaliplatin (BCL2;BCL2L1;BCL2L2-NA)	Navitoclax-Oxaliplatin
1372-1564	Lung	46	expr.EREG_expr	6.18772	0.875097	7.07089	0.223022	9.14399e-11	3.05866e-07	1372	Trametinib	1564	SCH772984	MAP2K1;MAP2K2	MAPK1;MAPK3	Trametinib-SCH772984 (MAP2K1;MAP2K2-MAPK1;MAPK3)	Trametinib-SCH772984
1558-1058	PanCan	23	expr.ALDH3B2_expr	2.36034	0.398331	5.92558	0.158322	3.42063e-09	3.07857e-07	1558	Lapatinib	1058	Pictilisib	EGFR;ERBB2	PIK3CA;PIK3CB;PIK3CD;PIK3CG	Lapatinib-Pictilisib (EGFR;ERBB2-PIK3CA;PIK3CB;PIK3CD;PIK3CG)	Lapatinib-Pictilisib
1372-1561	PanCan	44	expr.CCDC68_expr	1.52583	0.258405	5.90479	0.561662	3.87617e-09	3.08291e-07	1372	Trametinib	1561	Taselisib	MAP2K1;MAP2K2	PIK3CA;PIK3CD;PIK3CG	Trametinib-Taselisib (MAP2K1;MAP2K2-PIK3CA;PIK3CD;PIK3CG)	Trametinib-Taselisib
1017-1375	PanCan	36	expr.ARPP21_expr	2.12719	0.338043	6.29264	0.202381	3.5171e-10	3.08645e-07	1017	Olaparib	1375	Temozolomide	PARP1;PARP2	NA	Olaparib-Temozolomide (PARP1;PARP2-NA)	Olaparib-Temozolomide
1017-1375	PanCan	36	expr.UGT3A2_expr	2.00226	0.318397	6.28855	0.202381	3.60988e-10	3.08645e-07	1017	Olaparib	1375	Temozolomide	PARP1;PARP2	NA	Olaparib-Temozolomide (PARP1;PARP2-NA)	Olaparib-Temozolomide
1372-1561	PanCan	44	expr.E2F1_expr	-0.419174	0.071055	-5.89928	0.561662	4.00642e-09	3.11408e-07	1372	Trametinib	1561	Taselisib	MAP2K1;MAP2K2	PIK3CA;PIK3CD;PIK3CG	Trametinib-Taselisib (MAP2K1;MAP2K2-PIK3CA;PIK3CD;PIK3CG)	Trametinib-Taselisib
1011-1089	Lung	26	expr.PROX1_expr	4.40858	0.682353	6.46084	0.449275	2.06084e-09	3.12873e-07	1011	Navitoclax	1089	Oxaliplatin	BCL2;BCL2L1;BCL2L2	NA	Navitoclax-Oxaliplatin (BCL2;BCL2L1;BCL2L2-NA)	Navitoclax-Oxaliplatin
1372-1058	PanCan	22	expr.CXCL3_expr	1.31717	0.227299	5.79485	0.531081	7.45762e-09	3.18813e-07	1372	Trametinib	1058	Pictilisib	MAP2K1;MAP2K2	PIK3CA;PIK3CB;PIK3CD;PIK3CG	Trametinib-Pictilisib (MAP2K1;MAP2K2-PIK3CA;PIK3CB;PIK3CD;PIK3CG)	Trametinib-Pictilisib
1561-1549	Head and Neck	42	expr.SPINT2_expr	8.98118	0.846872	10.6051	0.96	4.10141e-10	3.18987e-07	1561	Taselisib	1549	Sapitinib	PIK3CA;PIK3CD;PIK3CG	EGFR;ERBB2;ERBB3	Taselisib-Sapitinib (PIK3CA;PIK3CD;PIK3CG-EGFR;ERBB2;ERBB3)	Taselisib-Sapitinib
1372-1564	PanCan	46	expr.ARL14_expr	1.93491	0.308012	6.28193	0.177658	3.76511e-10	3.21917e-07	1372	Trametinib	1564	SCH772984	MAP2K1;MAP2K2	MAPK1;MAPK3	Trametinib-SCH772984 (MAP2K1;MAP2K2-MAPK1;MAPK3)	Trametinib-SCH772984
1372-1053	PanCan	15	expr.PLXNA1_expr	0.425249	0.073528	5.78349	0.568032	7.97403e-09	3.24657e-07	1372	Trametinib	1053	MK-2206	MAP2K1;MAP2K2	AKT1;AKT2	Trametinib-MK-2206 (MAP2K1;MAP2K2-AKT1;AKT2)	Trametinib-MK-2206
1372-1564	PanCan	46	expr.S100A16_expr	1.7877	0.286262	6.24499	0.177658	4.75932e-10	3.25538e-07	1372	Trametinib	1564	SCH772984	MAP2K1;MAP2K2	MAPK1;MAPK3	Trametinib-SCH772984 (MAP2K1;MAP2K2-MAPK1;MAPK3)	Trametinib-SCH772984
1011-1089	PanCan	26	expr.CPLX2_expr	1.62159	0.266345	6.08833	0.484564	1.26732e-09	3.33402e-07	1011	Navitoclax	1089	Oxaliplatin	BCL2;BCL2L1;BCL2L2	NA	Navitoclax-Oxaliplatin (BCL2;BCL2L1;BCL2L2-NA)	Navitoclax-Oxaliplatin
1372-1053	PanCan	15	expr.OASL_expr	1.41231	0.244688	5.77189	0.568032	8.53774e-09	3.43519e-07	1372	Trametinib	1053	MK-2206	MAP2K1;MAP2K2	AKT1;AKT2	Trametinib-MK-2206 (MAP2K1;MAP2K2-AKT1;AKT2)	Trametinib-MK-2206
1372-1053	PanCan	15	expr.SRPX2_expr	1.27796	0.221534	5.76866	0.568032	8.70111e-09	3.46021e-07	1372	Trametinib	1053	MK-2206	MAP2K1;MAP2K2	AKT1;AKT2	Trametinib-MK-2206 (MAP2K1;MAP2K2-AKT1;AKT2)	Trametinib-MK-2206
1372-1058	PanCan	22	expr.NKAIN1_expr	-1.25518	0.217257	-5.77742	0.531081	8.26453e-09	3.48947e-07	1372	Trametinib	1058	Pictilisib	MAP2K1;MAP2K2	PIK3CA;PIK3CB;PIK3CD;PIK3CG	Trametinib-Pictilisib (MAP2K1;MAP2K2-PIK3CA;PIK3CB;PIK3CD;PIK3CG)	Trametinib-Pictilisib
1561-1011	Lung	6	expr.ADAMTSL2_expr	3.77102	0.584155	6.45551	0.385185	2.24675e-09	3.58056e-07	1561	Taselisib	1011	Navitoclax	PIK3CA;PIK3CD;PIK3CG	BCL2;BCL2L1;BCL2L2	Taselisib-Navitoclax (PIK3CA;PIK3CD;PIK3CG-BCL2;BCL2L1;BCL2L2)	Taselisib-Navitoclax
1561-1011	Lung	6	expr.ZFP36L1_expr	-2.73693	0.424018	-6.45474	0.385185	2.2553e-09	3.58056e-07	1561	Taselisib	1011	Navitoclax	PIK3CA;PIK3CD;PIK3CG	BCL2;BCL2L1;BCL2L2	Taselisib-Navitoclax (PIK3CA;PIK3CD;PIK3CG-BCL2;BCL2L1;BCL2L2)	Taselisib-Navitoclax
1558-1058	PanCan	23	expr.LCN2_expr	2.13587	0.362334	5.89476	0.158322	4.11668e-09	3.59733e-07	1558	Lapatinib	1058	Pictilisib	EGFR;ERBB2	PIK3CA;PIK3CB;PIK3CD;PIK3CG	Lapatinib-Pictilisib (EGFR;ERBB2-PIK3CA;PIK3CB;PIK3CD;PIK3CG)	Lapatinib-Pictilisib
1558-1058	PanCan	23	expr.RNF223_expr	1.85273	0.314495	5.89112	0.158322	4.2074e-09	3.59733e-07	1558	Lapatinib	1058	Pictilisib	EGFR;ERBB2	PIK3CA;PIK3CB;PIK3CD;PIK3CG	Lapatinib-Pictilisib (EGFR;ERBB2-PIK3CA;PIK3CB;PIK3CD;PIK3CG)	Lapatinib-Pictilisib
1017-1375	Haematopoietic and Lymphoid	36	expr.SLFN11_expr	3.96949	0.565848	7.01512	0.590909	1.13227e-10	3.66177e-07	1017	Olaparib	1375	Temozolomide	PARP1;PARP2	NA	Olaparib-Temozolomide (PARP1;PARP2-NA)	Olaparib-Temozolomide
1011-1089	Lung	26	expr.OSMR_expr	-3.3217	0.51761	-6.41737	0.449275	2.55622e-09	3.71207e-07	1011	Navitoclax	1089	Oxaliplatin	BCL2;BCL2L1;BCL2L2	NA	Navitoclax-Oxaliplatin (BCL2;BCL2L1;BCL2L2-NA)	Navitoclax-Oxaliplatin
1558-1058	PanCan	23	expr.CBLC_expr	2.25542	0.383856	5.87569	0.158322	4.61431e-09	3.75737e-07	1558	Lapatinib	1058	Pictilisib	EGFR;ERBB2	PIK3CA;PIK3CB;PIK3CD;PIK3CG	Lapatinib-Pictilisib (EGFR;ERBB2-PIK3CA;PIK3CB;PIK3CD;PIK3CG)	Lapatinib-Pictilisib
1558-1058	PanCan	23	expr.PRSS8_expr	2.00938	0.341757	5.87956	0.158322	4.50873e-09	3.75737e-07	1558	Lapatinib	1058	Pictilisib	EGFR;ERBB2	PIK3CA;PIK3CB;PIK3CD;PIK3CG	Lapatinib-Pictilisib (EGFR;ERBB2-PIK3CA;PIK3CB;PIK3CD;PIK3CG)	Lapatinib-Pictilisib
1011-1089	Lung	26	expr.MYOF_expr	-3.25786	0.509238	-6.39753	0.449275	2.81966e-09	3.76707e-07	1011	Navitoclax	1089	Oxaliplatin	BCL2;BCL2L1;BCL2L2	NA	Navitoclax-Oxaliplatin (BCL2;BCL2L1;BCL2L2-NA)	Navitoclax-Oxaliplatin
1011-1089	Lung	26	expr.BIRC3_expr	-3.06955	0.479314	-6.40405	0.449275	2.73026e-09	3.76707e-07	1011	Navitoclax	1089	Oxaliplatin	BCL2;BCL2L1;BCL2L2	NA	Navitoclax-Oxaliplatin (BCL2;BCL2L1;BCL2L2-NA)	Navitoclax-Oxaliplatin
1372-1058	PanCan	22	expr.ADTRP_expr	1.39788	0.242593	5.76224	0.531081	9.03569e-09	3.76854e-07	1372	Trametinib	1058	Pictilisib	MAP2K1;MAP2K2	PIK3CA;PIK3CB;PIK3CD;PIK3CG	Trametinib-Pictilisib (MAP2K1;MAP2K2-PIK3CA;PIK3CB;PIK3CD;PIK3CG)	Trametinib-Pictilisib
1372-1561	PanCan	44	expr.EPAS1_expr	1.20713	0.206091	5.85726	0.561662	5.15089e-09	3.91468e-07	1372	Trametinib	1561	Taselisib	MAP2K1;MAP2K2	PIK3CA;PIK3CD;PIK3CG	Trametinib-Taselisib (MAP2K1;MAP2K2-PIK3CA;PIK3CD;PIK3CG)	Trametinib-Taselisib
1011-1089	PanCan	26	expr.DCX_expr	1.53466	0.25383	6.046	0.484564	1.64471e-09	4.01779e-07	1011	Navitoclax	1089	Oxaliplatin	BCL2;BCL2L1;BCL2L2	NA	Navitoclax-Oxaliplatin (BCL2;BCL2L1;BCL2L2-NA)	Navitoclax-Oxaliplatin
1561-1011	Lung	6	expr.NRCAM_expr	3.52795	0.549427	6.42115	0.385185	2.66107e-09	4.03273e-07	1561	Taselisib	1011	Navitoclax	PIK3CA;PIK3CD;PIK3CG	BCL2;BCL2L1;BCL2L2	Taselisib-Navitoclax (PIK3CA;PIK3CD;PIK3CG-BCL2;BCL2L1;BCL2L2)	Taselisib-Navitoclax
1561-1011	PanCan	6	expr.INSM1_expr	1.7783	0.295743	6.01298	0.427198	2.01323e-09	4.05014e-07	1561	Taselisib	1011	Navitoclax	PIK3CA;PIK3CD;PIK3CG	BCL2;BCL2L1;BCL2L2	Taselisib-Navitoclax (PIK3CA;PIK3CD;PIK3CG-BCL2;BCL2L1;BCL2L2)	Taselisib-Navitoclax
1561-1011	PanCan	6	expr.MYOF_expr	-1.18044	0.196097	-6.01965	0.427198	1.93279e-09	4.05014e-07	1561	Taselisib	1011	Navitoclax	PIK3CA;PIK3CD;PIK3CG	BCL2;BCL2L1;BCL2L2	Taselisib-Navitoclax (PIK3CA;PIK3CD;PIK3CG-BCL2;BCL2L1;BCL2L2)	Taselisib-Navitoclax
1561-1011	Lung	6	expr.NT5E_expr	-4.1897	0.653867	-6.40757	0.385185	2.8447e-09	4.12357e-07	1561	Taselisib	1011	Navitoclax	PIK3CA;PIK3CD;PIK3CG	BCL2;BCL2L1;BCL2L2	Taselisib-Navitoclax (PIK3CA;PIK3CD;PIK3CG-BCL2;BCL2L1;BCL2L2)	Taselisib-Navitoclax
1561-1011	Lung	6	expr.CTGF_expr	-3.39881	0.531188	-6.3985	0.385185	2.97443e-09	4.13198e-07	1561	Taselisib	1011	Navitoclax	PIK3CA;PIK3CD;PIK3CG	BCL2;BCL2L1;BCL2L2	Taselisib-Navitoclax (PIK3CA;PIK3CD;PIK3CG-BCL2;BCL2L1;BCL2L2)	Taselisib-Navitoclax
1011-1089	Lung	26	expr.ATP2B3_expr	3.91636	0.614912	6.36898	0.449275	3.24635e-09	4.17032e-07	1011	Navitoclax	1089	Oxaliplatin	BCL2;BCL2L1;BCL2L2	NA	Navitoclax-Oxaliplatin (BCL2;BCL2L1;BCL2L2-NA)	Navitoclax-Oxaliplatin
1561-1011	Lung	6	expr.EHD2_expr	-3.92801	0.61713	-6.36495	0.385185	3.50639e-09	4.17511e-07	1561	Taselisib	1011	Navitoclax	PIK3CA;PIK3CD;PIK3CG	BCL2;BCL2L1;BCL2L2	Taselisib-Navitoclax (PIK3CA;PIK3CD;PIK3CG-BCL2;BCL2L1;BCL2L2)	Taselisib-Navitoclax
1561-1011	Lung	6	expr.ST18_expr	4.49491	0.705939	6.36727	0.385185	3.46683e-09	4.17511e-07	1561	Taselisib	1011	Navitoclax	PIK3CA;PIK3CD;PIK3CG	BCL2;BCL2L1;BCL2L2	Taselisib-Navitoclax (PIK3CA;PIK3CD;PIK3CG-BCL2;BCL2L1;BCL2L2)	Taselisib-Navitoclax
1561-1011	Lung	6	expr.NRSN1_expr	4.64791	0.729989	6.3671	0.385185	3.46972e-09	4.17511e-07	1561	Taselisib	1011	Navitoclax	PIK3CA;PIK3CD;PIK3CG	BCL2;BCL2L1;BCL2L2	Taselisib-Navitoclax (PIK3CA;PIK3CD;PIK3CG-BCL2;BCL2L1;BCL2L2)	Taselisib-Navitoclax
1561-1011	Lung	6	expr.GADD45G_expr	3.00753	0.472223	6.36889	0.385185	3.43942e-09	4.17511e-07	1561	Taselisib	1011	Navitoclax	PIK3CA;PIK3CD;PIK3CG	BCL2;BCL2L1;BCL2L2	Taselisib-Navitoclax (PIK3CA;PIK3CD;PIK3CG-BCL2;BCL2L1;BCL2L2)	Taselisib-Navitoclax
1372-1053	PanCan	15	expr.CDC42EP1_expr	1.27401	0.222332	5.73021	0.568032	1.08988e-08	4.23566e-07	1372	Trametinib	1053	MK-2206	MAP2K1;MAP2K2	AKT1;AKT2	Trametinib-MK-2206 (MAP2K1;MAP2K2-AKT1;AKT2)	Trametinib-MK-2206
1372-1053	PanCan	15	expr.CTNND1_expr	0.412287	0.0719466	5.73046	0.568032	1.08831e-08	4.23566e-07	1372	Trametinib	1053	MK-2206	MAP2K1;MAP2K2	AKT1;AKT2	Trametinib-MK-2206 (MAP2K1;MAP2K2-AKT1;AKT2)	Trametinib-MK-2206
1372-1598	Haematopoietic and Lymphoid	49	expr.LCK_expr	-6.06806	0.937689	-6.47129	0.225806	2.12193e-09	4.28497e-07	1372	Trametinib	1598	LGK974	MAP2K1;MAP2K2	PORCN	Trametinib-LGK974 (MAP2K1;MAP2K2-PORCN)	Trametinib-LGK974
1372-1598	Haematopoietic and Lymphoid	49	expr.IL18_expr	3.22765	0.498158	6.47916	0.225806	2.04115e-09	4.28497e-07	1372	Trametinib	1598	LGK974	MAP2K1;MAP2K2	PORCN	Trametinib-LGK974 (MAP2K1;MAP2K2-PORCN)	Trametinib-LGK974
1011-1089	PanCan	26	expr.ELAVL4_expr	1.58429	0.263035	6.02311	0.484564	1.89238e-09	4.31463e-07	1011	Navitoclax	1089	Oxaliplatin	BCL2;BCL2L1;BCL2L2	NA	Navitoclax-Oxaliplatin (BCL2;BCL2L1;BCL2L2-NA)	Navitoclax-Oxaliplatin
1017-1375	PanCan	36	expr.GPR174_expr	1.52112	0.245413	6.19819	0.202381	6.39228e-10	4.37232e-07	1017	Olaparib	1375	Temozolomide	PARP1;PARP2	NA	Olaparib-Temozolomide (PARP1;PARP2-NA)	Olaparib-Temozolomide
1558-1372	PanCan	33	expr.VGLL1_expr	2.38765	0.376462	6.34236	0.151394	2.5593e-10	4.37641e-07	1558	Lapatinib	1372	Trametinib	EGFR;ERBB2	MAP2K1;MAP2K2	Lapatinib-Trametinib (EGFR;ERBB2-MAP2K1;MAP2K2)	Lapatinib-Trametinib
1011-1089	Lung	26	expr.IL1R1_expr	-3.77866	0.595242	-6.34811	0.449275	3.5977e-09	4.45049e-07	1011	Navitoclax	1089	Oxaliplatin	BCL2;BCL2L1;BCL2L2	NA	Navitoclax-Oxaliplatin (BCL2;BCL2L1;BCL2L2-NA)	Navitoclax-Oxaliplatin
1372-1058	PanCan	22	expr.FOXQ1_expr	1.57554	0.274971	5.72982	0.531081	1.09239e-08	4.50117e-07	1372	Trametinib	1058	Pictilisib	MAP2K1;MAP2K2	PIK3CA;PIK3CB;PIK3CD;PIK3CG	Trametinib-Pictilisib (MAP2K1;MAP2K2-PIK3CA;PIK3CB;PIK3CD;PIK3CG)	Trametinib-Pictilisib
1372-1053	PanCan	15	expr.AUTS2_expr	-1.54301	0.269953	-5.71583	0.568032	1.18527e-08	4.55462e-07	1372	Trametinib	1053	MK-2206	MAP2K1;MAP2K2	AKT1;AKT2	Trametinib-MK-2206 (MAP2K1;MAP2K2-AKT1;AKT2)	Trametinib-MK-2206
1011-1089	PanCan	26	expr.INSM1_expr	1.85081	0.308428	6.00078	0.484564	2.1688e-09	4.6358e-07	1011	Navitoclax	1089	Oxaliplatin	BCL2;BCL2L1;BCL2L2	NA	Navitoclax-Oxaliplatin (BCL2;BCL2L1;BCL2L2-NA)	Navitoclax-Oxaliplatin
1561-1549	Head and Neck	42	expr.PROSER2_expr	11.5046	1.12118	10.2611	0.96	7.53672e-10	4.68935e-07	1561	Taselisib	1549	Sapitinib	PIK3CA;PIK3CD;PIK3CG	EGFR;ERBB2;ERBB3	Taselisib-Sapitinib (PIK3CA;PIK3CD;PIK3CG-EGFR;ERBB2;ERBB3)	Taselisib-Sapitinib
1011-1089	Lung	26	expr.FOXN4_expr	4.12237	0.651654	6.32601	0.449275	4.01089e-09	4.78442e-07	1011	Navitoclax	1089	Oxaliplatin	BCL2;BCL2L1;BCL2L2	NA	Navitoclax-Oxaliplatin (BCL2;BCL2L1;BCL2L2-NA)	Navitoclax-Oxaliplatin
1372-1058	Lung	22	expr.S100A16_expr	4.13203	0.615382	6.71457	0.471014	5.78614e-10	4.83142e-07	1372	Trametinib	1058	Pictilisib	MAP2K1;MAP2K2	PIK3CA;PIK3CB;PIK3CD;PIK3CG	Trametinib-Pictilisib (MAP2K1;MAP2K2-PIK3CA;PIK3CB;PIK3CD;PIK3CG)	Trametinib-Pictilisib
1011-1089	Lung	26	expr.CAV1_expr	-3.88598	0.615639	-6.31211	0.449275	4.29435e-09	4.84799e-07	1011	Navitoclax	1089	Oxaliplatin	BCL2;BCL2L1;BCL2L2	NA	Navitoclax-Oxaliplatin (BCL2;BCL2L1;BCL2L2-NA)	Navitoclax-Oxaliplatin
1011-1089	Lung	26	expr.NELL1_expr	3.96473	0.628397	6.30927	0.449275	4.35448e-09	4.84799e-07	1011	Navitoclax	1089	Oxaliplatin	BCL2;BCL2L1;BCL2L2	NA	Navitoclax-Oxaliplatin (BCL2;BCL2L1;BCL2L2-NA)	Navitoclax-Oxaliplatin
1372-1561	PanCan	44	expr.GJB3_expr	1.4547	0.250109	5.81627	0.561662	6.57105e-09	4.88543e-07	1372	Trametinib	1561	Taselisib	MAP2K1;MAP2K2	PIK3CA;PIK3CD;PIK3CG	Trametinib-Taselisib (MAP2K1;MAP2K2-PIK3CA;PIK3CD;PIK3CG)	Trametinib-Taselisib
1558-1011	Lung	5	expr.CNTNAP2_expr	4.64629	0.681871	6.81403	0.362963	3.7544e-10	4.89978e-07	1558	Lapatinib	1011	Navitoclax	EGFR;ERBB2	BCL2;BCL2L1;BCL2L2	Lapatinib-Navitoclax (EGFR;ERBB2-BCL2;BCL2L1;BCL2L2)	Lapatinib-Navitoclax
1558-1011	Lung	5	expr.AMER2_expr	4.39702	0.655332	6.70961	0.362963	6.34897e-10	4.89978e-07	1558	Lapatinib	1011	Navitoclax	EGFR;ERBB2	BCL2;BCL2L1;BCL2L2	Lapatinib-Navitoclax (EGFR;ERBB2-BCL2;BCL2L1;BCL2L2)	Lapatinib-Navitoclax
1558-1011	Lung	5	expr.IL1R1_expr	-4.1532	0.608157	-6.82916	0.362963	3.47823e-10	4.89978e-07	1558	Lapatinib	1011	Navitoclax	EGFR;ERBB2	BCL2;BCL2L1;BCL2L2	Lapatinib-Navitoclax (EGFR;ERBB2-BCL2;BCL2L1;BCL2L2)	Lapatinib-Navitoclax
1558-1011	Lung	5	expr.GADD45B_expr	-2.50517	0.370475	-6.76206	0.362963	4.87844e-10	4.89978e-07	1558	Lapatinib	1011	Navitoclax	EGFR;ERBB2	BCL2;BCL2L1;BCL2L2	Lapatinib-Navitoclax (EGFR;ERBB2-BCL2;BCL2L1;BCL2L2)	Lapatinib-Navitoclax
1558-1011	Lung	5	expr.TNFRSF10B_expr	-3.06741	0.459164	-6.68044	0.362963	7.3482e-10	4.89978e-07	1558	Lapatinib	1011	Navitoclax	EGFR;ERBB2	BCL2;BCL2L1;BCL2L2	Lapatinib-Navitoclax (EGFR;ERBB2-BCL2;BCL2L1;BCL2L2)	Lapatinib-Navitoclax
1372-1053	PanCan	15	expr.EGFR_expr	1.20598	0.211526	5.70131	0.568032	1.28976e-08	4.90108e-07	1372	Trametinib	1053	MK-2206	MAP2K1;MAP2K2	AKT1;AKT2	Trametinib-MK-2206 (MAP2K1;MAP2K2-AKT1;AKT2)	Trametinib-MK-2206
1011-1089	Lung	26	expr.KIAA1456_expr	4.05288	0.644573	6.2877	0.449275	4.84039e-09	4.93339e-07	1011	Navitoclax	1089	Oxaliplatin	BCL2;BCL2L1;BCL2L2	NA	Navitoclax-Oxaliplatin (BCL2;BCL2L1;BCL2L2-NA)	Navitoclax-Oxaliplatin
1011-1089	Lung	26	expr.AMER2_expr	4.03288	0.641644	6.28522	0.449275	4.89961e-09	4.93339e-07	1011	Navitoclax	1089	Oxaliplatin	BCL2;BCL2L1;BCL2L2	NA	Navitoclax-Oxaliplatin (BCL2;BCL2L1;BCL2L2-NA)	Navitoclax-Oxaliplatin
1011-1089	Lung	26	expr.GNG4_expr	2.9993	0.476909	6.28903	0.449275	4.80896e-09	4.93339e-07	1011	Navitoclax	1089	Oxaliplatin	BCL2;BCL2L1;BCL2L2	NA	Navitoclax-Oxaliplatin (BCL2;BCL2L1;BCL2L2-NA)	Navitoclax-Oxaliplatin
1011-1089	Lung	26	expr.ADAMTSL2_expr	3.57063	0.568555	6.28018	0.449275	5.02201e-09	4.93339e-07	1011	Navitoclax	1089	Oxaliplatin	BCL2;BCL2L1;BCL2L2	NA	Navitoclax-Oxaliplatin (BCL2;BCL2L1;BCL2L2-NA)	Navitoclax-Oxaliplatin
1558-1058	PanCan	23	expr.TMPRSS13_expr	2.2142	0.380396	5.82078	0.158322	6.39759e-09	5.08831e-07	1558	Lapatinib	1058	Pictilisib	EGFR;ERBB2	PIK3CA;PIK3CB;PIK3CD;PIK3CG	Lapatinib-Pictilisib (EGFR;ERBB2-PIK3CA;PIK3CB;PIK3CD;PIK3CG)	Lapatinib-Pictilisib
1011-1089	PanCan	26	expr.ADTRP_expr	-1.48172	0.248051	-5.97344	0.484564	2.56115e-09	5.15243e-07	1011	Navitoclax	1089	Oxaliplatin	BCL2;BCL2L1;BCL2L2	NA	Navitoclax-Oxaliplatin (BCL2;BCL2L1;BCL2L2-NA)	Navitoclax-Oxaliplatin
1372-1598	PanCan	49	expr.ANKRD22_expr	1.88559	0.312031	6.04298	0.205442	1.67548e-09	5.2092e-07	1372	Trametinib	1598	LGK974	MAP2K1;MAP2K2	PORCN	Trametinib-LGK974 (MAP2K1;MAP2K2-PORCN)	Trametinib-LGK974
1561-1011	Lung	6	expr.AHNAK_expr	-3.15052	0.49915	-6.31177	0.385185	4.54775e-09	5.22834e-07	1561	Taselisib	1011	Navitoclax	PIK3CA;PIK3CD;PIK3CG	BCL2;BCL2L1;BCL2L2	Taselisib-Navitoclax (PIK3CA;PIK3CD;PIK3CG-BCL2;BCL2L1;BCL2L2)	Taselisib-Navitoclax
1372-1564	Lung	46	expr.THBD_expr	5.23301	0.766053	6.83114	0.223022	3.13122e-10	5.23696e-07	1372	Trametinib	1564	SCH772984	MAP2K1;MAP2K2	MAPK1;MAPK3	Trametinib-SCH772984 (MAP2K1;MAP2K2-MAPK1;MAPK3)	Trametinib-SCH772984
1558-1011	PanCan	5	expr.CD70_expr	-1.63966	0.276726	-5.92521	0.282967	3.42829e-09	5.32943e-07	1558	Lapatinib	1011	Navitoclax	EGFR;ERBB2	BCL2;BCL2L1;BCL2L2	Lapatinib-Navitoclax (EGFR;ERBB2-BCL2;BCL2L1;BCL2L2)	Lapatinib-Navitoclax
1372-1058	PanCan	22	expr.CNTFR_expr	-1.33825	0.234918	-5.69666	0.531081	1.32505e-08	5.39486e-07	1372	Trametinib	1058	Pictilisib	MAP2K1;MAP2K2	PIK3CA;PIK3CB;PIK3CD;PIK3CG	Trametinib-Pictilisib (MAP2K1;MAP2K2-PIK3CA;PIK3CB;PIK3CD;PIK3CG)	Trametinib-Pictilisib
1372-1053	PanCan	15	expr.F3_expr	1.1835	0.208296	5.68185	0.568032	1.44391e-08	5.42657e-07	1372	Trametinib	1053	MK-2206	MAP2K1;MAP2K2	AKT1;AKT2	Trametinib-MK-2206 (MAP2K1;MAP2K2-AKT1;AKT2)	Trametinib-MK-2206
1558-1058	PanCan	23	expr.ZEB1_expr	-1.8072	0.311484	-5.8019	0.158322	7.1537e-09	5.56038e-07	1558	Lapatinib	1058	Pictilisib	EGFR;ERBB2	PIK3CA;PIK3CB;PIK3CD;PIK3CG	Lapatinib-Pictilisib (EGFR;ERBB2-PIK3CA;PIK3CB;PIK3CD;PIK3CG)	Lapatinib-Pictilisib
1372-1058	PanCan	22	expr.TNS4_expr	1.53501	0.269945	5.68636	0.531081	1.40668e-08	5.65982e-07	1372	Trametinib	1058	Pictilisib	MAP2K1;MAP2K2	PIK3CA;PIK3CB;PIK3CD;PIK3CG	Trametinib-Pictilisib (MAP2K1;MAP2K2-PIK3CA;PIK3CB;PIK3CD;PIK3CG)	Trametinib-Pictilisib
1011-1089	Lung	26	expr.KCNB2_expr	4.35218	0.697293	6.24153	0.449275	6.06677e-09	5.78943e-07	1011	Navitoclax	1089	Oxaliplatin	BCL2;BCL2L1;BCL2L2	NA	Navitoclax-Oxaliplatin (BCL2;BCL2L1;BCL2L2-NA)	Navitoclax-Oxaliplatin
1372-1058	PanCan	22	expr.STEAP1_expr	1.27626	0.224829	5.67658	0.531081	1.48869e-08	5.92016e-07	1372	Trametinib	1058	Pictilisib	MAP2K1;MAP2K2	PIK3CA;PIK3CB;PIK3CD;PIK3CG	Trametinib-Pictilisib (MAP2K1;MAP2K2-PIK3CA;PIK3CB;PIK3CD;PIK3CG)	Trametinib-Pictilisib
1372-1561	PanCan	44	expr.AREG_expr	1.35264	0.234183	5.77599	0.561662	8.3342e-09	6.06446e-07	1372	Trametinib	1561	Taselisib	MAP2K1;MAP2K2	PIK3CA;PIK3CD;PIK3CG	Trametinib-Taselisib (MAP2K1;MAP2K2-PIK3CA;PIK3CD;PIK3CG)	Trametinib-Taselisib
1372-1561	PanCan	44	expr.CXCR4_expr	-1.54993	0.268579	-5.77084	0.561662	8.59064e-09	6.12083e-07	1372	Trametinib	1561	Taselisib	MAP2K1;MAP2K2	PIK3CA;PIK3CD;PIK3CG	Trametinib-Taselisib (MAP2K1;MAP2K2-PIK3CA;PIK3CD;PIK3CG)	Trametinib-Taselisib
1372-1564	Haematopoietic and Lymphoid	46	expr.RANBP17_expr	4.69801	0.723826	6.49052	0.176923	1.70976e-09	6.14184e-07	1372	Trametinib	1564	SCH772984	MAP2K1;MAP2K2	MAPK1;MAPK3	Trametinib-SCH772984 (MAP2K1;MAP2K2-MAPK1;MAPK3)	Trametinib-SCH772984
1372-1564	Haematopoietic and Lymphoid	46	expr.ZNF311_expr	5.31661	0.817062	6.50699	0.176923	1.57476e-09	6.14184e-07	1372	Trametinib	1564	SCH772984	MAP2K1;MAP2K2	MAPK1;MAPK3	Trametinib-SCH772984 (MAP2K1;MAP2K2-MAPK1;MAPK3)	Trametinib-SCH772984
1372-1561	PanCan	44	expr.PAX5_expr	-1.6217	0.281233	-5.76639	0.561662	8.81798e-09	6.15459e-07	1372	Trametinib	1561	Taselisib	MAP2K1;MAP2K2	PIK3CA;PIK3CD;PIK3CG	Trametinib-Taselisib (MAP2K1;MAP2K2-PIK3CA;PIK3CD;PIK3CG)	Trametinib-Taselisib
1372-1058	PanCan	22	expr.EBF1_expr	-1.62052	0.285935	-5.66746	0.531081	1.56935e-08	6.16916e-07	1372	Trametinib	1058	Pictilisib	MAP2K1;MAP2K2	PIK3CA;PIK3CB;PIK3CD;PIK3CG	Trametinib-Pictilisib (MAP2K1;MAP2K2-PIK3CA;PIK3CB;PIK3CD;PIK3CG)	Trametinib-Pictilisib
1372-1053	Haematopoietic and Lymphoid	15	expr.MITF_expr	3.81391	0.563022	6.774	0.451128	3.83521e-10	6.20346e-07	1372	Trametinib	1053	MK-2206	MAP2K1;MAP2K2	AKT1;AKT2	Trametinib-MK-2206 (MAP2K1;MAP2K2-AKT1;AKT2)	Trametinib-MK-2206
1372-1053	Lung	15	expr.MMP7_expr	3.61852	0.538509	6.71952	0.450704	5.174e-10	6.26742e-07	1372	Trametinib	1053	MK-2206	MAP2K1;MAP2K2	AKT1;AKT2	Trametinib-MK-2206 (MAP2K1;MAP2K2-AKT1;AKT2)	Trametinib-MK-2206
1372-1053	Lung	15	expr.KYNU_expr	4.13996	0.6176	6.7033	0.450704	5.61932e-10	6.26742e-07	1372	Trametinib	1053	MK-2206	MAP2K1;MAP2K2	AKT1;AKT2	Trametinib-MK-2206 (MAP2K1;MAP2K2-AKT1;AKT2)	Trametinib-MK-2206
1372-1053	Lung	15	expr.ELAVL3_expr	-4.59827	0.680662	-6.75559	0.450704	4.3051e-10	6.26742e-07	1372	Trametinib	1053	MK-2206	MAP2K1;MAP2K2	AKT1;AKT2	Trametinib-MK-2206 (MAP2K1;MAP2K2-AKT1;AKT2)	Trametinib-MK-2206
1558-1058	PanCan	23	expr.SPRR3_expr	1.94114	0.3361	5.77548	0.158322	8.35912e-09	6.35293e-07	1558	Lapatinib	1058	Pictilisib	EGFR;ERBB2	PIK3CA;PIK3CB;PIK3CD;PIK3CG	Lapatinib-Pictilisib (EGFR;ERBB2-PIK3CA;PIK3CB;PIK3CD;PIK3CG)	Lapatinib-Pictilisib
1372-1058	PanCan	22	expr.SPRR3_expr	1.29214	0.228341	5.65881	0.531081	1.64973e-08	6.41147e-07	1372	Trametinib	1058	Pictilisib	MAP2K1;MAP2K2	PIK3CA;PIK3CB;PIK3CD;PIK3CG	Trametinib-Pictilisib (MAP2K1;MAP2K2-PIK3CA;PIK3CB;PIK3CD;PIK3CG)	Trametinib-Pictilisib
1558-1054	Skin	19	expr.SEZ6L_expr	14.7931	1.65823	8.92101	0.0322581	8.23452e-10	6.45793e-07	1558	Lapatinib	1054	Palbociclib	EGFR;ERBB2	CDK4;CDK6	Lapatinib-Palbociclib (EGFR;ERBB2-CDK4;CDK6)	Lapatinib-Palbociclib
1561-1017	Skin	8	expr.SEZ6L_expr	14.7931	1.65823	8.92101	0.0322581	8.23452e-10	6.45793e-07	1561	Taselisib	1017	Olaparib	PIK3CA;PIK3CD;PIK3CG	PARP1;PARP2	Taselisib-Olaparib (PIK3CA;PIK3CD;PIK3CG-PARP1;PARP2)	Taselisib-Olaparib
1372-1598	PanCan	49	expr.FERMT1_expr	1.58679	0.264792	5.99259	0.205442	2.27969e-09	6.49711e-07	1372	Trametinib	1598	LGK974	MAP2K1;MAP2K2	PORCN	Trametinib-LGK974 (MAP2K1;MAP2K2-PORCN)	Trametinib-LGK974
1372-1053	PanCan	15	expr.FAT1_expr	1.09239	0.193385	5.64879	0.568032	1.74788e-08	6.49754e-07	1372	Trametinib	1053	MK-2206	MAP2K1;MAP2K2	AKT1;AKT2	Trametinib-MK-2206 (MAP2K1;MAP2K2-AKT1;AKT2)	Trametinib-MK-2206
1372-1561	PanCan	44	expr.LAMC2_expr	1.40621	0.244563	5.7499	0.561662	9.71339e-09	6.58321e-07	1372	Trametinib	1561	Taselisib	MAP2K1;MAP2K2	PIK3CA;PIK3CD;PIK3CG	Trametinib-Taselisib (MAP2K1;MAP2K2-PIK3CA;PIK3CD;PIK3CG)	Trametinib-Taselisib
1372-1561	PanCan	44	expr.PMP22_expr	1.37295	0.238853	5.74809	0.561662	9.81707e-09	6.58321e-07	1372	Trametinib	1561	Taselisib	MAP2K1;MAP2K2	PIK3CA;PIK3CD;PIK3CG	Trametinib-Taselisib (MAP2K1;MAP2K2-PIK3CA;PIK3CD;PIK3CG)	Trametinib-Taselisib
1372-1058	PanCan	22	expr.HS3ST1_expr	1.49592	0.264728	5.65078	0.531081	1.72793e-08	6.63993e-07	1372	Trametinib	1058	Pictilisib	MAP2K1;MAP2K2	PIK3CA;PIK3CB;PIK3CD;PIK3CG	Trametinib-Pictilisib (MAP2K1;MAP2K2-PIK3CA;PIK3CB;PIK3CD;PIK3CG)	Trametinib-Pictilisib
1011-1089	Lung	26	expr.IL18_expr	-3.63852	0.586668	-6.20201	0.449275	7.35588e-09	6.67086e-07	1011	Navitoclax	1089	Oxaliplatin	BCL2;BCL2L1;BCL2L2	NA	Navitoclax-Oxaliplatin (BCL2;BCL2L1;BCL2L2-NA)	Navitoclax-Oxaliplatin
1011-1089	Lung	26	expr.DRD2_expr	3.79034	0.61124	6.20106	0.449275	7.38987e-09	6.67086e-07	1011	Navitoclax	1089	Oxaliplatin	BCL2;BCL2L1;BCL2L2	NA	Navitoclax-Oxaliplatin (BCL2;BCL2L1;BCL2L2-NA)	Navitoclax-Oxaliplatin
1372-1058	PanCan	22	expr.SFN_expr	1.19799	0.212131	5.64739	0.531081	1.76201e-08	6.69562e-07	1372	Trametinib	1058	Pictilisib	MAP2K1;MAP2K2	PIK3CA;PIK3CB;PIK3CD;PIK3CG	Trametinib-Pictilisib (MAP2K1;MAP2K2-PIK3CA;PIK3CB;PIK3CD;PIK3CG)	Trametinib-Pictilisib
1372-1053	PanCan	15	expr.SOX11_expr	-1.89431	0.33579	-5.64135	0.568032	1.82438e-08	6.709e-07	1372	Trametinib	1053	MK-2206	MAP2K1;MAP2K2	AKT1;AKT2	Trametinib-MK-2206 (MAP2K1;MAP2K2-AKT1;AKT2)	Trametinib-MK-2206
1011-1089	Lung	26	expr.PCYT1B_expr	4.20109	0.679444	6.18313	0.449275	8.06345e-09	6.84336e-07	1011	Navitoclax	1089	Oxaliplatin	BCL2;BCL2L1;BCL2L2	NA	Navitoclax-Oxaliplatin (BCL2;BCL2L1;BCL2L2-NA)	Navitoclax-Oxaliplatin
1011-1089	Lung	26	expr.EMILIN3_expr	3.42011	0.553436	6.17978	0.449275	8.19564e-09	6.84336e-07	1011	Navitoclax	1089	Oxaliplatin	BCL2;BCL2L1;BCL2L2	NA	Navitoclax-Oxaliplatin (BCL2;BCL2L1;BCL2L2-NA)	Navitoclax-Oxaliplatin
1011-1089	Lung	26	expr.TNFRSF10B_expr	-2.7808	0.449705	-6.18362	0.449275	8.0442e-09	6.84336e-07	1011	Navitoclax	1089	Oxaliplatin	BCL2;BCL2L1;BCL2L2	NA	Navitoclax-Oxaliplatin (BCL2;BCL2L1;BCL2L2-NA)	Navitoclax-Oxaliplatin
1372-1564	PanCan	46	expr.DUSP6_expr	1.3862	0.227519	6.09266	0.177658	1.23385e-09	7.03293e-07	1372	Trametinib	1564	SCH772984	MAP2K1;MAP2K2	MAPK1;MAPK3	Trametinib-SCH772984 (MAP2K1;MAP2K2-MAPK1;MAPK3)	Trametinib-SCH772984
1561-1011	Lung	6	expr.EPHA2_expr	-2.82545	0.452516	-6.24388	0.385185	6.32877e-09	7.03337e-07	1561	Taselisib	1011	Navitoclax	PIK3CA;PIK3CD;PIK3CG	BCL2;BCL2L1;BCL2L2	Taselisib-Navitoclax (PIK3CA;PIK3CD;PIK3CG-BCL2;BCL2L1;BCL2L2)	Taselisib-Navitoclax
1011-1089	Lung	26	expr.PCSK1_expr	3.81242	0.618061	6.16835	0.449275	8.66339e-09	7.05749e-07	1011	Navitoclax	1089	Oxaliplatin	BCL2;BCL2L1;BCL2L2	NA	Navitoclax-Oxaliplatin (BCL2;BCL2L1;BCL2L2-NA)	Navitoclax-Oxaliplatin
1372-1058	PanCan	22	expr.KRT16_expr	1.44232	0.255973	5.63463	0.531081	1.89627e-08	7.12662e-07	1372	Trametinib	1058	Pictilisib	MAP2K1;MAP2K2	PIK3CA;PIK3CB;PIK3CD;PIK3CG	Trametinib-Pictilisib (MAP2K1;MAP2K2-PIK3CA;PIK3CB;PIK3CD;PIK3CG)	Trametinib-Pictilisib
1372-1598	Haematopoietic and Lymphoid	49	expr.GATA2_expr	5.34568	0.841271	6.35429	0.225806	3.76709e-09	7.15968e-07	1372	Trametinib	1598	LGK974	MAP2K1;MAP2K2	PORCN	Trametinib-LGK974 (MAP2K1;MAP2K2-PORCN)	Trametinib-LGK974
1372-1561	PanCan	44	expr.RAB39B_expr	-1.43875	0.251289	-5.72548	0.561662	1.12041e-08	7.2298e-07	1372	Trametinib	1561	Taselisib	MAP2K1;MAP2K2	PIK3CA;PIK3CD;PIK3CG	Trametinib-Taselisib (MAP2K1;MAP2K2-PIK3CA;PIK3CD;PIK3CG)	Trametinib-Taselisib
1372-1561	PanCan	44	expr.ZDHHC22_expr	-1.39746	0.244038	-5.72638	0.561662	1.11458e-08	7.2298e-07	1372	Trametinib	1561	Taselisib	MAP2K1;MAP2K2	PIK3CA;PIK3CD;PIK3CG	Trametinib-Taselisib (MAP2K1;MAP2K2-PIK3CA;PIK3CD;PIK3CG)	Trametinib-Taselisib
1372-1598	Haematopoietic and Lymphoid	49	expr.IFI16_expr	-1.82382	0.287682	-6.33969	0.225806	4.0454e-09	7.26149e-07	1372	Trametinib	1598	LGK974	MAP2K1;MAP2K2	PORCN	Trametinib-LGK974 (MAP2K1;MAP2K2-PORCN)	Trametinib-LGK974
1372-1561	PanCan	44	expr.SRRM4_expr	-1.49696	0.261978	-5.71407	0.561662	1.19746e-08	7.44605e-07	1372	Trametinib	1561	Taselisib	MAP2K1;MAP2K2	PIK3CA;PIK3CD;PIK3CG	Trametinib-Taselisib (MAP2K1;MAP2K2-PIK3CA;PIK3CD;PIK3CG)	Trametinib-Taselisib
1372-1561	PanCan	44	expr.ADGRE2_expr	1.45473	0.254577	5.71429	0.561662	1.19591e-08	7.44605e-07	1372	Trametinib	1561	Taselisib	MAP2K1;MAP2K2	PIK3CA;PIK3CD;PIK3CG	Trametinib-Taselisib (MAP2K1;MAP2K2-PIK3CA;PIK3CD;PIK3CG)	Trametinib-Taselisib
1372-1058	PanCan	22	expr.IL18R1_expr	1.4334	0.254847	5.62455	0.531081	2.00934e-08	7.46951e-07	1372	Trametinib	1058	Pictilisib	MAP2K1;MAP2K2	PIK3CA;PIK3CB;PIK3CD;PIK3CG	Trametinib-Pictilisib (MAP2K1;MAP2K2-PIK3CA;PIK3CB;PIK3CD;PIK3CG)	Trametinib-Pictilisib
1558-1058	PanCan	23	expr.PADI3_expr	1.98752	0.346027	5.74385	0.158322	1.00639e-08	7.48228e-07	1558	Lapatinib	1058	Pictilisib	EGFR;ERBB2	PIK3CA;PIK3CB;PIK3CD;PIK3CG	Lapatinib-Pictilisib (EGFR;ERBB2-PIK3CA;PIK3CB;PIK3CD;PIK3CG)	Lapatinib-Pictilisib
1011-1089	Lung	26	expr.SCG3_expr	4.2982	0.699194	6.14737	0.449275	9.59177e-09	7.62774e-07	1011	Navitoclax	1089	Oxaliplatin	BCL2;BCL2L1;BCL2L2	NA	Navitoclax-Oxaliplatin (BCL2;BCL2L1;BCL2L2-NA)	Navitoclax-Oxaliplatin
1372-1032	Kidney	11	expr.GRB10_expr	-9.39991	0.637496	-14.7451	0.117647	2.4722e-10	7.67864e-07	1372	Trametinib	1032	Afatinib	MAP2K1;MAP2K2	EGFR;ERBB2	Trametinib-Afatinib (MAP2K1;MAP2K2-EGFR;ERBB2)	Trametinib-Afatinib
1372-1058	PanCan	22	expr.XDH_expr	1.2327	0.219503	5.61586	0.531081	2.11197e-08	7.76661e-07	1372	Trametinib	1058	Pictilisib	MAP2K1;MAP2K2	PIK3CA;PIK3CB;PIK3CD;PIK3CG	Trametinib-Pictilisib (MAP2K1;MAP2K2-PIK3CA;PIK3CB;PIK3CD;PIK3CG)	Trametinib-Pictilisib
1011-1089	PanCan	26	expr.TGFBI_expr	-1.62532	0.27576	-5.89394	0.484564	4.13679e-09	7.79992e-07	1011	Navitoclax	1089	Oxaliplatin	BCL2;BCL2L1;BCL2L2	NA	Navitoclax-Oxaliplatin (BCL2;BCL2L1;BCL2L2-NA)	Navitoclax-Oxaliplatin
1011-1089	PanCan	26	expr.XKR7_expr	1.58685	0.269589	5.8862	0.484564	4.33329e-09	7.79992e-07	1011	Navitoclax	1089	Oxaliplatin	BCL2;BCL2L1;BCL2L2	NA	Navitoclax-Oxaliplatin (BCL2;BCL2L1;BCL2L2-NA)	Navitoclax-Oxaliplatin
1372-1561	PanCan	44	expr.TCF7L2_expr	0.601212	0.105433	5.70231	0.561662	1.28227e-08	7.83103e-07	1372	Trametinib	1561	Taselisib	MAP2K1;MAP2K2	PIK3CA;PIK3CD;PIK3CG	Trametinib-Taselisib (MAP2K1;MAP2K2-PIK3CA;PIK3CD;PIK3CG)	Trametinib-Taselisib
1372-1053	PanCan	15	expr.APOL1_expr	1.32359	0.235863	5.61171	0.568032	2.16286e-08	7.86911e-07	1372	Trametinib	1053	MK-2206	MAP2K1;MAP2K2	AKT1;AKT2	Trametinib-MK-2206 (MAP2K1;MAP2K2-AKT1;AKT2)	Trametinib-MK-2206
1372-1053	PanCan	15	expr.CCL20_expr	1.37572	0.245306	5.60816	0.568032	2.2072e-08	7.94593e-07	1372	Trametinib	1053	MK-2206	MAP2K1;MAP2K2	AKT1;AKT2	Trametinib-MK-2206 (MAP2K1;MAP2K2-AKT1;AKT2)	Trametinib-MK-2206
1372-1053	PanCan	15	expr.WWTR1_expr	0.929505	0.165812	5.60576	0.568032	2.23774e-08	7.97193e-07	1372	Trametinib	1053	MK-2206	MAP2K1;MAP2K2	AKT1;AKT2	Trametinib-MK-2206 (MAP2K1;MAP2K2-AKT1;AKT2)	Trametinib-MK-2206
1372-1058	Lung	22	expr.EREG_expr	4.90708	0.747	6.56905	0.471014	1.20211e-09	8.03009e-07	1372	Trametinib	1058	Pictilisib	MAP2K1;MAP2K2	PIK3CA;PIK3CB;PIK3CD;PIK3CG	Trametinib-Pictilisib (MAP2K1;MAP2K2-PIK3CA;PIK3CB;PIK3CD;PIK3CG)	Trametinib-Pictilisib
1372-1058	PanCan	22	expr.MTOR_expr	-0.184233	0.0328598	-5.60664	0.531081	2.22647e-08	8.10054e-07	1372	Trametinib	1058	Pictilisib	MAP2K1;MAP2K2	PIK3CA;PIK3CB;PIK3CD;PIK3CG	Trametinib-Pictilisib (MAP2K1;MAP2K2-PIK3CA;PIK3CB;PIK3CD;PIK3CG)	Trametinib-Pictilisib
1372-1053	PanCan	15	expr.AMER2_expr	-1.54904	0.276582	-5.60065	0.568032	2.30406e-08	8.12361e-07	1372	Trametinib	1053	MK-2206	MAP2K1;MAP2K2	AKT1;AKT2	Trametinib-MK-2206 (MAP2K1;MAP2K2-AKT1;AKT2)	Trametinib-MK-2206
1372-1564	PanCan	46	expr.NRN1_expr	-2.05384	0.339839	-6.04359	0.177658	1.66925e-09	8.1555e-07	1372	Trametinib	1564	SCH772984	MAP2K1;MAP2K2	MAPK1;MAPK3	Trametinib-SCH772984 (MAP2K1;MAP2K2-MAPK1;MAPK3)	Trametinib-SCH772984
1179-1047	Kidney	13	expr.MET_expr	-9.13982	0.744378	-12.2785	0.0588235	3.15731e-09	8.17218e-07	1179	MK-1775	1047	Nutlin-3a (-)	WEE1;PLK1	MDM2	MK-1775-Nutlin-3a (-) (WEE1;PLK1-MDM2)	MK-1775-Nutlin-3a (-)
1372-1017	Kidney	7	expr.MET_expr	-9.13982	0.744378	-12.2785	0.0588235	3.15731e-09	8.17218e-07	1372	Trametinib	1017	Olaparib	MAP2K1;MAP2K2	PARP1;PARP2	Trametinib-Olaparib (MAP2K1;MAP2K2-PARP1;PARP2)	Trametinib-Olaparib
1372-1564	Kidney	46	expr.MET_expr	-9.13982	0.744378	-12.2785	0.0588235	3.15731e-09	8.17218e-07	1372	Trametinib	1564	SCH772984	MAP2K1;MAP2K2	MAPK1;MAPK3	Trametinib-SCH772984 (MAP2K1;MAP2K2-MAPK1;MAPK3)	Trametinib-SCH772984
1372-1561	PanCan	44	expr.JAKMIP2_expr	-1.62912	0.286229	-5.69167	0.561662	1.36398e-08	8.18386e-07	1372	Trametinib	1561	Taselisib	MAP2K1;MAP2K2	PIK3CA;PIK3CD;PIK3CG	Trametinib-Taselisib (MAP2K1;MAP2K2-PIK3CA;PIK3CD;PIK3CG)	Trametinib-Taselisib
1372-1032	PanCan	11	expr.SERPINE1_expr	1.60858	0.269543	5.9678	0.404227	2.65023e-09	8.23981e-07	1372	Trametinib	1032	Afatinib	MAP2K1;MAP2K2	EGFR;ERBB2	Trametinib-Afatinib (MAP2K1;MAP2K2-EGFR;ERBB2)	Trametinib-Afatinib
1372-1032	PanCan	11	expr.AHNAK_expr	1.16127	0.194221	5.9791	0.404227	2.47452e-09	8.23981e-07	1372	Trametinib	1032	Afatinib	MAP2K1;MAP2K2	EGFR;ERBB2	Trametinib-Afatinib (MAP2K1;MAP2K2-EGFR;ERBB2)	Trametinib-Afatinib
1372-1058	PanCan	22	expr.RAC2_expr	1.25138	0.223586	5.59689	0.531081	2.35414e-08	8.47489e-07	1372	Trametinib	1058	Pictilisib	MAP2K1;MAP2K2	PIK3CA;PIK3CB;PIK3CD;PIK3CG	Trametinib-Pictilisib (MAP2K1;MAP2K2-PIK3CA;PIK3CB;PIK3CD;PIK3CG)	Trametinib-Pictilisib
1372-1058	PanCan	22	expr.EHF_expr	1.58145	0.282723	5.59364	0.531081	2.39831e-08	8.51652e-07	1372	Trametinib	1058	Pictilisib	MAP2K1;MAP2K2	PIK3CA;PIK3CB;PIK3CD;PIK3CG	Trametinib-Pictilisib (MAP2K1;MAP2K2-PIK3CA;PIK3CB;PIK3CD;PIK3CG)	Trametinib-Pictilisib
1372-1058	PanCan	22	expr.SLC16A5_expr	1.3563	0.242526	5.59238	0.531081	2.41551e-08	8.51652e-07	1372	Trametinib	1058	Pictilisib	MAP2K1;MAP2K2	PIK3CA;PIK3CB;PIK3CD;PIK3CG	Trametinib-Pictilisib (MAP2K1;MAP2K2-PIK3CA;PIK3CB;PIK3CD;PIK3CG)	Trametinib-Pictilisib
1561-1011	PanCan	6	expr.FXYD6_expr	1.64469	0.280144	5.87086	0.427198	4.74952e-09	8.54913e-07	1561	Taselisib	1011	Navitoclax	PIK3CA;PIK3CD;PIK3CG	BCL2;BCL2L1;BCL2L2	Taselisib-Navitoclax (PIK3CA;PIK3CD;PIK3CG-BCL2;BCL2L1;BCL2L2)	Taselisib-Navitoclax
1561-1011	PanCan	6	expr.IDH2_expr	0.503627	0.0857402	5.87387	0.427198	4.66478e-09	8.54913e-07	1561	Taselisib	1011	Navitoclax	PIK3CA;PIK3CD;PIK3CG	BCL2;BCL2L1;BCL2L2	Taselisib-Navitoclax (PIK3CA;PIK3CD;PIK3CG-BCL2;BCL2L1;BCL2L2)	Taselisib-Navitoclax
1372-1561	Lung	44	expr.MYEOV_expr	4.51716	0.661753	6.82606	0.521127	3.00207e-10	8.65082e-07	1372	Trametinib	1561	Taselisib	MAP2K1;MAP2K2	PIK3CA;PIK3CD;PIK3CG	Trametinib-Taselisib (MAP2K1;MAP2K2-PIK3CA;PIK3CD;PIK3CG)	Trametinib-Taselisib
1372-1561	Lung	44	expr.KYNU_expr	4.14746	0.617214	6.71964	0.521127	5.17084e-10	8.65082e-07	1372	Trametinib	1561	Taselisib	MAP2K1;MAP2K2	PIK3CA;PIK3CD;PIK3CG	Trametinib-Taselisib (MAP2K1;MAP2K2-PIK3CA;PIK3CD;PIK3CG)	Trametinib-Taselisib
1372-1058	PanCan	22	expr.GJB5_expr	1.20152	0.215119	5.5854	0.531081	2.51367e-08	8.68359e-07	1372	Trametinib	1058	Pictilisib	MAP2K1;MAP2K2	PIK3CA;PIK3CB;PIK3CD;PIK3CG	Trametinib-Pictilisib (MAP2K1;MAP2K2-PIK3CA;PIK3CB;PIK3CD;PIK3CG)	Trametinib-Pictilisib
1372-1058	PanCan	22	expr.KMT2C_expr	-0.272463	0.0487679	-5.58693	0.531081	2.49187e-08	8.68359e-07	1372	Trametinib	1058	Pictilisib	MAP2K1;MAP2K2	PIK3CA;PIK3CB;PIK3CD;PIK3CG	Trametinib-Pictilisib (MAP2K1;MAP2K2-PIK3CA;PIK3CB;PIK3CD;PIK3CG)	Trametinib-Pictilisib
1558-1011	PanCan	5	expr.SERPINE1_expr	-1.59547	0.273458	-5.8344	0.282967	5.90099e-09	8.69919e-07	1558	Lapatinib	1011	Navitoclax	EGFR;ERBB2	BCL2;BCL2L1;BCL2L2	Lapatinib-Navitoclax (EGFR;ERBB2-BCL2;BCL2L1;BCL2L2)	Lapatinib-Navitoclax
1558-1011	PanCan	5	expr.EPHA2_expr	-0.981088	0.168321	-5.82869	0.282967	6.10469e-09	8.69919e-07	1558	Lapatinib	1011	Navitoclax	EGFR;ERBB2	BCL2;BCL2L1;BCL2L2	Lapatinib-Navitoclax (EGFR;ERBB2-BCL2;BCL2L1;BCL2L2)	Lapatinib-Navitoclax
1372-1561	PanCan	44	expr.SERPINE1_expr	1.5188	0.267657	5.67442	0.561662	1.5074e-08	8.73779e-07	1372	Trametinib	1561	Taselisib	MAP2K1;MAP2K2	PIK3CA;PIK3CD;PIK3CG	Trametinib-Taselisib (MAP2K1;MAP2K2-PIK3CA;PIK3CD;PIK3CG)	Trametinib-Taselisib
1372-1561	PanCan	44	expr.LAMB3_expr	1.33468	0.235177	5.67521	0.561662	1.50051e-08	8.73779e-07	1372	Trametinib	1561	Taselisib	MAP2K1;MAP2K2	PIK3CA;PIK3CD;PIK3CG	Trametinib-Taselisib (MAP2K1;MAP2K2-PIK3CA;PIK3CD;PIK3CG)	Trametinib-Taselisib
1372-1053	PanCan	15	expr.PDZRN3_expr	-1.58407	0.283695	-5.58371	0.568032	2.53812e-08	8.85754e-07	1372	Trametinib	1053	MK-2206	MAP2K1;MAP2K2	AKT1;AKT2	Trametinib-MK-2206 (MAP2K1;MAP2K2-AKT1;AKT2)	Trametinib-MK-2206
1372-1598	Haematopoietic and Lymphoid	49	expr.DSC2_expr	3.8576	0.613507	6.2878	0.225806	5.20895e-09	8.85796e-07	1372	Trametinib	1598	LGK974	MAP2K1;MAP2K2	PORCN	Trametinib-LGK974 (MAP2K1;MAP2K2-PORCN)	Trametinib-LGK974
1372-1561	PanCan	44	expr.EREG_expr	1.87353	0.33048	5.66911	0.561662	1.55442e-08	8.8602e-07	1372	Trametinib	1561	Taselisib	MAP2K1;MAP2K2	PIK3CA;PIK3CD;PIK3CG	Trametinib-Taselisib (MAP2K1;MAP2K2-PIK3CA;PIK3CD;PIK3CG)	Trametinib-Taselisib
1372-1564	PanCan	46	expr.CCRL2_expr	1.78414	0.297019	6.00684	0.177658	2.09011e-09	8.93522e-07	1372	Trametinib	1564	SCH772984	MAP2K1;MAP2K2	MAPK1;MAPK3	Trametinib-SCH772984 (MAP2K1;MAP2K2-MAPK1;MAPK3)	Trametinib-SCH772984
1372-1053	Haematopoietic and Lymphoid	15	expr.CCR1_expr	4.36832	0.65965	6.62218	0.451128	8.31173e-10	8.96281e-07	1372	Trametinib	1053	MK-2206	MAP2K1;MAP2K2	AKT1;AKT2	Trametinib-MK-2206 (MAP2K1;MAP2K2-AKT1;AKT2)	Trametinib-MK-2206
1561-1549	Head and Neck	42	expr.FAM84B_expr	6.60139	0.674008	9.79423	0.96	1.75983e-09	9.12472e-07	1561	Taselisib	1549	Sapitinib	PIK3CA;PIK3CD;PIK3CG	EGFR;ERBB2;ERBB3	Taselisib-Sapitinib (PIK3CA;PIK3CD;PIK3CG-EGFR;ERBB2;ERBB3)	Taselisib-Sapitinib
1372-1058	PanCan	22	expr.IGF2BP2_expr	1.19974	0.215205	5.57485	0.531081	2.66944e-08	9.12949e-07	1372	Trametinib	1058	Pictilisib	MAP2K1;MAP2K2	PIK3CA;PIK3CB;PIK3CD;PIK3CG	Trametinib-Pictilisib (MAP2K1;MAP2K2-PIK3CA;PIK3CB;PIK3CD;PIK3CG)	Trametinib-Pictilisib
1372-1598	Haematopoietic and Lymphoid	49	expr.ARID5B_expr	-3.06084	0.488196	-6.26969	0.225806	5.68783e-09	9.18868e-07	1372	Trametinib	1598	LGK974	MAP2K1;MAP2K2	PORCN	Trametinib-LGK974 (MAP2K1;MAP2K2-PORCN)	Trametinib-LGK974
1561-1011	PanCan	6	expr.WWTR1_expr	-0.942508	0.161209	-5.84652	0.427198	5.4911e-09	9.38978e-07	1561	Taselisib	1011	Navitoclax	PIK3CA;PIK3CD;PIK3CG	BCL2;BCL2L1;BCL2L2	Taselisib-Navitoclax (PIK3CA;PIK3CD;PIK3CG-BCL2;BCL2L1;BCL2L2)	Taselisib-Navitoclax
1013-1372	Bone	32	expr.MIPOL1_expr	-7.0499	0.78602	-8.9691	0.0285714	3.0277e-10	9.40706e-07	1013	Nilotinib	1372	Trametinib	ABL1	MAP2K1;MAP2K2	Nilotinib-Trametinib (ABL1-MAP2K1;MAP2K2)	Nilotinib-Trametinib
1558-1372	Bone	33	expr.MIPOL1_expr	-7.0499	0.78602	-8.9691	0.0285714	3.0277e-10	9.40706e-07	1558	Lapatinib	1372	Trametinib	EGFR;ERBB2	MAP2K1;MAP2K2	Lapatinib-Trametinib (EGFR;ERBB2-MAP2K1;MAP2K2)	Lapatinib-Trametinib
1561-1011	Lung	6	expr.ASCL1_expr	4.9783	0.80622	6.17487	0.385185	8.84053e-09	9.50785e-07	1561	Taselisib	1011	Navitoclax	PIK3CA;PIK3CD;PIK3CG	BCL2;BCL2L1;BCL2L2	Taselisib-Navitoclax (PIK3CA;PIK3CD;PIK3CG-BCL2;BCL2L1;BCL2L2)	Taselisib-Navitoclax
1022-1073	Skin	24	expr.IGSF11_expr	-7.953	0.851594	-9.33896	0.16129	3.04222e-10	9.54346e-07	1022	AZD7762	1073	5-Fluorouracil	CHEK1;CHEK2	NA	AZD7762-5-Fluorouracil (CHEK1;CHEK2-NA)	AZD7762-5-Fluorouracil
1372-1053	PanCan	15	expr.UGT1A6_expr	1.50757	0.270924	5.56455	0.568032	2.83052e-08	9.68038e-07	1372	Trametinib	1053	MK-2206	MAP2K1;MAP2K2	AKT1;AKT2	Trametinib-MK-2206 (MAP2K1;MAP2K2-AKT1;AKT2)	Trametinib-MK-2206
1372-1053	PanCan	15	expr.TGM2_expr	1.50941	0.271201	5.56563	0.568032	2.81323e-08	9.68038e-07	1372	Trametinib	1053	MK-2206	MAP2K1;MAP2K2	AKT1;AKT2	Trametinib-MK-2206 (MAP2K1;MAP2K2-AKT1;AKT2)	Trametinib-MK-2206
1558-1011	PanCan	5	expr.TM4SF1_expr	-1.56262	0.269295	-5.80264	0.282967	7.12255e-09	9.74365e-07	1558	Lapatinib	1011	Navitoclax	EGFR;ERBB2	BCL2;BCL2L1;BCL2L2	Lapatinib-Navitoclax (EGFR;ERBB2-BCL2;BCL2L1;BCL2L2)	Lapatinib-Navitoclax
1558-1058	PanCan	23	expr.FAT2_expr	1.53504	0.269575	5.69429	0.158322	1.34344e-08	9.77564e-07	1558	Lapatinib	1058	Pictilisib	EGFR;ERBB2	PIK3CA;PIK3CB;PIK3CD;PIK3CG	Lapatinib-Pictilisib (EGFR;ERBB2-PIK3CA;PIK3CB;PIK3CD;PIK3CG)	Lapatinib-Pictilisib
1372-1053	PanCan	15	expr.GNAQ_expr	0.918339	0.165169	5.55999	0.568032	2.9047e-08	9.83572e-07	1372	Trametinib	1053	MK-2206	MAP2K1;MAP2K2	AKT1;AKT2	Trametinib-MK-2206 (MAP2K1;MAP2K2-AKT1;AKT2)	Trametinib-MK-2206
1372-1564	Haematopoietic and Lymphoid	46	expr.PLPP7_expr	4.05561	0.636421	6.37252	0.176923	3.07407e-09	9.93847e-07	1372	Trametinib	1564	SCH772984	MAP2K1;MAP2K2	MAPK1;MAPK3	Trametinib-SCH772984 (MAP2K1;MAP2K2-MAPK1;MAPK3)	Trametinib-SCH772984
1561-1011	Lung	6	expr.CAV1_expr	-3.91961	0.636449	-6.15857	0.385185	9.56411e-09	9.96461e-07	1561	Taselisib	1011	Navitoclax	PIK3CA;PIK3CD;PIK3CG	BCL2;BCL2L1;BCL2L2	Taselisib-Navitoclax (PIK3CA;PIK3CD;PIK3CG-BCL2;BCL2L1;BCL2L2)	Taselisib-Navitoclax
1372-1053	PanCan	15	expr.GPR87_expr	1.42583	0.256785	5.5526	0.568032	3.02911e-08	1.00679e-06	1372	Trametinib	1053	MK-2206	MAP2K1;MAP2K2	AKT1;AKT2	Trametinib-MK-2206 (MAP2K1;MAP2K2-AKT1;AKT2)	Trametinib-MK-2206
1372-1053	PanCan	15	expr.IL31RA_expr	1.49656	0.269533	5.55243	0.568032	3.03216e-08	1.00679e-06	1372	Trametinib	1053	MK-2206	MAP2K1;MAP2K2	AKT1;AKT2	Trametinib-MK-2206 (MAP2K1;MAP2K2-AKT1;AKT2)	Trametinib-MK-2206
1558-1058	PanCan	23	expr.KRT4_expr	2.28367	0.40174	5.68445	0.158322	1.42235e-08	1.01342e-06	1558	Lapatinib	1058	Pictilisib	EGFR;ERBB2	PIK3CA;PIK3CB;PIK3CD;PIK3CG	Lapatinib-Pictilisib (EGFR;ERBB2-PIK3CA;PIK3CB;PIK3CD;PIK3CG)	Lapatinib-Pictilisib
1011-1032	Peripheral Nervous System	10	expr.LARGE1_expr	7.75569	0.742769	10.4416	0.952381	2.61215e-09	1.01482e-06	1011	Navitoclax	1032	Afatinib	BCL2;BCL2L1;BCL2L2	EGFR;ERBB2	Navitoclax-Afatinib (BCL2;BCL2L1;BCL2L2-EGFR;ERBB2)	Navitoclax-Afatinib
1372-1058	PanCan	22	expr.HTR7_expr	1.48697	0.267714	5.55434	0.531081	2.99948e-08	1.01567e-06	1372	Trametinib	1058	Pictilisib	MAP2K1;MAP2K2	PIK3CA;PIK3CB;PIK3CD;PIK3CG	Trametinib-Pictilisib (MAP2K1;MAP2K2-PIK3CA;PIK3CB;PIK3CD;PIK3CG)	Trametinib-Pictilisib
1561-1549	Head and Neck	42	expr.ARHGEF16_expr	8.59107	0.890124	9.65154	0.96	2.29249e-09	1.01885e-06	1561	Taselisib	1549	Sapitinib	PIK3CA;PIK3CD;PIK3CG	EGFR;ERBB2;ERBB3	Taselisib-Sapitinib (PIK3CA;PIK3CD;PIK3CG-EGFR;ERBB2;ERBB3)	Taselisib-Sapitinib
1561-1011	Lung	6	expr.CPLX2_expr	4.93836	0.804321	6.13979	0.385185	1.04701e-08	1.03553e-06	1561	Taselisib	1011	Navitoclax	PIK3CA;PIK3CD;PIK3CG	BCL2;BCL2L1;BCL2L2	Taselisib-Navitoclax (PIK3CA;PIK3CD;PIK3CG-BCL2;BCL2L1;BCL2L2)	Taselisib-Navitoclax
1561-1011	Lung	6	expr.MYOF_expr	-3.25539	0.530366	-6.13801	0.385185	1.05603e-08	1.03553e-06	1561	Taselisib	1011	Navitoclax	PIK3CA;PIK3CD;PIK3CG	BCL2;BCL2L1;BCL2L2	Taselisib-Navitoclax (PIK3CA;PIK3CD;PIK3CG-BCL2;BCL2L1;BCL2L2)	Taselisib-Navitoclax
1558-1058	PanCan	23	expr.RAB19_expr	1.72975	0.304773	5.67552	0.158322	1.49783e-08	1.04543e-06	1558	Lapatinib	1058	Pictilisib	EGFR;ERBB2	PIK3CA;PIK3CB;PIK3CD;PIK3CG	Lapatinib-Pictilisib (EGFR;ERBB2-PIK3CA;PIK3CB;PIK3CD;PIK3CG)	Lapatinib-Pictilisib
1558-1058	PanCan	23	expr.PRR5-ARHGAP8_expr	1.59615	0.281456	5.67107	0.158322	1.53692e-08	1.05125e-06	1558	Lapatinib	1058	Pictilisib	EGFR;ERBB2	PIK3CA;PIK3CB;PIK3CD;PIK3CG	Lapatinib-Pictilisib (EGFR;ERBB2-PIK3CA;PIK3CB;PIK3CD;PIK3CG)	Lapatinib-Pictilisib
1372-1561	PanCan	44	expr.EMILIN3_expr	-1.26472	0.224404	-5.6359	0.561662	1.88244e-08	1.0554e-06	1372	Trametinib	1561	Taselisib	MAP2K1;MAP2K2	PIK3CA;PIK3CD;PIK3CG	Trametinib-Taselisib (MAP2K1;MAP2K2-PIK3CA;PIK3CD;PIK3CG)	Trametinib-Taselisib
1561-1011	PanCan	6	expr.PTPN6_expr	0.825553	0.141915	5.81722	0.427198	6.53415e-09	1.06413e-06	1561	Taselisib	1011	Navitoclax	PIK3CA;PIK3CD;PIK3CG	BCL2;BCL2L1;BCL2L2	Taselisib-Navitoclax (PIK3CA;PIK3CD;PIK3CG-BCL2;BCL2L1;BCL2L2)	Taselisib-Navitoclax
1372-1053	PanCan	15	expr.ADGRF1_expr	1.67262	0.301897	5.54036	0.568032	3.2467e-08	1.06767e-06	1372	Trametinib	1053	MK-2206	MAP2K1;MAP2K2	AKT1;AKT2	Trametinib-MK-2206 (MAP2K1;MAP2K2-AKT1;AKT2)	Trametinib-MK-2206
1372-1053	PanCan	15	expr.SERPINB5_expr	1.48841	0.268734	5.53861	0.568032	3.27906e-08	1.06804e-06	1372	Trametinib	1053	MK-2206	MAP2K1;MAP2K2	AKT1;AKT2	Trametinib-MK-2206 (MAP2K1;MAP2K2-AKT1;AKT2)	Trametinib-MK-2206
1558-1510	Central Nervous System	40	expr.MAGEH1_expr	-7.38709	0.922584	-8.00696	0.025641	1.35068e-09	1.07042e-06	1558	Lapatinib	1510	Linsitinib	EGFR;ERBB2	IGF1R;INSR	Lapatinib-Linsitinib (EGFR;ERBB2-IGF1R;INSR)	Lapatinib-Linsitinib
1011-1089	PanCan	26	expr.POU3F1_expr	1.4557	0.250264	5.81665	0.484564	6.5561e-09	1.07367e-06	1011	Navitoclax	1089	Oxaliplatin	BCL2;BCL2L1;BCL2L2	NA	Navitoclax-Oxaliplatin (BCL2;BCL2L1;BCL2L2-NA)	Navitoclax-Oxaliplatin
1011-1089	PanCan	26	expr.ATP2B3_expr	1.35879	0.233642	5.81571	0.484564	6.59271e-09	1.07367e-06	1011	Navitoclax	1089	Oxaliplatin	BCL2;BCL2L1;BCL2L2	NA	Navitoclax-Oxaliplatin (BCL2;BCL2L1;BCL2L2-NA)	Navitoclax-Oxaliplatin
1372-1058	PanCan	22	expr.MYOF_expr	1.11611	0.20141	5.54147	0.531081	3.2263e-08	1.08176e-06	1372	Trametinib	1058	Pictilisib	MAP2K1;MAP2K2	PIK3CA;PIK3CB;PIK3CD;PIK3CG	Trametinib-Pictilisib (MAP2K1;MAP2K2-PIK3CA;PIK3CB;PIK3CD;PIK3CG)	Trametinib-Pictilisib
1558-1011	PanCan	5	expr.VIM_expr	-1.41443	0.244821	-5.77739	0.282967	8.26563e-09	1.08725e-06	1558	Lapatinib	1011	Navitoclax	EGFR;ERBB2	BCL2;BCL2L1;BCL2L2	Lapatinib-Navitoclax (EGFR;ERBB2-BCL2;BCL2L1;BCL2L2)	Lapatinib-Navitoclax
1372-1598	Haematopoietic and Lymphoid	49	expr.EPB41L3_expr	5.00467	0.806269	6.2072	0.225806	7.69878e-09	1.09148e-06	1372	Trametinib	1598	LGK974	MAP2K1;MAP2K2	PORCN	Trametinib-LGK974 (MAP2K1;MAP2K2-PORCN)	Trametinib-LGK974
1372-1598	Haematopoietic and Lymphoid	49	expr.DTX1_expr	-6.33038	1.01793	-6.21888	0.225806	7.27605e-09	1.09148e-06	1372	Trametinib	1598	LGK974	MAP2K1;MAP2K2	PORCN	Trametinib-LGK974 (MAP2K1;MAP2K2-PORCN)	Trametinib-LGK974
1372-1598	Haematopoietic and Lymphoid	49	expr.MLXIPL_expr	3.12492	0.503589	6.2053	0.225806	7.76973e-09	1.09148e-06	1372	Trametinib	1598	LGK974	MAP2K1;MAP2K2	PORCN	Trametinib-LGK974 (MAP2K1;MAP2K2-PORCN)	Trametinib-LGK974
1372-1053	Haematopoietic and Lymphoid	15	expr.CFH_expr	4.0834	0.625892	6.52412	0.451128	1.36391e-09	1.10306e-06	1372	Trametinib	1053	MK-2206	MAP2K1;MAP2K2	AKT1;AKT2	Trametinib-MK-2206 (MAP2K1;MAP2K2-AKT1;AKT2)	Trametinib-MK-2206
1011-1089	PanCan	26	expr.EMP1_expr	-1.40072	0.241405	-5.80237	0.484564	7.13396e-09	1.10795e-06	1011	Navitoclax	1089	Oxaliplatin	BCL2;BCL2L1;BCL2L2	NA	Navitoclax-Oxaliplatin (BCL2;BCL2L1;BCL2L2-NA)	Navitoclax-Oxaliplatin
1011-1089	PanCan	26	expr.SYDE1_expr	-1.09628	0.189177	-5.795	0.484564	7.45109e-09	1.10795e-06	1011	Navitoclax	1089	Oxaliplatin	BCL2;BCL2L1;BCL2L2	NA	Navitoclax-Oxaliplatin (BCL2;BCL2L1;BCL2L2-NA)	Navitoclax-Oxaliplatin
1372-1058	PanCan	22	expr.C1orf116_expr	1.2437	0.224755	5.53359	0.531081	3.37336e-08	1.11741e-06	1372	Trametinib	1058	Pictilisib	MAP2K1;MAP2K2	PIK3CA;PIK3CB;PIK3CD;PIK3CG	Trametinib-Pictilisib (MAP2K1;MAP2K2-PIK3CA;PIK3CB;PIK3CD;PIK3CG)	Trametinib-Pictilisib
1372-1058	PanCan	22	expr.RAB31_expr	1.27871	0.231135	5.53231	0.531081	3.39797e-08	1.11741e-06	1372	Trametinib	1058	Pictilisib	MAP2K1;MAP2K2	PIK3CA;PIK3CB;PIK3CD;PIK3CG	Trametinib-Pictilisib (MAP2K1;MAP2K2-PIK3CA;PIK3CB;PIK3CD;PIK3CG)	Trametinib-Pictilisib
1011-1089	PanCan	26	expr.RIMBP2_expr	1.6481	0.285191	5.77893	0.484564	8.191e-09	1.12053e-06	1011	Navitoclax	1089	Oxaliplatin	BCL2;BCL2L1;BCL2L2	NA	Navitoclax-Oxaliplatin (BCL2;BCL2L1;BCL2L2-NA)	Navitoclax-Oxaliplatin
1011-1089	PanCan	26	expr.PROX1_expr	1.65763	0.286635	5.78307	0.484564	7.99413e-09	1.12053e-06	1011	Navitoclax	1089	Oxaliplatin	BCL2;BCL2L1;BCL2L2	NA	Navitoclax-Oxaliplatin (BCL2;BCL2L1;BCL2L2-NA)	Navitoclax-Oxaliplatin
1558-1011	PanCan	5	expr.HOOK1_expr	1.57647	0.273512	5.7638	0.282967	8.95308e-09	1.13406e-06	1558	Lapatinib	1011	Navitoclax	EGFR;ERBB2	BCL2;BCL2L1;BCL2L2	Lapatinib-Navitoclax (EGFR;ERBB2-BCL2;BCL2L1;BCL2L2)	Lapatinib-Navitoclax
1558-1011	PanCan	5	expr.SYT4_expr	1.68936	0.293466	5.75657	0.282967	9.34116e-09	1.14096e-06	1558	Lapatinib	1011	Navitoclax	EGFR;ERBB2	BCL2;BCL2L1;BCL2L2	Lapatinib-Navitoclax (EGFR;ERBB2-BCL2;BCL2L1;BCL2L2)	Lapatinib-Navitoclax
1561-1011	Lung	6	expr.RBMS3_expr	-3.29141	0.538656	-6.11041	0.385185	1.20598e-08	1.14878e-06	1561	Taselisib	1011	Navitoclax	PIK3CA;PIK3CD;PIK3CG	BCL2;BCL2L1;BCL2L2	Taselisib-Navitoclax (PIK3CA;PIK3CD;PIK3CG-BCL2;BCL2L1;BCL2L2)	Taselisib-Navitoclax
1372-1032	Lung	11	expr.EREG_expr	4.99655	0.770992	6.48067	0.366197	1.7288e-09	1.15691e-06	1372	Trametinib	1032	Afatinib	MAP2K1;MAP2K2	EGFR;ERBB2	Trametinib-Afatinib (MAP2K1;MAP2K2-EGFR;ERBB2)	Trametinib-Afatinib
1372-1032	Lung	11	expr.CXCL2_expr	3.76413	0.576534	6.52889	0.366197	1.35727e-09	1.15691e-06	1372	Trametinib	1032	Afatinib	MAP2K1;MAP2K2	EGFR;ERBB2	Trametinib-Afatinib (MAP2K1;MAP2K2-EGFR;ERBB2)	Trametinib-Afatinib
1372-1032	Lung	11	expr.CXCL8_expr	3.64745	0.554795	6.57441	0.366197	1.07937e-09	1.15691e-06	1372	Trametinib	1032	Afatinib	MAP2K1;MAP2K2	EGFR;ERBB2	Trametinib-Afatinib (MAP2K1;MAP2K2-EGFR;ERBB2)	Trametinib-Afatinib
1372-1032	Lung	11	expr.PLAU_expr	3.80663	0.585029	6.50674	0.366197	1.51702e-09	1.15691e-06	1372	Trametinib	1032	Afatinib	MAP2K1;MAP2K2	EGFR;ERBB2	Trametinib-Afatinib (MAP2K1;MAP2K2-EGFR;ERBB2)	Trametinib-Afatinib
1372-1032	Lung	11	expr.TIMP1_expr	2.50337	0.373195	6.70793	0.366197	5.48853e-10	1.15691e-06	1372	Trametinib	1032	Afatinib	MAP2K1;MAP2K2	EGFR;ERBB2	Trametinib-Afatinib (MAP2K1;MAP2K2-EGFR;ERBB2)	Trametinib-Afatinib
1011-1089	Lung	26	expr.PDGFC_expr	-2.34916	0.387897	-6.05615	0.449275	1.49004e-08	1.15738e-06	1011	Navitoclax	1089	Oxaliplatin	BCL2;BCL2L1;BCL2L2	NA	Navitoclax-Oxaliplatin (BCL2;BCL2L1;BCL2L2-NA)	Navitoclax-Oxaliplatin
1372-1564	PanCan	46	expr.GTSE1_expr	-0.49808	0.0837877	-5.94455	0.177658	3.05063e-09	1.15924e-06	1372	Trametinib	1564	SCH772984	MAP2K1;MAP2K2	MAPK1;MAPK3	Trametinib-SCH772984 (MAP2K1;MAP2K2-MAPK1;MAPK3)	Trametinib-SCH772984
1372-1058	PanCan	22	expr.EGFR_expr	1.1771	0.213093	5.52388	0.531081	3.56359e-08	1.16071e-06	1372	Trametinib	1058	Pictilisib	MAP2K1;MAP2K2	PIK3CA;PIK3CB;PIK3CD;PIK3CG	Trametinib-Pictilisib (MAP2K1;MAP2K2-PIK3CA;PIK3CB;PIK3CD;PIK3CG)	Trametinib-Pictilisib
1372-1058	PanCan	22	expr.OASL_expr	1.35125	0.244825	5.51924	0.531081	3.65807e-08	1.16922e-06	1372	Trametinib	1058	Pictilisib	MAP2K1;MAP2K2	PIK3CA;PIK3CB;PIK3CD;PIK3CG	Trametinib-Pictilisib (MAP2K1;MAP2K2-PIK3CA;PIK3CB;PIK3CD;PIK3CG)	Trametinib-Pictilisib
1372-1058	PanCan	22	expr.PTHLH_expr	1.23422	0.223592	5.51998	0.531081	3.64301e-08	1.16922e-06	1372	Trametinib	1058	Pictilisib	MAP2K1;MAP2K2	PIK3CA;PIK3CB;PIK3CD;PIK3CG	Trametinib-Pictilisib (MAP2K1;MAP2K2-PIK3CA;PIK3CB;PIK3CD;PIK3CG)	Trametinib-Pictilisib
1372-1053	Haematopoietic and Lymphoid	15	expr.TIMP1_expr	2.85102	0.440823	6.46748	0.451128	1.81278e-09	1.17287e-06	1372	Trametinib	1053	MK-2206	MAP2K1;MAP2K2	AKT1;AKT2	Trametinib-MK-2206 (MAP2K1;MAP2K2-AKT1;AKT2)	Trametinib-MK-2206
1011-1089	PanCan	26	expr.ADAMTSL2_expr	1.4788	0.25654	5.76441	0.484564	8.92091e-09	1.17344e-06	1011	Navitoclax	1089	Oxaliplatin	BCL2;BCL2L1;BCL2L2	NA	Navitoclax-Oxaliplatin (BCL2;BCL2L1;BCL2L2-NA)	Navitoclax-Oxaliplatin
1372-1058	PanCan	22	expr.MALL_expr	1.1639	0.210975	5.51679	0.531081	3.70911e-08	1.17455e-06	1372	Trametinib	1058	Pictilisib	MAP2K1;MAP2K2	PIK3CA;PIK3CB;PIK3CD;PIK3CG	Trametinib-Pictilisib (MAP2K1;MAP2K2-PIK3CA;PIK3CB;PIK3CD;PIK3CG)	Trametinib-Pictilisib
1558-1058	PanCan	23	expr.KRT6B_expr	2.07484	0.367399	5.64737	0.158322	1.76221e-08	1.18172e-06	1558	Lapatinib	1058	Pictilisib	EGFR;ERBB2	PIK3CA;PIK3CB;PIK3CD;PIK3CG	Lapatinib-Pictilisib (EGFR;ERBB2-PIK3CA;PIK3CB;PIK3CD;PIK3CG)	Lapatinib-Pictilisib
1372-1564	PanCan	46	expr.TNS4_expr	1.93476	0.32675	5.92123	0.177658	3.51137e-09	1.20089e-06	1372	Trametinib	1564	SCH772984	MAP2K1;MAP2K2	MAPK1;MAPK3	Trametinib-SCH772984 (MAP2K1;MAP2K2-MAPK1;MAPK3)	Trametinib-SCH772984
1561-1011	Lung	6	expr.LGI2_expr	3.44574	0.566342	6.0842	0.385185	1.36766e-08	1.20667e-06	1561	Taselisib	1011	Navitoclax	PIK3CA;PIK3CD;PIK3CG	BCL2;BCL2L1;BCL2L2	Taselisib-Navitoclax (PIK3CA;PIK3CD;PIK3CG-BCL2;BCL2L1;BCL2L2)	Taselisib-Navitoclax
1561-1011	Lung	6	expr.CCDC80_expr	-3.04692	0.500712	-6.08517	0.385185	1.3613e-08	1.20667e-06	1561	Taselisib	1011	Navitoclax	PIK3CA;PIK3CD;PIK3CG	BCL2;BCL2L1;BCL2L2	Taselisib-Navitoclax (PIK3CA;PIK3CD;PIK3CG-BCL2;BCL2L1;BCL2L2)	Taselisib-Navitoclax
1561-1011	Lung	6	expr.OLFM4_expr	2.7244	0.448151	6.07919	0.385185	1.40091e-08	1.20667e-06	1561	Taselisib	1011	Navitoclax	PIK3CA;PIK3CD;PIK3CG	BCL2;BCL2L1;BCL2L2	Taselisib-Navitoclax (PIK3CA;PIK3CD;PIK3CG-BCL2;BCL2L1;BCL2L2)	Taselisib-Navitoclax
1561-1011	Lung	6	expr.NTF4_expr	-3.03978	0.500159	-6.07762	0.385185	1.41152e-08	1.20667e-06	1561	Taselisib	1011	Navitoclax	PIK3CA;PIK3CD;PIK3CG	BCL2;BCL2L1;BCL2L2	Taselisib-Navitoclax (PIK3CA;PIK3CD;PIK3CG-BCL2;BCL2L1;BCL2L2)	Taselisib-Navitoclax
1372-1561	PanCan	44	expr.ALS2CL_expr	1.20357	0.214705	5.6057	0.561662	2.23845e-08	1.23476e-06	1372	Trametinib	1561	Taselisib	MAP2K1;MAP2K2	PIK3CA;PIK3CD;PIK3CG	Trametinib-Taselisib (MAP2K1;MAP2K2-PIK3CA;PIK3CD;PIK3CG)	Trametinib-Taselisib
1372-1598	PanCan	49	expr.MAGEE1_expr	-1.74885	0.297942	-5.86977	0.205442	4.78057e-09	1.25766e-06	1372	Trametinib	1598	LGK974	MAP2K1;MAP2K2	PORCN	Trametinib-LGK974 (MAP2K1;MAP2K2-PORCN)	Trametinib-LGK974
1372-1058	Lung	22	expr.ZG16B_expr	3.31046	0.513946	6.44125	0.471014	2.27118e-09	1.26429e-06	1372	Trametinib	1058	Pictilisib	MAP2K1;MAP2K2	PIK3CA;PIK3CB;PIK3CD;PIK3CG	Trametinib-Pictilisib (MAP2K1;MAP2K2-PIK3CA;PIK3CB;PIK3CD;PIK3CG)	Trametinib-Pictilisib
1372-1564	Haematopoietic and Lymphoid	46	expr.IFI16_expr	-1.92053	0.304946	-6.29796	0.176923	4.44185e-09	1.3055e-06	1372	Trametinib	1564	SCH772984	MAP2K1;MAP2K2	MAPK1;MAPK3	Trametinib-SCH772984 (MAP2K1;MAP2K2-MAPK1;MAPK3)	Trametinib-SCH772984
1372-1561	PanCan	44	expr.C10orf55_expr	1.33913	0.239444	5.59266	0.561662	2.41168e-08	1.3092e-06	1372	Trametinib	1561	Taselisib	MAP2K1;MAP2K2	PIK3CA;PIK3CD;PIK3CG	Trametinib-Taselisib (MAP2K1;MAP2K2-PIK3CA;PIK3CD;PIK3CG)	Trametinib-Taselisib
1372-1058	PanCan	22	expr.IL18_expr	1.28338	0.233593	5.4941	0.531081	4.21413e-08	1.32223e-06	1372	Trametinib	1058	Pictilisib	MAP2K1;MAP2K2	PIK3CA;PIK3CB;PIK3CD;PIK3CG	Trametinib-Pictilisib (MAP2K1;MAP2K2-PIK3CA;PIK3CB;PIK3CD;PIK3CG)	Trametinib-Pictilisib
1372-1053	PanCan	15	expr.RAB27B_expr	1.37393	0.249925	5.49737	0.568032	4.13747e-08	1.33492e-06	1372	Trametinib	1053	MK-2206	MAP2K1;MAP2K2	AKT1;AKT2	Trametinib-MK-2206 (MAP2K1;MAP2K2-AKT1;AKT2)	Trametinib-MK-2206
1011-1089	Lung	26	expr.XKR7_expr	4.60207	0.764541	6.01939	0.449275	1.77782e-08	1.34952e-06	1011	Navitoclax	1089	Oxaliplatin	BCL2;BCL2L1;BCL2L2	NA	Navitoclax-Oxaliplatin (BCL2;BCL2L1;BCL2L2-NA)	Navitoclax-Oxaliplatin
1011-1089	Lung	26	expr.H2AFJ_expr	-3.31692	0.551535	-6.01397	0.449275	1.82461e-08	1.35427e-06	1011	Navitoclax	1089	Oxaliplatin	BCL2;BCL2L1;BCL2L2	NA	Navitoclax-Oxaliplatin (BCL2;BCL2L1;BCL2L2-NA)	Navitoclax-Oxaliplatin
1372-1561	PanCan	44	expr.HUNK_expr	-1.6012	0.286938	-5.5803	0.561662	2.58786e-08	1.38289e-06	1372	Trametinib	1561	Taselisib	MAP2K1;MAP2K2	PIK3CA;PIK3CD;PIK3CG	Trametinib-Taselisib (MAP2K1;MAP2K2-PIK3CA;PIK3CD;PIK3CG)	Trametinib-Taselisib
1372-1058	PanCan	22	expr.DHRS9_expr	1.47364	0.268697	5.48439	0.531081	4.45024e-08	1.38362e-06	1372	Trametinib	1058	Pictilisib	MAP2K1;MAP2K2	PIK3CA;PIK3CB;PIK3CD;PIK3CG	Trametinib-Pictilisib (MAP2K1;MAP2K2-PIK3CA;PIK3CB;PIK3CD;PIK3CG)	Trametinib-Pictilisib
1011-1089	PanCan	26	expr.AXL_expr	-1.40742	0.245645	-5.72946	0.484564	1.09466e-08	1.38657e-06	1011	Navitoclax	1089	Oxaliplatin	BCL2;BCL2L1;BCL2L2	NA	Navitoclax-Oxaliplatin (BCL2;BCL2L1;BCL2L2-NA)	Navitoclax-Oxaliplatin
1372-1032	PanCan	11	expr.SH3TC2_expr	1.42798	0.243407	5.86661	0.404227	4.87148e-09	1.38837e-06	1372	Trametinib	1032	Afatinib	MAP2K1;MAP2K2	EGFR;ERBB2	Trametinib-Afatinib (MAP2K1;MAP2K2-EGFR;ERBB2)	Trametinib-Afatinib
1558-1011	Lung	5	expr.TRIM6_expr	-3.83809	0.596561	-6.43369	0.362963	2.50181e-09	1.39017e-06	1558	Lapatinib	1011	Navitoclax	EGFR;ERBB2	BCL2;BCL2L1;BCL2L2	Lapatinib-Navitoclax (EGFR;ERBB2-BCL2;BCL2L1;BCL2L2)	Lapatinib-Navitoclax
1372-1011	PanCan	4	expr.DEFB1_expr	1.41896	0.232845	6.09401	0.395604	1.22358e-09	1.39488e-06	1372	Trametinib	1011	Navitoclax	MAP2K1;MAP2K2	BCL2;BCL2L1;BCL2L2	Trametinib-Navitoclax (MAP2K1;MAP2K2-BCL2;BCL2L1;BCL2L2)	Trametinib-Navitoclax
1372-1053	PanCan	15	expr.CYP4F11_expr	1.48481	0.270645	5.48621	0.568032	4.40491e-08	1.39489e-06	1372	Trametinib	1053	MK-2206	MAP2K1;MAP2K2	AKT1;AKT2	Trametinib-MK-2206 (MAP2K1;MAP2K2-AKT1;AKT2)	Trametinib-MK-2206
1372-1053	PanCan	15	expr.PRSS23_expr	1.12861	0.205694	5.48684	0.568032	4.38945e-08	1.39489e-06	1372	Trametinib	1053	MK-2206	MAP2K1;MAP2K2	AKT1;AKT2	Trametinib-MK-2206 (MAP2K1;MAP2K2-AKT1;AKT2)	Trametinib-MK-2206
1011-1089	Lung	26	expr.FOSL1_expr	-3.42731	0.57092	-6.00313	0.449275	1.92181e-08	1.3954e-06	1011	Navitoclax	1089	Oxaliplatin	BCL2;BCL2L1;BCL2L2	NA	Navitoclax-Oxaliplatin (BCL2;BCL2L1;BCL2L2-NA)	Navitoclax-Oxaliplatin
1372-1058	PanCan	22	expr.FOS_expr	1.03062	0.188028	5.48124	0.531081	4.52931e-08	1.39552e-06	1372	Trametinib	1058	Pictilisib	MAP2K1;MAP2K2	PIK3CA;PIK3CB;PIK3CD;PIK3CG	Trametinib-Pictilisib (MAP2K1;MAP2K2-PIK3CA;PIK3CB;PIK3CD;PIK3CG)	Trametinib-Pictilisib
1011-1089	Lung	26	expr.ST8SIA3_expr	4.57586	0.762821	5.9986	0.449275	1.96404e-08	1.39572e-06	1011	Navitoclax	1089	Oxaliplatin	BCL2;BCL2L1;BCL2L2	NA	Navitoclax-Oxaliplatin (BCL2;BCL2L1;BCL2L2-NA)	Navitoclax-Oxaliplatin
1372-1053	PanCan	15	expr.INAVA_expr	1.36838	0.249526	5.48392	0.568032	4.46183e-08	1.39995e-06	1372	Trametinib	1053	MK-2206	MAP2K1;MAP2K2	AKT1;AKT2	Trametinib-MK-2206 (MAP2K1;MAP2K2-AKT1;AKT2)	Trametinib-MK-2206
1372-1561	PanCan	44	expr.HAS2_expr	1.6897	0.303067	5.57535	0.561662	2.66191e-08	1.40057e-06	1372	Trametinib	1561	Taselisib	MAP2K1;MAP2K2	PIK3CA;PIK3CD;PIK3CG	Trametinib-Taselisib (MAP2K1;MAP2K2-PIK3CA;PIK3CD;PIK3CG)	Trametinib-Taselisib
1372-1564	Haematopoietic and Lymphoid	46	expr.GATA2_expr	5.65633	0.902713	6.26593	0.176923	5.19935e-09	1.40079e-06	1372	Trametinib	1564	SCH772984	MAP2K1;MAP2K2	MAPK1;MAPK3	Trametinib-SCH772984 (MAP2K1;MAP2K2-MAPK1;MAPK3)	Trametinib-SCH772984
1561-1011	Lung	6	expr.CXCR4_expr	3.03656	0.502857	6.03862	0.385185	1.70109e-08	1.41786e-06	1561	Taselisib	1011	Navitoclax	PIK3CA;PIK3CD;PIK3CG	BCL2;BCL2L1;BCL2L2	Taselisib-Navitoclax (PIK3CA;PIK3CD;PIK3CG-BCL2;BCL2L1;BCL2L2)	Taselisib-Navitoclax
1372-1032	PanCan	11	expr.CFH_expr	1.76916	0.302448	5.84947	0.404227	5.39546e-09	1.41942e-06	1372	Trametinib	1032	Afatinib	MAP2K1;MAP2K2	EGFR;ERBB2	Trametinib-Afatinib (MAP2K1;MAP2K2-EGFR;ERBB2)	Trametinib-Afatinib
1011-1089	PanCan	26	expr.AMER2_expr	1.59265	0.278809	5.71232	0.484564	1.20971e-08	1.42039e-06	1011	Navitoclax	1089	Oxaliplatin	BCL2;BCL2L1;BCL2L2	NA	Navitoclax-Oxaliplatin (BCL2;BCL2L1;BCL2L2-NA)	Navitoclax-Oxaliplatin
1011-1089	PanCan	26	expr.OSMR_expr	-1.12619	0.197106	-5.7136	0.484564	1.20075e-08	1.42039e-06	1011	Navitoclax	1089	Oxaliplatin	BCL2;BCL2L1;BCL2L2	NA	Navitoclax-Oxaliplatin (BCL2;BCL2L1;BCL2L2-NA)	Navitoclax-Oxaliplatin
1011-1089	PanCan	26	expr.AHNAK_expr	-1.08531	0.190163	-5.70725	0.484564	1.24595e-08	1.42039e-06	1011	Navitoclax	1089	Oxaliplatin	BCL2;BCL2L1;BCL2L2	NA	Navitoclax-Oxaliplatin (BCL2;BCL2L1;BCL2L2-NA)	Navitoclax-Oxaliplatin
1179-1047	Kidney	13	expr.RUNX1_expr	-5.29723	0.452466	-11.7075	0.0588235	6.05242e-09	1.44606e-06	1179	MK-1775	1047	Nutlin-3a (-)	WEE1;PLK1	MDM2	MK-1775-Nutlin-3a (-) (WEE1;PLK1-MDM2)	MK-1775-Nutlin-3a (-)
1372-1017	Kidney	7	expr.RUNX1_expr	-5.29723	0.452466	-11.7075	0.0588235	6.05242e-09	1.44606e-06	1372	Trametinib	1017	Olaparib	MAP2K1;MAP2K2	PARP1;PARP2	Trametinib-Olaparib (MAP2K1;MAP2K2-PARP1;PARP2)	Trametinib-Olaparib
1372-1564	Kidney	46	expr.RUNX1_expr	-5.29723	0.452466	-11.7075	0.0588235	6.05242e-09	1.44606e-06	1372	Trametinib	1564	SCH772984	MAP2K1;MAP2K2	MAPK1;MAPK3	Trametinib-SCH772984 (MAP2K1;MAP2K2-MAPK1;MAPK3)	Trametinib-SCH772984
1372-1058	PanCan	22	expr.TGM5_expr	1.30329	0.238265	5.46993	0.531081	4.82539e-08	1.46898e-06	1372	Trametinib	1058	Pictilisib	MAP2K1;MAP2K2	PIK3CA;PIK3CB;PIK3CD;PIK3CG	Trametinib-Pictilisib (MAP2K1;MAP2K2-PIK3CA;PIK3CB;PIK3CD;PIK3CG)	Trametinib-Pictilisib
1372-1058	PanCan	22	expr.MITF_expr	1.10418	0.201902	5.46889	0.531081	4.85364e-08	1.46898e-06	1372	Trametinib	1058	Pictilisib	MAP2K1;MAP2K2	PIK3CA;PIK3CB;PIK3CD;PIK3CG	Trametinib-Pictilisib (MAP2K1;MAP2K2-PIK3CA;PIK3CB;PIK3CD;PIK3CG)	Trametinib-Pictilisib
1372-1564	PanCan	46	expr.RAB39B_expr	-1.73431	0.295402	-5.871	0.177658	4.74536e-09	1.47538e-06	1372	Trametinib	1564	SCH772984	MAP2K1;MAP2K2	MAPK1;MAPK3	Trametinib-SCH772984 (MAP2K1;MAP2K2-MAPK1;MAPK3)	Trametinib-SCH772984
1372-1058	PanCan	22	expr.SPTLC3_expr	1.27279	0.232848	5.46618	0.531081	4.92783e-08	1.47835e-06	1372	Trametinib	1058	Pictilisib	MAP2K1;MAP2K2	PIK3CA;PIK3CB;PIK3CD;PIK3CG	Trametinib-Pictilisib (MAP2K1;MAP2K2-PIK3CA;PIK3CB;PIK3CD;PIK3CG)	Trametinib-Pictilisib
1372-1053	PanCan	15	expr.ADGRE2_expr	1.35148	0.246975	5.47214	0.568032	4.76606e-08	1.48181e-06	1372	Trametinib	1053	MK-2206	MAP2K1;MAP2K2	AKT1;AKT2	Trametinib-MK-2206 (MAP2K1;MAP2K2-AKT1;AKT2)	Trametinib-MK-2206
1372-1058	PanCan	22	expr.PKP3_expr	1.07834	0.197562	5.45825	0.531081	5.15093e-08	1.53184e-06	1372	Trametinib	1058	Pictilisib	MAP2K1;MAP2K2	PIK3CA;PIK3CB;PIK3CD;PIK3CG	Trametinib-Pictilisib (MAP2K1;MAP2K2-PIK3CA;PIK3CB;PIK3CD;PIK3CG)	Trametinib-Pictilisib
1372-1561	Lung	44	expr.S100A16_expr	3.97803	0.622858	6.38673	0.521127	2.76285e-09	1.54075e-06	1372	Trametinib	1561	Taselisib	MAP2K1;MAP2K2	PIK3CA;PIK3CD;PIK3CG	Trametinib-Taselisib (MAP2K1;MAP2K2-PIK3CA;PIK3CD;PIK3CG)	Trametinib-Taselisib
1372-1561	Lung	44	expr.ELAVL3_expr	-4.44963	0.688219	-6.46542	0.521127	1.86591e-09	1.54075e-06	1372	Trametinib	1561	Taselisib	MAP2K1;MAP2K2	PIK3CA;PIK3CD;PIK3CG	Trametinib-Taselisib (MAP2K1;MAP2K2-PIK3CA;PIK3CD;PIK3CG)	Trametinib-Taselisib
1372-1561	Lung	44	expr.NRSN1_expr	-4.527	0.702522	-6.44393	0.521127	2.07758e-09	1.54075e-06	1372	Trametinib	1561	Taselisib	MAP2K1;MAP2K2	PIK3CA;PIK3CD;PIK3CG	Trametinib-Taselisib (MAP2K1;MAP2K2-PIK3CA;PIK3CD;PIK3CG)	Trametinib-Taselisib
1372-1561	Lung	44	expr.DUSP6_expr	2.3174	0.361614	6.40848	0.521127	2.47935e-09	1.54075e-06	1372	Trametinib	1561	Taselisib	MAP2K1;MAP2K2	PIK3CA;PIK3CD;PIK3CG	Trametinib-Taselisib (MAP2K1;MAP2K2-PIK3CA;PIK3CD;PIK3CG)	Trametinib-Taselisib
1372-1561	PanCan	44	expr.HMGA2_expr	1.58598	0.285461	5.55586	0.561662	2.97367e-08	1.5409e-06	1372	Trametinib	1561	Taselisib	MAP2K1;MAP2K2	PIK3CA;PIK3CD;PIK3CG	Trametinib-Taselisib (MAP2K1;MAP2K2-PIK3CA;PIK3CD;PIK3CG)	Trametinib-Taselisib
1372-1058	PanCan	22	expr.ANO1_expr	1.35903	0.249119	5.45532	0.531081	5.23571e-08	1.54363e-06	1372	Trametinib	1058	Pictilisib	MAP2K1;MAP2K2	PIK3CA;PIK3CB;PIK3CD;PIK3CG	Trametinib-Pictilisib (MAP2K1;MAP2K2-PIK3CA;PIK3CB;PIK3CD;PIK3CG)	Trametinib-Pictilisib
1558-1058	PanCan	23	expr.CRB3_expr	1.65559	0.295851	5.59603	0.158322	2.36572e-08	1.55591e-06	1558	Lapatinib	1058	Pictilisib	EGFR;ERBB2	PIK3CA;PIK3CB;PIK3CD;PIK3CG	Lapatinib-Pictilisib (EGFR;ERBB2-PIK3CA;PIK3CB;PIK3CD;PIK3CG)	Lapatinib-Pictilisib
1372-1058	PanCan	22	expr.LY6D_expr	1.29596	0.237724	5.45153	0.531081	5.34764e-08	1.56316e-06	1372	Trametinib	1058	Pictilisib	MAP2K1;MAP2K2	PIK3CA;PIK3CB;PIK3CD;PIK3CG	Trametinib-Pictilisib (MAP2K1;MAP2K2-PIK3CA;PIK3CB;PIK3CD;PIK3CG)	Trametinib-Pictilisib
1372-1564	Lung	46	expr.MUC5AC_expr	3.98002	0.609105	6.53421	0.223022	1.40196e-09	1.56318e-06	1372	Trametinib	1564	SCH772984	MAP2K1;MAP2K2	MAPK1;MAPK3	Trametinib-SCH772984 (MAP2K1;MAP2K2-MAPK1;MAPK3)	Trametinib-SCH772984
1558-1011	PanCan	5	expr.ELAVL4_expr	1.56596	0.27506	5.69314	0.282967	1.35244e-08	1.59494e-06	1558	Lapatinib	1011	Navitoclax	EGFR;ERBB2	BCL2;BCL2L1;BCL2L2	Lapatinib-Navitoclax (EGFR;ERBB2-BCL2;BCL2L1;BCL2L2)	Lapatinib-Navitoclax
1558-1011	PanCan	5	expr.PARVA_expr	-0.89667	0.157677	-5.68674	0.282967	1.40358e-08	1.60008e-06	1558	Lapatinib	1011	Navitoclax	EGFR;ERBB2	BCL2;BCL2L1;BCL2L2	Lapatinib-Navitoclax (EGFR;ERBB2-BCL2;BCL2L1;BCL2L2)	Lapatinib-Navitoclax
1372-1058	PanCan	22	expr.KRT18_expr	1.10893	0.203736	5.44294	0.531081	5.60975e-08	1.61227e-06	1372	Trametinib	1058	Pictilisib	MAP2K1;MAP2K2	PIK3CA;PIK3CB;PIK3CD;PIK3CG	Trametinib-Pictilisib (MAP2K1;MAP2K2-PIK3CA;PIK3CB;PIK3CD;PIK3CG)	Trametinib-Pictilisib
1372-1058	PanCan	22	expr.SH3RF2_expr	1.31935	0.242397	5.44294	0.531081	5.60995e-08	1.61227e-06	1372	Trametinib	1058	Pictilisib	MAP2K1;MAP2K2	PIK3CA;PIK3CB;PIK3CD;PIK3CG	Trametinib-Pictilisib (MAP2K1;MAP2K2-PIK3CA;PIK3CB;PIK3CD;PIK3CG)	Trametinib-Pictilisib
1558-1011	Lung	5	expr.MSRB3_expr	-3.69234	0.579544	-6.37112	0.362963	3.40199e-09	1.62032e-06	1558	Lapatinib	1011	Navitoclax	EGFR;ERBB2	BCL2;BCL2L1;BCL2L2	Lapatinib-Navitoclax (EGFR;ERBB2-BCL2;BCL2L1;BCL2L2)	Lapatinib-Navitoclax
1011-1032	Peripheral Nervous System	10	expr.MTMR8_expr	8.1592	0.810158	10.0711	0.952381	4.69458e-09	1.62119e-06	1011	Navitoclax	1032	Afatinib	BCL2;BCL2L1;BCL2L2	EGFR;ERBB2	Navitoclax-Afatinib (BCL2;BCL2L1;BCL2L2-EGFR;ERBB2)	Navitoclax-Afatinib
1372-1032	PanCan	11	expr.ARAP3_expr	1.28514	0.221397	5.80469	0.404227	7.03674e-09	1.63153e-06	1372	Trametinib	1032	Afatinib	MAP2K1;MAP2K2	EGFR;ERBB2	Trametinib-Afatinib (MAP2K1;MAP2K2-EGFR;ERBB2)	Trametinib-Afatinib
1372-1032	PanCan	11	expr.ZFP36L2_expr	0.506551	0.0873086	5.80185	0.404227	7.15582e-09	1.63153e-06	1372	Trametinib	1032	Afatinib	MAP2K1;MAP2K2	EGFR;ERBB2	Trametinib-Afatinib (MAP2K1;MAP2K2-EGFR;ERBB2)	Trametinib-Afatinib
1372-1598	PanCan	49	expr.GTSE1_expr	-0.476337	0.0819366	-5.81348	0.205442	6.68041e-09	1.63193e-06	1372	Trametinib	1598	LGK974	MAP2K1;MAP2K2	PORCN	Trametinib-LGK974 (MAP2K1;MAP2K2-PORCN)	Trametinib-LGK974
1011-1089	PanCan	26	expr.SV2B_expr	1.53489	0.27037	5.677	0.484564	1.48502e-08	1.63832e-06	1011	Navitoclax	1089	Oxaliplatin	BCL2;BCL2L1;BCL2L2	NA	Navitoclax-Oxaliplatin (BCL2;BCL2L1;BCL2L2-NA)	Navitoclax-Oxaliplatin
1372-1058	PanCan	22	expr.DUSP26_expr	-1.33502	0.245512	-5.43769	0.531081	5.77602e-08	1.64617e-06	1372	Trametinib	1058	Pictilisib	MAP2K1;MAP2K2	PIK3CA;PIK3CB;PIK3CD;PIK3CG	Trametinib-Pictilisib (MAP2K1;MAP2K2-PIK3CA;PIK3CB;PIK3CD;PIK3CG)	Trametinib-Pictilisib
1372-1564	Lung	46	expr.HIF1A_expr	0.931914	0.144128	6.46586	0.223022	1.97127e-09	1.64848e-06	1372	Trametinib	1564	SCH772984	MAP2K1;MAP2K2	MAPK1;MAPK3	Trametinib-SCH772984 (MAP2K1;MAP2K2-MAPK1;MAPK3)	Trametinib-SCH772984
1372-1053	PanCan	15	expr.F2RL1_expr	1.20971	0.221991	5.44937	0.568032	5.41258e-08	1.66766e-06	1372	Trametinib	1053	MK-2206	MAP2K1;MAP2K2	AKT1;AKT2	Trametinib-MK-2206 (MAP2K1;MAP2K2-AKT1;AKT2)	Trametinib-MK-2206
1372-1053	PanCan	15	expr.KIF5C_expr	-1.35696	0.249188	-5.44553	0.568032	5.52966e-08	1.67066e-06	1372	Trametinib	1053	MK-2206	MAP2K1;MAP2K2	AKT1;AKT2	Trametinib-MK-2206 (MAP2K1;MAP2K2-AKT1;AKT2)	Trametinib-MK-2206
1372-1053	PanCan	15	expr.IL18R1_expr	1.40045	0.257235	5.44426	0.568032	5.56886e-08	1.67066e-06	1372	Trametinib	1053	MK-2206	MAP2K1;MAP2K2	AKT1;AKT2	Trametinib-MK-2206 (MAP2K1;MAP2K2-AKT1;AKT2)	Trametinib-MK-2206
1372-1053	PanCan	15	expr.CSF2_expr	1.31393	0.241299	5.44523	0.568032	5.53885e-08	1.67066e-06	1372	Trametinib	1053	MK-2206	MAP2K1;MAP2K2	AKT1;AKT2	Trametinib-MK-2206 (MAP2K1;MAP2K2-AKT1;AKT2)	Trametinib-MK-2206
1011-1089	PanCan	26	expr.SPHK1_expr	-0.886386	0.156424	-5.66657	0.484564	1.57739e-08	1.68583e-06	1011	Navitoclax	1089	Oxaliplatin	BCL2;BCL2L1;BCL2L2	NA	Navitoclax-Oxaliplatin (BCL2;BCL2L1;BCL2L2-NA)	Navitoclax-Oxaliplatin
1372-1598	Bone	49	expr.MIPOL1_expr	-7.05771	0.797621	-8.84845	0.0294118	5.46905e-10	1.69759e-06	1372	Trametinib	1598	LGK974	MAP2K1;MAP2K2	PORCN	Trametinib-LGK974 (MAP2K1;MAP2K2-PORCN)	Trametinib-LGK974
1372-1053	PanCan	15	expr.TNFRSF10B_expr	0.745796	0.13712	5.43899	0.568032	5.73458e-08	1.70541e-06	1372	Trametinib	1053	MK-2206	MAP2K1;MAP2K2	AKT1;AKT2	Trametinib-MK-2206 (MAP2K1;MAP2K2-AKT1;AKT2)	Trametinib-MK-2206
1372-1564	PanCan	46	expr.ARAP3_expr	1.50074	0.257328	5.83202	0.177658	5.98515e-09	1.70577e-06	1372	Trametinib	1564	SCH772984	MAP2K1;MAP2K2	MAPK1;MAPK3	Trametinib-SCH772984 (MAP2K1;MAP2K2-MAPK1;MAPK3)	Trametinib-SCH772984
1561-1011	Lung	6	expr.MSRB3_expr	-3.50017	0.584115	-5.99227	0.385185	2.12181e-08	1.7254e-06	1561	Taselisib	1011	Navitoclax	PIK3CA;PIK3CD;PIK3CG	BCL2;BCL2L1;BCL2L2	Taselisib-Navitoclax (PIK3CA;PIK3CD;PIK3CG-BCL2;BCL2L1;BCL2L2)	Taselisib-Navitoclax
1372-1598	Bone	49	expr.FOXP1_expr	-8.01973	0.935692	-8.57091	0.0294118	1.11213e-09	1.72603e-06	1372	Trametinib	1598	LGK974	MAP2K1;MAP2K2	PORCN	Trametinib-LGK974 (MAP2K1;MAP2K2-PORCN)	Trametinib-LGK974
1372-1058	Lung	22	expr.FOSL1_expr	3.56843	0.564654	6.31967	0.471014	4.13781e-09	1.72754e-06	1372	Trametinib	1058	Pictilisib	MAP2K1;MAP2K2	PIK3CA;PIK3CB;PIK3CD;PIK3CG	Trametinib-Pictilisib (MAP2K1;MAP2K2-PIK3CA;PIK3CB;PIK3CD;PIK3CG)	Trametinib-Pictilisib
1372-1058	Lung	22	expr.TIMP1_expr	2.30089	0.363368	6.33212	0.471014	3.89218e-09	1.72754e-06	1372	Trametinib	1058	Pictilisib	MAP2K1;MAP2K2	PIK3CA;PIK3CB;PIK3CD;PIK3CG	Trametinib-Pictilisib (MAP2K1;MAP2K2-PIK3CA;PIK3CB;PIK3CD;PIK3CG)	Trametinib-Pictilisib
1011-1089	Lung	26	expr.NCAM1_expr	4.04198	0.681324	5.93254	0.449275	2.69224e-08	1.72925e-06	1011	Navitoclax	1089	Oxaliplatin	BCL2;BCL2L1;BCL2L2	NA	Navitoclax-Oxaliplatin (BCL2;BCL2L1;BCL2L2-NA)	Navitoclax-Oxaliplatin
1011-1089	Lung	26	expr.TSPOAP1_expr	3.15572	0.530867	5.94446	0.449275	2.5436e-08	1.72925e-06	1011	Navitoclax	1089	Oxaliplatin	BCL2;BCL2L1;BCL2L2	NA	Navitoclax-Oxaliplatin (BCL2;BCL2L1;BCL2L2-NA)	Navitoclax-Oxaliplatin
1011-1089	Lung	26	expr.STUM_expr	4.1206	0.693868	5.93859	0.449275	2.61583e-08	1.72925e-06	1011	Navitoclax	1089	Oxaliplatin	BCL2;BCL2L1;BCL2L2	NA	Navitoclax-Oxaliplatin (BCL2;BCL2L1;BCL2L2-NA)	Navitoclax-Oxaliplatin
1011-1089	Lung	26	expr.NTF4_expr	-2.87669	0.484729	-5.93464	0.449275	2.66546e-08	1.72925e-06	1011	Navitoclax	1089	Oxaliplatin	BCL2;BCL2L1;BCL2L2	NA	Navitoclax-Oxaliplatin (BCL2;BCL2L1;BCL2L2-NA)	Navitoclax-Oxaliplatin
1011-1089	Lung	26	expr.PSIP1_expr	0.939269	0.158249	5.93538	0.449275	2.65611e-08	1.72925e-06	1011	Navitoclax	1089	Oxaliplatin	BCL2;BCL2L1;BCL2L2	NA	Navitoclax-Oxaliplatin (BCL2;BCL2L1;BCL2L2-NA)	Navitoclax-Oxaliplatin
1011-1089	Lung	26	expr.CPLX2_expr	4.6769	0.790712	5.91479	0.449275	2.92942e-08	1.76858e-06	1011	Navitoclax	1089	Oxaliplatin	BCL2;BCL2L1;BCL2L2	NA	Navitoclax-Oxaliplatin (BCL2;BCL2L1;BCL2L2-NA)	Navitoclax-Oxaliplatin
1011-1089	Lung	26	expr.SLCO5A1_expr	3.16721	0.535875	5.91035	0.449275	2.99193e-08	1.76858e-06	1011	Navitoclax	1089	Oxaliplatin	BCL2;BCL2L1;BCL2L2	NA	Navitoclax-Oxaliplatin (BCL2;BCL2L1;BCL2L2-NA)	Navitoclax-Oxaliplatin
1011-1089	Lung	26	expr.IL31RA_expr	-3.67161	0.620942	-5.91298	0.449275	2.95476e-08	1.76858e-06	1011	Navitoclax	1089	Oxaliplatin	BCL2;BCL2L1;BCL2L2	NA	Navitoclax-Oxaliplatin (BCL2;BCL2L1;BCL2L2-NA)	Navitoclax-Oxaliplatin
1011-1089	Lung	26	expr.BCL2_expr	2.42706	0.410774	5.9085	0.449275	3.01823e-08	1.76858e-06	1011	Navitoclax	1089	Oxaliplatin	BCL2;BCL2L1;BCL2L2	NA	Navitoclax-Oxaliplatin (BCL2;BCL2L1;BCL2L2-NA)	Navitoclax-Oxaliplatin
1011-1089	Lung	26	expr.ERRFI1_expr	-1.77397	0.299556	-5.92198	0.449275	2.83099e-08	1.76858e-06	1011	Navitoclax	1089	Oxaliplatin	BCL2;BCL2L1;BCL2L2	NA	Navitoclax-Oxaliplatin (BCL2;BCL2L1;BCL2L2-NA)	Navitoclax-Oxaliplatin
1372-1598	Haematopoietic and Lymphoid	49	expr.SIRPB1_expr	4.66836	0.765839	6.09574	0.225806	1.31622e-08	1.77196e-06	1372	Trametinib	1598	LGK974	MAP2K1;MAP2K2	PORCN	Trametinib-LGK974 (MAP2K1;MAP2K2-PORCN)	Trametinib-LGK974
1372-1058	PanCan	22	expr.FAM83A_expr	1.40707	0.259492	5.42241	0.531081	6.28779e-08	1.77721e-06	1372	Trametinib	1058	Pictilisib	MAP2K1;MAP2K2	PIK3CA;PIK3CB;PIK3CD;PIK3CG	Trametinib-Pictilisib (MAP2K1;MAP2K2-PIK3CA;PIK3CB;PIK3CD;PIK3CG)	Trametinib-Pictilisib
1372-1058	PanCan	22	expr.CREG2_expr	1.23808	0.228402	5.42063	0.531081	6.35047e-08	1.78021e-06	1372	Trametinib	1058	Pictilisib	MAP2K1;MAP2K2	PIK3CA;PIK3CB;PIK3CD;PIK3CG	Trametinib-Pictilisib (MAP2K1;MAP2K2-PIK3CA;PIK3CB;PIK3CD;PIK3CG)	Trametinib-Pictilisib
1372-1561	PanCan	44	expr.DUSP26_expr	-1.41769	0.256561	-5.52573	0.561662	3.52656e-08	1.80012e-06	1372	Trametinib	1561	Taselisib	MAP2K1;MAP2K2	PIK3CA;PIK3CD;PIK3CG	Trametinib-Taselisib (MAP2K1;MAP2K2-PIK3CA;PIK3CD;PIK3CG)	Trametinib-Taselisib
1561-1011	PanCan	6	expr.CHD6_expr	0.265158	0.0463614	5.71936	0.427198	1.16111e-08	1.805e-06	1561	Taselisib	1011	Navitoclax	PIK3CA;PIK3CD;PIK3CG	BCL2;BCL2L1;BCL2L2	Taselisib-Navitoclax (PIK3CA;PIK3CD;PIK3CG-BCL2;BCL2L1;BCL2L2)	Taselisib-Navitoclax
1372-1598	Haematopoietic and Lymphoid	49	expr.PAX5_expr	-6.07529	0.998913	-6.0819	0.225806	1.40641e-08	1.81764e-06	1372	Trametinib	1598	LGK974	MAP2K1;MAP2K2	PORCN	Trametinib-LGK974 (MAP2K1;MAP2K2-PORCN)	Trametinib-LGK974
1372-1058	PanCan	22	expr.PLCG1_expr	-0.329306	0.0608103	-5.4153	0.531081	6.5408e-08	1.81866e-06	1372	Trametinib	1058	Pictilisib	MAP2K1;MAP2K2	PIK3CA;PIK3CB;PIK3CD;PIK3CG	Trametinib-Pictilisib (MAP2K1;MAP2K2-PIK3CA;PIK3CB;PIK3CD;PIK3CG)	Trametinib-Pictilisib
1011-1089	PanCan	26	expr.HDAC2_expr	0.22576	0.0399776	5.64717	0.484564	1.76429e-08	1.82845e-06	1011	Navitoclax	1089	Oxaliplatin	BCL2;BCL2L1;BCL2L2	NA	Navitoclax-Oxaliplatin (BCL2;BCL2L1;BCL2L2-NA)	Navitoclax-Oxaliplatin
1372-1561	PanCan	44	expr.CXCL8_expr	1.48847	0.269642	5.52015	0.561662	3.63933e-08	1.83037e-06	1372	Trametinib	1561	Taselisib	MAP2K1;MAP2K2	PIK3CA;PIK3CD;PIK3CG	Trametinib-Taselisib (MAP2K1;MAP2K2-PIK3CA;PIK3CD;PIK3CG)	Trametinib-Taselisib
1011-1089	PanCan	26	expr.IL1R1_expr	-1.54138	0.273269	-5.64052	0.484564	1.83309e-08	1.84387e-06	1011	Navitoclax	1089	Oxaliplatin	BCL2;BCL2L1;BCL2L2	NA	Navitoclax-Oxaliplatin (BCL2;BCL2L1;BCL2L2-NA)	Navitoclax-Oxaliplatin
1372-1058	PanCan	22	expr.CA2_expr	1.43441	0.265075	5.41133	0.531081	6.68619e-08	1.84409e-06	1372	Trametinib	1058	Pictilisib	MAP2K1;MAP2K2	PIK3CA;PIK3CB;PIK3CD;PIK3CG	Trametinib-Pictilisib (MAP2K1;MAP2K2-PIK3CA;PIK3CB;PIK3CD;PIK3CG)	Trametinib-Pictilisib
1011-1089	Lung	26	expr.PDZRN3_expr	3.97998	0.676843	5.88021	0.449275	3.45197e-08	1.85961e-06	1011	Navitoclax	1089	Oxaliplatin	BCL2;BCL2L1;BCL2L2	NA	Navitoclax-Oxaliplatin (BCL2;BCL2L1;BCL2L2-NA)	Navitoclax-Oxaliplatin
1011-1089	Lung	26	expr.GPX8_expr	-3.08239	0.524102	-5.88129	0.449275	3.43431e-08	1.85961e-06	1011	Navitoclax	1089	Oxaliplatin	BCL2;BCL2L1;BCL2L2	NA	Navitoclax-Oxaliplatin (BCL2;BCL2L1;BCL2L2-NA)	Navitoclax-Oxaliplatin
1011-1089	Lung	26	expr.TMEM156_expr	-3.67721	0.624017	-5.8928	0.449275	3.2519e-08	1.85961e-06	1011	Navitoclax	1089	Oxaliplatin	BCL2;BCL2L1;BCL2L2	NA	Navitoclax-Oxaliplatin (BCL2;BCL2L1;BCL2L2-NA)	Navitoclax-Oxaliplatin
1011-1089	Lung	26	expr.NRXN1_expr	4.33373	0.735935	5.88874	0.449275	3.3151e-08	1.85961e-06	1011	Navitoclax	1089	Oxaliplatin	BCL2;BCL2L1;BCL2L2	NA	Navitoclax-Oxaliplatin (BCL2;BCL2L1;BCL2L2-NA)	Navitoclax-Oxaliplatin
1011-1089	Lung	26	expr.BOK_expr	-1.71282	0.291164	-5.88268	0.449275	3.4118e-08	1.85961e-06	1011	Navitoclax	1089	Oxaliplatin	BCL2;BCL2L1;BCL2L2	NA	Navitoclax-Oxaliplatin (BCL2;BCL2L1;BCL2L2-NA)	Navitoclax-Oxaliplatin
1011-1089	Lung	26	expr.NEUROD1_expr	4.51651	0.768554	5.87663	0.449275	3.51093e-08	1.86135e-06	1011	Navitoclax	1089	Oxaliplatin	BCL2;BCL2L1;BCL2L2	NA	Navitoclax-Oxaliplatin (BCL2;BCL2L1;BCL2L2-NA)	Navitoclax-Oxaliplatin
1372-1561	PanCan	44	expr.RFX8_expr	1.56738	0.284229	5.51448	0.561662	3.75763e-08	1.86248e-06	1372	Trametinib	1561	Taselisib	MAP2K1;MAP2K2	PIK3CA;PIK3CD;PIK3CG	Trametinib-Taselisib (MAP2K1;MAP2K2-PIK3CA;PIK3CD;PIK3CG)	Trametinib-Taselisib
1558-1058	PanCan	23	expr.S100A9_expr	2.28474	0.410861	5.56084	0.158322	2.89076e-08	1.86536e-06	1558	Lapatinib	1058	Pictilisib	EGFR;ERBB2	PIK3CA;PIK3CB;PIK3CD;PIK3CG	Lapatinib-Pictilisib (EGFR;ERBB2-PIK3CA;PIK3CB;PIK3CD;PIK3CG)	Lapatinib-Pictilisib
1558-1058	PanCan	23	expr.CDH3_expr	1.84659	0.332276	5.55739	0.158322	2.94795e-08	1.86704e-06	1558	Lapatinib	1058	Pictilisib	EGFR;ERBB2	PIK3CA;PIK3CB;PIK3CD;PIK3CG	Lapatinib-Pictilisib (EGFR;ERBB2-PIK3CA;PIK3CB;PIK3CD;PIK3CG)	Lapatinib-Pictilisib
1372-1561	PanCan	44	expr.BCOR_expr	-0.392777	0.071266	-5.51142	0.561662	3.82299e-08	1.8678e-06	1372	Trametinib	1561	Taselisib	MAP2K1;MAP2K2	PIK3CA;PIK3CD;PIK3CG	Trametinib-Taselisib (MAP2K1;MAP2K2-PIK3CA;PIK3CD;PIK3CG)	Trametinib-Taselisib
1011-1089	PanCan	26	expr.LRFN2_expr	1.35823	0.241541	5.62318	0.484564	2.02521e-08	1.87195e-06	1011	Navitoclax	1089	Oxaliplatin	BCL2;BCL2L1;BCL2L2	NA	Navitoclax-Oxaliplatin (BCL2;BCL2L1;BCL2L2-NA)	Navitoclax-Oxaliplatin
1011-1089	PanCan	26	expr.FOSL1_expr	-1.23051	0.218611	-5.62876	0.484564	1.96136e-08	1.87195e-06	1011	Navitoclax	1089	Oxaliplatin	BCL2;BCL2L1;BCL2L2	NA	Navitoclax-Oxaliplatin (BCL2;BCL2L1;BCL2L2-NA)	Navitoclax-Oxaliplatin
1011-1089	PanCan	26	expr.PIDD1_expr	0.29793	0.0529583	5.62575	0.484564	1.99546e-08	1.87195e-06	1011	Navitoclax	1089	Oxaliplatin	BCL2;BCL2L1;BCL2L2	NA	Navitoclax-Oxaliplatin (BCL2;BCL2L1;BCL2L2-NA)	Navitoclax-Oxaliplatin
1372-1053	PanCan	15	expr.SERPINA1_expr	1.52163	0.280719	5.42047	0.568032	6.35578e-08	1.87386e-06	1372	Trametinib	1053	MK-2206	MAP2K1;MAP2K2	AKT1;AKT2	Trametinib-MK-2206 (MAP2K1;MAP2K2-AKT1;AKT2)	Trametinib-MK-2206
1561-1011	PanCan	6	expr.MYL9_expr	-1.57043	0.27526	-5.70528	0.427198	1.26034e-08	1.87406e-06	1561	Taselisib	1011	Navitoclax	PIK3CA;PIK3CD;PIK3CG	BCL2;BCL2L1;BCL2L2	Taselisib-Navitoclax (PIK3CA;PIK3CD;PIK3CG-BCL2;BCL2L1;BCL2L2)	Taselisib-Navitoclax
1372-1564	Lung	46	expr.AREG_expr	4.29975	0.672463	6.39404	0.223022	2.81518e-09	1.88336e-06	1372	Trametinib	1564	SCH772984	MAP2K1;MAP2K2	MAPK1;MAPK3	Trametinib-SCH772984 (MAP2K1;MAP2K2-MAPK1;MAPK3)	Trametinib-SCH772984
1372-1032	Lung	11	expr.MYEOV_expr	4.41794	0.696181	6.34597	0.366197	3.38287e-09	1.88651e-06	1372	Trametinib	1032	Afatinib	MAP2K1;MAP2K2	EGFR;ERBB2	Trametinib-Afatinib (MAP2K1;MAP2K2-EGFR;ERBB2)	Trametinib-Afatinib
1372-1058	PanCan	22	expr.DMKN_expr	1.36496	0.252551	5.40468	0.531081	6.93686e-08	1.89793e-06	1372	Trametinib	1058	Pictilisib	MAP2K1;MAP2K2	PIK3CA;PIK3CB;PIK3CD;PIK3CG	Trametinib-Pictilisib (MAP2K1;MAP2K2-PIK3CA;PIK3CB;PIK3CD;PIK3CG)	Trametinib-Pictilisib
1372-1032	Lung	11	expr.NT5E_expr	4.21521	0.670445	6.28719	0.366197	4.52444e-09	1.91392e-06	1372	Trametinib	1032	Afatinib	MAP2K1;MAP2K2	EGFR;ERBB2	Trametinib-Afatinib (MAP2K1;MAP2K2-EGFR;ERBB2)	Trametinib-Afatinib
1372-1032	Lung	11	expr.C10orf55_expr	3.50916	0.558348	6.2849	0.366197	4.57601e-09	1.91392e-06	1372	Trametinib	1032	Afatinib	MAP2K1;MAP2K2	EGFR;ERBB2	Trametinib-Afatinib (MAP2K1;MAP2K2-EGFR;ERBB2)	Trametinib-Afatinib
1372-1053	PanCan	15	expr.IL1R1_expr	1.44593	0.267191	5.41158	0.568032	6.67698e-08	1.93519e-06	1372	Trametinib	1053	MK-2206	MAP2K1;MAP2K2	AKT1;AKT2	Trametinib-MK-2206 (MAP2K1;MAP2K2-AKT1;AKT2)	Trametinib-MK-2206
1372-1053	PanCan	15	expr.MECOM_expr	1.26656	0.233996	5.41273	0.568032	6.63462e-08	1.93519e-06	1372	Trametinib	1053	MK-2206	MAP2K1;MAP2K2	AKT1;AKT2	Trametinib-MK-2206 (MAP2K1;MAP2K2-AKT1;AKT2)	Trametinib-MK-2206
1372-1058	PanCan	22	expr.CDCP1_expr	1.25046	0.23159	5.39945	0.531081	7.14052e-08	1.93814e-06	1372	Trametinib	1058	Pictilisib	MAP2K1;MAP2K2	PIK3CA;PIK3CB;PIK3CD;PIK3CG	Trametinib-Pictilisib (MAP2K1;MAP2K2-PIK3CA;PIK3CB;PIK3CD;PIK3CG)	Trametinib-Pictilisib
1372-1058	PanCan	22	expr.CASP8_expr	0.469036	0.0869142	5.39654	0.531081	7.25613e-08	1.95401e-06	1372	Trametinib	1058	Pictilisib	MAP2K1;MAP2K2	PIK3CA;PIK3CB;PIK3CD;PIK3CG	Trametinib-Pictilisib (MAP2K1;MAP2K2-PIK3CA;PIK3CB;PIK3CD;PIK3CG)	Trametinib-Pictilisib
1372-1053	PanCan	15	expr.EHD2_expr	1.35486	0.250599	5.40648	0.568032	6.86801e-08	1.96347e-06	1372	Trametinib	1053	MK-2206	MAP2K1;MAP2K2	AKT1;AKT2	Trametinib-MK-2206 (MAP2K1;MAP2K2-AKT1;AKT2)	Trametinib-MK-2206
1372-1053	PanCan	15	expr.TMSB15A_expr	-1.35514	0.250676	-5.40592	0.568032	6.88938e-08	1.96347e-06	1372	Trametinib	1053	MK-2206	MAP2K1;MAP2K2	AKT1;AKT2	Trametinib-MK-2206 (MAP2K1;MAP2K2-AKT1;AKT2)	Trametinib-MK-2206
1011-1089	Lung	26	expr.C3orf70_expr	3.2392	0.552609	5.86165	0.449275	3.76893e-08	1.96691e-06	1011	Navitoclax	1089	Oxaliplatin	BCL2;BCL2L1;BCL2L2	NA	Navitoclax-Oxaliplatin (BCL2;BCL2L1;BCL2L2-NA)	Navitoclax-Oxaliplatin
1372-1598	Haematopoietic and Lymphoid	49	expr.LPCAT2_expr	5.37116	0.886882	6.05622	0.225806	1.59006e-08	1.97596e-06	1372	Trametinib	1598	LGK974	MAP2K1;MAP2K2	PORCN	Trametinib-LGK974 (MAP2K1;MAP2K2-PORCN)	Trametinib-LGK974
1013-1372	Bone	32	expr.FOXP1_expr	-8.07582	0.976905	-8.26674	0.0285714	1.91626e-09	1.9846e-06	1013	Nilotinib	1372	Trametinib	ABL1	MAP2K1;MAP2K2	Nilotinib-Trametinib (ABL1-MAP2K1;MAP2K2)	Nilotinib-Trametinib
1013-1372	Bone	32	expr.TSPYL1_expr	-3.42393	0.411668	-8.31723	0.0285714	1.67473e-09	1.9846e-06	1013	Nilotinib	1372	Trametinib	ABL1	MAP2K1;MAP2K2	Nilotinib-Trametinib (ABL1-MAP2K1;MAP2K2)	Nilotinib-Trametinib
1558-1372	Bone	33	expr.FOXP1_expr	-8.07582	0.976905	-8.26674	0.0285714	1.91626e-09	1.9846e-06	1558	Lapatinib	1372	Trametinib	EGFR;ERBB2	MAP2K1;MAP2K2	Lapatinib-Trametinib (EGFR;ERBB2-MAP2K1;MAP2K2)	Lapatinib-Trametinib
1558-1372	Bone	33	expr.TSPYL1_expr	-3.42393	0.411668	-8.31723	0.0285714	1.67473e-09	1.9846e-06	1558	Lapatinib	1372	Trametinib	EGFR;ERBB2	MAP2K1;MAP2K2	Lapatinib-Trametinib (EGFR;ERBB2-MAP2K1;MAP2K2)	Lapatinib-Trametinib
1372-1058	PanCan	22	expr.GJB4_expr	1.09359	0.202823	5.39184	0.531081	7.44672e-08	1.98967e-06	1372	Trametinib	1058	Pictilisib	MAP2K1;MAP2K2	PIK3CA;PIK3CB;PIK3CD;PIK3CG	Trametinib-Pictilisib (MAP2K1;MAP2K2-PIK3CA;PIK3CB;PIK3CD;PIK3CG)	Trametinib-Pictilisib
1372-1564	PanCan	46	expr.DHRS9_expr	1.90087	0.328206	5.79171	0.177658	7.59724e-09	1.99866e-06	1372	Trametinib	1564	SCH772984	MAP2K1;MAP2K2	MAPK1;MAPK3	Trametinib-SCH772984 (MAP2K1;MAP2K2-MAPK1;MAPK3)	Trametinib-SCH772984
1372-1561	PanCan	44	expr.LPCAT2_expr	1.41435	0.257305	5.49678	0.561662	4.15129e-08	1.99964e-06	1372	Trametinib	1561	Taselisib	MAP2K1;MAP2K2	PIK3CA;PIK3CD;PIK3CG	Trametinib-Taselisib (MAP2K1;MAP2K2-PIK3CA;PIK3CD;PIK3CG)	Trametinib-Taselisib
1558-1011	Lung	5	expr.BEND5_expr	3.24671	0.51532	6.30037	0.362963	4.80791e-09	2.0037e-06	1558	Lapatinib	1011	Navitoclax	EGFR;ERBB2	BCL2;BCL2L1;BCL2L2	Lapatinib-Navitoclax (EGFR;ERBB2-BCL2;BCL2L1;BCL2L2)	Lapatinib-Navitoclax
1372-1561	PanCan	44	expr.PRKCQ_expr	1.43977	0.262095	5.49334	0.561662	4.23224e-08	2.01031e-06	1372	Trametinib	1561	Taselisib	MAP2K1;MAP2K2	PIK3CA;PIK3CD;PIK3CG	Trametinib-Taselisib (MAP2K1;MAP2K2-PIK3CA;PIK3CD;PIK3CG)	Trametinib-Taselisib
1558-1011	PanCan	5	expr.FUT9_expr	1.80095	0.319244	5.64128	0.282967	1.8251e-08	2.01349e-06	1558	Lapatinib	1011	Navitoclax	EGFR;ERBB2	BCL2;BCL2L1;BCL2L2	Lapatinib-Navitoclax (EGFR;ERBB2-BCL2;BCL2L1;BCL2L2)	Lapatinib-Navitoclax
1013-1372	Bone	32	expr.CMBL_expr	-14.0176	1.7193	-8.15305	0.0285714	2.59852e-09	2.0184e-06	1013	Nilotinib	1372	Trametinib	ABL1	MAP2K1;MAP2K2	Nilotinib-Trametinib (ABL1-MAP2K1;MAP2K2)	Nilotinib-Trametinib
1558-1372	Bone	33	expr.CMBL_expr	-14.0176	1.7193	-8.15305	0.0285714	2.59852e-09	2.0184e-06	1558	Lapatinib	1372	Trametinib	EGFR;ERBB2	MAP2K1;MAP2K2	Lapatinib-Trametinib (EGFR;ERBB2-MAP2K1;MAP2K2)	Lapatinib-Trametinib
1372-1598	PanCan	49	expr.EBF1_expr	-1.99723	0.346406	-5.76558	0.205442	8.86021e-09	2.02013e-06	1372	Trametinib	1598	LGK974	MAP2K1;MAP2K2	PORCN	Trametinib-LGK974 (MAP2K1;MAP2K2-PORCN)	Trametinib-LGK974
1561-1011	Lung	6	expr.YAP1_expr	-3.51261	0.58997	-5.95388	0.385185	2.54645e-08	2.02139e-06	1561	Taselisib	1011	Navitoclax	PIK3CA;PIK3CD;PIK3CG	BCL2;BCL2L1;BCL2L2	Taselisib-Navitoclax (PIK3CA;PIK3CD;PIK3CG-BCL2;BCL2L1;BCL2L2)	Taselisib-Navitoclax
1372-1598	Haematopoietic and Lymphoid	49	expr.NRIP3_expr	4.00419	0.66256	6.04352	0.225806	1.68949e-08	2.02175e-06	1372	Trametinib	1598	LGK974	MAP2K1;MAP2K2	PORCN	Trametinib-LGK974 (MAP2K1;MAP2K2-PORCN)	Trametinib-LGK974
1372-1561	PanCan	44	expr.CA2_expr	1.5239	0.277593	5.48969	0.561662	4.31973e-08	2.02376e-06	1372	Trametinib	1561	Taselisib	MAP2K1;MAP2K2	PIK3CA;PIK3CD;PIK3CG	Trametinib-Taselisib (MAP2K1;MAP2K2-PIK3CA;PIK3CD;PIK3CG)	Trametinib-Taselisib
1561-1011	PanCan	6	expr.GADD45A_expr	-0.481095	0.0846352	-5.68433	0.427198	1.42329e-08	2.0282e-06	1561	Taselisib	1011	Navitoclax	PIK3CA;PIK3CD;PIK3CG	BCL2;BCL2L1;BCL2L2	Taselisib-Navitoclax (PIK3CA;PIK3CD;PIK3CG-BCL2;BCL2L1;BCL2L2)	Taselisib-Navitoclax
1372-1032	Kidney	11	expr.KCNS3_expr	-9.10451	0.695578	-13.0891	0.117647	1.30712e-09	2.02996e-06	1372	Trametinib	1032	Afatinib	MAP2K1;MAP2K2	EGFR;ERBB2	Trametinib-Afatinib (MAP2K1;MAP2K2-EGFR;ERBB2)	Trametinib-Afatinib
1372-1561	PanCan	44	expr.FYB1_expr	1.5897	0.289875	5.48411	0.561662	4.45714e-08	2.03246e-06	1372	Trametinib	1561	Taselisib	MAP2K1;MAP2K2	PIK3CA;PIK3CD;PIK3CG	Trametinib-Taselisib (MAP2K1;MAP2K2-PIK3CA;PIK3CD;PIK3CG)	Trametinib-Taselisib
1372-1561	PanCan	44	expr.ERC2_expr	-1.30256	0.237463	-5.48534	0.561662	4.42647e-08	2.03246e-06	1372	Trametinib	1561	Taselisib	MAP2K1;MAP2K2	PIK3CA;PIK3CD;PIK3CG	Trametinib-Taselisib (MAP2K1;MAP2K2-PIK3CA;PIK3CD;PIK3CG)	Trametinib-Taselisib
1561-1011	Lung	6	expr.DKK1_expr	-3.86791	0.650495	-5.9461	0.385185	2.64214e-08	2.03409e-06	1561	Taselisib	1011	Navitoclax	PIK3CA;PIK3CD;PIK3CG	BCL2;BCL2L1;BCL2L2	Taselisib-Navitoclax (PIK3CA;PIK3CD;PIK3CG-BCL2;BCL2L1;BCL2L2)	Taselisib-Navitoclax
1561-1011	Lung	6	expr.IL1R1_expr	-3.71625	0.625342	-5.94275	0.385185	2.68446e-08	2.03409e-06	1561	Taselisib	1011	Navitoclax	PIK3CA;PIK3CD;PIK3CG	BCL2;BCL2L1;BCL2L2	Taselisib-Navitoclax (PIK3CA;PIK3CD;PIK3CG-BCL2;BCL2L1;BCL2L2)	Taselisib-Navitoclax
1558-1058	PanCan	23	expr.ERP27_expr	1.88927	0.341113	5.53854	0.158322	3.28039e-08	2.03981e-06	1558	Lapatinib	1058	Pictilisib	EGFR;ERBB2	PIK3CA;PIK3CB;PIK3CD;PIK3CG	Lapatinib-Pictilisib (EGFR;ERBB2-PIK3CA;PIK3CB;PIK3CD;PIK3CG)	Lapatinib-Pictilisib
1011-1089	PanCan	26	expr.PPM1D_expr	0.29454	0.0525803	5.60171	0.484564	2.29012e-08	2.06111e-06	1011	Navitoclax	1089	Oxaliplatin	BCL2;BCL2L1;BCL2L2	NA	Navitoclax-Oxaliplatin (BCL2;BCL2L1;BCL2L2-NA)	Navitoclax-Oxaliplatin
1011-1089	Lung	26	expr.ELAVL3_expr	4.12134	0.705223	5.84402	0.449275	4.09665e-08	2.10505e-06	1011	Navitoclax	1089	Oxaliplatin	BCL2;BCL2L1;BCL2L2	NA	Navitoclax-Oxaliplatin (BCL2;BCL2L1;BCL2L2-NA)	Navitoclax-Oxaliplatin
1372-1032	PanCan	11	expr.CCDC68_expr	1.50212	0.261404	5.74636	0.404227	9.91702e-09	2.11976e-06	1372	Trametinib	1032	Afatinib	MAP2K1;MAP2K2	EGFR;ERBB2	Trametinib-Afatinib (MAP2K1;MAP2K2-EGFR;ERBB2)	Trametinib-Afatinib
1372-1058	Lung	22	expr.LIF_expr	3.39682	0.543545	6.24937	0.471014	5.83881e-09	2.16685e-06	1372	Trametinib	1058	Pictilisib	MAP2K1;MAP2K2	PIK3CA;PIK3CB;PIK3CD;PIK3CG	Trametinib-Pictilisib (MAP2K1;MAP2K2-PIK3CA;PIK3CB;PIK3CD;PIK3CG)	Trametinib-Pictilisib
1372-1053	PanCan	15	expr.LPCAT2_expr	1.35642	0.251823	5.38639	0.568032	7.67399e-08	2.16901e-06	1372	Trametinib	1053	MK-2206	MAP2K1;MAP2K2	AKT1;AKT2	Trametinib-MK-2206 (MAP2K1;MAP2K2-AKT1;AKT2)	Trametinib-MK-2206
1561-1011	Lung	6	expr.KCNB2_expr	4.29765	0.725638	5.92258	0.385185	2.95349e-08	2.1882e-06	1561	Taselisib	1011	Navitoclax	PIK3CA;PIK3CD;PIK3CG	BCL2;BCL2L1;BCL2L2	Taselisib-Navitoclax (PIK3CA;PIK3CD;PIK3CG-BCL2;BCL2L1;BCL2L2)	Taselisib-Navitoclax
1372-1011	PanCan	4	expr.IRF6_expr	1.46448	0.245169	5.97333	0.395604	2.56278e-09	2.19118e-06	1372	Trametinib	1011	Navitoclax	MAP2K1;MAP2K2	BCL2;BCL2L1;BCL2L2	Trametinib-Navitoclax (MAP2K1;MAP2K2-BCL2;BCL2L1;BCL2L2)	Trametinib-Navitoclax
1011-1089	Lung	26	expr.TNFRSF10D_expr	-3.31655	0.569339	-5.82527	0.449275	4.47565e-08	2.19833e-06	1011	Navitoclax	1089	Oxaliplatin	BCL2;BCL2L1;BCL2L2	NA	Navitoclax-Oxaliplatin (BCL2;BCL2L1;BCL2L2-NA)	Navitoclax-Oxaliplatin
1011-1089	Lung	26	expr.RAB3C_expr	4.0172	0.689439	5.82678	0.449275	4.44395e-08	2.19833e-06	1011	Navitoclax	1089	Oxaliplatin	BCL2;BCL2L1;BCL2L2	NA	Navitoclax-Oxaliplatin (BCL2;BCL2L1;BCL2L2-NA)	Navitoclax-Oxaliplatin
1011-1089	Lung	26	expr.TCF12_expr	0.747423	0.128234	5.82857	0.449275	4.40655e-08	2.19833e-06	1011	Navitoclax	1089	Oxaliplatin	BCL2;BCL2L1;BCL2L2	NA	Navitoclax-Oxaliplatin (BCL2;BCL2L1;BCL2L2-NA)	Navitoclax-Oxaliplatin
1011-1089	Lung	26	expr.PTPRT_expr	3.39379	0.582915	5.8221	0.449275	4.54314e-08	2.19914e-06	1011	Navitoclax	1089	Oxaliplatin	BCL2;BCL2L1;BCL2L2	NA	Navitoclax-Oxaliplatin (BCL2;BCL2L1;BCL2L2-NA)	Navitoclax-Oxaliplatin
1011-1089	PanCan	26	expr.TCF12_expr	0.344045	0.0615935	5.58574	0.484564	2.50888e-08	2.2001e-06	1011	Navitoclax	1089	Oxaliplatin	BCL2;BCL2L1;BCL2L2	NA	Navitoclax-Oxaliplatin (BCL2;BCL2L1;BCL2L2-NA)	Navitoclax-Oxaliplatin
1372-1053	PanCan	15	expr.ALS2CL_expr	1.1279	0.209568	5.38201	0.568032	7.8618e-08	2.20388e-06	1372	Trametinib	1053	MK-2206	MAP2K1;MAP2K2	AKT1;AKT2	Trametinib-MK-2206 (MAP2K1;MAP2K2-AKT1;AKT2)	Trametinib-MK-2206
1011-1089	Lung	26	expr.SMC1A_expr	0.697189	0.119866	5.8164	0.449275	4.66667e-08	2.22667e-06	1011	Navitoclax	1089	Oxaliplatin	BCL2;BCL2L1;BCL2L2	NA	Navitoclax-Oxaliplatin (BCL2;BCL2L1;BCL2L2-NA)	Navitoclax-Oxaliplatin
1372-1058	PanCan	22	expr.KRT19_expr	1.42966	0.266334	5.3679	0.531081	8.49633e-08	2.25251e-06	1372	Trametinib	1058	Pictilisib	MAP2K1;MAP2K2	PIK3CA;PIK3CB;PIK3CD;PIK3CG	Trametinib-Pictilisib (MAP2K1;MAP2K2-PIK3CA;PIK3CB;PIK3CD;PIK3CG)	Trametinib-Pictilisib
1558-1058	PanCan	23	expr.IVL_expr	2.34229	0.424765	5.51432	0.158322	3.76112e-08	2.25667e-06	1558	Lapatinib	1058	Pictilisib	EGFR;ERBB2	PIK3CA;PIK3CB;PIK3CD;PIK3CG	Lapatinib-Pictilisib (EGFR;ERBB2-PIK3CA;PIK3CB;PIK3CD;PIK3CG)	Lapatinib-Pictilisib
1558-1058	PanCan	23	expr.COL17A1_expr	1.65219	0.299611	5.51446	0.158322	3.75819e-08	2.25667e-06	1558	Lapatinib	1058	Pictilisib	EGFR;ERBB2	PIK3CA;PIK3CB;PIK3CD;PIK3CG	Lapatinib-Pictilisib (EGFR;ERBB2-PIK3CA;PIK3CB;PIK3CD;PIK3CG)	Lapatinib-Pictilisib
1372-1561	Lung	44	expr.ETV4_expr	2.10749	0.336342	6.26592	0.521127	5.02488e-09	2.2871e-06	1372	Trametinib	1561	Taselisib	MAP2K1;MAP2K2	PIK3CA;PIK3CD;PIK3CG	Trametinib-Taselisib (MAP2K1;MAP2K2-PIK3CA;PIK3CD;PIK3CG)	Trametinib-Taselisib
1372-1561	Lung	44	expr.TNFRSF10B_expr	2.84018	0.454519	6.24875	0.521127	5.46826e-09	2.2871e-06	1372	Trametinib	1561	Taselisib	MAP2K1;MAP2K2	PIK3CA;PIK3CD;PIK3CG	Trametinib-Taselisib (MAP2K1;MAP2K2-PIK3CA;PIK3CD;PIK3CG)	Trametinib-Taselisib
1372-1032	Lung	11	expr.CAVIN3_expr	4.5018	0.723207	6.22478	0.366197	6.15226e-09	2.28727e-06	1372	Trametinib	1032	Afatinib	MAP2K1;MAP2K2	EGFR;ERBB2	Trametinib-Afatinib (MAP2K1;MAP2K2-EGFR;ERBB2)	Trametinib-Afatinib
1372-1598	Haematopoietic and Lymphoid	49	expr.ADGRE2_expr	4.77265	0.79437	6.00809	0.225806	2.00005e-08	2.30435e-06	1372	Trametinib	1598	LGK974	MAP2K1;MAP2K2	PORCN	Trametinib-LGK974 (MAP2K1;MAP2K2-PORCN)	Trametinib-LGK974
1372-1598	Haematopoietic and Lymphoid	49	expr.CEBPA_expr	5.06331	0.843738	6.00104	0.225806	2.06828e-08	2.30435e-06	1372	Trametinib	1598	LGK974	MAP2K1;MAP2K2	PORCN	Trametinib-LGK974 (MAP2K1;MAP2K2-PORCN)	Trametinib-LGK974
1011-1089	Lung	26	expr.MYB_expr	1.89013	0.325546	5.80604	0.449275	4.90015e-08	2.30514e-06	1011	Navitoclax	1089	Oxaliplatin	BCL2;BCL2L1;BCL2L2	NA	Navitoclax-Oxaliplatin (BCL2;BCL2L1;BCL2L2-NA)	Navitoclax-Oxaliplatin
1561-1011	Lung	6	expr.SRRM4_expr	4.4968	0.761313	5.90664	0.385185	3.18473e-08	2.30824e-06	1561	Taselisib	1011	Navitoclax	PIK3CA;PIK3CD;PIK3CG	BCL2;BCL2L1;BCL2L2	Taselisib-Navitoclax (PIK3CA;PIK3CD;PIK3CG-BCL2;BCL2L1;BCL2L2)	Taselisib-Navitoclax
1372-1058	PanCan	22	expr.TMPRSS11E_expr	1.3266	0.247411	5.36192	0.531081	8.78021e-08	2.30987e-06	1372	Trametinib	1058	Pictilisib	MAP2K1;MAP2K2	PIK3CA;PIK3CB;PIK3CD;PIK3CG	Trametinib-Pictilisib (MAP2K1;MAP2K2-PIK3CA;PIK3CB;PIK3CD;PIK3CG)	Trametinib-Pictilisib
1372-1564	PanCan	46	expr.CFH_expr	2.0356	0.353747	5.75441	0.177658	9.46023e-09	2.311e-06	1372	Trametinib	1564	SCH772984	MAP2K1;MAP2K2	MAPK1;MAPK3	Trametinib-SCH772984 (MAP2K1;MAP2K2-MAPK1;MAPK3)	Trametinib-SCH772984
1372-1598	PanCan	49	expr.KLF4_expr	1.34424	0.234568	5.73073	0.205442	1.08663e-08	2.32267e-06	1372	Trametinib	1598	LGK974	MAP2K1;MAP2K2	PORCN	Trametinib-LGK974 (MAP2K1;MAP2K2-PORCN)	Trametinib-LGK974
1372-1564	PanCan	46	expr.ATRNL1_expr	-1.77154	0.308539	-5.7417	0.177658	1.0191e-08	2.32354e-06	1372	Trametinib	1564	SCH772984	MAP2K1;MAP2K2	MAPK1;MAPK3	Trametinib-SCH772984 (MAP2K1;MAP2K2-MAPK1;MAPK3)	Trametinib-SCH772984
1011-1089	PanCan	26	expr.HRCT1_expr	-1.20333	0.216048	-5.56971	0.484564	2.74864e-08	2.35008e-06	1011	Navitoclax	1089	Oxaliplatin	BCL2;BCL2L1;BCL2L2	NA	Navitoclax-Oxaliplatin (BCL2;BCL2L1;BCL2L2-NA)	Navitoclax-Oxaliplatin
1561-1011	Lung	6	expr.SH3RF2_expr	-4.01885	0.681382	-5.89809	0.385185	3.31593e-08	2.35219e-06	1561	Taselisib	1011	Navitoclax	PIK3CA;PIK3CD;PIK3CG	BCL2;BCL2L1;BCL2L2	Taselisib-Navitoclax (PIK3CA;PIK3CD;PIK3CG-BCL2;BCL2L1;BCL2L2)	Taselisib-Navitoclax
1561-1011	Lung	6	expr.PCYT1B_expr	4.14655	0.704604	5.88494	0.385185	3.52819e-08	2.35542e-06	1561	Taselisib	1011	Navitoclax	PIK3CA;PIK3CD;PIK3CG	BCL2;BCL2L1;BCL2L2	Taselisib-Navitoclax (PIK3CA;PIK3CD;PIK3CG-BCL2;BCL2L1;BCL2L2)	Taselisib-Navitoclax
1561-1011	Lung	6	expr.PTPRT_expr	3.54114	0.601558	5.88661	0.385185	3.50054e-08	2.35542e-06	1561	Taselisib	1011	Navitoclax	PIK3CA;PIK3CD;PIK3CG	BCL2;BCL2L1;BCL2L2	Taselisib-Navitoclax (PIK3CA;PIK3CD;PIK3CG-BCL2;BCL2L1;BCL2L2)	Taselisib-Navitoclax
1561-1011	Lung	6	expr.TNFRSF10B_expr	-2.76789	0.470355	-5.88469	0.385185	3.53242e-08	2.35542e-06	1561	Taselisib	1011	Navitoclax	PIK3CA;PIK3CD;PIK3CG	BCL2;BCL2L1;BCL2L2	Taselisib-Navitoclax (PIK3CA;PIK3CD;PIK3CG-BCL2;BCL2L1;BCL2L2)	Taselisib-Navitoclax
1372-1053	PanCan	15	expr.SH3RF2_expr	1.3153	0.2451	5.36638	0.568032	8.56781e-08	2.3676e-06	1372	Trametinib	1053	MK-2206	MAP2K1;MAP2K2	AKT1;AKT2	Trametinib-MK-2206 (MAP2K1;MAP2K2-AKT1;AKT2)	Trametinib-MK-2206
1372-1053	PanCan	15	expr.SLPI_expr	1.31727	0.245483	5.36603	0.568032	8.58428e-08	2.3676e-06	1372	Trametinib	1053	MK-2206	MAP2K1;MAP2K2	AKT1;AKT2	Trametinib-MK-2206 (MAP2K1;MAP2K2-AKT1;AKT2)	Trametinib-MK-2206
1372-1561	PanCan	44	expr.SLCO1B3_expr	1.55774	0.285793	5.45059	0.561662	5.37589e-08	2.38773e-06	1372	Trametinib	1561	Taselisib	MAP2K1;MAP2K2	PIK3CA;PIK3CD;PIK3CG	Trametinib-Taselisib (MAP2K1;MAP2K2-PIK3CA;PIK3CD;PIK3CG)	Trametinib-Taselisib
1372-1561	PanCan	44	expr.ZFP36L2_expr	0.472097	0.0865914	5.45201	0.561662	5.33349e-08	2.38773e-06	1372	Trametinib	1561	Taselisib	MAP2K1;MAP2K2	PIK3CA;PIK3CD;PIK3CG	Trametinib-Taselisib (MAP2K1;MAP2K2-PIK3CA;PIK3CD;PIK3CG)	Trametinib-Taselisib
1372-1058	PanCan	22	expr.INAVA_expr	1.31934	0.246417	5.35409	0.531081	9.16569e-08	2.39287e-06	1372	Trametinib	1058	Pictilisib	MAP2K1;MAP2K2	PIK3CA;PIK3CB;PIK3CD;PIK3CG	Trametinib-Pictilisib (MAP2K1;MAP2K2-PIK3CA;PIK3CB;PIK3CD;PIK3CG)	Trametinib-Pictilisib
1372-1053	Lung	15	expr.MYEOV_expr	4.24034	0.675696	6.27551	0.450704	4.79281e-09	2.40532e-06	1372	Trametinib	1053	MK-2206	MAP2K1;MAP2K2	AKT1;AKT2	Trametinib-MK-2206 (MAP2K1;MAP2K2-AKT1;AKT2)	Trametinib-MK-2206
1372-1053	Lung	15	expr.CCDC68_expr	3.92074	0.626844	6.25473	0.450704	5.30977e-09	2.40532e-06	1372	Trametinib	1053	MK-2206	MAP2K1;MAP2K2	AKT1;AKT2	Trametinib-MK-2206 (MAP2K1;MAP2K2-AKT1;AKT2)	Trametinib-MK-2206
1372-1053	Lung	15	expr.SEZ6L_expr	-4.85804	0.778274	-6.24207	0.450704	5.65098e-09	2.40532e-06	1372	Trametinib	1053	MK-2206	MAP2K1;MAP2K2	AKT1;AKT2	Trametinib-MK-2206 (MAP2K1;MAP2K2-AKT1;AKT2)	Trametinib-MK-2206
1372-1053	Lung	15	expr.FOSL1_expr	3.55807	0.570341	6.23851	0.450704	5.75092e-09	2.40532e-06	1372	Trametinib	1053	MK-2206	MAP2K1;MAP2K2	AKT1;AKT2	Trametinib-MK-2206 (MAP2K1;MAP2K2-AKT1;AKT2)	Trametinib-MK-2206
1372-1053	Lung	15	expr.ANXA1_expr	3.34725	0.532297	6.28831	0.450704	4.49959e-09	2.40532e-06	1372	Trametinib	1053	MK-2206	MAP2K1;MAP2K2	AKT1;AKT2	Trametinib-MK-2206 (MAP2K1;MAP2K2-AKT1;AKT2)	Trametinib-MK-2206
1372-1011	PanCan	4	expr.AOC1_expr	1.47049	0.248354	5.92092	0.395604	3.5179e-09	2.40624e-06	1372	Trametinib	1011	Navitoclax	MAP2K1;MAP2K2	BCL2;BCL2L1;BCL2L2	Trametinib-Navitoclax (MAP2K1;MAP2K2-BCL2;BCL2L1;BCL2L2)	Trametinib-Navitoclax
1561-1011	Lung	6	expr.ST8SIA3_expr	4.64688	0.791064	5.87422	0.385185	3.71111e-08	2.41202e-06	1561	Taselisib	1011	Navitoclax	PIK3CA;PIK3CD;PIK3CG	BCL2;BCL2L1;BCL2L2	Taselisib-Navitoclax (PIK3CA;PIK3CD;PIK3CG-BCL2;BCL2L1;BCL2L2)	Taselisib-Navitoclax
1561-1011	Lung	6	expr.IGF2BP2_expr	-2.82389	0.481295	-5.86728	0.385185	3.83435e-08	2.41202e-06	1561	Taselisib	1011	Navitoclax	PIK3CA;PIK3CD;PIK3CG	BCL2;BCL2L1;BCL2L2	Taselisib-Navitoclax (PIK3CA;PIK3CD;PIK3CG-BCL2;BCL2L1;BCL2L2)	Taselisib-Navitoclax
1561-1011	Lung	6	expr.RASGEF1B_expr	3.2412	0.552278	5.86879	0.385185	3.80728e-08	2.41202e-06	1561	Taselisib	1011	Navitoclax	PIK3CA;PIK3CD;PIK3CG	BCL2;BCL2L1;BCL2L2	Taselisib-Navitoclax (PIK3CA;PIK3CD;PIK3CG-BCL2;BCL2L1;BCL2L2)	Taselisib-Navitoclax
1372-1561	PanCan	44	expr.PKP3_expr	1.12956	0.207406	5.44613	0.561662	5.51117e-08	2.41644e-06	1372	Trametinib	1561	Taselisib	MAP2K1;MAP2K2	PIK3CA;PIK3CD;PIK3CG	Trametinib-Taselisib (MAP2K1;MAP2K2-PIK3CA;PIK3CD;PIK3CG)	Trametinib-Taselisib
1372-1053	PanCan	15	expr.STEAP3_expr	0.788161	0.147029	5.36057	0.568032	8.84556e-08	2.42015e-06	1372	Trametinib	1053	MK-2206	MAP2K1;MAP2K2	AKT1;AKT2	Trametinib-MK-2206 (MAP2K1;MAP2K2-AKT1;AKT2)	Trametinib-MK-2206
1558-1011	Lung	5	expr.SYDE1_expr	-3.33	0.543149	-6.13092	0.362963	1.09271e-08	2.42874e-06	1558	Lapatinib	1011	Navitoclax	EGFR;ERBB2	BCL2;BCL2L1;BCL2L2	Lapatinib-Navitoclax (EGFR;ERBB2-BCL2;BCL2L1;BCL2L2)	Lapatinib-Navitoclax
1558-1011	Lung	5	expr.DCX_expr	4.39023	0.708444	6.19701	0.362963	7.9429e-09	2.42874e-06	1558	Lapatinib	1011	Navitoclax	EGFR;ERBB2	BCL2;BCL2L1;BCL2L2	Lapatinib-Navitoclax (EGFR;ERBB2-BCL2;BCL2L1;BCL2L2)	Lapatinib-Navitoclax
1558-1011	Lung	5	expr.CYR61_expr	-3.00299	0.489279	-6.13758	0.362963	1.05823e-08	2.42874e-06	1558	Lapatinib	1011	Navitoclax	EGFR;ERBB2	BCL2;BCL2L1;BCL2L2	Lapatinib-Navitoclax (EGFR;ERBB2-BCL2;BCL2L1;BCL2L2)	Lapatinib-Navitoclax
1558-1011	Lung	5	expr.CTSL_expr	-2.60746	0.421943	-6.17965	0.362963	8.6384e-09	2.42874e-06	1558	Lapatinib	1011	Navitoclax	EGFR;ERBB2	BCL2;BCL2L1;BCL2L2	Lapatinib-Navitoclax (EGFR;ERBB2-BCL2;BCL2L1;BCL2L2)	Lapatinib-Navitoclax
1558-1011	Lung	5	expr.EPHA2_expr	-2.81696	0.456925	-6.16504	0.362963	9.27005e-09	2.42874e-06	1558	Lapatinib	1011	Navitoclax	EGFR;ERBB2	BCL2;BCL2L1;BCL2L2	Lapatinib-Navitoclax (EGFR;ERBB2-BCL2;BCL2L1;BCL2L2)	Lapatinib-Navitoclax
1558-1011	Lung	5	expr.MRC2_expr	-2.73313	0.442229	-6.18034	0.362963	8.60971e-09	2.42874e-06	1558	Lapatinib	1011	Navitoclax	EGFR;ERBB2	BCL2;BCL2L1;BCL2L2	Lapatinib-Navitoclax (EGFR;ERBB2-BCL2;BCL2L1;BCL2L2)	Lapatinib-Navitoclax
1558-1011	Lung	5	expr.ZFP36L1_expr	-2.65026	0.432225	-6.13166	0.362963	1.08879e-08	2.42874e-06	1558	Lapatinib	1011	Navitoclax	EGFR;ERBB2	BCL2;BCL2L1;BCL2L2	Lapatinib-Navitoclax (EGFR;ERBB2-BCL2;BCL2L1;BCL2L2)	Lapatinib-Navitoclax
1558-1011	PanCan	5	expr.FEZF1_expr	1.45812	0.260323	5.60119	0.282967	2.29695e-08	2.45487e-06	1558	Lapatinib	1011	Navitoclax	EGFR;ERBB2	BCL2;BCL2L1;BCL2L2	Lapatinib-Navitoclax (EGFR;ERBB2-BCL2;BCL2L1;BCL2L2)	Lapatinib-Navitoclax
1011-1089	Lung	26	expr.SYDE1_expr	-3.09909	0.535391	-5.78847	0.449275	5.32235e-08	2.46898e-06	1011	Navitoclax	1089	Oxaliplatin	BCL2;BCL2L1;BCL2L2	NA	Navitoclax-Oxaliplatin (BCL2;BCL2L1;BCL2L2-NA)	Navitoclax-Oxaliplatin
1558-1561	Liver	45	expr.PTEN_expr	-7.27967	0.464899	-15.6586	0.0666667	8.11564e-10	2.4842e-06	1558	Lapatinib	1561	Taselisib	EGFR;ERBB2	PIK3CA;PIK3CD;PIK3CG	Lapatinib-Taselisib (EGFR;ERBB2-PIK3CA;PIK3CD;PIK3CG)	Lapatinib-Taselisib
1372-1058	Lung	22	expr.NT5E_expr	3.9572	0.640314	6.18009	0.471014	8.18343e-09	2.48479e-06	1372	Trametinib	1058	Pictilisib	MAP2K1;MAP2K2	PIK3CA;PIK3CB;PIK3CD;PIK3CG	Trametinib-Pictilisib (MAP2K1;MAP2K2-PIK3CA;PIK3CB;PIK3CD;PIK3CG)	Trametinib-Pictilisib
1372-1058	Lung	22	expr.CSF2_expr	3.23793	0.523138	6.18944	0.471014	7.81962e-09	2.48479e-06	1372	Trametinib	1058	Pictilisib	MAP2K1;MAP2K2	PIK3CA;PIK3CB;PIK3CD;PIK3CG	Trametinib-Pictilisib (MAP2K1;MAP2K2-PIK3CA;PIK3CB;PIK3CD;PIK3CG)	Trametinib-Pictilisib
1372-1561	PanCan	44	expr.EHD2_expr	1.40338	0.258041	5.4386	0.561662	5.74692e-08	2.48791e-06	1372	Trametinib	1561	Taselisib	MAP2K1;MAP2K2	PIK3CA;PIK3CD;PIK3CG	Trametinib-Taselisib (MAP2K1;MAP2K2-PIK3CA;PIK3CD;PIK3CG)	Trametinib-Taselisib
1561-1011	Lung	6	expr.AMER2_expr	3.93381	0.673099	5.84433	0.385185	4.27147e-08	2.49844e-06	1561	Taselisib	1011	Navitoclax	PIK3CA;PIK3CD;PIK3CG	BCL2;BCL2L1;BCL2L2	Taselisib-Navitoclax (PIK3CA;PIK3CD;PIK3CG-BCL2;BCL2L1;BCL2L2)	Taselisib-Navitoclax
1561-1011	Lung	6	expr.NOL4_expr	4.09598	0.699547	5.85518	0.385185	4.0591e-08	2.49844e-06	1561	Taselisib	1011	Navitoclax	PIK3CA;PIK3CD;PIK3CG	BCL2;BCL2L1;BCL2L2	Taselisib-Navitoclax (PIK3CA;PIK3CD;PIK3CG-BCL2;BCL2L1;BCL2L2)	Taselisib-Navitoclax
1561-1011	Lung	6	expr.PGBD5_expr	3.41148	0.583718	5.84439	0.385185	4.27025e-08	2.49844e-06	1561	Taselisib	1011	Navitoclax	PIK3CA;PIK3CD;PIK3CG	BCL2;BCL2L1;BCL2L2	Taselisib-Navitoclax (PIK3CA;PIK3CD;PIK3CG-BCL2;BCL2L1;BCL2L2)	Taselisib-Navitoclax
1561-1011	Lung	6	expr.FOSL1_expr	-3.44144	0.588297	-5.84984	0.385185	4.1624e-08	2.49844e-06	1561	Taselisib	1011	Navitoclax	PIK3CA;PIK3CD;PIK3CG	BCL2;BCL2L1;BCL2L2	Taselisib-Navitoclax (PIK3CA;PIK3CD;PIK3CG-BCL2;BCL2L1;BCL2L2)	Taselisib-Navitoclax
1011-1089	Lung	26	expr.SCAI_expr	0.747322	0.129285	5.78045	0.449275	5.5267e-08	2.52865e-06	1011	Navitoclax	1089	Oxaliplatin	BCL2;BCL2L1;BCL2L2	NA	Navitoclax-Oxaliplatin (BCL2;BCL2L1;BCL2L2-NA)	Navitoclax-Oxaliplatin
1011-1089	Lung	26	expr.RIMBP2_expr	4.09592	0.708947	5.77747	0.449275	5.60455e-08	2.52962e-06	1011	Navitoclax	1089	Oxaliplatin	BCL2;BCL2L1;BCL2L2	NA	Navitoclax-Oxaliplatin (BCL2;BCL2L1;BCL2L2-NA)	Navitoclax-Oxaliplatin
1561-1011	Lung	6	expr.TFPI_expr	-3.68496	0.631312	-5.83699	0.385185	4.42146e-08	2.54158e-06	1561	Taselisib	1011	Navitoclax	PIK3CA;PIK3CD;PIK3CG	BCL2;BCL2L1;BCL2L2	Taselisib-Navitoclax (PIK3CA;PIK3CD;PIK3CG-BCL2;BCL2L1;BCL2L2)	Taselisib-Navitoclax
1372-1561	PanCan	44	expr.TNFRSF10D_expr	1.53293	0.282211	5.43187	0.561662	5.9662e-08	2.55055e-06	1372	Trametinib	1561	Taselisib	MAP2K1;MAP2K2	PIK3CA;PIK3CD;PIK3CG	Trametinib-Taselisib (MAP2K1;MAP2K2-PIK3CA;PIK3CD;PIK3CG)	Trametinib-Taselisib
1372-1058	PanCan	22	expr.GPRC5A_expr	1.2594	0.235876	5.33924	0.531081	9.94242e-08	2.57599e-06	1372	Trametinib	1058	Pictilisib	MAP2K1;MAP2K2	PIK3CA;PIK3CB;PIK3CD;PIK3CG	Trametinib-Pictilisib (MAP2K1;MAP2K2-PIK3CA;PIK3CB;PIK3CD;PIK3CG)	Trametinib-Pictilisib
1372-1561	PanCan	44	expr.GRIK3_expr	-1.68913	0.311202	-5.42776	0.561662	6.10393e-08	2.57722e-06	1372	Trametinib	1561	Taselisib	MAP2K1;MAP2K2	PIK3CA;PIK3CD;PIK3CG	Trametinib-Taselisib (MAP2K1;MAP2K2-PIK3CA;PIK3CD;PIK3CG)	Trametinib-Taselisib
1372-1017	PanCan	7	expr.UBXN10_expr	1.91105	0.309703	6.1706	0.276882	7.59933e-10	2.59897e-06	1372	Trametinib	1017	Olaparib	MAP2K1;MAP2K2	PARP1;PARP2	Trametinib-Olaparib (MAP2K1;MAP2K2-PARP1;PARP2)	Trametinib-Olaparib
1011-1089	PanCan	26	expr.WWTR1_expr	-0.937808	0.169055	-5.54737	0.484564	3.1203e-08	2.60279e-06	1011	Navitoclax	1089	Oxaliplatin	BCL2;BCL2L1;BCL2L2	NA	Navitoclax-Oxaliplatin (BCL2;BCL2L1;BCL2L2-NA)	Navitoclax-Oxaliplatin
1558-1011	PanCan	5	expr.TM4SF18_expr	-1.51355	0.27172	-5.57024	0.282967	2.74047e-08	2.60344e-06	1558	Lapatinib	1011	Navitoclax	EGFR;ERBB2	BCL2;BCL2L1;BCL2L2	Lapatinib-Navitoclax (EGFR;ERBB2-BCL2;BCL2L1;BCL2L2)	Lapatinib-Navitoclax
1558-1011	PanCan	5	expr.ILDR1_expr	1.53289	0.274624	5.58179	0.282967	2.56602e-08	2.60344e-06	1558	Lapatinib	1011	Navitoclax	EGFR;ERBB2	BCL2;BCL2L1;BCL2L2	Lapatinib-Navitoclax (EGFR;ERBB2-BCL2;BCL2L1;BCL2L2)	Lapatinib-Navitoclax
1558-1011	PanCan	5	expr.ZFP36L1_expr	-0.826782	0.148385	-5.57189	0.282967	2.71479e-08	2.60344e-06	1558	Lapatinib	1011	Navitoclax	EGFR;ERBB2	BCL2;BCL2L1;BCL2L2	Lapatinib-Navitoclax (EGFR;ERBB2-BCL2;BCL2L1;BCL2L2)	Lapatinib-Navitoclax
1558-1011	PanCan	5	expr.ZNF217_expr	-0.535104	0.0960477	-5.57123	0.282967	2.72498e-08	2.60344e-06	1558	Lapatinib	1011	Navitoclax	EGFR;ERBB2	BCL2;BCL2L1;BCL2L2	Lapatinib-Navitoclax (EGFR;ERBB2-BCL2;BCL2L1;BCL2L2)	Lapatinib-Navitoclax
1372-1058	PanCan	22	expr.SPHK1_expr	0.816626	0.153053	5.33556	0.531081	1.01443e-07	2.60853e-06	1372	Trametinib	1058	Pictilisib	MAP2K1;MAP2K2	PIK3CA;PIK3CB;PIK3CD;PIK3CG	Trametinib-Pictilisib (MAP2K1;MAP2K2-PIK3CA;PIK3CB;PIK3CD;PIK3CG)	Trametinib-Pictilisib
1011-1089	PanCan	26	expr.GADD45B_expr	-0.752379	0.135745	-5.5426	0.484564	3.20586e-08	2.61049e-06	1011	Navitoclax	1089	Oxaliplatin	BCL2;BCL2L1;BCL2L2	NA	Navitoclax-Oxaliplatin (BCL2;BCL2L1;BCL2L2-NA)	Navitoclax-Oxaliplatin
1372-1564	PanCan	46	expr.GFRA1_expr	-2.07709	0.363727	-5.71057	0.177658	1.22215e-08	2.61235e-06	1372	Trametinib	1564	SCH772984	MAP2K1;MAP2K2	MAPK1;MAPK3	Trametinib-SCH772984 (MAP2K1;MAP2K2-MAPK1;MAPK3)	Trametinib-SCH772984
1372-1053	PanCan	15	expr.CXCL1_expr	1.49729	0.28016	5.34442	0.568032	9.66447e-08	2.62321e-06	1372	Trametinib	1053	MK-2206	MAP2K1;MAP2K2	AKT1;AKT2	Trametinib-MK-2206 (MAP2K1;MAP2K2-AKT1;AKT2)	Trametinib-MK-2206
1372-1598	Bone	49	expr.TSPYL1_expr	-3.41335	0.413715	-8.25048	0.0294118	2.5551e-09	2.64367e-06	1372	Trametinib	1598	LGK974	MAP2K1;MAP2K2	PORCN	Trametinib-LGK974 (MAP2K1;MAP2K2-PORCN)	Trametinib-LGK974
1372-1053	PanCan	15	expr.CDCP1_expr	1.23185	0.230698	5.33968	0.568032	9.91864e-08	2.65014e-06	1372	Trametinib	1053	MK-2206	MAP2K1;MAP2K2	AKT1;AKT2	Trametinib-MK-2206 (MAP2K1;MAP2K2-AKT1;AKT2)	Trametinib-MK-2206
1372-1053	PanCan	15	expr.KRT13_expr	1.3692	0.256392	5.34025	0.568032	9.88781e-08	2.65014e-06	1372	Trametinib	1053	MK-2206	MAP2K1;MAP2K2	AKT1;AKT2	Trametinib-MK-2206 (MAP2K1;MAP2K2-AKT1;AKT2)	Trametinib-MK-2206
1561-1011	Lung	6	expr.ELAVL3_expr	4.20224	0.721968	5.82054	0.385185	4.77624e-08	2.67481e-06	1561	Taselisib	1011	Navitoclax	PIK3CA;PIK3CD;PIK3CG	BCL2;BCL2L1;BCL2L2	Taselisib-Navitoclax (PIK3CA;PIK3CD;PIK3CG-BCL2;BCL2L1;BCL2L2)	Taselisib-Navitoclax
1561-1011	Lung	6	expr.SPOCD1_expr	-3.28498	0.56454	-5.81887	0.385185	4.81369e-08	2.67481e-06	1561	Taselisib	1011	Navitoclax	PIK3CA;PIK3CD;PIK3CG	BCL2;BCL2L1;BCL2L2	Taselisib-Navitoclax (PIK3CA;PIK3CD;PIK3CG-BCL2;BCL2L1;BCL2L2)	Taselisib-Navitoclax
1011-1089	Lung	26	expr.IGF2BP2_expr	-2.69349	0.467456	-5.76202	0.449275	6.0258e-08	2.68349e-06	1011	Navitoclax	1089	Oxaliplatin	BCL2;BCL2L1;BCL2L2	NA	Navitoclax-Oxaliplatin (BCL2;BCL2L1;BCL2L2-NA)	Navitoclax-Oxaliplatin
1372-1058	PanCan	22	expr.TUBB2B_expr	-1.1856	0.22251	-5.32832	0.531081	1.05539e-07	2.6936e-06	1372	Trametinib	1058	Pictilisib	MAP2K1;MAP2K2	PIK3CA;PIK3CB;PIK3CD;PIK3CG	Trametinib-Pictilisib (MAP2K1;MAP2K2-PIK3CA;PIK3CB;PIK3CD;PIK3CG)	Trametinib-Pictilisib
1372-1053	PanCan	15	expr.SFN_expr	1.1333	0.212461	5.33414	0.568032	1.02232e-07	2.71034e-06	1372	Trametinib	1053	MK-2206	MAP2K1;MAP2K2	AKT1;AKT2	Trametinib-MK-2206 (MAP2K1;MAP2K2-AKT1;AKT2)	Trametinib-MK-2206
1011-1089	PanCan	26	expr.ANXA1_expr	-1.2287	0.222117	-5.53175	0.484564	3.4087e-08	2.71111e-06	1011	Navitoclax	1089	Oxaliplatin	BCL2;BCL2L1;BCL2L2	NA	Navitoclax-Oxaliplatin (BCL2;BCL2L1;BCL2L2-NA)	Navitoclax-Oxaliplatin
1011-1089	PanCan	26	expr.TM4SF1_expr	-1.43255	0.259194	-5.52693	0.484564	3.50287e-08	2.72269e-06	1011	Navitoclax	1089	Oxaliplatin	BCL2;BCL2L1;BCL2L2	NA	Navitoclax-Oxaliplatin (BCL2;BCL2L1;BCL2L2-NA)	Navitoclax-Oxaliplatin
1372-1058	PanCan	22	expr.SLPI_expr	1.31081	0.246284	5.32236	0.531081	1.09027e-07	2.75236e-06	1372	Trametinib	1058	Pictilisib	MAP2K1;MAP2K2	PIK3CA;PIK3CB;PIK3CD;PIK3CG	Trametinib-Pictilisib (MAP2K1;MAP2K2-PIK3CA;PIK3CB;PIK3CD;PIK3CG)	Trametinib-Pictilisib
1372-1058	PanCan	22	expr.TPBG_expr	1.12057	0.210621	5.3203	0.531081	1.10255e-07	2.75236e-06	1372	Trametinib	1058	Pictilisib	MAP2K1;MAP2K2	PIK3CA;PIK3CB;PIK3CD;PIK3CG	Trametinib-Pictilisib (MAP2K1;MAP2K2-PIK3CA;PIK3CB;PIK3CD;PIK3CG)	Trametinib-Pictilisib
1372-1058	PanCan	22	mut.KRAS_mut	0.124879	0.0234665	5.32158	0.531081	1.09493e-07	2.75236e-06	1372	Trametinib	1058	Pictilisib	MAP2K1;MAP2K2	PIK3CA;PIK3CB;PIK3CD;PIK3CG	Trametinib-Pictilisib (MAP2K1;MAP2K2-PIK3CA;PIK3CB;PIK3CD;PIK3CG)	Trametinib-Pictilisib
1558-1011	PanCan	5	expr.MYOF_expr	-1.19326	0.214838	-5.55422	0.282967	3.00155e-08	2.7744e-06	1558	Lapatinib	1011	Navitoclax	EGFR;ERBB2	BCL2;BCL2L1;BCL2L2	Lapatinib-Navitoclax (EGFR;ERBB2-BCL2;BCL2L1;BCL2L2)	Lapatinib-Navitoclax
1372-1564	PanCan	46	expr.PARP1_expr	-0.334322	0.0587606	-5.68957	0.177658	1.38077e-08	2.77778e-06	1372	Trametinib	1564	SCH772984	MAP2K1;MAP2K2	MAPK1;MAPK3	Trametinib-SCH772984 (MAP2K1;MAP2K2-MAPK1;MAPK3)	Trametinib-SCH772984
1372-1561	PanCan	44	expr.ANKRD22_expr	1.43421	0.265211	5.40781	0.561662	6.81781e-08	2.78345e-06	1372	Trametinib	1561	Taselisib	MAP2K1;MAP2K2	PIK3CA;PIK3CD;PIK3CG	Trametinib-Taselisib (MAP2K1;MAP2K2-PIK3CA;PIK3CD;PIK3CG)	Trametinib-Taselisib
1372-1561	PanCan	44	expr.TMSB15A_expr	-1.38366	0.255887	-5.40731	0.561662	6.83653e-08	2.78345e-06	1372	Trametinib	1561	Taselisib	MAP2K1;MAP2K2	PIK3CA;PIK3CD;PIK3CG	Trametinib-Taselisib (MAP2K1;MAP2K2-PIK3CA;PIK3CD;PIK3CG)	Trametinib-Taselisib
1372-1561	PanCan	44	expr.STEAP1_expr	1.27284	0.235206	5.41159	0.561662	6.67657e-08	2.78345e-06	1372	Trametinib	1561	Taselisib	MAP2K1;MAP2K2	PIK3CA;PIK3CD;PIK3CG	Trametinib-Taselisib (MAP2K1;MAP2K2-PIK3CA;PIK3CD;PIK3CG)	Trametinib-Taselisib
1561-1011	Lung	6	expr.TCF12_expr	0.773119	0.133158	5.80602	0.385185	5.11255e-08	2.7943e-06	1561	Taselisib	1011	Navitoclax	PIK3CA;PIK3CD;PIK3CG	BCL2;BCL2L1;BCL2L2	Taselisib-Navitoclax (PIK3CA;PIK3CD;PIK3CG-BCL2;BCL2L1;BCL2L2)	Taselisib-Navitoclax
1558-1011	PanCan	5	expr.PROX1_expr	1.66671	0.300443	5.54752	0.282967	3.11773e-08	2.80595e-06	1558	Lapatinib	1011	Navitoclax	EGFR;ERBB2	BCL2;BCL2L1;BCL2L2	Lapatinib-Navitoclax (EGFR;ERBB2-BCL2;BCL2L1;BCL2L2)	Lapatinib-Navitoclax
1558-1058	PanCan	23	expr.C1orf116_expr	1.82865	0.334163	5.47233	0.158322	4.76099e-08	2.80734e-06	1558	Lapatinib	1058	Pictilisib	EGFR;ERBB2	PIK3CA;PIK3CB;PIK3CD;PIK3CG	Lapatinib-Pictilisib (EGFR;ERBB2-PIK3CA;PIK3CB;PIK3CD;PIK3CG)	Lapatinib-Pictilisib
1558-1011	PanCan	5	expr.RAB3C_expr	1.54678	0.279078	5.54247	0.282967	3.20817e-08	2.81332e-06	1558	Lapatinib	1011	Navitoclax	EGFR;ERBB2	BCL2;BCL2L1;BCL2L2	Lapatinib-Navitoclax (EGFR;ERBB2-BCL2;BCL2L1;BCL2L2)	Lapatinib-Navitoclax
1372-1058	PanCan	22	expr.WWTR1_expr	0.87557	0.164757	5.31431	0.531081	1.13912e-07	2.82303e-06	1372	Trametinib	1058	Pictilisib	MAP2K1;MAP2K2	PIK3CA;PIK3CB;PIK3CD;PIK3CG	Trametinib-Pictilisib (MAP2K1;MAP2K2-PIK3CA;PIK3CB;PIK3CD;PIK3CG)	Trametinib-Pictilisib
1179-1047	Kidney	13	expr.SH2D4A_expr	-9.285	0.837934	-11.0808	0.0588235	1.27437e-08	2.82728e-06	1179	MK-1775	1047	Nutlin-3a (-)	WEE1;PLK1	MDM2	MK-1775-Nutlin-3a (-) (WEE1;PLK1-MDM2)	MK-1775-Nutlin-3a (-)
1372-1017	Kidney	7	expr.SH2D4A_expr	-9.285	0.837934	-11.0808	0.0588235	1.27437e-08	2.82728e-06	1372	Trametinib	1017	Olaparib	MAP2K1;MAP2K2	PARP1;PARP2	Trametinib-Olaparib (MAP2K1;MAP2K2-PARP1;PARP2)	Trametinib-Olaparib
1372-1564	Kidney	46	expr.SH2D4A_expr	-9.285	0.837934	-11.0808	0.0588235	1.27437e-08	2.82728e-06	1372	Trametinib	1564	SCH772984	MAP2K1;MAP2K2	MAPK1;MAPK3	Trametinib-SCH772984 (MAP2K1;MAP2K2-MAPK1;MAPK3)	Trametinib-SCH772984
1372-1058	Lung	22	expr.RAC2_expr	3.33754	0.546485	6.10728	0.471014	1.16449e-08	2.83857e-06	1372	Trametinib	1058	Pictilisib	MAP2K1;MAP2K2	PIK3CA;PIK3CB;PIK3CD;PIK3CG	Trametinib-Pictilisib (MAP2K1;MAP2K2-PIK3CA;PIK3CB;PIK3CD;PIK3CG)	Trametinib-Pictilisib
1372-1058	Lung	22	expr.DUSP6_expr	2.27282	0.37242	6.10283	0.471014	1.18982e-08	2.83857e-06	1372	Trametinib	1058	Pictilisib	MAP2K1;MAP2K2	PIK3CA;PIK3CB;PIK3CD;PIK3CG	Trametinib-Pictilisib (MAP2K1;MAP2K2-PIK3CA;PIK3CB;PIK3CD;PIK3CG)	Trametinib-Pictilisib
1372-1058	Lung	22	expr.PSIP1_expr	-0.962803	0.157298	-6.1209	0.471014	1.09033e-08	2.83857e-06	1372	Trametinib	1058	Pictilisib	MAP2K1;MAP2K2	PIK3CA;PIK3CB;PIK3CD;PIK3CG	Trametinib-Pictilisib (MAP2K1;MAP2K2-PIK3CA;PIK3CB;PIK3CD;PIK3CG)	Trametinib-Pictilisib
1011-1089	PanCan	26	expr.SCAI_expr	0.340341	0.0617284	5.51353	0.484564	3.77778e-08	2.87111e-06	1011	Navitoclax	1089	Oxaliplatin	BCL2;BCL2L1;BCL2L2	NA	Navitoclax-Oxaliplatin (BCL2;BCL2L1;BCL2L2-NA)	Navitoclax-Oxaliplatin
1011-1089	Lung	26	expr.CHD6_expr	0.683589	0.118996	5.74465	0.449275	6.53674e-08	2.87272e-06	1011	Navitoclax	1089	Oxaliplatin	BCL2;BCL2L1;BCL2L2	NA	Navitoclax-Oxaliplatin (BCL2;BCL2L1;BCL2L2-NA)	Navitoclax-Oxaliplatin
1011-1089	PanCan	26	expr.CHD6_expr	0.268018	0.0486541	5.50864	0.484564	3.88329e-08	2.88714e-06	1011	Navitoclax	1089	Oxaliplatin	BCL2;BCL2L1;BCL2L2	NA	Navitoclax-Oxaliplatin (BCL2;BCL2L1;BCL2L2-NA)	Navitoclax-Oxaliplatin
1372-1058	Lung	22	expr.SCAI_expr	-0.778534	0.127956	-6.08438	0.471014	1.30062e-08	2.89604e-06	1372	Trametinib	1058	Pictilisib	MAP2K1;MAP2K2	PIK3CA;PIK3CB;PIK3CD;PIK3CG	Trametinib-Pictilisib (MAP2K1;MAP2K2-PIK3CA;PIK3CB;PIK3CD;PIK3CG)	Trametinib-Pictilisib
1011-1089	PanCan	26	expr.ST18_expr	1.3832	0.2513	5.50419	0.484564	3.98177e-08	2.89738e-06	1011	Navitoclax	1089	Oxaliplatin	BCL2;BCL2L1;BCL2L2	NA	Navitoclax-Oxaliplatin (BCL2;BCL2L1;BCL2L2-NA)	Navitoclax-Oxaliplatin
1558-1011	PanCan	5	expr.RASGEF1B_expr	1.46824	0.265814	5.52356	0.282967	3.57004e-08	2.90703e-06	1558	Lapatinib	1011	Navitoclax	EGFR;ERBB2	BCL2;BCL2L1;BCL2L2	Lapatinib-Navitoclax (EGFR;ERBB2-BCL2;BCL2L1;BCL2L2)	Lapatinib-Navitoclax
1558-1011	PanCan	5	expr.SPOCD1_expr	-1.30765	0.236731	-5.52376	0.282967	3.56597e-08	2.90703e-06	1558	Lapatinib	1011	Navitoclax	EGFR;ERBB2	BCL2;BCL2L1;BCL2L2	Lapatinib-Navitoclax (EGFR;ERBB2-BCL2;BCL2L1;BCL2L2)	Lapatinib-Navitoclax
1558-1011	PanCan	5	expr.GADD45G_expr	1.32415	0.239704	5.52411	0.282967	3.55899e-08	2.90703e-06	1558	Lapatinib	1011	Navitoclax	EGFR;ERBB2	BCL2;BCL2L1;BCL2L2	Lapatinib-Navitoclax (EGFR;ERBB2-BCL2;BCL2L1;BCL2L2)	Lapatinib-Navitoclax
1558-1011	Lung	5	expr.SEZ6L_expr	4.88396	0.803384	6.07923	0.362963	1.40064e-08	2.91858e-06	1558	Lapatinib	1011	Navitoclax	EGFR;ERBB2	BCL2;BCL2L1;BCL2L2	Lapatinib-Navitoclax (EGFR;ERBB2-BCL2;BCL2L1;BCL2L2)	Lapatinib-Navitoclax
1013-1372	Bladder	32	expr.DPP10_expr	9.01578	0.712298	12.6573	0.0555556	9.46558e-10	2.92297e-06	1013	Nilotinib	1372	Trametinib	ABL1	MAP2K1;MAP2K2	Nilotinib-Trametinib (ABL1-MAP2K1;MAP2K2)	Nilotinib-Trametinib
1011-1089	PanCan	26	expr.PCYT1B_expr	1.56462	0.284709	5.49551	0.484564	4.18101e-08	2.92521e-06	1011	Navitoclax	1089	Oxaliplatin	BCL2;BCL2L1;BCL2L2	NA	Navitoclax-Oxaliplatin (BCL2;BCL2L1;BCL2L2-NA)	Navitoclax-Oxaliplatin
1011-1089	PanCan	26	expr.KRTAP2-3_expr	-1.4849	0.270224	-5.49508	0.484564	4.19109e-08	2.92521e-06	1011	Navitoclax	1089	Oxaliplatin	BCL2;BCL2L1;BCL2L2	NA	Navitoclax-Oxaliplatin (BCL2;BCL2L1;BCL2L2-NA)	Navitoclax-Oxaliplatin
1372-1598	PanCan	49	expr.TMSB15A_expr	-1.71664	0.302253	-5.67946	0.205442	1.46407e-08	2.94537e-06	1372	Trametinib	1598	LGK974	MAP2K1;MAP2K2	PORCN	Trametinib-LGK974 (MAP2K1;MAP2K2-PORCN)	Trametinib-LGK974
1372-1564	Lung	46	expr.TNS4_expr	4.53404	0.727476	6.23257	0.223022	6.22902e-09	2.97658e-06	1372	Trametinib	1564	SCH772984	MAP2K1;MAP2K2	MAPK1;MAPK3	Trametinib-SCH772984 (MAP2K1;MAP2K2-MAPK1;MAPK3)	Trametinib-SCH772984
1372-1564	Lung	46	expr.MYEOV_expr	5.03991	0.807775	6.23925	0.223022	6.02878e-09	2.97658e-06	1372	Trametinib	1564	SCH772984	MAP2K1;MAP2K2	MAPK1;MAPK3	Trametinib-SCH772984 (MAP2K1;MAP2K2-MAPK1;MAPK3)	Trametinib-SCH772984
1558-1011	PanCan	5	expr.EHD2_expr	-1.45343	0.263766	-5.51028	0.282967	3.8476e-08	2.99064e-06	1558	Lapatinib	1011	Navitoclax	EGFR;ERBB2	BCL2;BCL2L1;BCL2L2	Lapatinib-Navitoclax (EGFR;ERBB2-BCL2;BCL2L1;BCL2L2)	Lapatinib-Navitoclax
1558-1011	PanCan	5	expr.KCND2_expr	1.62312	0.294539	5.51072	0.282967	3.83808e-08	2.99064e-06	1558	Lapatinib	1011	Navitoclax	EGFR;ERBB2	BCL2;BCL2L1;BCL2L2	Lapatinib-Navitoclax (EGFR;ERBB2-BCL2;BCL2L1;BCL2L2)	Lapatinib-Navitoclax
1558-1054	Skin	19	expr.HMGA2_expr	-14.3411	1.74777	-8.20537	0.0322581	4.77832e-09	2.99792e-06	1558	Lapatinib	1054	Palbociclib	EGFR;ERBB2	CDK4;CDK6	Lapatinib-Palbociclib (EGFR;ERBB2-CDK4;CDK6)	Lapatinib-Palbociclib
1561-1017	Skin	8	expr.HMGA2_expr	-14.3411	1.74777	-8.20537	0.0322581	4.77832e-09	2.99792e-06	1561	Taselisib	1017	Olaparib	PIK3CA;PIK3CD;PIK3CG	PARP1;PARP2	Taselisib-Olaparib (PIK3CA;PIK3CD;PIK3CG-PARP1;PARP2)	Taselisib-Olaparib
1561-1011	Lung	6	expr.PIK3CD_expr	-1.64616	0.284455	-5.78707	0.385185	5.58652e-08	3.00411e-06	1561	Taselisib	1011	Navitoclax	PIK3CA;PIK3CD;PIK3CG	BCL2;BCL2L1;BCL2L2	Taselisib-Navitoclax (PIK3CA;PIK3CD;PIK3CG-BCL2;BCL2L1;BCL2L2)	Taselisib-Navitoclax
1561-1011	Lung	6	expr.TOX3_expr	3.92656	0.678947	5.78331	0.385185	5.68568e-08	3.0089e-06	1561	Taselisib	1011	Navitoclax	PIK3CA;PIK3CD;PIK3CG	BCL2;BCL2L1;BCL2L2	Taselisib-Navitoclax (PIK3CA;PIK3CD;PIK3CG-BCL2;BCL2L1;BCL2L2)	Taselisib-Navitoclax
1011-1089	Lung	26	expr.INSRR_expr	2.58449	0.450925	5.73152	0.449275	6.95074e-08	3.01499e-06	1011	Navitoclax	1089	Oxaliplatin	BCL2;BCL2L1;BCL2L2	NA	Navitoclax-Oxaliplatin (BCL2;BCL2L1;BCL2L2-NA)	Navitoclax-Oxaliplatin
1561-1011	Lung	6	expr.SCG3_expr	4.2115	0.728788	5.77877	0.385185	5.8076e-08	3.0254e-06	1561	Taselisib	1011	Navitoclax	PIK3CA;PIK3CD;PIK3CG	BCL2;BCL2L1;BCL2L2	Taselisib-Navitoclax (PIK3CA;PIK3CD;PIK3CG-BCL2;BCL2L1;BCL2L2)	Taselisib-Navitoclax
1011-1021	Peripheral Nervous System	9	expr.ZFP3_expr	6.51787	0.588069	11.0835	0.857143	9.79208e-10	3.04338e-06	1011	Navitoclax	1021	Axitinib	BCL2;BCL2L1;BCL2L2	FLT1;KIT;PDGFRA;PDGFRB	Navitoclax-Axitinib (BCL2;BCL2L1;BCL2L2-FLT1;KIT;PDGFRA;PDGFRB)	Navitoclax-Axitinib
1011-1561	Peripheral Nervous System	43	expr.ZFP3_expr	6.51787	0.588069	11.0835	0.857143	9.79208e-10	3.04338e-06	1011	Navitoclax	1561	Taselisib	BCL2;BCL2L1;BCL2L2	PIK3CA;PIK3CD;PIK3CG	Navitoclax-Taselisib (BCL2;BCL2L1;BCL2L2-PIK3CA;PIK3CD;PIK3CG)	Navitoclax-Taselisib
1011-1089	Lung	26	expr.SYT4_expr	4.54984	0.794495	5.7267	0.449275	7.10926e-08	3.04422e-06	1011	Navitoclax	1089	Oxaliplatin	BCL2;BCL2L1;BCL2L2	NA	Navitoclax-Oxaliplatin (BCL2;BCL2L1;BCL2L2-NA)	Navitoclax-Oxaliplatin
1372-1053	PanCan	15	expr.AADAC_expr	1.28476	0.241923	5.31064	0.568032	1.16216e-07	3.05736e-06	1372	Trametinib	1053	MK-2206	MAP2K1;MAP2K2	AKT1;AKT2	Trametinib-MK-2206 (MAP2K1;MAP2K2-AKT1;AKT2)	Trametinib-MK-2206
1372-1058	Lung	22	expr.LAMC2_expr	3.16401	0.522896	6.05094	0.471014	1.52786e-08	3.10813e-06	1372	Trametinib	1058	Pictilisib	MAP2K1;MAP2K2	PIK3CA;PIK3CB;PIK3CD;PIK3CG	Trametinib-Pictilisib (MAP2K1;MAP2K2-PIK3CA;PIK3CB;PIK3CD;PIK3CG)	Trametinib-Pictilisib
1372-1058	Lung	22	expr.ABCC3_expr	3.54712	0.589171	6.02053	0.471014	1.7681e-08	3.10813e-06	1372	Trametinib	1058	Pictilisib	MAP2K1;MAP2K2	PIK3CA;PIK3CB;PIK3CD;PIK3CG	Trametinib-Pictilisib (MAP2K1;MAP2K2-PIK3CA;PIK3CB;PIK3CD;PIK3CG)	Trametinib-Pictilisib
1372-1058	Lung	22	expr.MSI1_expr	-3.4168	0.565368	-6.04349	0.471014	1.58351e-08	3.10813e-06	1372	Trametinib	1058	Pictilisib	MAP2K1;MAP2K2	PIK3CA;PIK3CB;PIK3CD;PIK3CG	Trametinib-Pictilisib (MAP2K1;MAP2K2-PIK3CA;PIK3CB;PIK3CD;PIK3CG)	Trametinib-Pictilisib
1372-1058	Lung	22	expr.CECR2_expr	-3.28919	0.545654	-6.02798	0.471014	1.70597e-08	3.10813e-06	1372	Trametinib	1058	Pictilisib	MAP2K1;MAP2K2	PIK3CA;PIK3CB;PIK3CD;PIK3CG	Trametinib-Pictilisib (MAP2K1;MAP2K2-PIK3CA;PIK3CB;PIK3CD;PIK3CG)	Trametinib-Pictilisib
1017-1375	PanCan	36	expr.ZNF860_expr	-1.63927	0.280344	-5.84737	0.202381	5.46325e-09	3.11405e-06	1017	Olaparib	1375	Temozolomide	PARP1;PARP2	NA	Olaparib-Temozolomide (PARP1;PARP2-NA)	Olaparib-Temozolomide
1372-1053	Lung	15	expr.RUNX1T1_expr	-4.26138	0.693695	-6.14302	0.450704	9.18076e-09	3.12544e-06	1372	Trametinib	1053	MK-2206	MAP2K1;MAP2K2	AKT1;AKT2	Trametinib-MK-2206 (MAP2K1;MAP2K2-AKT1;AKT2)	Trametinib-MK-2206
1372-1053	Lung	15	expr.NRSN1_expr	-4.3621	0.710501	-6.13947	0.450704	9.34083e-09	3.12544e-06	1372	Trametinib	1053	MK-2206	MAP2K1;MAP2K2	AKT1;AKT2	Trametinib-MK-2206 (MAP2K1;MAP2K2-AKT1;AKT2)	Trametinib-MK-2206
1558-1011	Lung	5	expr.ADAMTSL2_expr	3.61415	0.597319	6.05062	0.362963	1.60625e-08	3.15013e-06	1558	Lapatinib	1011	Navitoclax	EGFR;ERBB2	BCL2;BCL2L1;BCL2L2	Lapatinib-Navitoclax (EGFR;ERBB2-BCL2;BCL2L1;BCL2L2)	Lapatinib-Navitoclax
1017-1375	Cervix	36	expr.GATA2_expr	-11.9896	0.713226	-16.8104	0.0769231	3.41561e-09	3.16967e-06	1017	Olaparib	1375	Temozolomide	PARP1;PARP2	NA	Olaparib-Temozolomide (PARP1;PARP2-NA)	Olaparib-Temozolomide
1017-1375	Cervix	36	expr.PTPRT_expr	12.6124	0.763769	16.5133	0.0769231	4.12718e-09	3.16967e-06	1017	Olaparib	1375	Temozolomide	PARP1;PARP2	NA	Olaparib-Temozolomide (PARP1;PARP2-NA)	Olaparib-Temozolomide
1372-1510	Cervix	39	expr.GATA2_expr	-11.9896	0.713226	-16.8104	0.0769231	3.41561e-09	3.16967e-06	1372	Trametinib	1510	Linsitinib	MAP2K1;MAP2K2	IGF1R;INSR	Trametinib-Linsitinib (MAP2K1;MAP2K2-IGF1R;INSR)	Trametinib-Linsitinib
1372-1510	Cervix	39	expr.PTPRT_expr	12.6124	0.763769	16.5133	0.0769231	4.12718e-09	3.16967e-06	1372	Trametinib	1510	Linsitinib	MAP2K1;MAP2K2	IGF1R;INSR	Trametinib-Linsitinib (MAP2K1;MAP2K2-IGF1R;INSR)	Trametinib-Linsitinib
1372-1598	Cervix	49	expr.GATA2_expr	-11.9896	0.713226	-16.8104	0.0769231	3.41561e-09	3.16967e-06	1372	Trametinib	1598	LGK974	MAP2K1;MAP2K2	PORCN	Trametinib-LGK974 (MAP2K1;MAP2K2-PORCN)	Trametinib-LGK974
1372-1598	Cervix	49	expr.PTPRT_expr	12.6124	0.763769	16.5133	0.0769231	4.12718e-09	3.16967e-06	1372	Trametinib	1598	LGK974	MAP2K1;MAP2K2	PORCN	Trametinib-LGK974 (MAP2K1;MAP2K2-PORCN)	Trametinib-LGK974
1011-1089	PanCan	26	expr.HSPA5_expr	-0.312733	0.0571063	-5.47633	0.484564	4.65561e-08	3.18444e-06	1011	Navitoclax	1089	Oxaliplatin	BCL2;BCL2L1;BCL2L2	NA	Navitoclax-Oxaliplatin (BCL2;BCL2L1;BCL2L2-NA)	Navitoclax-Oxaliplatin
1372-1053	PanCan	15	expr.KRT16_expr	1.36278	0.257095	5.30069	0.568032	1.22673e-07	3.18802e-06	1372	Trametinib	1053	MK-2206	MAP2K1;MAP2K2	AKT1;AKT2	Trametinib-MK-2206 (MAP2K1;MAP2K2-AKT1;AKT2)	Trametinib-MK-2206
1372-1053	PanCan	15	expr.KRT18_expr	1.0724	0.202334	5.30013	0.568032	1.23046e-07	3.18802e-06	1372	Trametinib	1053	MK-2206	MAP2K1;MAP2K2	AKT1;AKT2	Trametinib-MK-2206 (MAP2K1;MAP2K2-AKT1;AKT2)	Trametinib-MK-2206
1372-1032	PanCan	11	expr.NT5E_expr	1.53483	0.271004	5.6635	0.404227	1.60565e-08	3.2302e-06	1372	Trametinib	1032	Afatinib	MAP2K1;MAP2K2	EGFR;ERBB2	Trametinib-Afatinib (MAP2K1;MAP2K2-EGFR;ERBB2)	Trametinib-Afatinib
1372-1564	PanCan	46	expr.TIMP1_expr	1.10074	0.194741	5.65234	0.177658	1.71245e-08	3.25365e-06	1372	Trametinib	1564	SCH772984	MAP2K1;MAP2K2	MAPK1;MAPK3	Trametinib-SCH772984 (MAP2K1;MAP2K2-MAPK1;MAPK3)	Trametinib-SCH772984
1179-1047	Kidney	13	expr.HSPB8_expr	-10.6641	0.987287	-10.8014	0.0588235	1.79566e-08	3.28078e-06	1179	MK-1775	1047	Nutlin-3a (-)	WEE1;PLK1	MDM2	MK-1775-Nutlin-3a (-) (WEE1;PLK1-MDM2)	MK-1775-Nutlin-3a (-)
1179-1047	Kidney	13	expr.CAV2_expr	-8.91499	0.820178	-10.8696	0.0588235	1.65047e-08	3.28078e-06	1179	MK-1775	1047	Nutlin-3a (-)	WEE1;PLK1	MDM2	MK-1775-Nutlin-3a (-) (WEE1;PLK1-MDM2)	MK-1775-Nutlin-3a (-)
1179-1047	Kidney	13	expr.CAV1_expr	-8.19161	0.75644	-10.8292	0.0588235	1.73495e-08	3.28078e-06	1179	MK-1775	1047	Nutlin-3a (-)	WEE1;PLK1	MDM2	MK-1775-Nutlin-3a (-) (WEE1;PLK1-MDM2)	MK-1775-Nutlin-3a (-)
1372-1017	Kidney	7	expr.HSPB8_expr	-10.6641	0.987287	-10.8014	0.0588235	1.79566e-08	3.28078e-06	1372	Trametinib	1017	Olaparib	MAP2K1;MAP2K2	PARP1;PARP2	Trametinib-Olaparib (MAP2K1;MAP2K2-PARP1;PARP2)	Trametinib-Olaparib
1372-1017	Kidney	7	expr.CAV2_expr	-8.91499	0.820178	-10.8696	0.0588235	1.65047e-08	3.28078e-06	1372	Trametinib	1017	Olaparib	MAP2K1;MAP2K2	PARP1;PARP2	Trametinib-Olaparib (MAP2K1;MAP2K2-PARP1;PARP2)	Trametinib-Olaparib
1372-1017	Kidney	7	expr.CAV1_expr	-8.19161	0.75644	-10.8292	0.0588235	1.73495e-08	3.28078e-06	1372	Trametinib	1017	Olaparib	MAP2K1;MAP2K2	PARP1;PARP2	Trametinib-Olaparib (MAP2K1;MAP2K2-PARP1;PARP2)	Trametinib-Olaparib
1372-1564	Kidney	46	expr.HSPB8_expr	-10.6641	0.987287	-10.8014	0.0588235	1.79566e-08	3.28078e-06	1372	Trametinib	1564	SCH772984	MAP2K1;MAP2K2	MAPK1;MAPK3	Trametinib-SCH772984 (MAP2K1;MAP2K2-MAPK1;MAPK3)	Trametinib-SCH772984
1372-1564	Kidney	46	expr.CAV2_expr	-8.91499	0.820178	-10.8696	0.0588235	1.65047e-08	3.28078e-06	1372	Trametinib	1564	SCH772984	MAP2K1;MAP2K2	MAPK1;MAPK3	Trametinib-SCH772984 (MAP2K1;MAP2K2-MAPK1;MAPK3)	Trametinib-SCH772984
1372-1564	Kidney	46	expr.CAV1_expr	-8.19161	0.75644	-10.8292	0.0588235	1.73495e-08	3.28078e-06	1372	Trametinib	1564	SCH772984	MAP2K1;MAP2K2	MAPK1;MAPK3	Trametinib-SCH772984 (MAP2K1;MAP2K2-MAPK1;MAPK3)	Trametinib-SCH772984
1011-1089	Lung	26	expr.PCSK2_expr	4.2368	0.74268	5.70474	0.449275	7.87674e-08	3.28854e-06	1011	Navitoclax	1089	Oxaliplatin	BCL2;BCL2L1;BCL2L2	NA	Navitoclax-Oxaliplatin (BCL2;BCL2L1;BCL2L2-NA)	Navitoclax-Oxaliplatin
1011-1089	Lung	26	expr.PLBD1_expr	-2.74844	0.481769	-5.7049	0.449275	7.87096e-08	3.28854e-06	1011	Navitoclax	1089	Oxaliplatin	BCL2;BCL2L1;BCL2L2	NA	Navitoclax-Oxaliplatin (BCL2;BCL2L1;BCL2L2-NA)	Navitoclax-Oxaliplatin
1372-1032	PanCan	11	expr.CAVIN1_expr	1.42664	0.252507	5.6499	0.404227	1.73674e-08	3.2998e-06	1372	Trametinib	1032	Afatinib	MAP2K1;MAP2K2	EGFR;ERBB2	Trametinib-Afatinib (MAP2K1;MAP2K2-EGFR;ERBB2)	Trametinib-Afatinib
1558-1011	PanCan	5	expr.MRC2_expr	-1.33965	0.244087	-5.48841	0.282967	4.35082e-08	3.30662e-06	1558	Lapatinib	1011	Navitoclax	EGFR;ERBB2	BCL2;BCL2L1;BCL2L2	Lapatinib-Navitoclax (EGFR;ERBB2-BCL2;BCL2L1;BCL2L2)	Lapatinib-Navitoclax
1561-1011	Lung	6	expr.FAM83F_expr	3.83126	0.665594	5.75615	0.385185	6.4543e-08	3.31056e-06	1561	Taselisib	1011	Navitoclax	PIK3CA;PIK3CD;PIK3CG	BCL2;BCL2L1;BCL2L2	Taselisib-Navitoclax (PIK3CA;PIK3CD;PIK3CG-BCL2;BCL2L1;BCL2L2)	Taselisib-Navitoclax
1011-1089	Lung	26	expr.UNC80_expr	3.96661	0.695941	5.69963	0.449275	8.06677e-08	3.3263e-06	1011	Navitoclax	1089	Oxaliplatin	BCL2;BCL2L1;BCL2L2	NA	Navitoclax-Oxaliplatin (BCL2;BCL2L1;BCL2L2-NA)	Navitoclax-Oxaliplatin
1372-1058	PanCan	22	expr.ITGB6_expr	1.26668	0.239831	5.28156	0.531081	1.36085e-07	3.34829e-06	1372	Trametinib	1058	Pictilisib	MAP2K1;MAP2K2	PIK3CA;PIK3CB;PIK3CD;PIK3CG	Trametinib-Pictilisib (MAP2K1;MAP2K2-PIK3CA;PIK3CB;PIK3CD;PIK3CG)	Trametinib-Pictilisib
1011-1089	Lung	26	expr.ELAVL4_expr	4.35941	0.765801	5.69262	0.449275	8.33461e-08	3.35393e-06	1011	Navitoclax	1089	Oxaliplatin	BCL2;BCL2L1;BCL2L2	NA	Navitoclax-Oxaliplatin (BCL2;BCL2L1;BCL2L2-NA)	Navitoclax-Oxaliplatin
1011-1089	Lung	26	expr.SETBP1_expr	3.25342	0.571266	5.6951	0.449275	8.23881e-08	3.35393e-06	1011	Navitoclax	1089	Oxaliplatin	BCL2;BCL2L1;BCL2L2	NA	Navitoclax-Oxaliplatin (BCL2;BCL2L1;BCL2L2-NA)	Navitoclax-Oxaliplatin
1372-1561	PanCan	44	expr.ERCC1_expr	0.24967	0.0464885	5.37058	0.561662	8.37233e-08	3.36863e-06	1372	Trametinib	1561	Taselisib	MAP2K1;MAP2K2	PIK3CA;PIK3CD;PIK3CG	Trametinib-Taselisib (MAP2K1;MAP2K2-PIK3CA;PIK3CD;PIK3CG)	Trametinib-Taselisib
1372-1564	PanCan	46	expr.B3GNT3_expr	1.88274	0.334256	5.63263	0.177658	1.91824e-08	3.38153e-06	1372	Trametinib	1564	SCH772984	MAP2K1;MAP2K2	MAPK1;MAPK3	Trametinib-SCH772984 (MAP2K1;MAP2K2-MAPK1;MAPK3)	Trametinib-SCH772984
1372-1564	PanCan	46	expr.ZNF311_expr	1.6939	0.301013	5.62733	0.177658	1.9775e-08	3.38153e-06	1372	Trametinib	1564	SCH772984	MAP2K1;MAP2K2	MAPK1;MAPK3	Trametinib-SCH772984 (MAP2K1;MAP2K2-MAPK1;MAPK3)	Trametinib-SCH772984
1561-1011	Lung	6	expr.PTPRD_expr	3.59559	0.625726	5.74627	0.385185	6.75823e-08	3.41393e-06	1561	Taselisib	1011	Navitoclax	PIK3CA;PIK3CD;PIK3CG	BCL2;BCL2L1;BCL2L2	Taselisib-Navitoclax (PIK3CA;PIK3CD;PIK3CG-BCL2;BCL2L1;BCL2L2)	Taselisib-Navitoclax
1011-1089	Lung	26	expr.PGBD5_expr	3.27451	0.575907	5.68583	0.449275	8.60214e-08	3.42038e-06	1011	Navitoclax	1089	Oxaliplatin	BCL2;BCL2L1;BCL2L2	NA	Navitoclax-Oxaliplatin (BCL2;BCL2L1;BCL2L2-NA)	Navitoclax-Oxaliplatin
1372-1053	PanCan	15	expr.EBF1_expr	-1.5177	0.287161	-5.28521	0.568032	1.33425e-07	3.43093e-06	1372	Trametinib	1053	MK-2206	MAP2K1;MAP2K2	AKT1;AKT2	Trametinib-MK-2206 (MAP2K1;MAP2K2-AKT1;AKT2)	Trametinib-MK-2206
1372-1053	Lung	15	expr.B3GNT3_expr	4.04218	0.662822	6.09843	0.450704	1.14076e-08	3.43383e-06	1372	Trametinib	1053	MK-2206	MAP2K1;MAP2K2	AKT1;AKT2	Trametinib-MK-2206 (MAP2K1;MAP2K2-AKT1;AKT2)	Trametinib-MK-2206
1372-1053	Lung	15	expr.S100A16_expr	3.81178	0.630805	6.04272	0.450704	1.49464e-08	3.43383e-06	1372	Trametinib	1053	MK-2206	MAP2K1;MAP2K2	AKT1;AKT2	Trametinib-MK-2206 (MAP2K1;MAP2K2-AKT1;AKT2)	Trametinib-MK-2206
1372-1053	Lung	15	expr.LIF_expr	3.32409	0.550654	6.03663	0.450704	1.53937e-08	3.43383e-06	1372	Trametinib	1053	MK-2206	MAP2K1;MAP2K2	AKT1;AKT2	Trametinib-MK-2206 (MAP2K1;MAP2K2-AKT1;AKT2)	Trametinib-MK-2206
1372-1053	Lung	15	expr.SH3GL2_expr	-3.89733	0.640855	-6.08145	0.450704	1.23885e-08	3.43383e-06	1372	Trametinib	1053	MK-2206	MAP2K1;MAP2K2	AKT1;AKT2	Trametinib-MK-2206 (MAP2K1;MAP2K2-AKT1;AKT2)	Trametinib-MK-2206
1372-1053	Lung	15	expr.C3orf70_expr	-3.33649	0.550202	-6.06413	0.450704	1.34745e-08	3.43383e-06	1372	Trametinib	1053	MK-2206	MAP2K1;MAP2K2	AKT1;AKT2	Trametinib-MK-2206 (MAP2K1;MAP2K2-AKT1;AKT2)	Trametinib-MK-2206
1017-1375	Cervix	36	expr.ZNF217_expr	-12.7901	0.797652	-16.0347	0.0769231	5.63632e-09	3.46295e-06	1017	Olaparib	1375	Temozolomide	PARP1;PARP2	NA	Olaparib-Temozolomide (PARP1;PARP2-NA)	Olaparib-Temozolomide
1372-1510	Cervix	39	expr.ZNF217_expr	-12.7901	0.797652	-16.0347	0.0769231	5.63632e-09	3.46295e-06	1372	Trametinib	1510	Linsitinib	MAP2K1;MAP2K2	IGF1R;INSR	Trametinib-Linsitinib (MAP2K1;MAP2K2-IGF1R;INSR)	Trametinib-Linsitinib
1372-1598	Cervix	49	expr.ZNF217_expr	-12.7901	0.797652	-16.0347	0.0769231	5.63632e-09	3.46295e-06	1372	Trametinib	1598	LGK974	MAP2K1;MAP2K2	PORCN	Trametinib-LGK974 (MAP2K1;MAP2K2-PORCN)	Trametinib-LGK974
1561-1011	Lung	6	expr.SYT4_expr	4.69525	0.818658	5.7353	0.385185	7.11261e-08	3.48727e-06	1561	Taselisib	1011	Navitoclax	PIK3CA;PIK3CD;PIK3CG	BCL2;BCL2L1;BCL2L2	Taselisib-Navitoclax (PIK3CA;PIK3CD;PIK3CG-BCL2;BCL2L1;BCL2L2)	Taselisib-Navitoclax
1561-1011	Lung	6	expr.BOK_expr	-1.73439	0.302381	-5.73577	0.385185	7.09709e-08	3.48727e-06	1561	Taselisib	1011	Navitoclax	PIK3CA;PIK3CD;PIK3CG	BCL2;BCL2L1;BCL2L2	Taselisib-Navitoclax (PIK3CA;PIK3CD;PIK3CG-BCL2;BCL2L1;BCL2L2)	Taselisib-Navitoclax
1558-1058	PanCan	23	expr.FUT3_expr	1.96386	0.361654	5.43022	0.158322	6.0211e-08	3.4902e-06	1558	Lapatinib	1058	Pictilisib	EGFR;ERBB2	PIK3CA;PIK3CB;PIK3CD;PIK3CG	Lapatinib-Pictilisib (EGFR;ERBB2-PIK3CA;PIK3CB;PIK3CD;PIK3CG)	Lapatinib-Pictilisib
1179-1047	Kidney	13	expr.SOWAHC_expr	-4.77989	0.446559	-10.7038	0.0588235	2.02742e-08	3.49049e-06	1179	MK-1775	1047	Nutlin-3a (-)	WEE1;PLK1	MDM2	MK-1775-Nutlin-3a (-) (WEE1;PLK1-MDM2)	MK-1775-Nutlin-3a (-)
1179-1047	Kidney	13	expr.PSMB8_expr	-7.56172	0.709195	-10.6624	0.0588235	2.1352e-08	3.49049e-06	1179	MK-1775	1047	Nutlin-3a (-)	WEE1;PLK1	MDM2	MK-1775-Nutlin-3a (-) (WEE1;PLK1-MDM2)	MK-1775-Nutlin-3a (-)
1372-1017	Kidney	7	expr.SOWAHC_expr	-4.77989	0.446559	-10.7038	0.0588235	2.02742e-08	3.49049e-06	1372	Trametinib	1017	Olaparib	MAP2K1;MAP2K2	PARP1;PARP2	Trametinib-Olaparib (MAP2K1;MAP2K2-PARP1;PARP2)	Trametinib-Olaparib
1372-1017	Kidney	7	expr.PSMB8_expr	-7.56172	0.709195	-10.6624	0.0588235	2.1352e-08	3.49049e-06	1372	Trametinib	1017	Olaparib	MAP2K1;MAP2K2	PARP1;PARP2	Trametinib-Olaparib (MAP2K1;MAP2K2-PARP1;PARP2)	Trametinib-Olaparib
1372-1564	Kidney	46	expr.SOWAHC_expr	-4.77989	0.446559	-10.7038	0.0588235	2.02742e-08	3.49049e-06	1372	Trametinib	1564	SCH772984	MAP2K1;MAP2K2	MAPK1;MAPK3	Trametinib-SCH772984 (MAP2K1;MAP2K2-MAPK1;MAPK3)	Trametinib-SCH772984
1372-1564	Kidney	46	expr.PSMB8_expr	-7.56172	0.709195	-10.6624	0.0588235	2.1352e-08	3.49049e-06	1372	Trametinib	1564	SCH772984	MAP2K1;MAP2K2	MAPK1;MAPK3	Trametinib-SCH772984 (MAP2K1;MAP2K2-MAPK1;MAPK3)	Trametinib-SCH772984
1011-1089	PanCan	26	expr.SYT4_expr	1.53819	0.281946	5.45562	0.484564	5.22697e-08	3.50515e-06	1011	Navitoclax	1089	Oxaliplatin	BCL2;BCL2L1;BCL2L2	NA	Navitoclax-Oxaliplatin (BCL2;BCL2L1;BCL2L2-NA)	Navitoclax-Oxaliplatin
1372-1561	PanCan	44	expr.MYEOV_expr	1.5164	0.283066	5.35706	0.561662	9.01789e-08	3.50624e-06	1372	Trametinib	1561	Taselisib	MAP2K1;MAP2K2	PIK3CA;PIK3CD;PIK3CG	Trametinib-Taselisib (MAP2K1;MAP2K2-PIK3CA;PIK3CD;PIK3CG)	Trametinib-Taselisib
1372-1561	PanCan	44	expr.PLA2G4A_expr	1.44847	0.270222	5.36032	0.561662	8.8578e-08	3.50624e-06	1372	Trametinib	1561	Taselisib	MAP2K1;MAP2K2	PIK3CA;PIK3CD;PIK3CG	Trametinib-Taselisib (MAP2K1;MAP2K2-PIK3CA;PIK3CD;PIK3CG)	Trametinib-Taselisib
1372-1561	PanCan	44	expr.CXCL3_expr	1.26341	0.235844	5.35697	0.561662	9.02192e-08	3.50624e-06	1372	Trametinib	1561	Taselisib	MAP2K1;MAP2K2	PIK3CA;PIK3CD;PIK3CG	Trametinib-Taselisib (MAP2K1;MAP2K2-PIK3CA;PIK3CD;PIK3CG)	Trametinib-Taselisib
1372-1053	PanCan	15	expr.DTX1_expr	-1.39902	0.264992	-5.27949	0.568032	1.3762e-07	3.5124e-06	1372	Trametinib	1053	MK-2206	MAP2K1;MAP2K2	AKT1;AKT2	Trametinib-MK-2206 (MAP2K1;MAP2K2-AKT1;AKT2)	Trametinib-MK-2206
1011-1089	Lung	26	expr.CADPS_expr	3.79291	0.668113	5.67705	0.449275	8.96106e-08	3.52117e-06	1011	Navitoclax	1089	Oxaliplatin	BCL2;BCL2L1;BCL2L2	NA	Navitoclax-Oxaliplatin (BCL2;BCL2L1;BCL2L2-NA)	Navitoclax-Oxaliplatin
1372-1598	Bone	49	expr.CMBL_expr	-13.9947	1.74236	-8.03206	0.0294118	4.53848e-09	3.52186e-06	1372	Trametinib	1598	LGK974	MAP2K1;MAP2K2	PORCN	Trametinib-LGK974 (MAP2K1;MAP2K2-PORCN)	Trametinib-LGK974
1558-1011	PanCan	5	expr.SHISA5_expr	-0.384754	0.0703101	-5.47224	0.282967	4.76342e-08	3.5415e-06	1558	Lapatinib	1011	Navitoclax	EGFR;ERBB2	BCL2;BCL2L1;BCL2L2	Lapatinib-Navitoclax (EGFR;ERBB2-BCL2;BCL2L1;BCL2L2)	Lapatinib-Navitoclax
1179-1047	Kidney	13	expr.CHST15_expr	-9.82819	0.926336	-10.6097	0.0588235	2.28102e-08	3.54243e-06	1179	MK-1775	1047	Nutlin-3a (-)	WEE1;PLK1	MDM2	MK-1775-Nutlin-3a (-) (WEE1;PLK1-MDM2)	MK-1775-Nutlin-3a (-)
1372-1017	Kidney	7	expr.CHST15_expr	-9.82819	0.926336	-10.6097	0.0588235	2.28102e-08	3.54243e-06	1372	Trametinib	1017	Olaparib	MAP2K1;MAP2K2	PARP1;PARP2	Trametinib-Olaparib (MAP2K1;MAP2K2-PARP1;PARP2)	Trametinib-Olaparib
1372-1564	Kidney	46	expr.CHST15_expr	-9.82819	0.926336	-10.6097	0.0588235	2.28102e-08	3.54243e-06	1372	Trametinib	1564	SCH772984	MAP2K1;MAP2K2	MAPK1;MAPK3	Trametinib-SCH772984 (MAP2K1;MAP2K2-MAPK1;MAPK3)	Trametinib-SCH772984
1372-1053	PanCan	15	expr.ELAVL3_expr	-1.21818	0.230892	-5.27596	0.568032	1.40272e-07	3.55357e-06	1372	Trametinib	1053	MK-2206	MAP2K1;MAP2K2	AKT1;AKT2	Trametinib-MK-2206 (MAP2K1;MAP2K2-AKT1;AKT2)	Trametinib-MK-2206
1372-1053	PanCan	15	expr.ABLIM3_expr	1.28873	0.24435	5.27413	0.568032	1.41673e-07	3.56267e-06	1372	Trametinib	1053	MK-2206	MAP2K1;MAP2K2	AKT1;AKT2	Trametinib-MK-2206 (MAP2K1;MAP2K2-AKT1;AKT2)	Trametinib-MK-2206
1011-1089	PanCan	26	expr.TSPOAP1_expr	1.33462	0.244933	5.4489	0.484564	5.42662e-08	3.56904e-06	1011	Navitoclax	1089	Oxaliplatin	BCL2;BCL2L1;BCL2L2	NA	Navitoclax-Oxaliplatin (BCL2;BCL2L1;BCL2L2-NA)	Navitoclax-Oxaliplatin
1558-1058	PanCan	23	expr.IRF6_expr	2.0146	0.37149	5.42302	0.158322	6.2667e-08	3.57202e-06	1558	Lapatinib	1058	Pictilisib	EGFR;ERBB2	PIK3CA;PIK3CB;PIK3CD;PIK3CG	Lapatinib-Pictilisib (EGFR;ERBB2-PIK3CA;PIK3CB;PIK3CD;PIK3CG)	Lapatinib-Pictilisib
1372-1598	PanCan	49	expr.LPCAT2_expr	1.70855	0.303179	5.63545	0.205442	1.88736e-08	3.58598e-06	1372	Trametinib	1598	LGK974	MAP2K1;MAP2K2	PORCN	Trametinib-LGK974 (MAP2K1;MAP2K2-PORCN)	Trametinib-LGK974
1372-1032	Lung	11	expr.TMEM156_expr	3.87458	0.634167	6.10972	0.366197	1.07978e-08	3.61294e-06	1372	Trametinib	1032	Afatinib	MAP2K1;MAP2K2	EGFR;ERBB2	Trametinib-Afatinib (MAP2K1;MAP2K2-EGFR;ERBB2)	Trametinib-Afatinib
1372-1053	PanCan	15	expr.DLL3_expr	-1.14497	0.217263	-5.26995	0.568032	1.44906e-07	3.61735e-06	1372	Trametinib	1053	MK-2206	MAP2K1;MAP2K2	AKT1;AKT2	Trametinib-MK-2206 (MAP2K1;MAP2K2-AKT1;AKT2)	Trametinib-MK-2206
1372-1561	PanCan	44	expr.GPR87_expr	1.42985	0.267322	5.3488	0.561662	9.43565e-08	3.62583e-06	1372	Trametinib	1561	Taselisib	MAP2K1;MAP2K2	PIK3CA;PIK3CD;PIK3CG	Trametinib-Taselisib (MAP2K1;MAP2K2-PIK3CA;PIK3CD;PIK3CG)	Trametinib-Taselisib
1558-1011	PanCan	5	expr.AMER2_expr	1.61635	0.296036	5.45997	0.282967	5.10166e-08	3.63493e-06	1558	Lapatinib	1011	Navitoclax	EGFR;ERBB2	BCL2;BCL2L1;BCL2L2	Lapatinib-Navitoclax (EGFR;ERBB2-BCL2;BCL2L1;BCL2L2)	Lapatinib-Navitoclax
1558-1011	PanCan	5	expr.LMO3_expr	1.47547	0.270069	5.46332	0.282967	5.00717e-08	3.63493e-06	1558	Lapatinib	1011	Navitoclax	EGFR;ERBB2	BCL2;BCL2L1;BCL2L2	Lapatinib-Navitoclax (EGFR;ERBB2-BCL2;BCL2L1;BCL2L2)	Lapatinib-Navitoclax
1561-1011	Lung	6	expr.NCAM1_expr	4.01093	0.701377	5.71865	0.385185	7.68499e-08	3.64778e-06	1561	Taselisib	1011	Navitoclax	PIK3CA;PIK3CD;PIK3CG	BCL2;BCL2L1;BCL2L2	Taselisib-Navitoclax (PIK3CA;PIK3CD;PIK3CG-BCL2;BCL2L1;BCL2L2)	Taselisib-Navitoclax
1561-1011	Lung	6	expr.CD70_expr	-3.40964	0.596473	-5.71633	0.385185	7.76821e-08	3.64778e-06	1561	Taselisib	1011	Navitoclax	PIK3CA;PIK3CD;PIK3CG	BCL2;BCL2L1;BCL2L2	Taselisib-Navitoclax (PIK3CA;PIK3CD;PIK3CG-BCL2;BCL2L1;BCL2L2)	Taselisib-Navitoclax
1561-1011	Lung	6	expr.IDH2_expr	1.06112	0.18545	5.72185	0.385185	7.57163e-08	3.64778e-06	1561	Taselisib	1011	Navitoclax	PIK3CA;PIK3CD;PIK3CG	BCL2;BCL2L1;BCL2L2	Taselisib-Navitoclax (PIK3CA;PIK3CD;PIK3CG-BCL2;BCL2L1;BCL2L2)	Taselisib-Navitoclax
1558-1011	Lung	5	expr.KNDC1_expr	-3.15161	0.524621	-6.00739	0.362963	1.97439e-08	3.657e-06	1558	Lapatinib	1011	Navitoclax	EGFR;ERBB2	BCL2;BCL2L1;BCL2L2	Lapatinib-Navitoclax (EGFR;ERBB2-BCL2;BCL2L1;BCL2L2)	Lapatinib-Navitoclax
1558-1011	PanCan	5	expr.CNTNAP2_expr	1.76404	0.323378	5.45503	0.282967	5.24416e-08	3.66021e-06	1558	Lapatinib	1011	Navitoclax	EGFR;ERBB2	BCL2;BCL2L1;BCL2L2	Lapatinib-Navitoclax (EGFR;ERBB2-BCL2;BCL2L1;BCL2L2)	Lapatinib-Navitoclax
1372-1564	PanCan	46	expr.DPYSL5_expr	-2.07734	0.370711	-5.60368	0.177658	2.26459e-08	3.68804e-06	1372	Trametinib	1564	SCH772984	MAP2K1;MAP2K2	MAPK1;MAPK3	Trametinib-SCH772984 (MAP2K1;MAP2K2-MAPK1;MAPK3)	Trametinib-SCH772984
1179-1047	Kidney	13	expr.PAX8_expr	-11.6347	1.10403	-10.5384	0.0588235	2.49558e-08	3.69108e-06	1179	MK-1775	1047	Nutlin-3a (-)	WEE1;PLK1	MDM2	MK-1775-Nutlin-3a (-) (WEE1;PLK1-MDM2)	MK-1775-Nutlin-3a (-)
1372-1017	Kidney	7	expr.PAX8_expr	-11.6347	1.10403	-10.5384	0.0588235	2.49558e-08	3.69108e-06	1372	Trametinib	1017	Olaparib	MAP2K1;MAP2K2	PARP1;PARP2	Trametinib-Olaparib (MAP2K1;MAP2K2-PARP1;PARP2)	Trametinib-Olaparib
1372-1564	Kidney	46	expr.PAX8_expr	-11.6347	1.10403	-10.5384	0.0588235	2.49558e-08	3.69108e-06	1372	Trametinib	1564	SCH772984	MAP2K1;MAP2K2	MAPK1;MAPK3	Trametinib-SCH772984 (MAP2K1;MAP2K2-MAPK1;MAPK3)	Trametinib-SCH772984
1561-1011	Lung	6	expr.FBXO17_expr	-3.58962	0.628732	-5.70931	0.385185	8.02594e-08	3.71646e-06	1561	Taselisib	1011	Navitoclax	PIK3CA;PIK3CD;PIK3CG	BCL2;BCL2L1;BCL2L2	Taselisib-Navitoclax (PIK3CA;PIK3CD;PIK3CG-BCL2;BCL2L1;BCL2L2)	Taselisib-Navitoclax
1558-1598	PanCan	50	expr.ERBB2_expr	0.978369	0.160062	6.11243	0.103401	1.0917e-09	3.73361e-06	1558	Lapatinib	1598	LGK974	EGFR;ERBB2	PORCN	Lapatinib-LGK974 (EGFR;ERBB2-PORCN)	Lapatinib-LGK974
1179-1047	Kidney	13	expr.EGFR_expr	-7.91502	0.755545	-10.4759	0.0588235	2.70127e-08	3.7953e-06	1179	MK-1775	1047	Nutlin-3a (-)	WEE1;PLK1	MDM2	MK-1775-Nutlin-3a (-) (WEE1;PLK1-MDM2)	MK-1775-Nutlin-3a (-)
1179-1047	Kidney	13	expr.GALNT14_expr	-9.75197	0.933673	-10.4447	0.0588235	2.81043e-08	3.7953e-06	1179	MK-1775	1047	Nutlin-3a (-)	WEE1;PLK1	MDM2	MK-1775-Nutlin-3a (-) (WEE1;PLK1-MDM2)	MK-1775-Nutlin-3a (-)
1372-1017	Kidney	7	expr.EGFR_expr	-7.91502	0.755545	-10.4759	0.0588235	2.70127e-08	3.7953e-06	1372	Trametinib	1017	Olaparib	MAP2K1;MAP2K2	PARP1;PARP2	Trametinib-Olaparib (MAP2K1;MAP2K2-PARP1;PARP2)	Trametinib-Olaparib
1372-1017	Kidney	7	expr.GALNT14_expr	-9.75197	0.933673	-10.4447	0.0588235	2.81043e-08	3.7953e-06	1372	Trametinib	1017	Olaparib	MAP2K1;MAP2K2	PARP1;PARP2	Trametinib-Olaparib (MAP2K1;MAP2K2-PARP1;PARP2)	Trametinib-Olaparib
1372-1564	Kidney	46	expr.EGFR_expr	-7.91502	0.755545	-10.4759	0.0588235	2.70127e-08	3.7953e-06	1372	Trametinib	1564	SCH772984	MAP2K1;MAP2K2	MAPK1;MAPK3	Trametinib-SCH772984 (MAP2K1;MAP2K2-MAPK1;MAPK3)	Trametinib-SCH772984
1372-1564	Kidney	46	expr.GALNT14_expr	-9.75197	0.933673	-10.4447	0.0588235	2.81043e-08	3.7953e-06	1372	Trametinib	1564	SCH772984	MAP2K1;MAP2K2	MAPK1;MAPK3	Trametinib-SCH772984 (MAP2K1;MAP2K2-MAPK1;MAPK3)	Trametinib-SCH772984
1372-1053	PanCan	15	expr.UGT1A1_expr	1.21191	0.230413	5.25971	0.568032	1.5315e-07	3.79545e-06	1372	Trametinib	1053	MK-2206	MAP2K1;MAP2K2	AKT1;AKT2	Trametinib-MK-2206 (MAP2K1;MAP2K2-AKT1;AKT2)	Trametinib-MK-2206
1561-1011	Lung	6	expr.POLE4_expr	-0.783166	0.137398	-5.69998	0.385185	8.38099e-08	3.8277e-06	1561	Taselisib	1011	Navitoclax	PIK3CA;PIK3CD;PIK3CG	BCL2;BCL2L1;BCL2L2	Taselisib-Navitoclax (PIK3CA;PIK3CD;PIK3CG-BCL2;BCL2L1;BCL2L2)	Taselisib-Navitoclax
1372-1053	PanCan	15	expr.FOS_expr	0.987557	0.187905	5.25561	0.568032	1.56572e-07	3.85234e-06	1372	Trametinib	1053	MK-2206	MAP2K1;MAP2K2	AKT1;AKT2	Trametinib-MK-2206 (MAP2K1;MAP2K2-AKT1;AKT2)	Trametinib-MK-2206
1372-1058	Lung	22	expr.AREG_expr	3.46505	0.58092	5.96476	0.471014	2.30888e-08	3.85583e-06	1372	Trametinib	1058	Pictilisib	MAP2K1;MAP2K2	PIK3CA;PIK3CB;PIK3CD;PIK3CG	Trametinib-Pictilisib (MAP2K1;MAP2K2-PIK3CA;PIK3CB;PIK3CD;PIK3CG)	Trametinib-Pictilisib
1372-1032	Lung	11	expr.AREG_expr	3.57772	0.590134	6.06256	0.366197	1.35773e-08	3.8613e-06	1372	Trametinib	1032	Afatinib	MAP2K1;MAP2K2	EGFR;ERBB2	Trametinib-Afatinib (MAP2K1;MAP2K2-EGFR;ERBB2)	Trametinib-Afatinib
1372-1032	Lung	11	expr.FOSL1_expr	3.59311	0.593071	6.05849	0.366197	1.38481e-08	3.8613e-06	1372	Trametinib	1032	Afatinib	MAP2K1;MAP2K2	EGFR;ERBB2	Trametinib-Afatinib (MAP2K1;MAP2K2-EGFR;ERBB2)	Trametinib-Afatinib
1372-1032	Haematopoietic and Lymphoid	11	expr.CFH_expr	4.44702	0.699322	6.35905	0.278195	3.11504e-09	3.86871e-06	1372	Trametinib	1032	Afatinib	MAP2K1;MAP2K2	EGFR;ERBB2	Trametinib-Afatinib (MAP2K1;MAP2K2-EGFR;ERBB2)	Trametinib-Afatinib
1372-1032	Haematopoietic and Lymphoid	11	expr.GAL_expr	3.62083	0.577468	6.27018	0.278195	4.83872e-09	3.86871e-06	1372	Trametinib	1032	Afatinib	MAP2K1;MAP2K2	EGFR;ERBB2	Trametinib-Afatinib (MAP2K1;MAP2K2-EGFR;ERBB2)	Trametinib-Afatinib
1372-1032	Haematopoietic and Lymphoid	11	expr.PRRG1_expr	3.86318	0.611561	6.31692	0.278195	3.83976e-09	3.86871e-06	1372	Trametinib	1032	Afatinib	MAP2K1;MAP2K2	EGFR;ERBB2	Trametinib-Afatinib (MAP2K1;MAP2K2-EGFR;ERBB2)	Trametinib-Afatinib
1372-1032	Haematopoietic and Lymphoid	11	expr.MIPOL1_expr	3.42273	0.549668	6.22689	0.278195	5.98967e-09	3.86871e-06	1372	Trametinib	1032	Afatinib	MAP2K1;MAP2K2	EGFR;ERBB2	Trametinib-Afatinib (MAP2K1;MAP2K2-EGFR;ERBB2)	Trametinib-Afatinib
1372-1032	Haematopoietic and Lymphoid	11	expr.ZNF311_expr	4.30401	0.6936	6.20533	0.278195	6.65962e-09	3.86871e-06	1372	Trametinib	1032	Afatinib	MAP2K1;MAP2K2	EGFR;ERBB2	Trametinib-Afatinib (MAP2K1;MAP2K2-EGFR;ERBB2)	Trametinib-Afatinib
1372-1032	Haematopoietic and Lymphoid	11	expr.SPTAN1_expr	-0.895677	0.144694	-6.19014	0.278195	7.17536e-09	3.86871e-06	1372	Trametinib	1032	Afatinib	MAP2K1;MAP2K2	EGFR;ERBB2	Trametinib-Afatinib (MAP2K1;MAP2K2-EGFR;ERBB2)	Trametinib-Afatinib
1561-1011	Lung	6	expr.EMP1_expr	-3.50544	0.615609	-5.69428	0.385185	8.60557e-08	3.87716e-06	1561	Taselisib	1011	Navitoclax	PIK3CA;PIK3CD;PIK3CG	BCL2;BCL2L1;BCL2L2	Taselisib-Navitoclax (PIK3CA;PIK3CD;PIK3CG-BCL2;BCL2L1;BCL2L2)	Taselisib-Navitoclax
1011-1089	Lung	26	expr.CTSL_expr	-2.33696	0.413488	-5.65183	0.449275	1.00751e-07	3.91288e-06	1011	Navitoclax	1089	Oxaliplatin	BCL2;BCL2L1;BCL2L2	NA	Navitoclax-Oxaliplatin (BCL2;BCL2L1;BCL2L2-NA)	Navitoclax-Oxaliplatin
1558-1058	PanCan	23	expr.DDR2_expr	-1.4411	0.266704	-5.40336	0.158322	6.98782e-08	3.91776e-06	1558	Lapatinib	1058	Pictilisib	EGFR;ERBB2	PIK3CA;PIK3CB;PIK3CD;PIK3CG	Lapatinib-Pictilisib (EGFR;ERBB2-PIK3CA;PIK3CB;PIK3CD;PIK3CG)	Lapatinib-Pictilisib
1372-1053	PanCan	15	expr.KYNU_expr	1.45774	0.277605	5.25114	0.568032	1.6039e-07	3.91809e-06	1372	Trametinib	1053	MK-2206	MAP2K1;MAP2K2	AKT1;AKT2	Trametinib-MK-2206 (MAP2K1;MAP2K2-AKT1;AKT2)	Trametinib-MK-2206
1372-1058	PanCan	22	expr.TFPI_expr	1.39188	0.265072	5.25094	0.531081	1.60559e-07	3.92223e-06	1372	Trametinib	1058	Pictilisib	MAP2K1;MAP2K2	PIK3CA;PIK3CB;PIK3CD;PIK3CG	Trametinib-Pictilisib (MAP2K1;MAP2K2-PIK3CA;PIK3CB;PIK3CD;PIK3CG)	Trametinib-Pictilisib
1372-1561	Lung	44	expr.PTGES_expr	3.56792	0.585763	6.09107	0.521127	1.1823e-08	3.95598e-06	1372	Trametinib	1561	Taselisib	MAP2K1;MAP2K2	PIK3CA;PIK3CD;PIK3CG	Trametinib-Taselisib (MAP2K1;MAP2K2-PIK3CA;PIK3CD;PIK3CG)	Trametinib-Taselisib
1372-1561	Lung	44	expr.ZFP36L1_expr	2.58972	0.424423	6.10175	0.521127	1.1225e-08	3.95598e-06	1372	Trametinib	1561	Taselisib	MAP2K1;MAP2K2	PIK3CA;PIK3CD;PIK3CG	Trametinib-Taselisib (MAP2K1;MAP2K2-PIK3CA;PIK3CD;PIK3CG)	Trametinib-Taselisib
1561-1011	Lung	6	expr.MYB_expr	1.91066	0.336034	5.68591	0.385185	8.94553e-08	3.97658e-06	1561	Taselisib	1011	Navitoclax	PIK3CA;PIK3CD;PIK3CG	BCL2;BCL2L1;BCL2L2	Taselisib-Navitoclax (PIK3CA;PIK3CD;PIK3CG-BCL2;BCL2L1;BCL2L2)	Taselisib-Navitoclax
1372-1598	Haematopoietic and Lymphoid	49	expr.ZNF334_expr	4.01474	0.682954	5.8785	0.225806	3.69243e-08	3.97675e-06	1372	Trametinib	1598	LGK974	MAP2K1;MAP2K2	PORCN	Trametinib-LGK974 (MAP2K1;MAP2K2-PORCN)	Trametinib-LGK974
1372-1561	PanCan	44	expr.CHD6_expr	-0.262262	0.0492068	-5.3298	0.561662	1.04685e-07	3.97805e-06	1372	Trametinib	1561	Taselisib	MAP2K1;MAP2K2	PIK3CA;PIK3CD;PIK3CG	Trametinib-Taselisib (MAP2K1;MAP2K2-PIK3CA;PIK3CD;PIK3CG)	Trametinib-Taselisib
1372-1058	Lung	22	expr.CYTH4_expr	2.71497	0.456469	5.94777	0.471014	2.50385e-08	3.98231e-06	1372	Trametinib	1058	Pictilisib	MAP2K1;MAP2K2	PIK3CA;PIK3CB;PIK3CD;PIK3CG	Trametinib-Pictilisib (MAP2K1;MAP2K2-PIK3CA;PIK3CB;PIK3CD;PIK3CG)	Trametinib-Pictilisib
1558-1058	PanCan	23	expr.ANKRD22_expr	2.04262	0.378639	5.39464	0.158322	7.33282e-08	3.99697e-06	1558	Lapatinib	1058	Pictilisib	EGFR;ERBB2	PIK3CA;PIK3CB;PIK3CD;PIK3CG	Lapatinib-Pictilisib (EGFR;ERBB2-PIK3CA;PIK3CB;PIK3CD;PIK3CG)	Lapatinib-Pictilisib
1558-1058	PanCan	23	expr.TRIM31_expr	1.75346	0.325082	5.3939	0.158322	7.36284e-08	3.99697e-06	1558	Lapatinib	1058	Pictilisib	EGFR;ERBB2	PIK3CA;PIK3CB;PIK3CD;PIK3CG	Lapatinib-Pictilisib (EGFR;ERBB2-PIK3CA;PIK3CB;PIK3CD;PIK3CG)	Lapatinib-Pictilisib
1372-1561	PanCan	44	expr.RAB39A_expr	-1.55719	0.292367	-5.32615	0.561662	1.06796e-07	4.01365e-06	1372	Trametinib	1561	Taselisib	MAP2K1;MAP2K2	PIK3CA;PIK3CD;PIK3CG	Trametinib-Taselisib (MAP2K1;MAP2K2-PIK3CA;PIK3CD;PIK3CG)	Trametinib-Taselisib
1372-1598	Haematopoietic and Lymphoid	49	expr.ZNF311_expr	4.6024	0.784156	5.86924	0.225806	3.85682e-08	4.0198e-06	1372	Trametinib	1598	LGK974	MAP2K1;MAP2K2	PORCN	Trametinib-LGK974 (MAP2K1;MAP2K2-PORCN)	Trametinib-LGK974
1017-1179	Kidney	27	expr.PTGFRN_expr	-14.9471	1.20011	-12.4548	0.0588235	2.5955e-09	4.03081e-06	1017	Olaparib	1179	MK-1775	PARP1;PARP2	WEE1;PLK1	Olaparib-MK-1775 (PARP1;PARP2-WEE1;PLK1)	Olaparib-MK-1775
1017-1179	Kidney	27	expr.ZNF608_expr	-9.96304	0.764189	-13.0374	0.0588235	1.38087e-09	4.03081e-06	1017	Olaparib	1179	MK-1775	PARP1;PARP2	WEE1;PLK1	Olaparib-MK-1775 (PARP1;PARP2-WEE1;PLK1)	Olaparib-MK-1775
1372-1053	PanCan	15	expr.AKR1C2_expr	1.32996	0.253666	5.24297	0.568032	1.67593e-07	4.03639e-06	1372	Trametinib	1053	MK-2206	MAP2K1;MAP2K2	AKT1;AKT2	Trametinib-MK-2206 (MAP2K1;MAP2K2-AKT1;AKT2)	Trametinib-MK-2206
1372-1053	PanCan	15	expr.LYZ_expr	1.29064	0.246166	5.24298	0.568032	1.67585e-07	4.03639e-06	1372	Trametinib	1053	MK-2206	MAP2K1;MAP2K2	AKT1;AKT2	Trametinib-MK-2206 (MAP2K1;MAP2K2-AKT1;AKT2)	Trametinib-MK-2206
1561-1011	PanCan	6	expr.ZFP36L1_expr	-0.755128	0.135888	-5.55699	0.427198	2.95468e-08	4.042e-06	1561	Taselisib	1011	Navitoclax	PIK3CA;PIK3CD;PIK3CG	BCL2;BCL2L1;BCL2L2	Taselisib-Navitoclax (PIK3CA;PIK3CD;PIK3CG-BCL2;BCL2L1;BCL2L2)	Taselisib-Navitoclax
1561-1011	Lung	6	expr.FAM84A_expr	3.65273	0.64321	5.67891	0.385185	9.24049e-08	4.05366e-06	1561	Taselisib	1011	Navitoclax	PIK3CA;PIK3CD;PIK3CG	BCL2;BCL2L1;BCL2L2	Taselisib-Navitoclax (PIK3CA;PIK3CD;PIK3CG-BCL2;BCL2L1;BCL2L2)	Taselisib-Navitoclax
1372-1058	Lung	22	expr.PPM1D_expr	-0.748247	0.126098	-5.93386	0.471014	2.67538e-08	4.06171e-06	1372	Trametinib	1058	Pictilisib	MAP2K1;MAP2K2	PIK3CA;PIK3CB;PIK3CD;PIK3CG	Trametinib-Pictilisib (MAP2K1;MAP2K2-PIK3CA;PIK3CB;PIK3CD;PIK3CG)	Trametinib-Pictilisib
1372-1561	PanCan	44	expr.TGFA_expr	1.34442	0.252654	5.32118	0.561662	1.09727e-07	4.07897e-06	1372	Trametinib	1561	Taselisib	MAP2K1;MAP2K2	PIK3CA;PIK3CD;PIK3CG	Trametinib-Taselisib (MAP2K1;MAP2K2-PIK3CA;PIK3CD;PIK3CG)	Trametinib-Taselisib
1372-1058	PanCan	22	expr.TTC22_expr	1.47032	0.280499	5.2418	0.531081	1.68651e-07	4.09069e-06	1372	Trametinib	1058	Pictilisib	MAP2K1;MAP2K2	PIK3CA;PIK3CB;PIK3CD;PIK3CG	Trametinib-Pictilisib (MAP2K1;MAP2K2-PIK3CA;PIK3CB;PIK3CD;PIK3CG)	Trametinib-Pictilisib
1558-1011	Soft Tissue	5	expr.STAG2_expr	-7.32616	0.487146	-15.0389	0.0625	1.33706e-09	4.10744e-06	1558	Lapatinib	1011	Navitoclax	EGFR;ERBB2	BCL2;BCL2L1;BCL2L2	Lapatinib-Navitoclax (EGFR;ERBB2-BCL2;BCL2L1;BCL2L2)	Lapatinib-Navitoclax
1372-1058	PanCan	22	expr.LIPH_expr	1.17009	0.223323	5.23947	0.531081	1.70782e-07	4.1132e-06	1372	Trametinib	1058	Pictilisib	MAP2K1;MAP2K2	PIK3CA;PIK3CB;PIK3CD;PIK3CG	Trametinib-Pictilisib (MAP2K1;MAP2K2-PIK3CA;PIK3CB;PIK3CD;PIK3CG)	Trametinib-Pictilisib
1372-1032	Lung	11	expr.ERRFI1_expr	1.83219	0.303997	6.027	0.366197	1.61275e-08	4.15098e-06	1372	Trametinib	1032	Afatinib	MAP2K1;MAP2K2	EGFR;ERBB2	Trametinib-Afatinib (MAP2K1;MAP2K2-EGFR;ERBB2)	Trametinib-Afatinib
1372-1598	Haematopoietic and Lymphoid	49	expr.AKR1E2_expr	3.54964	0.606547	5.85222	0.225806	4.17786e-08	4.15387e-06	1372	Trametinib	1598	LGK974	MAP2K1;MAP2K2	PORCN	Trametinib-LGK974 (MAP2K1;MAP2K2-PORCN)	Trametinib-LGK974
1372-1598	Haematopoietic and Lymphoid	49	expr.CCDC169_expr	4.81704	0.823575	5.84894	0.225806	4.24257e-08	4.15387e-06	1372	Trametinib	1598	LGK974	MAP2K1;MAP2K2	PORCN	Trametinib-LGK974 (MAP2K1;MAP2K2-PORCN)	Trametinib-LGK974
1372-1564	Lung	46	expr.SERPINA5_expr	3.62249	0.590354	6.13613	0.223022	9.96278e-09	4.16569e-06	1372	Trametinib	1564	SCH772984	MAP2K1;MAP2K2	MAPK1;MAPK3	Trametinib-SCH772984 (MAP2K1;MAP2K2-MAPK1;MAPK3)	Trametinib-SCH772984
1372-1598	Haematopoietic and Lymphoid	49	expr.RAB39B_expr	-3.72119	0.637005	-5.8417	0.225806	4.38912e-08	4.17095e-06	1372	Trametinib	1598	LGK974	MAP2K1;MAP2K2	PORCN	Trametinib-LGK974 (MAP2K1;MAP2K2-PORCN)	Trametinib-LGK974
1372-1561	PanCan	44	expr.DPYSL5_expr	-1.68151	0.316409	-5.31437	0.561662	1.1388e-07	4.18786e-06	1372	Trametinib	1561	Taselisib	MAP2K1;MAP2K2	PIK3CA;PIK3CD;PIK3CG	Trametinib-Taselisib (MAP2K1;MAP2K2-PIK3CA;PIK3CD;PIK3CG)	Trametinib-Taselisib
1372-1561	PanCan	44	expr.ARAP3_expr	1.16224	0.218782	5.31231	0.561662	1.15163e-07	4.18997e-06	1372	Trametinib	1561	Taselisib	MAP2K1;MAP2K2	PIK3CA;PIK3CD;PIK3CG	Trametinib-Taselisib (MAP2K1;MAP2K2-PIK3CA;PIK3CD;PIK3CG)	Trametinib-Taselisib
1372-1058	Lung	22	expr.B3GNT3_expr	3.99532	0.677263	5.89922	0.471014	3.15436e-08	4.21422e-06	1372	Trametinib	1058	Pictilisib	MAP2K1;MAP2K2	PIK3CA;PIK3CB;PIK3CD;PIK3CG	Trametinib-Pictilisib (MAP2K1;MAP2K2-PIK3CA;PIK3CB;PIK3CD;PIK3CG)	Trametinib-Pictilisib
1372-1058	Lung	22	expr.TMEM156_expr	3.68619	0.624279	5.90471	0.471014	3.07308e-08	4.21422e-06	1372	Trametinib	1058	Pictilisib	MAP2K1;MAP2K2	PIK3CA;PIK3CB;PIK3CD;PIK3CG	Trametinib-Pictilisib (MAP2K1;MAP2K2-PIK3CA;PIK3CB;PIK3CD;PIK3CG)	Trametinib-Pictilisib
1372-1058	Lung	22	expr.C10orf55_expr	3.24938	0.549993	5.90803	0.471014	3.02505e-08	4.21422e-06	1372	Trametinib	1058	Pictilisib	MAP2K1;MAP2K2	PIK3CA;PIK3CB;PIK3CD;PIK3CG	Trametinib-Pictilisib (MAP2K1;MAP2K2-PIK3CA;PIK3CB;PIK3CD;PIK3CG)	Trametinib-Pictilisib
1372-1053	PanCan	15	expr.ATCAY_expr	-1.26254	0.241246	-5.23343	0.568032	1.76417e-07	4.2192e-06	1372	Trametinib	1053	MK-2206	MAP2K1;MAP2K2	AKT1;AKT2	Trametinib-MK-2206 (MAP2K1;MAP2K2-AKT1;AKT2)	Trametinib-MK-2206
1372-1058	PanCan	22	expr.CALB2_expr	1.25666	0.240177	5.2322	0.531081	1.77585e-07	4.24713e-06	1372	Trametinib	1058	Pictilisib	MAP2K1;MAP2K2	PIK3CA;PIK3CB;PIK3CD;PIK3CG	Trametinib-Pictilisib (MAP2K1;MAP2K2-PIK3CA;PIK3CB;PIK3CD;PIK3CG)	Trametinib-Pictilisib
1372-1053	PanCan	15	expr.SEMA3A_expr	1.24557	0.238187	5.22938	0.568032	1.80294e-07	4.25246e-06	1372	Trametinib	1053	MK-2206	MAP2K1;MAP2K2	AKT1;AKT2	Trametinib-MK-2206 (MAP2K1;MAP2K2-AKT1;AKT2)	Trametinib-MK-2206
1372-1053	PanCan	15	expr.FGF1_expr	1.10675	0.211627	5.22973	0.568032	1.79949e-07	4.25246e-06	1372	Trametinib	1053	MK-2206	MAP2K1;MAP2K2	AKT1;AKT2	Trametinib-MK-2206 (MAP2K1;MAP2K2-AKT1;AKT2)	Trametinib-MK-2206
1011-1089	Lung	26	expr.CAVIN1_expr	-3.30119	0.586237	-5.63115	0.449275	1.10888e-07	4.25709e-06	1011	Navitoclax	1089	Oxaliplatin	BCL2;BCL2L1;BCL2L2	NA	Navitoclax-Oxaliplatin (BCL2;BCL2L1;BCL2L2-NA)	Navitoclax-Oxaliplatin
1372-1032	PanCan	11	expr.IGF2BP2_expr	1.286	0.229825	5.59555	0.404227	2.37231e-08	4.27015e-06	1372	Trametinib	1032	Afatinib	MAP2K1;MAP2K2	EGFR;ERBB2	Trametinib-Afatinib (MAP2K1;MAP2K2-EGFR;ERBB2)	Trametinib-Afatinib
1372-1561	PanCan	44	expr.IL18_expr	1.29438	0.243918	5.30661	0.561662	1.18788e-07	4.27637e-06	1372	Trametinib	1561	Taselisib	MAP2K1;MAP2K2	PIK3CA;PIK3CD;PIK3CG	Trametinib-Taselisib (MAP2K1;MAP2K2-PIK3CA;PIK3CD;PIK3CG)	Trametinib-Taselisib
1372-1598	PanCan	49	expr.ADGRE2_expr	1.68817	0.30178	5.59406	0.205442	2.39252e-08	4.30653e-06	1372	Trametinib	1598	LGK974	MAP2K1;MAP2K2	PORCN	Trametinib-LGK974 (MAP2K1;MAP2K2-PORCN)	Trametinib-LGK974
1558-1011	Lung	5	expr.INSM1_expr	5.45976	0.917107	5.95324	0.362963	2.5542e-08	4.31886e-06	1558	Lapatinib	1011	Navitoclax	EGFR;ERBB2	BCL2;BCL2L1;BCL2L2	Lapatinib-Navitoclax (EGFR;ERBB2-BCL2;BCL2L1;BCL2L2)	Lapatinib-Navitoclax
1558-1011	Lung	5	expr.NOL4_expr	4.17546	0.701729	5.95024	0.362963	2.5908e-08	4.31886e-06	1558	Lapatinib	1011	Navitoclax	EGFR;ERBB2	BCL2;BCL2L1;BCL2L2	Lapatinib-Navitoclax (EGFR;ERBB2-BCL2;BCL2L1;BCL2L2)	Lapatinib-Navitoclax
1011-1089	PanCan	26	expr.NELL1_expr	1.33758	0.247332	5.40805	0.484564	6.80888e-08	4.39366e-06	1011	Navitoclax	1089	Oxaliplatin	BCL2;BCL2L1;BCL2L2	NA	Navitoclax-Oxaliplatin (BCL2;BCL2L1;BCL2L2-NA)	Navitoclax-Oxaliplatin
1372-1598	Haematopoietic and Lymphoid	49	expr.FCGR2A_expr	4.53488	0.778718	5.82352	0.225806	4.77956e-08	4.41221e-06	1372	Trametinib	1598	LGK974	MAP2K1;MAP2K2	PORCN	Trametinib-LGK974 (MAP2K1;MAP2K2-PORCN)	Trametinib-LGK974
1372-1058	Lung	22	expr.NKAIN1_expr	-2.93677	0.499398	-5.88063	0.471014	3.44505e-08	4.42556e-06	1372	Trametinib	1058	Pictilisib	MAP2K1;MAP2K2	PIK3CA;PIK3CB;PIK3CD;PIK3CG	Trametinib-Pictilisib (MAP2K1;MAP2K2-PIK3CA;PIK3CB;PIK3CD;PIK3CG)	Trametinib-Pictilisib
1011-1089	Lung	26	expr.CCL28_expr	-3.04505	0.541892	-5.61929	0.449275	1.17144e-07	4.44615e-06	1011	Navitoclax	1089	Oxaliplatin	BCL2;BCL2L1;BCL2L2	NA	Navitoclax-Oxaliplatin (BCL2;BCL2L1;BCL2L2-NA)	Navitoclax-Oxaliplatin
1558-1011	PanCan	5	expr.IL7R_expr	-1.84154	0.340034	-5.41574	0.282967	6.52478e-08	4.46295e-06	1558	Lapatinib	1011	Navitoclax	EGFR;ERBB2	BCL2;BCL2L1;BCL2L2	Lapatinib-Navitoclax (EGFR;ERBB2-BCL2;BCL2L1;BCL2L2)	Lapatinib-Navitoclax
1372-1032	PanCan	11	expr.MYOF_expr	1.18293	0.212048	5.57863	0.404227	2.6126e-08	4.46755e-06	1372	Trametinib	1032	Afatinib	MAP2K1;MAP2K2	EGFR;ERBB2	Trametinib-Afatinib (MAP2K1;MAP2K2-EGFR;ERBB2)	Trametinib-Afatinib
1372-1053	PanCan	15	expr.S100P_expr	1.206	0.231087	5.2188	0.568032	1.90816e-07	4.46979e-06	1372	Trametinib	1053	MK-2206	MAP2K1;MAP2K2	AKT1;AKT2	Trametinib-MK-2206 (MAP2K1;MAP2K2-AKT1;AKT2)	Trametinib-MK-2206
1558-1058	PanCan	23	expr.ADGRF1_expr	2.39283	0.445663	5.36914	0.158322	8.43868e-08	4.50942e-06	1558	Lapatinib	1058	Pictilisib	EGFR;ERBB2	PIK3CA;PIK3CB;PIK3CD;PIK3CG	Lapatinib-Pictilisib (EGFR;ERBB2-PIK3CA;PIK3CB;PIK3CD;PIK3CG)	Lapatinib-Pictilisib
1558-1011	PanCan	5	expr.NRSN1_expr	1.31076	0.242276	5.41019	0.282967	6.72862e-08	4.51213e-06	1558	Lapatinib	1011	Navitoclax	EGFR;ERBB2	BCL2;BCL2L1;BCL2L2	Lapatinib-Navitoclax (EGFR;ERBB2-BCL2;BCL2L1;BCL2L2)	Lapatinib-Navitoclax
1372-1053	PanCan	15	expr.TM4SF1_expr	1.3167	0.252635	5.21184	0.568032	1.98051e-07	4.54587e-06	1372	Trametinib	1053	MK-2206	MAP2K1;MAP2K2	AKT1;AKT2	Trametinib-MK-2206 (MAP2K1;MAP2K2-AKT1;AKT2)	Trametinib-MK-2206
1372-1053	PanCan	15	expr.TNFRSF10D_expr	1.42077	0.272567	5.21255	0.568032	1.97302e-07	4.54587e-06	1372	Trametinib	1053	MK-2206	MAP2K1;MAP2K2	AKT1;AKT2	Trametinib-MK-2206 (MAP2K1;MAP2K2-AKT1;AKT2)	Trametinib-MK-2206
1372-1053	PanCan	15	expr.SHH_expr	1.20218	0.230655	5.21203	0.568032	1.97856e-07	4.54587e-06	1372	Trametinib	1053	MK-2206	MAP2K1;MAP2K2	AKT1;AKT2	Trametinib-MK-2206 (MAP2K1;MAP2K2-AKT1;AKT2)	Trametinib-MK-2206
1372-1561	PanCan	44	expr.SRPX2_expr	1.21938	0.23045	5.2913	0.561662	1.29087e-07	4.55948e-06	1372	Trametinib	1561	Taselisib	MAP2K1;MAP2K2	PIK3CA;PIK3CD;PIK3CG	Trametinib-Taselisib (MAP2K1;MAP2K2-PIK3CA;PIK3CD;PIK3CG)	Trametinib-Taselisib
1372-1561	PanCan	44	expr.PCDH11X_expr	-1.32155	0.249774	-5.29097	0.561662	1.29318e-07	4.55948e-06	1372	Trametinib	1561	Taselisib	MAP2K1;MAP2K2	PIK3CA;PIK3CD;PIK3CG	Trametinib-Taselisib (MAP2K1;MAP2K2-PIK3CA;PIK3CD;PIK3CG)	Trametinib-Taselisib
1561-1053	Soft Tissue	17	expr.NPNT_expr	8.91975	0.598249	14.9098	0.25	1.48719e-09	4.56864e-06	1561	Taselisib	1053	MK-2206	PIK3CA;PIK3CD;PIK3CG	AKT1;AKT2	Taselisib-MK-2206 (PIK3CA;PIK3CD;PIK3CG-AKT1;AKT2)	Taselisib-MK-2206
1372-1058	Lung	22	expr.RHBDL3_expr	-3.36041	0.572916	-5.86544	0.471014	3.70203e-08	4.57955e-06	1372	Trametinib	1058	Pictilisib	MAP2K1;MAP2K2	PIK3CA;PIK3CB;PIK3CD;PIK3CG	Trametinib-Pictilisib (MAP2K1;MAP2K2-PIK3CA;PIK3CB;PIK3CD;PIK3CG)	Trametinib-Pictilisib
1561-1011	PanCan	6	expr.SH3RF2_expr	-1.31005	0.237007	-5.52747	0.427198	3.49221e-08	4.5936e-06	1561	Taselisib	1011	Navitoclax	PIK3CA;PIK3CD;PIK3CG	BCL2;BCL2L1;BCL2L2	Taselisib-Navitoclax (PIK3CA;PIK3CD;PIK3CG-BCL2;BCL2L1;BCL2L2)	Taselisib-Navitoclax
1558-1058	PanCan	23	expr.IQANK1_expr	1.60012	0.298435	5.3617	0.158322	8.79113e-08	4.62549e-06	1558	Lapatinib	1058	Pictilisib	EGFR;ERBB2	PIK3CA;PIK3CB;PIK3CD;PIK3CG	Lapatinib-Pictilisib (EGFR;ERBB2-PIK3CA;PIK3CB;PIK3CD;PIK3CG)	Lapatinib-Pictilisib
1372-1032	Kidney	11	expr.C1orf186_expr	-11.7699	1.02453	-11.488	0.117647	7.82587e-09	4.6387e-06	1372	Trametinib	1032	Afatinib	MAP2K1;MAP2K2	EGFR;ERBB2	Trametinib-Afatinib (MAP2K1;MAP2K2-EGFR;ERBB2)	Trametinib-Afatinib
1372-1032	Kidney	11	expr.PDZK1IP1_expr	-12.3169	1.08292	-11.3738	0.117647	8.96078e-09	4.6387e-06	1372	Trametinib	1032	Afatinib	MAP2K1;MAP2K2	EGFR;ERBB2	Trametinib-Afatinib (MAP2K1;MAP2K2-EGFR;ERBB2)	Trametinib-Afatinib
1372-1032	Kidney	11	expr.STOX2_expr	-8.33045	0.726668	-11.4639	0.117647	8.0522e-09	4.6387e-06	1372	Trametinib	1032	Afatinib	MAP2K1;MAP2K2	EGFR;ERBB2	Trametinib-Afatinib (MAP2K1;MAP2K2-EGFR;ERBB2)	Trametinib-Afatinib
1372-1032	Kidney	11	expr.PLEKHA6_expr	-8.56343	0.72338	-11.8381	0.117647	5.20355e-09	4.6387e-06	1372	Trametinib	1032	Afatinib	MAP2K1;MAP2K2	EGFR;ERBB2	Trametinib-Afatinib (MAP2K1;MAP2K2-EGFR;ERBB2)	Trametinib-Afatinib
1372-1053	Haematopoietic and Lymphoid	15	expr.CCDC169_expr	4.10671	0.667473	6.15262	0.451128	8.6231e-09	4.64929e-06	1372	Trametinib	1053	MK-2206	MAP2K1;MAP2K2	AKT1;AKT2	Trametinib-MK-2206 (MAP2K1;MAP2K2-AKT1;AKT2)	Trametinib-MK-2206
1011-1089	PanCan	26	expr.SLCO5A1_expr	1.53305	0.284207	5.39411	0.484564	7.35418e-08	4.65765e-06	1011	Navitoclax	1089	Oxaliplatin	BCL2;BCL2L1;BCL2L2	NA	Navitoclax-Oxaliplatin (BCL2;BCL2L1;BCL2L2-NA)	Navitoclax-Oxaliplatin
1561-1011	Lung	6	expr.COL12A1_expr	-3.16312	0.560518	-5.6432	0.385185	1.08983e-07	4.67614e-06	1561	Taselisib	1011	Navitoclax	PIK3CA;PIK3CD;PIK3CG	BCL2;BCL2L1;BCL2L2	Taselisib-Navitoclax (PIK3CA;PIK3CD;PIK3CG-BCL2;BCL2L1;BCL2L2)	Taselisib-Navitoclax
1561-1011	Lung	6	expr.SCN3A_expr	3.90199	0.691605	5.64193	0.385185	1.09626e-07	4.67614e-06	1561	Taselisib	1011	Navitoclax	PIK3CA;PIK3CD;PIK3CG	BCL2;BCL2L1;BCL2L2	Taselisib-Navitoclax (PIK3CA;PIK3CD;PIK3CG-BCL2;BCL2L1;BCL2L2)	Taselisib-Navitoclax
1561-1011	Lung	6	expr.SETBP1_expr	3.25364	0.576925	5.63962	0.385185	1.10802e-07	4.67614e-06	1561	Taselisib	1011	Navitoclax	PIK3CA;PIK3CD;PIK3CG	BCL2;BCL2L1;BCL2L2	Taselisib-Navitoclax (PIK3CA;PIK3CD;PIK3CG-BCL2;BCL2L1;BCL2L2)	Taselisib-Navitoclax
1558-1058	PanCan	23	expr.TNNI1_expr	1.93151	0.360619	5.35608	0.158322	9.06611e-08	4.69789e-06	1558	Lapatinib	1058	Pictilisib	EGFR;ERBB2	PIK3CA;PIK3CB;PIK3CD;PIK3CG	Lapatinib-Pictilisib (EGFR;ERBB2-PIK3CA;PIK3CB;PIK3CD;PIK3CG)	Lapatinib-Pictilisib
1561-1011	PanCan	6	expr.ELAVL4_expr	1.39014	0.252119	5.51382	0.427198	3.77172e-08	4.77752e-06	1561	Taselisib	1011	Navitoclax	PIK3CA;PIK3CD;PIK3CG	BCL2;BCL2L1;BCL2L2	Taselisib-Navitoclax (PIK3CA;PIK3CD;PIK3CG-BCL2;BCL2L1;BCL2L2)	Taselisib-Navitoclax
1372-1561	Lung	44	expr.NT5E_expr	3.95177	0.655114	6.03219	0.521127	1.57279e-08	4.78415e-06	1372	Trametinib	1561	Taselisib	MAP2K1;MAP2K2	PIK3CA;PIK3CD;PIK3CG	Trametinib-Taselisib (MAP2K1;MAP2K2-PIK3CA;PIK3CD;PIK3CG)	Trametinib-Taselisib
1011-1089	PanCan	26	expr.THBS1_expr	-1.16887	0.217039	-5.38553	0.484564	7.71064e-08	4.79462e-06	1011	Navitoclax	1089	Oxaliplatin	BCL2;BCL2L1;BCL2L2	NA	Navitoclax-Oxaliplatin (BCL2;BCL2L1;BCL2L2-NA)	Navitoclax-Oxaliplatin
1011-1089	Lung	26	mut.RB1_mut	0.382921	0.068378	5.60007	0.449275	1.28025e-07	4.80455e-06	1011	Navitoclax	1089	Oxaliplatin	BCL2;BCL2L1;BCL2L2	NA	Navitoclax-Oxaliplatin (BCL2;BCL2L1;BCL2L2-NA)	Navitoclax-Oxaliplatin
1011-1089	PanCan	26	expr.PIK3R2_expr	0.272911	0.0507149	5.38128	0.484564	7.89348e-08	4.82066e-06	1011	Navitoclax	1089	Oxaliplatin	BCL2;BCL2L1;BCL2L2	NA	Navitoclax-Oxaliplatin (BCL2;BCL2L1;BCL2L2-NA)	Navitoclax-Oxaliplatin
1372-1561	PanCan	44	expr.CALB2_expr	1.31782	0.249658	5.27849	0.561662	1.38369e-07	4.82878e-06	1372	Trametinib	1561	Taselisib	MAP2K1;MAP2K2	PIK3CA;PIK3CD;PIK3CG	Trametinib-Taselisib (MAP2K1;MAP2K2-PIK3CA;PIK3CD;PIK3CG)	Trametinib-Taselisib
1372-1032	Lung	11	expr.CCDC68_expr	3.91079	0.654099	5.9789	0.366197	2.03373e-08	4.86061e-06	1372	Trametinib	1032	Afatinib	MAP2K1;MAP2K2	EGFR;ERBB2	Trametinib-Afatinib (MAP2K1;MAP2K2-EGFR;ERBB2)	Trametinib-Afatinib
1561-1011	Lung	6	expr.FXYD6_expr	3.69547	0.6576	5.61963	0.385185	1.21492e-07	4.88018e-06	1561	Taselisib	1011	Navitoclax	PIK3CA;PIK3CD;PIK3CG	BCL2;BCL2L1;BCL2L2	Taselisib-Navitoclax (PIK3CA;PIK3CD;PIK3CG-BCL2;BCL2L1;BCL2L2)	Taselisib-Navitoclax
1561-1011	Lung	6	expr.KCND2_expr	3.63625	0.646717	5.62263	0.385185	1.19824e-07	4.88018e-06	1561	Taselisib	1011	Navitoclax	PIK3CA;PIK3CD;PIK3CG	BCL2;BCL2L1;BCL2L2	Taselisib-Navitoclax (PIK3CA;PIK3CD;PIK3CG-BCL2;BCL2L1;BCL2L2)	Taselisib-Navitoclax
1561-1011	Lung	6	expr.RIC3_expr	3.8567	0.686275	5.61976	0.385185	1.21418e-07	4.88018e-06	1561	Taselisib	1011	Navitoclax	PIK3CA;PIK3CD;PIK3CG	BCL2;BCL2L1;BCL2L2	Taselisib-Navitoclax (PIK3CA;PIK3CD;PIK3CG-BCL2;BCL2L1;BCL2L2)	Taselisib-Navitoclax
1561-1011	Lung	6	expr.AHNAK2_expr	-3.06068	0.544373	-5.6224	0.385185	1.19953e-07	4.88018e-06	1561	Taselisib	1011	Navitoclax	PIK3CA;PIK3CD;PIK3CG	BCL2;BCL2L1;BCL2L2	Taselisib-Navitoclax (PIK3CA;PIK3CD;PIK3CG-BCL2;BCL2L1;BCL2L2)	Taselisib-Navitoclax
1561-1011	Lung	6	expr.SDK2_expr	3.37327	0.600547	5.61699	0.385185	1.22976e-07	4.88097e-06	1561	Taselisib	1011	Navitoclax	PIK3CA;PIK3CD;PIK3CG	BCL2;BCL2L1;BCL2L2	Taselisib-Navitoclax (PIK3CA;PIK3CD;PIK3CG-BCL2;BCL2L1;BCL2L2)	Taselisib-Navitoclax
1372-1053	Lung	15	expr.EREG_expr	4.52111	0.761423	5.93771	0.450704	2.47875e-08	4.89686e-06	1372	Trametinib	1053	MK-2206	MAP2K1;MAP2K2	AKT1;AKT2	Trametinib-MK-2206 (MAP2K1;MAP2K2-AKT1;AKT2)	Trametinib-MK-2206
1372-1053	Lung	15	expr.NT5E_expr	3.90012	0.65749	5.93184	0.450704	2.54953e-08	4.89686e-06	1372	Trametinib	1053	MK-2206	MAP2K1;MAP2K2	AKT1;AKT2	Trametinib-MK-2206 (MAP2K1;MAP2K2-AKT1;AKT2)	Trametinib-MK-2206
1372-1053	Lung	15	expr.TNFRSF10B_expr	2.72498	0.459912	5.92501	0.450704	2.6343e-08	4.89686e-06	1372	Trametinib	1053	MK-2206	MAP2K1;MAP2K2	AKT1;AKT2	Trametinib-MK-2206 (MAP2K1;MAP2K2-AKT1;AKT2)	Trametinib-MK-2206
1558-1011	PanCan	5	expr.FAM83F_expr	1.51438	0.280924	5.3907	0.282967	7.49373e-08	4.92857e-06	1558	Lapatinib	1011	Navitoclax	EGFR;ERBB2	BCL2;BCL2L1;BCL2L2	Lapatinib-Navitoclax (EGFR;ERBB2-BCL2;BCL2L1;BCL2L2)	Lapatinib-Navitoclax
1372-1053	PanCan	15	expr.KRT15_expr	1.11148	0.213935	5.1954	0.568032	2.16231e-07	4.93007e-06	1372	Trametinib	1053	MK-2206	MAP2K1;MAP2K2	AKT1;AKT2	Trametinib-MK-2206 (MAP2K1;MAP2K2-AKT1;AKT2)	Trametinib-MK-2206
1372-1564	Haematopoietic and Lymphoid	46	expr.TUSC1_expr	4.58887	0.769883	5.96047	0.176923	2.28754e-08	4.93041e-06	1372	Trametinib	1564	SCH772984	MAP2K1;MAP2K2	MAPK1;MAPK3	Trametinib-SCH772984 (MAP2K1;MAP2K2-MAPK1;MAPK3)	Trametinib-SCH772984
1372-1564	Haematopoietic and Lymphoid	46	expr.FAM83A_expr	3.41421	0.572391	5.96482	0.176923	2.24035e-08	4.93041e-06	1372	Trametinib	1564	SCH772984	MAP2K1;MAP2K2	MAPK1;MAPK3	Trametinib-SCH772984 (MAP2K1;MAP2K2-MAPK1;MAPK3)	Trametinib-SCH772984
1372-1564	Haematopoietic and Lymphoid	46	expr.MZB1_expr	-4.43121	0.740949	-5.98045	0.176923	2.07862e-08	4.93041e-06	1372	Trametinib	1564	SCH772984	MAP2K1;MAP2K2	MAPK1;MAPK3	Trametinib-SCH772984 (MAP2K1;MAP2K2-MAPK1;MAPK3)	Trametinib-SCH772984
1372-1561	PanCan	44	expr.SLC16A5_expr	1.34002	0.254164	5.27226	0.561662	1.43108e-07	4.94374e-06	1372	Trametinib	1561	Taselisib	MAP2K1;MAP2K2	PIK3CA;PIK3CD;PIK3CG	Trametinib-Taselisib (MAP2K1;MAP2K2-PIK3CA;PIK3CD;PIK3CG)	Trametinib-Taselisib
1561-1011	Lung	6	expr.CACNA1D_expr	2.96664	0.529145	5.60648	0.385185	1.29066e-07	4.94603e-06	1561	Taselisib	1011	Navitoclax	PIK3CA;PIK3CD;PIK3CG	BCL2;BCL2L1;BCL2L2	Taselisib-Navitoclax (PIK3CA;PIK3CD;PIK3CG-BCL2;BCL2L1;BCL2L2)	Taselisib-Navitoclax
1561-1011	Lung	6	expr.IFITM2_expr	-3.35068	0.597366	-5.60909	0.385185	1.27528e-07	4.94603e-06	1561	Taselisib	1011	Navitoclax	PIK3CA;PIK3CD;PIK3CG	BCL2;BCL2L1;BCL2L2	Taselisib-Navitoclax (PIK3CA;PIK3CD;PIK3CG-BCL2;BCL2L1;BCL2L2)	Taselisib-Navitoclax
1561-1011	Lung	6	expr.PCSK1_expr	3.63992	0.649021	5.60832	0.385185	1.27978e-07	4.94603e-06	1561	Taselisib	1011	Navitoclax	PIK3CA;PIK3CD;PIK3CG	BCL2;BCL2L1;BCL2L2	Taselisib-Navitoclax (PIK3CA;PIK3CD;PIK3CG-BCL2;BCL2L1;BCL2L2)	Taselisib-Navitoclax
1558-1011	PanCan	5	expr.COL6A1_expr	-1.20668	0.224069	-5.38531	0.282967	7.72004e-08	4.98161e-06	1558	Lapatinib	1011	Navitoclax	EGFR;ERBB2	BCL2;BCL2L1;BCL2L2	Lapatinib-Navitoclax (EGFR;ERBB2-BCL2;BCL2L1;BCL2L2)	Lapatinib-Navitoclax
1561-1011	Lung	6	expr.KIF1A_expr	4.06194	0.725368	5.59983	0.385185	1.33073e-07	5.00557e-06	1561	Taselisib	1011	Navitoclax	PIK3CA;PIK3CD;PIK3CG	BCL2;BCL2L1;BCL2L2	Taselisib-Navitoclax (PIK3CA;PIK3CD;PIK3CG-BCL2;BCL2L1;BCL2L2)	Taselisib-Navitoclax
1561-1011	Lung	6	expr.STAT6_expr	-2.49207	0.445097	-5.59893	0.385185	1.33622e-07	5.00557e-06	1561	Taselisib	1011	Navitoclax	PIK3CA;PIK3CD;PIK3CG	BCL2;BCL2L1;BCL2L2	Taselisib-Navitoclax (PIK3CA;PIK3CD;PIK3CG-BCL2;BCL2L1;BCL2L2)	Taselisib-Navitoclax
1011-1089	Lung	26	expr.PPP1R1B_expr	2.48556	0.444839	5.58755	0.449275	1.35638e-07	5.03369e-06	1011	Navitoclax	1089	Oxaliplatin	BCL2;BCL2L1;BCL2L2	NA	Navitoclax-Oxaliplatin (BCL2;BCL2L1;BCL2L2-NA)	Navitoclax-Oxaliplatin
1561-1011	Lung	6	expr.DCX_expr	4.02677	0.71975	5.59468	0.385185	1.36261e-07	5.04771e-06	1561	Taselisib	1011	Navitoclax	PIK3CA;PIK3CD;PIK3CG	BCL2;BCL2L1;BCL2L2	Taselisib-Navitoclax (PIK3CA;PIK3CD;PIK3CG-BCL2;BCL2L1;BCL2L2)	Taselisib-Navitoclax
1372-1053	PanCan	15	expr.DKK1_expr	1.50347	0.289805	5.18786	0.568032	2.25102e-07	5.0648e-06	1372	Trametinib	1053	MK-2206	MAP2K1;MAP2K2	AKT1;AKT2	Trametinib-MK-2206 (MAP2K1;MAP2K2-AKT1;AKT2)	Trametinib-MK-2206
1372-1053	PanCan	15	expr.RFX8_expr	1.43807	0.277163	5.18854	0.568032	2.24282e-07	5.0648e-06	1372	Trametinib	1053	MK-2206	MAP2K1;MAP2K2	AKT1;AKT2	Trametinib-MK-2206 (MAP2K1;MAP2K2-AKT1;AKT2)	Trametinib-MK-2206
1372-1058	PanCan	22	expr.NRP1_expr	1.1047	0.212536	5.19767	0.531081	2.13623e-07	5.07356e-06	1372	Trametinib	1058	Pictilisib	MAP2K1;MAP2K2	PIK3CA;PIK3CB;PIK3CD;PIK3CG	Trametinib-Pictilisib (MAP2K1;MAP2K2-PIK3CA;PIK3CB;PIK3CD;PIK3CG)	Trametinib-Pictilisib
1561-1011	PanCan	6	expr.FAM83F_expr	1.41203	0.256926	5.49588	0.427198	4.17211e-08	5.09593e-06	1561	Taselisib	1011	Navitoclax	PIK3CA;PIK3CD;PIK3CG	BCL2;BCL2L1;BCL2L2	Taselisib-Navitoclax (PIK3CA;PIK3CD;PIK3CG-BCL2;BCL2L1;BCL2L2)	Taselisib-Navitoclax
1011-1089	Lung	26	expr.WNK2_expr	2.17629	0.389884	5.58189	0.449275	1.39225e-07	5.11003e-06	1011	Navitoclax	1089	Oxaliplatin	BCL2;BCL2L1;BCL2L2	NA	Navitoclax-Oxaliplatin (BCL2;BCL2L1;BCL2L2-NA)	Navitoclax-Oxaliplatin
1558-1011	Lung	5	expr.DRD2_expr	3.79412	0.642636	5.90399	0.362963	3.22478e-08	5.11973e-06	1558	Lapatinib	1011	Navitoclax	EGFR;ERBB2	BCL2;BCL2L1;BCL2L2	Lapatinib-Navitoclax (EGFR;ERBB2-BCL2;BCL2L1;BCL2L2)	Lapatinib-Navitoclax
1022-1073	Skin	24	expr.STOX2_expr	-6.68622	0.800211	-8.35558	0.16129	3.28535e-09	5.15306e-06	1022	AZD7762	1073	5-Fluorouracil	CHEK1;CHEK2	NA	AZD7762-5-Fluorouracil (CHEK1;CHEK2-NA)	AZD7762-5-Fluorouracil
1561-1011	PanCan	6	expr.LRFN2_expr	1.2677	0.231522	5.47552	0.427198	4.67689e-08	5.15967e-06	1561	Taselisib	1011	Navitoclax	PIK3CA;PIK3CD;PIK3CG	BCL2;BCL2L1;BCL2L2	Taselisib-Navitoclax (PIK3CA;PIK3CD;PIK3CG-BCL2;BCL2L1;BCL2L2)	Taselisib-Navitoclax
1561-1011	PanCan	6	expr.FOSL1_expr	-1.14119	0.208343	-5.47744	0.427198	4.62677e-08	5.15967e-06	1561	Taselisib	1011	Navitoclax	PIK3CA;PIK3CD;PIK3CG	BCL2;BCL2L1;BCL2L2	Taselisib-Navitoclax (PIK3CA;PIK3CD;PIK3CG-BCL2;BCL2L1;BCL2L2)	Taselisib-Navitoclax
1561-1011	PanCan	6	expr.TNFRSF10B_expr	-0.733053	0.133718	-5.4821	0.427198	4.5077e-08	5.15967e-06	1561	Taselisib	1011	Navitoclax	PIK3CA;PIK3CD;PIK3CG	BCL2;BCL2L1;BCL2L2	Taselisib-Navitoclax (PIK3CA;PIK3CD;PIK3CG-BCL2;BCL2L1;BCL2L2)	Taselisib-Navitoclax
1372-1598	Haematopoietic and Lymphoid	49	expr.MATK_expr	5.37804	0.929885	5.78356	0.225806	5.76105e-08	5.17055e-06	1372	Trametinib	1598	LGK974	MAP2K1;MAP2K2	PORCN	Trametinib-LGK974 (MAP2K1;MAP2K2-PORCN)	Trametinib-LGK974
1372-1564	PanCan	46	expr.AADAC_expr	1.62603	0.293725	5.53591	0.177658	3.32956e-08	5.17596e-06	1372	Trametinib	1564	SCH772984	MAP2K1;MAP2K2	MAPK1;MAPK3	Trametinib-SCH772984 (MAP2K1;MAP2K2-MAPK1;MAPK3)	Trametinib-SCH772984
1561-1011	PanCan	6	expr.DCX_expr	1.32938	0.243091	5.46866	0.427198	4.85999e-08	5.19411e-06	1561	Taselisib	1011	Navitoclax	PIK3CA;PIK3CD;PIK3CG	BCL2;BCL2L1;BCL2L2	Taselisib-Navitoclax (PIK3CA;PIK3CD;PIK3CG-BCL2;BCL2L1;BCL2L2)	Taselisib-Navitoclax
1011-1089	PanCan	26	expr.SEZ6L_expr	1.43983	0.268473	5.36303	0.484564	8.72688e-08	5.23613e-06	1011	Navitoclax	1089	Oxaliplatin	BCL2;BCL2L1;BCL2L2	NA	Navitoclax-Oxaliplatin (BCL2;BCL2L1;BCL2L2-NA)	Navitoclax-Oxaliplatin
1561-1011	Lung	6	expr.GPRC5A_expr	-3.61887	0.648935	-5.57663	0.385185	1.48025e-07	5.30663e-06	1561	Taselisib	1011	Navitoclax	PIK3CA;PIK3CD;PIK3CG	BCL2;BCL2L1;BCL2L2	Taselisib-Navitoclax (PIK3CA;PIK3CD;PIK3CG-BCL2;BCL2L1;BCL2L2)	Taselisib-Navitoclax
1561-1011	Lung	6	expr.VIM_expr	-3.3172	0.594402	-5.58074	0.385185	1.45262e-07	5.30663e-06	1561	Taselisib	1011	Navitoclax	PIK3CA;PIK3CD;PIK3CG	BCL2;BCL2L1;BCL2L2	Taselisib-Navitoclax (PIK3CA;PIK3CD;PIK3CG-BCL2;BCL2L1;BCL2L2)	Taselisib-Navitoclax
1561-1011	Lung	6	expr.CCNE2_expr	0.815205	0.146128	5.5787	0.385185	1.46629e-07	5.30663e-06	1561	Taselisib	1011	Navitoclax	PIK3CA;PIK3CD;PIK3CG	BCL2;BCL2L1;BCL2L2	Taselisib-Navitoclax (PIK3CA;PIK3CD;PIK3CG-BCL2;BCL2L1;BCL2L2)	Taselisib-Navitoclax
1558-1058	PanCan	23	expr.GJB6_expr	1.95585	0.36694	5.33017	0.158322	1.04476e-07	5.33295e-06	1558	Lapatinib	1058	Pictilisib	EGFR;ERBB2	PIK3CA;PIK3CB;PIK3CD;PIK3CG	Lapatinib-Pictilisib (EGFR;ERBB2-PIK3CA;PIK3CB;PIK3CD;PIK3CG)	Lapatinib-Pictilisib
1561-1011	Lung	6	expr.DIRAS2_expr	3.57984	0.642744	5.56961	0.385185	1.52862e-07	5.36464e-06	1561	Taselisib	1011	Navitoclax	PIK3CA;PIK3CD;PIK3CG	BCL2;BCL2L1;BCL2L2	Taselisib-Navitoclax (PIK3CA;PIK3CD;PIK3CG-BCL2;BCL2L1;BCL2L2)	Taselisib-Navitoclax
1561-1011	Lung	6	expr.NOTCH2_expr	-1.99281	0.357722	-5.57085	0.385185	1.51998e-07	5.36464e-06	1561	Taselisib	1011	Navitoclax	PIK3CA;PIK3CD;PIK3CG	BCL2;BCL2L1;BCL2L2	Taselisib-Navitoclax (PIK3CA;PIK3CD;PIK3CG-BCL2;BCL2L1;BCL2L2)	Taselisib-Navitoclax
1372-1058	Lung	22	expr.MYCL_expr	-2.61077	0.44832	-5.82344	0.471014	4.51437e-08	5.385e-06	1372	Trametinib	1058	Pictilisib	MAP2K1;MAP2K2	PIK3CA;PIK3CB;PIK3CD;PIK3CG	Trametinib-Pictilisib (MAP2K1;MAP2K2-PIK3CA;PIK3CB;PIK3CD;PIK3CG)	Trametinib-Pictilisib
1011-1089	Lung	26	expr.SH3RF2_expr	-3.72576	0.669601	-5.56415	0.449275	1.51081e-07	5.42592e-06	1011	Navitoclax	1089	Oxaliplatin	BCL2;BCL2L1;BCL2L2	NA	Navitoclax-Oxaliplatin (BCL2;BCL2L1;BCL2L2-NA)	Navitoclax-Oxaliplatin
1011-1089	Lung	26	expr.SEZ6L_expr	4.3981	0.790398	5.5644	0.449275	1.50902e-07	5.42592e-06	1011	Navitoclax	1089	Oxaliplatin	BCL2;BCL2L1;BCL2L2	NA	Navitoclax-Oxaliplatin (BCL2;BCL2L1;BCL2L2-NA)	Navitoclax-Oxaliplatin
1372-1053	PanCan	15	expr.OSMR_expr	1.01146	0.195523	5.17312	0.568032	2.43464e-07	5.44213e-06	1372	Trametinib	1053	MK-2206	MAP2K1;MAP2K2	AKT1;AKT2	Trametinib-MK-2206 (MAP2K1;MAP2K2-AKT1;AKT2)	Trametinib-MK-2206
1372-1058	PanCan	22	expr.PDZRN3_expr	-1.47714	0.285114	-5.18089	0.531081	2.3361e-07	5.50997e-06	1372	Trametinib	1058	Pictilisib	MAP2K1;MAP2K2	PIK3CA;PIK3CB;PIK3CD;PIK3CG	Trametinib-Pictilisib (MAP2K1;MAP2K2-PIK3CA;PIK3CB;PIK3CD;PIK3CG)	Trametinib-Pictilisib
1561-1011	Lung	6	expr.WNK2_expr	2.20904	0.397606	5.55586	0.385185	1.62793e-07	5.59905e-06	1561	Taselisib	1011	Navitoclax	PIK3CA;PIK3CD;PIK3CG	BCL2;BCL2L1;BCL2L2	Taselisib-Navitoclax (PIK3CA;PIK3CD;PIK3CG-BCL2;BCL2L1;BCL2L2)	Taselisib-Navitoclax
1561-1011	Lung	6	expr.FSTL4_expr	3.06908	0.552417	5.55572	0.385185	1.629e-07	5.59905e-06	1561	Taselisib	1011	Navitoclax	PIK3CA;PIK3CD;PIK3CG	BCL2;BCL2L1;BCL2L2	Taselisib-Navitoclax (PIK3CA;PIK3CD;PIK3CG-BCL2;BCL2L1;BCL2L2)	Taselisib-Navitoclax
1561-1011	PanCan	6	expr.VIM_expr	-1.22423	0.224671	-5.44897	0.427198	5.42463e-08	5.62189e-06	1561	Taselisib	1011	Navitoclax	PIK3CA;PIK3CD;PIK3CG	BCL2;BCL2L1;BCL2L2	Taselisib-Navitoclax (PIK3CA;PIK3CD;PIK3CG-BCL2;BCL2L1;BCL2L2)	Taselisib-Navitoclax
1372-1032	PanCan	11	expr.FOXN4_expr	-1.51123	0.273746	-5.52054	0.404227	3.63149e-08	5.64531e-06	1372	Trametinib	1032	Afatinib	MAP2K1;MAP2K2	EGFR;ERBB2	Trametinib-Afatinib (MAP2K1;MAP2K2-EGFR;ERBB2)	Trametinib-Afatinib
1372-1032	PanCan	11	expr.CCND1_expr	1.05833	0.191535	5.52551	0.404227	3.53097e-08	5.64531e-06	1372	Trametinib	1032	Afatinib	MAP2K1;MAP2K2	EGFR;ERBB2	Trametinib-Afatinib (MAP2K1;MAP2K2-EGFR;ERBB2)	Trametinib-Afatinib
1561-1011	PanCan	6	expr.RIC3_expr	1.42478	0.26178	5.44265	0.427198	5.61882e-08	5.65188e-06	1561	Taselisib	1011	Navitoclax	PIK3CA;PIK3CD;PIK3CG	BCL2;BCL2L1;BCL2L2	Taselisib-Navitoclax (PIK3CA;PIK3CD;PIK3CG-BCL2;BCL2L1;BCL2L2)	Taselisib-Navitoclax
1011-1089	Lung	26	expr.STAT6_expr	-2.39683	0.431709	-5.55197	0.449275	1.59784e-07	5.67744e-06	1011	Navitoclax	1089	Oxaliplatin	BCL2;BCL2L1;BCL2L2	NA	Navitoclax-Oxaliplatin (BCL2;BCL2L1;BCL2L2-NA)	Navitoclax-Oxaliplatin
1372-1561	PanCan	44	expr.KRT16_expr	1.40217	0.267352	5.24466	0.561662	1.66084e-07	5.68008e-06	1372	Trametinib	1561	Taselisib	MAP2K1;MAP2K2	PIK3CA;PIK3CD;PIK3CG	Trametinib-Taselisib (MAP2K1;MAP2K2-PIK3CA;PIK3CD;PIK3CG)	Trametinib-Taselisib
1558-1011	PanCan	5	expr.CHST3_expr	-1.17907	0.220099	-5.357	0.282967	9.02086e-08	5.71321e-06	1558	Lapatinib	1011	Navitoclax	EGFR;ERBB2	BCL2;BCL2L1;BCL2L2	Lapatinib-Navitoclax (EGFR;ERBB2-BCL2;BCL2L1;BCL2L2)	Lapatinib-Navitoclax
1558-1011	Lung	5	expr.OSMR_expr	-3.23364	0.550808	-5.87071	0.362963	3.77289e-08	5.71764e-06	1558	Lapatinib	1011	Navitoclax	EGFR;ERBB2	BCL2;BCL2L1;BCL2L2	Lapatinib-Navitoclax (EGFR;ERBB2-BCL2;BCL2L1;BCL2L2)	Lapatinib-Navitoclax
1017-1375	PanCan	36	expr.KBTBD11_expr	1.92887	0.338719	5.69462	0.202381	1.34087e-08	5.73224e-06	1017	Olaparib	1375	Temozolomide	PARP1;PARP2	NA	Olaparib-Temozolomide (PARP1;PARP2-NA)	Olaparib-Temozolomide
1017-1375	PanCan	36	expr.MDM4_expr	0.44935	0.0788215	5.70086	0.202381	1.29313e-08	5.73224e-06	1017	Olaparib	1375	Temozolomide	PARP1;PARP2	NA	Olaparib-Temozolomide (PARP1;PARP2-NA)	Olaparib-Temozolomide
1372-1053	PanCan	15	expr.TMEM63C_expr	-1.24545	0.241268	-5.16208	0.568032	2.58146e-07	5.73285e-06	1372	Trametinib	1053	MK-2206	MAP2K1;MAP2K2	AKT1;AKT2	Trametinib-MK-2206 (MAP2K1;MAP2K2-AKT1;AKT2)	Trametinib-MK-2206
1372-1053	PanCan	15	expr.SNCG_expr	1.05213	0.203869	5.16083	0.568032	2.59861e-07	5.73371e-06	1372	Trametinib	1053	MK-2206	MAP2K1;MAP2K2	AKT1;AKT2	Trametinib-MK-2206 (MAP2K1;MAP2K2-AKT1;AKT2)	Trametinib-MK-2206
1372-1053	PanCan	15	expr.AKR1C1_expr	1.20803	0.234133	5.15958	0.568032	2.61587e-07	5.73479e-06	1372	Trametinib	1053	MK-2206	MAP2K1;MAP2K2	AKT1;AKT2	Trametinib-MK-2206 (MAP2K1;MAP2K2-AKT1;AKT2)	Trametinib-MK-2206
1558-1011	Lung	5	expr.CTGF_expr	-3.19502	0.546017	-5.8515	0.362963	4.12989e-08	5.73711e-06	1558	Lapatinib	1011	Navitoclax	EGFR;ERBB2	BCL2;BCL2L1;BCL2L2	Lapatinib-Navitoclax (EGFR;ERBB2-BCL2;BCL2L1;BCL2L2)	Lapatinib-Navitoclax
1558-1011	Lung	5	expr.ST8SIA3_expr	4.66676	0.796891	5.85621	0.362963	4.03947e-08	5.73711e-06	1558	Lapatinib	1011	Navitoclax	EGFR;ERBB2	BCL2;BCL2L1;BCL2L2	Lapatinib-Navitoclax (EGFR;ERBB2-BCL2;BCL2L1;BCL2L2)	Lapatinib-Navitoclax
1372-1032	PanCan	11	expr.DPYSL5_expr	-1.75943	0.319364	-5.50916	0.404227	3.87207e-08	5.75759e-06	1372	Trametinib	1032	Afatinib	MAP2K1;MAP2K2	EGFR;ERBB2	Trametinib-Afatinib (MAP2K1;MAP2K2-EGFR;ERBB2)	Trametinib-Afatinib
1179-1047	Kidney	13	expr.CDH2_expr	-8.18523	0.811389	-10.0879	0.0588235	4.45274e-08	5.76258e-06	1179	MK-1775	1047	Nutlin-3a (-)	WEE1;PLK1	MDM2	MK-1775-Nutlin-3a (-) (WEE1;PLK1-MDM2)	MK-1775-Nutlin-3a (-)
1372-1017	Kidney	7	expr.CDH2_expr	-8.18523	0.811389	-10.0879	0.0588235	4.45274e-08	5.76258e-06	1372	Trametinib	1017	Olaparib	MAP2K1;MAP2K2	PARP1;PARP2	Trametinib-Olaparib (MAP2K1;MAP2K2-PARP1;PARP2)	Trametinib-Olaparib
1372-1564	Kidney	46	expr.CDH2_expr	-8.18523	0.811389	-10.0879	0.0588235	4.45274e-08	5.76258e-06	1372	Trametinib	1564	SCH772984	MAP2K1;MAP2K2	MAPK1;MAPK3	Trametinib-SCH772984 (MAP2K1;MAP2K2-MAPK1;MAPK3)	Trametinib-SCH772984
1372-1561	PanCan	44	expr.LTBR_expr	1.22417	0.233624	5.23992	0.561662	1.70366e-07	5.76882e-06	1372	Trametinib	1561	Taselisib	MAP2K1;MAP2K2	PIK3CA;PIK3CD;PIK3CG	Trametinib-Taselisib (MAP2K1;MAP2K2-PIK3CA;PIK3CD;PIK3CG)	Trametinib-Taselisib
1372-1032	PanCan	11	expr.CXCR4_expr	-1.4893	0.271155	-5.49244	0.404227	4.25368e-08	5.81904e-06	1372	Trametinib	1032	Afatinib	MAP2K1;MAP2K2	EGFR;ERBB2	Trametinib-Afatinib (MAP2K1;MAP2K2-EGFR;ERBB2)	Trametinib-Afatinib
1372-1032	PanCan	11	expr.IL1RL1_expr	1.49533	0.27215	5.49452	0.404227	4.20429e-08	5.81904e-06	1372	Trametinib	1032	Afatinib	MAP2K1;MAP2K2	EGFR;ERBB2	Trametinib-Afatinib (MAP2K1;MAP2K2-EGFR;ERBB2)	Trametinib-Afatinib
1372-1053	PanCan	15	expr.ETV6_expr	0.431001	0.0836135	5.15469	0.568032	2.68462e-07	5.84804e-06	1372	Trametinib	1053	MK-2206	MAP2K1;MAP2K2	AKT1;AKT2	Trametinib-MK-2206 (MAP2K1;MAP2K2-AKT1;AKT2)	Trametinib-MK-2206
1558-1011	PanCan	5	expr.FREM2_expr	1.6821	0.314486	5.34874	0.282967	9.43853e-08	5.86905e-06	1558	Lapatinib	1011	Navitoclax	EGFR;ERBB2	BCL2;BCL2L1;BCL2L2	Lapatinib-Navitoclax (EGFR;ERBB2-BCL2;BCL2L1;BCL2L2)	Lapatinib-Navitoclax
1558-1011	PanCan	5	expr.IGSF9_expr	1.17937	0.220661	5.34471	0.282967	9.64916e-08	5.89288e-06	1558	Lapatinib	1011	Navitoclax	EGFR;ERBB2	BCL2;BCL2L1;BCL2L2	Lapatinib-Navitoclax (EGFR;ERBB2-BCL2;BCL2L1;BCL2L2)	Lapatinib-Navitoclax
1558-1011	Lung	5	expr.NELL1_expr	3.87744	0.664302	5.83686	0.362963	4.42415e-08	5.90005e-06	1558	Lapatinib	1011	Navitoclax	EGFR;ERBB2	BCL2;BCL2L1;BCL2L2	Lapatinib-Navitoclax (EGFR;ERBB2-BCL2;BCL2L1;BCL2L2)	Lapatinib-Navitoclax
1011-1089	Lung	26	expr.WWTR1_expr	-2.37939	0.429417	-5.54098	0.449275	1.68052e-07	5.90835e-06	1011	Navitoclax	1089	Oxaliplatin	BCL2;BCL2L1;BCL2L2	NA	Navitoclax-Oxaliplatin (BCL2;BCL2L1;BCL2L2-NA)	Navitoclax-Oxaliplatin
1558-1058	PanCan	23	expr.FXYD3_expr	1.88326	0.354898	5.30648	0.158322	1.18873e-07	5.97861e-06	1558	Lapatinib	1058	Pictilisib	EGFR;ERBB2	PIK3CA;PIK3CB;PIK3CD;PIK3CG	Lapatinib-Pictilisib (EGFR;ERBB2-PIK3CA;PIK3CB;PIK3CD;PIK3CG)	Lapatinib-Pictilisib
1372-1561	PanCan	44	expr.MALL_expr	1.14105	0.218122	5.23125	0.561662	1.78487e-07	5.98455e-06	1372	Trametinib	1561	Taselisib	MAP2K1;MAP2K2	PIK3CA;PIK3CD;PIK3CG	Trametinib-Taselisib (MAP2K1;MAP2K2-PIK3CA;PIK3CD;PIK3CG)	Trametinib-Taselisib
1372-1564	PanCan	46	expr.MYZAP_expr	1.29397	0.23523	5.50089	0.177658	4.05646e-08	6.03178e-06	1372	Trametinib	1564	SCH772984	MAP2K1;MAP2K2	MAPK1;MAPK3	Trametinib-SCH772984 (MAP2K1;MAP2K2-MAPK1;MAPK3)	Trametinib-SCH772984
1179-1047	Kidney	13	expr.DSG2_expr	-8.03285	0.801579	-10.0213	0.0588235	4.85901e-08	6.03684e-06	1179	MK-1775	1047	Nutlin-3a (-)	WEE1;PLK1	MDM2	MK-1775-Nutlin-3a (-) (WEE1;PLK1-MDM2)	MK-1775-Nutlin-3a (-)
1372-1017	Kidney	7	expr.DSG2_expr	-8.03285	0.801579	-10.0213	0.0588235	4.85901e-08	6.03684e-06	1372	Trametinib	1017	Olaparib	MAP2K1;MAP2K2	PARP1;PARP2	Trametinib-Olaparib (MAP2K1;MAP2K2-PARP1;PARP2)	Trametinib-Olaparib
1372-1564	Kidney	46	expr.DSG2_expr	-8.03285	0.801579	-10.0213	0.0588235	4.85901e-08	6.03684e-06	1372	Trametinib	1564	SCH772984	MAP2K1;MAP2K2	MAPK1;MAPK3	Trametinib-SCH772984 (MAP2K1;MAP2K2-MAPK1;MAPK3)	Trametinib-SCH772984
1372-1598	PanCan	49	expr.UBXN10_expr	1.90692	0.34511	5.52554	0.205442	3.53038e-08	6.03695e-06	1372	Trametinib	1598	LGK974	MAP2K1;MAP2K2	PORCN	Trametinib-LGK974 (MAP2K1;MAP2K2-PORCN)	Trametinib-LGK974
1372-1564	Haematopoietic and Lymphoid	46	expr.ARAP3_expr	3.84208	0.650746	5.90412	0.176923	2.99412e-08	6.05e-06	1372	Trametinib	1564	SCH772984	MAP2K1;MAP2K2	MAPK1;MAPK3	Trametinib-SCH772984 (MAP2K1;MAP2K2-MAPK1;MAPK3)	Trametinib-SCH772984
1372-1598	Haematopoietic and Lymphoid	49	expr.HLA-DOA_expr	-5.26569	0.917661	-5.73817	0.225806	7.11683e-08	6.05118e-06	1372	Trametinib	1598	LGK974	MAP2K1;MAP2K2	PORCN	Trametinib-LGK974 (MAP2K1;MAP2K2-PORCN)	Trametinib-LGK974
1372-1598	Haematopoietic and Lymphoid	49	expr.GPR85_expr	4.74829	0.827484	5.73823	0.225806	7.11481e-08	6.05118e-06	1372	Trametinib	1598	LGK974	MAP2K1;MAP2K2	PORCN	Trametinib-LGK974 (MAP2K1;MAP2K2-PORCN)	Trametinib-LGK974
1558-1011	Lung	5	expr.FAM84A_expr	3.73745	0.644702	5.79717	0.362963	5.32881e-08	6.1263e-06	1558	Lapatinib	1011	Navitoclax	EGFR;ERBB2	BCL2;BCL2L1;BCL2L2	Lapatinib-Navitoclax (EGFR;ERBB2-BCL2;BCL2L1;BCL2L2)	Lapatinib-Navitoclax
1558-1011	Lung	5	expr.DUSP26_expr	3.82917	0.659461	5.80652	0.362963	5.10053e-08	6.1263e-06	1558	Lapatinib	1011	Navitoclax	EGFR;ERBB2	BCL2;BCL2L1;BCL2L2	Lapatinib-Navitoclax (EGFR;ERBB2-BCL2;BCL2L1;BCL2L2)	Lapatinib-Navitoclax
1558-1011	Lung	5	expr.GNG4_expr	2.88239	0.496633	5.80388	0.362963	5.16415e-08	6.1263e-06	1558	Lapatinib	1011	Navitoclax	EGFR;ERBB2	BCL2;BCL2L1;BCL2L2	Lapatinib-Navitoclax (EGFR;ERBB2-BCL2;BCL2L1;BCL2L2)	Lapatinib-Navitoclax
1558-1011	Lung	5	expr.GJA3_expr	-3.34371	0.575356	-5.81155	0.362963	4.98172e-08	6.1263e-06	1558	Lapatinib	1011	Navitoclax	EGFR;ERBB2	BCL2;BCL2L1;BCL2L2	Lapatinib-Navitoclax (EGFR;ERBB2-BCL2;BCL2L1;BCL2L2)	Lapatinib-Navitoclax
1372-1561	Lung	44	expr.FOSL1_expr	3.43507	0.576113	5.96249	0.521127	2.20071e-08	6.13633e-06	1372	Trametinib	1561	Taselisib	MAP2K1;MAP2K2	PIK3CA;PIK3CD;PIK3CG	Trametinib-Taselisib (MAP2K1;MAP2K2-PIK3CA;PIK3CD;PIK3CG)	Trametinib-Taselisib
1372-1053	PanCan	15	expr.SLC18A3_expr	-1.10751	0.215333	-5.14327	0.568032	2.85166e-07	6.17259e-06	1372	Trametinib	1053	MK-2206	MAP2K1;MAP2K2	AKT1;AKT2	Trametinib-MK-2206 (MAP2K1;MAP2K2-AKT1;AKT2)	Trametinib-MK-2206
1558-1011	Lung	5	expr.KCNB2_expr	4.24823	0.734214	5.7861	0.362963	5.61198e-08	6.23678e-06	1558	Lapatinib	1011	Navitoclax	EGFR;ERBB2	BCL2;BCL2L1;BCL2L2	Lapatinib-Navitoclax (EGFR;ERBB2-BCL2;BCL2L1;BCL2L2)	Lapatinib-Navitoclax
1017-1179	Other	27	expr.ALDH7A1_expr	-6.77084	0.590836	-11.4598	0.0526316	2.02912e-09	6.25578e-06	1017	Olaparib	1179	MK-1775	PARP1;PARP2	WEE1;PLK1	Olaparib-MK-1775 (PARP1;PARP2-WEE1;PLK1)	Olaparib-MK-1775
1561-1011	Lung	6	expr.MRC2_expr	-2.48812	0.450079	-5.52817	0.385185	1.84749e-07	6.28522e-06	1561	Taselisib	1011	Navitoclax	PIK3CA;PIK3CD;PIK3CG	BCL2;BCL2L1;BCL2L2	Taselisib-Navitoclax (PIK3CA;PIK3CD;PIK3CG-BCL2;BCL2L1;BCL2L2)	Taselisib-Navitoclax
1561-1054	PanCan	20	expr.PXDC1_expr	-1.17121	0.194301	-6.02782	0.362434	1.83856e-09	6.28786e-06	1561	Taselisib	1054	Palbociclib	PIK3CA;PIK3CD;PIK3CG	CDK4;CDK6	Taselisib-Palbociclib (PIK3CA;PIK3CD;PIK3CG-CDK4;CDK6)	Taselisib-Palbociclib
1372-1032	Lung	11	expr.STEAP1_expr	3.17596	0.537329	5.91065	0.366197	2.82168e-08	6.29422e-06	1372	Trametinib	1032	Afatinib	MAP2K1;MAP2K2	EGFR;ERBB2	Trametinib-Afatinib (MAP2K1;MAP2K2-EGFR;ERBB2)	Trametinib-Afatinib
1558-1058	PanCan	23	expr.SCEL_expr	2.12825	0.402058	5.29338	0.158322	1.27644e-07	6.32672e-06	1558	Lapatinib	1058	Pictilisib	EGFR;ERBB2	PIK3CA;PIK3CB;PIK3CD;PIK3CG	Lapatinib-Pictilisib (EGFR;ERBB2-PIK3CA;PIK3CB;PIK3CD;PIK3CG)	Lapatinib-Pictilisib
1372-1032	PanCan	11	expr.KRT18_expr	1.15695	0.21201	5.45707	0.404227	5.18487e-08	6.33295e-06	1372	Trametinib	1032	Afatinib	MAP2K1;MAP2K2	EGFR;ERBB2	Trametinib-Afatinib (MAP2K1;MAP2K2-EGFR;ERBB2)	Trametinib-Afatinib
1372-1032	PanCan	11	expr.SRPX2_expr	1.26994	0.232485	5.46246	0.404227	5.03109e-08	6.33295e-06	1372	Trametinib	1032	Afatinib	MAP2K1;MAP2K2	EGFR;ERBB2	Trametinib-Afatinib (MAP2K1;MAP2K2-EGFR;ERBB2)	Trametinib-Afatinib
1372-1032	PanCan	11	expr.E2F1_expr	-0.398123	0.0729462	-5.45777	0.404227	5.16483e-08	6.33295e-06	1372	Trametinib	1032	Afatinib	MAP2K1;MAP2K2	EGFR;ERBB2	Trametinib-Afatinib (MAP2K1;MAP2K2-EGFR;ERBB2)	Trametinib-Afatinib
1372-1058	PanCan	22	expr.F3_expr	1.07282	0.208294	5.15051	0.531081	2.74468e-07	6.35435e-06	1372	Trametinib	1058	Pictilisib	MAP2K1;MAP2K2	PIK3CA;PIK3CB;PIK3CD;PIK3CG	Trametinib-Pictilisib (MAP2K1;MAP2K2-PIK3CA;PIK3CB;PIK3CD;PIK3CG)	Trametinib-Pictilisib
1372-1058	PanCan	22	expr.SPRR1B_expr	1.21015	0.234974	5.15015	0.531081	2.74984e-07	6.35435e-06	1372	Trametinib	1058	Pictilisib	MAP2K1;MAP2K2	PIK3CA;PIK3CB;PIK3CD;PIK3CG	Trametinib-Pictilisib (MAP2K1;MAP2K2-PIK3CA;PIK3CB;PIK3CD;PIK3CG)	Trametinib-Pictilisib
1372-1058	PanCan	22	expr.ZFP36L2_expr	0.429081	0.0832745	5.15261	0.531081	2.71429e-07	6.35435e-06	1372	Trametinib	1058	Pictilisib	MAP2K1;MAP2K2	PIK3CA;PIK3CB;PIK3CD;PIK3CG	Trametinib-Pictilisib (MAP2K1;MAP2K2-PIK3CA;PIK3CB;PIK3CD;PIK3CG)	Trametinib-Pictilisib
1011-1089	PanCan	26	expr.DAB1_expr	1.40778	0.264518	5.32206	0.484564	1.09205e-07	6.3718e-06	1011	Navitoclax	1089	Oxaliplatin	BCL2;BCL2L1;BCL2L2	NA	Navitoclax-Oxaliplatin (BCL2;BCL2L1;BCL2L2-NA)	Navitoclax-Oxaliplatin
1011-1089	PanCan	26	expr.MYT1_expr	1.42328	0.267491	5.32086	0.484564	1.09923e-07	6.3718e-06	1011	Navitoclax	1089	Oxaliplatin	BCL2;BCL2L1;BCL2L2	NA	Navitoclax-Oxaliplatin (BCL2;BCL2L1;BCL2L2-NA)	Navitoclax-Oxaliplatin
1372-1053	PanCan	15	expr.SLC16A5_expr	1.26713	0.246817	5.13387	0.568032	2.99676e-07	6.44587e-06	1372	Trametinib	1053	MK-2206	MAP2K1;MAP2K2	AKT1;AKT2	Trametinib-MK-2206 (MAP2K1;MAP2K2-AKT1;AKT2)	Trametinib-MK-2206
1372-1058	PanCan	22	expr.LPCAT2_expr	1.2866	0.250012	5.14615	0.531081	2.80866e-07	6.44672e-06	1372	Trametinib	1058	Pictilisib	MAP2K1;MAP2K2	PIK3CA;PIK3CB;PIK3CD;PIK3CG	Trametinib-Pictilisib (MAP2K1;MAP2K2-PIK3CA;PIK3CB;PIK3CD;PIK3CG)	Trametinib-Pictilisib
1558-1011	Lung	5	expr.SYT4_expr	4.7468	0.823194	5.76632	0.362963	6.15519e-08	6.48824e-06	1558	Lapatinib	1011	Navitoclax	EGFR;ERBB2	BCL2;BCL2L1;BCL2L2	Lapatinib-Navitoclax (EGFR;ERBB2-BCL2;BCL2L1;BCL2L2)	Lapatinib-Navitoclax
1558-1011	Lung	5	expr.SRRM4_expr	4.43834	0.770606	5.75955	0.362963	6.3527e-08	6.48824e-06	1558	Lapatinib	1011	Navitoclax	EGFR;ERBB2	BCL2;BCL2L1;BCL2L2	Lapatinib-Navitoclax (EGFR;ERBB2-BCL2;BCL2L1;BCL2L2)	Lapatinib-Navitoclax
1558-1011	Lung	5	expr.KCNH8_expr	3.66166	0.636011	5.75722	0.362963	6.42208e-08	6.48824e-06	1558	Lapatinib	1011	Navitoclax	EGFR;ERBB2	BCL2;BCL2L1;BCL2L2	Lapatinib-Navitoclax (EGFR;ERBB2-BCL2;BCL2L1;BCL2L2)	Lapatinib-Navitoclax
1011-1089	Lung	26	expr.ALS2CL_expr	-2.92467	0.53003	-5.51792	0.449275	1.86794e-07	6.49888e-06	1011	Navitoclax	1089	Oxaliplatin	BCL2;BCL2L1;BCL2L2	NA	Navitoclax-Oxaliplatin (BCL2;BCL2L1;BCL2L2-NA)	Navitoclax-Oxaliplatin
1558-1058	PanCan	23	expr.TMEM30B_expr	2.20684	0.417522	5.28556	0.158322	1.33171e-07	6.50635e-06	1558	Lapatinib	1058	Pictilisib	EGFR;ERBB2	PIK3CA;PIK3CB;PIK3CD;PIK3CG	Lapatinib-Pictilisib (EGFR;ERBB2-PIK3CA;PIK3CB;PIK3CD;PIK3CG)	Lapatinib-Pictilisib
1561-1011	Lung	6	expr.C3orf70_expr	3.17047	0.574543	5.51824	0.385185	1.93309e-07	6.51003e-06	1561	Taselisib	1011	Navitoclax	PIK3CA;PIK3CD;PIK3CG	BCL2;BCL2L1;BCL2L2	Taselisib-Navitoclax (PIK3CA;PIK3CD;PIK3CG-BCL2;BCL2L1;BCL2L2)	Taselisib-Navitoclax
1372-1032	Haematopoietic and Lymphoid	11	expr.KCNE3_expr	4.39868	0.726849	6.05171	0.278195	1.40979e-08	6.51526e-06	1372	Trametinib	1032	Afatinib	MAP2K1;MAP2K2	EGFR;ERBB2	Trametinib-Afatinib (MAP2K1;MAP2K2-EGFR;ERBB2)	Trametinib-Afatinib
1558-1011	PanCan	5	expr.CHGA_expr	1.21844	0.228943	5.32203	0.282967	1.09221e-07	6.55327e-06	1558	Lapatinib	1011	Navitoclax	EGFR;ERBB2	BCL2;BCL2L1;BCL2L2	Lapatinib-Navitoclax (EGFR;ERBB2-BCL2;BCL2L1;BCL2L2)	Lapatinib-Navitoclax
1561-1011	Lung	6	expr.HMGA2_expr	-3.90251	0.708468	-5.50838	0.385185	2.02194e-07	6.55717e-06	1561	Taselisib	1011	Navitoclax	PIK3CA;PIK3CD;PIK3CG	BCL2;BCL2L1;BCL2L2	Taselisib-Navitoclax (PIK3CA;PIK3CD;PIK3CG-BCL2;BCL2L1;BCL2L2)	Taselisib-Navitoclax
1561-1011	Lung	6	expr.PROM1_expr	3.5083	0.636361	5.51306	0.385185	1.97928e-07	6.55717e-06	1561	Taselisib	1011	Navitoclax	PIK3CA;PIK3CD;PIK3CG	BCL2;BCL2L1;BCL2L2	Taselisib-Navitoclax (PIK3CA;PIK3CD;PIK3CG-BCL2;BCL2L1;BCL2L2)	Taselisib-Navitoclax
1561-1011	Lung	6	expr.BEND5_expr	2.90605	0.527201	5.51222	0.385185	1.98684e-07	6.55717e-06	1561	Taselisib	1011	Navitoclax	PIK3CA;PIK3CD;PIK3CG	BCL2;BCL2L1;BCL2L2	Taselisib-Navitoclax (PIK3CA;PIK3CD;PIK3CG-BCL2;BCL2L1;BCL2L2)	Taselisib-Navitoclax
1561-1011	Lung	6	expr.SHISA5_expr	-1.2235	0.222133	-5.50796	0.385185	2.02576e-07	6.55717e-06	1561	Taselisib	1011	Navitoclax	PIK3CA;PIK3CD;PIK3CG	BCL2;BCL2L1;BCL2L2	Taselisib-Navitoclax (PIK3CA;PIK3CD;PIK3CG-BCL2;BCL2L1;BCL2L2)	Taselisib-Navitoclax
1561-1011	Lung	6	expr.BCL2L11_expr	0.829623	0.150692	5.50541	0.385185	2.04947e-07	6.57012e-06	1561	Taselisib	1011	Navitoclax	PIK3CA;PIK3CD;PIK3CG	BCL2;BCL2L1;BCL2L2	Taselisib-Navitoclax (PIK3CA;PIK3CD;PIK3CG-BCL2;BCL2L1;BCL2L2)	Taselisib-Navitoclax
1372-1053	PanCan	15	expr.GRIK3_expr	-1.54312	0.300892	-5.12847	0.568032	3.08343e-07	6.59082e-06	1372	Trametinib	1053	MK-2206	MAP2K1;MAP2K2	AKT1;AKT2	Trametinib-MK-2206 (MAP2K1;MAP2K2-AKT1;AKT2)	Trametinib-MK-2206
1372-1053	PanCan	15	expr.RUNX1_expr	0.904215	0.176367	5.1269	0.568032	3.10906e-07	6.60435e-06	1372	Trametinib	1053	MK-2206	MAP2K1;MAP2K2	AKT1;AKT2	Trametinib-MK-2206 (MAP2K1;MAP2K2-AKT1;AKT2)	Trametinib-MK-2206
1372-1598	Haematopoietic and Lymphoid	49	expr.CA2_expr	4.88713	0.855422	5.71312	0.225806	7.99414e-08	6.62284e-06	1372	Trametinib	1598	LGK974	MAP2K1;MAP2K2	PORCN	Trametinib-LGK974 (MAP2K1;MAP2K2-PORCN)	Trametinib-LGK974
1011-1089	PanCan	26	expr.RASGEF1B_expr	1.3429	0.252891	5.3102	0.484564	1.16492e-07	6.64006e-06	1011	Navitoclax	1089	Oxaliplatin	BCL2;BCL2L1;BCL2L2	NA	Navitoclax-Oxaliplatin (BCL2;BCL2L1;BCL2L2-NA)	Navitoclax-Oxaliplatin
1011-1089	Lung	26	expr.SIX2_expr	2.91266	0.528525	5.51092	0.449275	1.92878e-07	6.64137e-06	1011	Navitoclax	1089	Oxaliplatin	BCL2;BCL2L1;BCL2L2	NA	Navitoclax-Oxaliplatin (BCL2;BCL2L1;BCL2L2-NA)	Navitoclax-Oxaliplatin
1011-1089	PanCan	26	expr.CAVIN1_expr	-1.30921	0.246696	-5.30696	0.484564	1.18562e-07	6.64727e-06	1011	Navitoclax	1089	Oxaliplatin	BCL2;BCL2L1;BCL2L2	NA	Navitoclax-Oxaliplatin (BCL2;BCL2L1;BCL2L2-NA)	Navitoclax-Oxaliplatin
1372-1053	Lung	15	expr.TMEM108_expr	-3.56564	0.612181	-5.82448	0.450704	4.25437e-08	6.68417e-06	1372	Trametinib	1053	MK-2206	MAP2K1;MAP2K2	AKT1;AKT2	Trametinib-MK-2206 (MAP2K1;MAP2K2-AKT1;AKT2)	Trametinib-MK-2206
1372-1053	Lung	15	expr.TRO_expr	-3.73092	0.638165	-5.84633	0.450704	3.83488e-08	6.68417e-06	1372	Trametinib	1053	MK-2206	MAP2K1;MAP2K2	AKT1;AKT2	Trametinib-MK-2206 (MAP2K1;MAP2K2-AKT1;AKT2)	Trametinib-MK-2206
1372-1053	Lung	15	expr.CACNA1B_expr	-3.77568	0.648676	-5.82059	0.450704	4.33365e-08	6.68417e-06	1372	Trametinib	1053	MK-2206	MAP2K1;MAP2K2	AKT1;AKT2	Trametinib-MK-2206 (MAP2K1;MAP2K2-AKT1;AKT2)	Trametinib-MK-2206
1372-1053	Lung	15	expr.CYTH4_expr	2.65603	0.456549	5.81764	0.450704	4.39485e-08	6.68417e-06	1372	Trametinib	1053	MK-2206	MAP2K1;MAP2K2	AKT1;AKT2	Trametinib-MK-2206 (MAP2K1;MAP2K2-AKT1;AKT2)	Trametinib-MK-2206
1372-1564	Haematopoietic and Lymphoid	46	expr.MIPOL1_expr	3.89632	0.663746	5.87019	0.176923	3.51865e-08	6.69165e-06	1372	Trametinib	1564	SCH772984	MAP2K1;MAP2K2	MAPK1;MAPK3	Trametinib-SCH772984 (MAP2K1;MAP2K2-MAPK1;MAPK3)	Trametinib-SCH772984
1372-1561	PanCan	44	expr.TGFBI_expr	1.46067	0.280437	5.20856	0.561662	2.01561e-07	6.69261e-06	1372	Trametinib	1561	Taselisib	MAP2K1;MAP2K2	PIK3CA;PIK3CD;PIK3CG	Trametinib-Taselisib (MAP2K1;MAP2K2-PIK3CA;PIK3CD;PIK3CG)	Trametinib-Taselisib
1558-1372	PanCan	33	expr.SCEL_expr	2.19342	0.375909	5.83499	0.151394	5.88068e-09	6.70398e-06	1558	Lapatinib	1372	Trametinib	EGFR;ERBB2	MAP2K1;MAP2K2	Lapatinib-Trametinib (EGFR;ERBB2-MAP2K1;MAP2K2)	Lapatinib-Trametinib
1372-1058	Lung	22	expr.TGFA_expr	2.72131	0.472789	5.75586	0.471014	6.20242e-08	6.74753e-06	1372	Trametinib	1058	Pictilisib	MAP2K1;MAP2K2	PIK3CA;PIK3CB;PIK3CD;PIK3CG	Trametinib-Pictilisib (MAP2K1;MAP2K2-PIK3CA;PIK3CB;PIK3CD;PIK3CG)	Trametinib-Pictilisib
1372-1058	Lung	22	expr.FOXN4_expr	-3.83888	0.665977	-5.76429	0.471014	5.96209e-08	6.74753e-06	1372	Trametinib	1058	Pictilisib	MAP2K1;MAP2K2	PIK3CA;PIK3CB;PIK3CD;PIK3CG	Trametinib-Pictilisib (MAP2K1;MAP2K2-PIK3CA;PIK3CB;PIK3CD;PIK3CG)	Trametinib-Pictilisib
1372-1058	Lung	22	expr.CASP8_expr	1.50984	0.262407	5.7538	0.471014	6.26267e-08	6.74753e-06	1372	Trametinib	1058	Pictilisib	MAP2K1;MAP2K2	PIK3CA;PIK3CB;PIK3CD;PIK3CG	Trametinib-Pictilisib (MAP2K1;MAP2K2-PIK3CA;PIK3CB;PIK3CD;PIK3CG)	Trametinib-Pictilisib
1011-1089	PanCan	26	expr.CDC42EP1_expr	-1.19284	0.225017	-5.30112	0.484564	1.22391e-07	6.75122e-06	1011	Navitoclax	1089	Oxaliplatin	BCL2;BCL2L1;BCL2L2	NA	Navitoclax-Oxaliplatin (BCL2;BCL2L1;BCL2L2-NA)	Navitoclax-Oxaliplatin
1011-1089	Lung	26	expr.ASXL3_expr	3.89387	0.707328	5.50504	0.449275	1.98135e-07	6.75275e-06	1011	Navitoclax	1089	Oxaliplatin	BCL2;BCL2L1;BCL2L2	NA	Navitoclax-Oxaliplatin (BCL2;BCL2L1;BCL2L2-NA)	Navitoclax-Oxaliplatin
1011-1089	PanCan	26	expr.ZMYM2_expr	0.385985	0.0728636	5.29736	0.484564	1.24914e-07	6.78106e-06	1011	Navitoclax	1089	Oxaliplatin	BCL2;BCL2L1;BCL2L2	NA	Navitoclax-Oxaliplatin (BCL2;BCL2L1;BCL2L2-NA)	Navitoclax-Oxaliplatin
1372-1561	PanCan	44	expr.IL31RA_expr	1.44966	0.2786	5.20338	0.561662	2.07218e-07	6.81429e-06	1372	Trametinib	1561	Taselisib	MAP2K1;MAP2K2	PIK3CA;PIK3CD;PIK3CG	Trametinib-Taselisib (MAP2K1;MAP2K2-PIK3CA;PIK3CD;PIK3CG)	Trametinib-Taselisib
1372-1053	Lung	15	expr.GJB3_expr	3.72106	0.644714	5.77165	0.450704	5.46351e-08	6.848e-06	1372	Trametinib	1053	MK-2206	MAP2K1;MAP2K2	AKT1;AKT2	Trametinib-MK-2206 (MAP2K1;MAP2K2-AKT1;AKT2)	Trametinib-MK-2206
1372-1053	Lung	15	expr.AMER2_expr	-3.9107	0.678541	-5.76339	0.450704	5.68072e-08	6.848e-06	1372	Trametinib	1053	MK-2206	MAP2K1;MAP2K2	AKT1;AKT2	Trametinib-MK-2206 (MAP2K1;MAP2K2-AKT1;AKT2)	Trametinib-MK-2206
1372-1053	Lung	15	expr.PTGES_expr	3.43008	0.592063	5.79344	0.450704	4.9288e-08	6.848e-06	1372	Trametinib	1053	MK-2206	MAP2K1;MAP2K2	AKT1;AKT2	Trametinib-MK-2206 (MAP2K1;MAP2K2-AKT1;AKT2)	Trametinib-MK-2206
1372-1053	Lung	15	expr.DAB1_expr	-2.9496	0.509837	-5.78538	0.450704	5.12036e-08	6.848e-06	1372	Trametinib	1053	MK-2206	MAP2K1;MAP2K2	AKT1;AKT2	Trametinib-MK-2206 (MAP2K1;MAP2K2-AKT1;AKT2)	Trametinib-MK-2206
1372-1053	Lung	15	expr.PTHLH_expr	2.88381	0.500527	5.76154	0.450704	5.73054e-08	6.848e-06	1372	Trametinib	1053	MK-2206	MAP2K1;MAP2K2	AKT1;AKT2	Trametinib-MK-2206 (MAP2K1;MAP2K2-AKT1;AKT2)	Trametinib-MK-2206
1372-1053	Lung	15	expr.ZFP36L1_expr	2.47679	0.429576	5.76567	0.450704	5.62e-08	6.848e-06	1372	Trametinib	1053	MK-2206	MAP2K1;MAP2K2	AKT1;AKT2	Trametinib-MK-2206 (MAP2K1;MAP2K2-AKT1;AKT2)	Trametinib-MK-2206
1561-1011	PanCan	6	expr.FXYD2_expr	1.23897	0.229352	5.40206	0.427198	7.03819e-08	6.87731e-06	1561	Taselisib	1011	Navitoclax	PIK3CA;PIK3CD;PIK3CG	BCL2;BCL2L1;BCL2L2	Taselisib-Navitoclax (PIK3CA;PIK3CD;PIK3CG-BCL2;BCL2L1;BCL2L2)	Taselisib-Navitoclax
1372-1564	Haematopoietic and Lymphoid	46	expr.NUPR1_expr	2.57449	0.440068	5.85021	0.176923	3.86873e-08	6.94867e-06	1372	Trametinib	1564	SCH772984	MAP2K1;MAP2K2	MAPK1;MAPK3	Trametinib-SCH772984 (MAP2K1;MAP2K2-MAPK1;MAPK3)	Trametinib-SCH772984
1561-1011	Lung	6	expr.KIAA1456_expr	3.7348	0.680197	5.49076	0.385185	2.19066e-07	6.95586e-06	1561	Taselisib	1011	Navitoclax	PIK3CA;PIK3CD;PIK3CG	BCL2;BCL2L1;BCL2L2	Taselisib-Navitoclax (PIK3CA;PIK3CD;PIK3CG-BCL2;BCL2L1;BCL2L2)	Taselisib-Navitoclax
1372-1053	PanCan	15	expr.CYP2S1_expr	1.3039	0.254911	5.11511	0.568032	3.30804e-07	6.98363e-06	1372	Trametinib	1053	MK-2206	MAP2K1;MAP2K2	AKT1;AKT2	Trametinib-MK-2206 (MAP2K1;MAP2K2-AKT1;AKT2)	Trametinib-MK-2206
1372-1053	Lung	15	expr.ETV4_expr	1.96981	0.342701	5.7479	0.450704	6.11143e-08	7.05133e-06	1372	Trametinib	1053	MK-2206	MAP2K1;MAP2K2	AKT1;AKT2	Trametinib-MK-2206 (MAP2K1;MAP2K2-AKT1;AKT2)	Trametinib-MK-2206
1011-1089	Lung	26	expr.ADCYAP1R1_expr	3.52637	0.641987	5.49289	0.449275	2.09449e-07	7.06627e-06	1011	Navitoclax	1089	Oxaliplatin	BCL2;BCL2L1;BCL2L2	NA	Navitoclax-Oxaliplatin (BCL2;BCL2L1;BCL2L2-NA)	Navitoclax-Oxaliplatin
1372-1561	Lung	44	expr.STEAP1_expr	3.07634	0.520068	5.91526	0.521127	2.76016e-08	7.10424e-06	1372	Trametinib	1561	Taselisib	MAP2K1;MAP2K2	PIK3CA;PIK3CD;PIK3CG	Trametinib-Taselisib (MAP2K1;MAP2K2-PIK3CA;PIK3CD;PIK3CG)	Trametinib-Taselisib
1561-1011	Lung	6	expr.UNC80_expr	3.95607	0.721621	5.4822	0.385185	2.27763e-07	7.16378e-06	1561	Taselisib	1011	Navitoclax	PIK3CA;PIK3CD;PIK3CG	BCL2;BCL2L1;BCL2L2	Taselisib-Navitoclax (PIK3CA;PIK3CD;PIK3CG-BCL2;BCL2L1;BCL2L2)	Taselisib-Navitoclax
1372-1564	PanCan	46	expr.PLCG1_expr	-0.405387	0.0742213	-5.46188	0.177658	5.04763e-08	7.19287e-06	1372	Trametinib	1564	SCH772984	MAP2K1;MAP2K2	MAPK1;MAPK3	Trametinib-SCH772984 (MAP2K1;MAP2K2-MAPK1;MAPK3)	Trametinib-SCH772984
1372-1058	PanCan	22	expr.SPRR2D_expr	1.19129	0.232563	5.12244	0.531081	3.18289e-07	7.25699e-06	1372	Trametinib	1058	Pictilisib	MAP2K1;MAP2K2	PIK3CA;PIK3CB;PIK3CD;PIK3CG	Trametinib-Pictilisib (MAP2K1;MAP2K2-PIK3CA;PIK3CB;PIK3CD;PIK3CG)	Trametinib-Pictilisib
1372-1032	PanCan	11	expr.PLAU_expr	1.36939	0.25238	5.42592	0.404227	6.16656e-08	7.27229e-06	1372	Trametinib	1032	Afatinib	MAP2K1;MAP2K2	EGFR;ERBB2	Trametinib-Afatinib (MAP2K1;MAP2K2-EGFR;ERBB2)	Trametinib-Afatinib
1372-1058	PanCan	22	expr.KRT15_expr	1.09926	0.214672	5.12064	0.531081	3.21321e-07	7.27761e-06	1372	Trametinib	1058	Pictilisib	MAP2K1;MAP2K2	PIK3CA;PIK3CB;PIK3CD;PIK3CG	Trametinib-Pictilisib (MAP2K1;MAP2K2-PIK3CA;PIK3CB;PIK3CD;PIK3CG)	Trametinib-Pictilisib
1179-1047	Kidney	13	expr.SEPT10_expr	-3.681	0.373811	-9.84721	0.0588235	6.11666e-08	7.30705e-06	1179	MK-1775	1047	Nutlin-3a (-)	WEE1;PLK1	MDM2	MK-1775-Nutlin-3a (-) (WEE1;PLK1-MDM2)	MK-1775-Nutlin-3a (-)
1372-1017	Kidney	7	expr.SEPT10_expr	-3.681	0.373811	-9.84721	0.0588235	6.11666e-08	7.30705e-06	1372	Trametinib	1017	Olaparib	MAP2K1;MAP2K2	PARP1;PARP2	Trametinib-Olaparib (MAP2K1;MAP2K2-PARP1;PARP2)	Trametinib-Olaparib
1372-1564	Kidney	46	expr.SEPT10_expr	-3.681	0.373811	-9.84721	0.0588235	6.11666e-08	7.30705e-06	1372	Trametinib	1564	SCH772984	MAP2K1;MAP2K2	MAPK1;MAPK3	Trametinib-SCH772984 (MAP2K1;MAP2K2-MAPK1;MAPK3)	Trametinib-SCH772984
1372-1053	PanCan	15	expr.HTR7_expr	1.38357	0.271019	5.10507	0.568032	3.48711e-07	7.31651e-06	1372	Trametinib	1053	MK-2206	MAP2K1;MAP2K2	AKT1;AKT2	Trametinib-MK-2206 (MAP2K1;MAP2K2-AKT1;AKT2)	Trametinib-MK-2206
1011-1089	Lung	26	expr.SV2B_expr	3.70328	0.67545	5.48268	0.449275	2.19446e-07	7.3295e-06	1011	Navitoclax	1089	Oxaliplatin	BCL2;BCL2L1;BCL2L2	NA	Navitoclax-Oxaliplatin (BCL2;BCL2L1;BCL2L2-NA)	Navitoclax-Oxaliplatin
1558-1011	Lung	5	expr.COL6A2_expr	-3.27228	0.571619	-5.72457	0.362963	7.47644e-08	7.33131e-06	1558	Lapatinib	1011	Navitoclax	EGFR;ERBB2	BCL2;BCL2L1;BCL2L2	Lapatinib-Navitoclax (EGFR;ERBB2-BCL2;BCL2L1;BCL2L2)	Lapatinib-Navitoclax
1372-1564	Lung	46	expr.B3GNT3_expr	4.76416	0.797723	5.9722	0.223022	2.19491e-08	7.34199e-06	1372	Trametinib	1564	SCH772984	MAP2K1;MAP2K2	MAPK1;MAPK3	Trametinib-SCH772984 (MAP2K1;MAP2K2-MAPK1;MAPK3)	Trametinib-SCH772984
1372-1564	Lung	46	expr.GTSE1_expr	-0.780586	0.130611	-5.97643	0.223022	2.15093e-08	7.34199e-06	1372	Trametinib	1564	SCH772984	MAP2K1;MAP2K2	MAPK1;MAPK3	Trametinib-SCH772984 (MAP2K1;MAP2K2-MAPK1;MAPK3)	Trametinib-SCH772984
1561-1011	PanCan	6	expr.CAVIN1_expr	-1.25932	0.233872	-5.38466	0.427198	7.74786e-08	7.36046e-06	1561	Taselisib	1011	Navitoclax	PIK3CA;PIK3CD;PIK3CG	BCL2;BCL2L1;BCL2L2	Taselisib-Navitoclax (PIK3CA;PIK3CD;PIK3CG-BCL2;BCL2L1;BCL2L2)	Taselisib-Navitoclax
1561-1011	PanCan	6	expr.GPX8_expr	-1.05202	0.195563	-5.37947	0.427198	7.97246e-08	7.36914e-06	1561	Taselisib	1011	Navitoclax	PIK3CA;PIK3CD;PIK3CG	BCL2;BCL2L1;BCL2L2	Taselisib-Navitoclax (PIK3CA;PIK3CD;PIK3CG-BCL2;BCL2L1;BCL2L2)	Taselisib-Navitoclax
1372-1032	PanCan	11	expr.TCN1_expr	1.32972	0.245469	5.41705	0.404227	6.47771e-08	7.38458e-06	1372	Trametinib	1032	Afatinib	MAP2K1;MAP2K2	EGFR;ERBB2	Trametinib-Afatinib (MAP2K1;MAP2K2-EGFR;ERBB2)	Trametinib-Afatinib
1372-1058	PanCan	22	expr.EPCAM_expr	1.11229	0.217396	5.11641	0.531081	3.28547e-07	7.39231e-06	1372	Trametinib	1058	Pictilisib	MAP2K1;MAP2K2	PIK3CA;PIK3CB;PIK3CD;PIK3CG	Trametinib-Pictilisib (MAP2K1;MAP2K2-PIK3CA;PIK3CB;PIK3CD;PIK3CG)	Trametinib-Pictilisib
1372-1561	PanCan	44	expr.FOXQ1_expr	1.48892	0.287098	5.18609	0.561662	2.27232e-07	7.40127e-06	1372	Trametinib	1561	Taselisib	MAP2K1;MAP2K2	PIK3CA;PIK3CD;PIK3CG	Trametinib-Taselisib (MAP2K1;MAP2K2-PIK3CA;PIK3CD;PIK3CG)	Trametinib-Taselisib
1561-1011	Lung	6	expr.STUM_expr	3.96416	0.724364	5.47261	0.385185	2.37897e-07	7.41261e-06	1561	Taselisib	1011	Navitoclax	PIK3CA;PIK3CD;PIK3CG	BCL2;BCL2L1;BCL2L2	Taselisib-Navitoclax (PIK3CA;PIK3CD;PIK3CG-BCL2;BCL2L1;BCL2L2)	Taselisib-Navitoclax
1011-1089	PanCan	26	expr.ADARB2_expr	1.517	0.287632	5.2741	0.484564	1.41692e-07	7.4552e-06	1011	Navitoclax	1089	Oxaliplatin	BCL2;BCL2L1;BCL2L2	NA	Navitoclax-Oxaliplatin (BCL2;BCL2L1;BCL2L2-NA)	Navitoclax-Oxaliplatin
1011-1089	PanCan	26	expr.B4GALT1_expr	-0.451791	0.085649	-5.27491	0.484564	1.41076e-07	7.4552e-06	1011	Navitoclax	1089	Oxaliplatin	BCL2;BCL2L1;BCL2L2	NA	Navitoclax-Oxaliplatin (BCL2;BCL2L1;BCL2L2-NA)	Navitoclax-Oxaliplatin
1372-1564	PanCan	46	expr.CAMK4_expr	-1.5355	0.281846	-5.44803	0.177658	5.45312e-08	7.45987e-06	1372	Trametinib	1564	SCH772984	MAP2K1;MAP2K2	MAPK1;MAPK3	Trametinib-SCH772984 (MAP2K1;MAP2K2-MAPK1;MAPK3)	Trametinib-SCH772984
1372-1032	PanCan	11	expr.PLCG1_expr	-0.344434	0.0636855	-5.40836	0.404227	6.79706e-08	7.49869e-06	1372	Trametinib	1032	Afatinib	MAP2K1;MAP2K2	EGFR;ERBB2	Trametinib-Afatinib (MAP2K1;MAP2K2-EGFR;ERBB2)	Trametinib-Afatinib
1372-1058	PanCan	22	expr.ELAVL3_expr	-1.17734	0.230299	-5.11221	0.531081	3.35881e-07	7.50793e-06	1372	Trametinib	1058	Pictilisib	MAP2K1;MAP2K2	PIK3CA;PIK3CB;PIK3CD;PIK3CG	Trametinib-Pictilisib (MAP2K1;MAP2K2-PIK3CA;PIK3CB;PIK3CD;PIK3CG)	Trametinib-Pictilisib
1372-1561	PanCan	44	expr.TMEM156_expr	1.41652	0.27341	5.18095	0.561662	2.3353e-07	7.53465e-06	1372	Trametinib	1561	Taselisib	MAP2K1;MAP2K2	PIK3CA;PIK3CD;PIK3CG	Trametinib-Taselisib (MAP2K1;MAP2K2-PIK3CA;PIK3CD;PIK3CG)	Trametinib-Taselisib
1011-1089	Lung	26	expr.ASCL1_expr	4.38455	0.801314	5.47171	0.449275	2.3071e-07	7.57841e-06	1011	Navitoclax	1089	Oxaliplatin	BCL2;BCL2L1;BCL2L2	NA	Navitoclax-Oxaliplatin (BCL2;BCL2L1;BCL2L2-NA)	Navitoclax-Oxaliplatin
1011-1089	Lung	26	expr.SCN3A_expr	3.70837	0.677822	5.47102	0.449275	2.31436e-07	7.57841e-06	1011	Navitoclax	1089	Oxaliplatin	BCL2;BCL2L1;BCL2L2	NA	Navitoclax-Oxaliplatin (BCL2;BCL2L1;BCL2L2-NA)	Navitoclax-Oxaliplatin
1372-1561	PanCan	44	expr.PRSS23_expr	1.10678	0.213753	5.17783	0.561662	2.37442e-07	7.58927e-06	1372	Trametinib	1561	Taselisib	MAP2K1;MAP2K2	PIK3CA;PIK3CD;PIK3CG	Trametinib-Taselisib (MAP2K1;MAP2K2-PIK3CA;PIK3CD;PIK3CG)	Trametinib-Taselisib
1561-1011	Lung	6	expr.CA8_expr	3.34961	0.612899	5.46518	0.385185	2.46042e-07	7.59542e-06	1561	Taselisib	1011	Navitoclax	PIK3CA;PIK3CD;PIK3CG	BCL2;BCL2L1;BCL2L2	Taselisib-Navitoclax (PIK3CA;PIK3CD;PIK3CG-BCL2;BCL2L1;BCL2L2)	Taselisib-Navitoclax
1561-1011	Lung	6	expr.ELAVL4_expr	4.35246	0.796769	5.46263	0.385185	2.48903e-07	7.61324e-06	1561	Taselisib	1011	Navitoclax	PIK3CA;PIK3CD;PIK3CG	BCL2;BCL2L1;BCL2L2	Taselisib-Navitoclax (PIK3CA;PIK3CD;PIK3CG-BCL2;BCL2L1;BCL2L2)	Taselisib-Navitoclax
1372-1561	Lung	44	expr.INSM1_expr	-5.23455	0.889579	-5.8843	0.521127	3.20026e-08	7.64862e-06	1372	Trametinib	1561	Taselisib	MAP2K1;MAP2K2	PIK3CA;PIK3CD;PIK3CG	Trametinib-Taselisib (MAP2K1;MAP2K2-PIK3CA;PIK3CD;PIK3CG)	Trametinib-Taselisib
1558-1083	PanCan	25	expr.FGFBP1_expr	1.79985	0.312272	5.76372	0.29308	8.9571e-09	7.65832e-06	1558	Lapatinib	1083	Crizotinib	EGFR;ERBB2	ALK;MET;ROS1	Lapatinib-Crizotinib (EGFR;ERBB2-ALK;MET;ROS1)	Lapatinib-Crizotinib
1558-1083	PanCan	25	expr.PROM2_expr	1.32721	0.230136	5.76706	0.29308	8.78346e-09	7.65832e-06	1558	Lapatinib	1083	Crizotinib	EGFR;ERBB2	ALK;MET;ROS1	Lapatinib-Crizotinib (EGFR;ERBB2-ALK;MET;ROS1)	Lapatinib-Crizotinib
1558-1083	PanCan	25	expr.GJB4_expr	1.32547	0.22792	5.81549	0.29308	6.60117e-09	7.65832e-06	1558	Lapatinib	1083	Crizotinib	EGFR;ERBB2	ALK;MET;ROS1	Lapatinib-Crizotinib (EGFR;ERBB2-ALK;MET;ROS1)	Lapatinib-Crizotinib
1011-1089	Lung	26	expr.CAV2_expr	-2.96657	0.542788	-5.46544	0.449275	2.37394e-07	7.69802e-06	1011	Navitoclax	1089	Oxaliplatin	BCL2;BCL2L1;BCL2L2	NA	Navitoclax-Oxaliplatin (BCL2;BCL2L1;BCL2L2-NA)	Navitoclax-Oxaliplatin
1372-1053	Lung	15	expr.INSM1_expr	-5.11253	0.895021	-5.71219	0.450704	7.2294e-08	7.70061e-06	1372	Trametinib	1053	MK-2206	MAP2K1;MAP2K2	AKT1;AKT2	Trametinib-MK-2206 (MAP2K1;MAP2K2-AKT1;AKT2)	Trametinib-MK-2206
1372-1053	Lung	15	expr.RAB27B_expr	3.26773	0.572197	5.71085	0.450704	7.27521e-08	7.70061e-06	1372	Trametinib	1053	MK-2206	MAP2K1;MAP2K2	AKT1;AKT2	Trametinib-MK-2206 (MAP2K1;MAP2K2-AKT1;AKT2)	Trametinib-MK-2206
1372-1053	Lung	15	expr.EPHA2_expr	2.67788	0.469126	5.70825	0.450704	7.3646e-08	7.70061e-06	1372	Trametinib	1053	MK-2206	MAP2K1;MAP2K2	AKT1;AKT2	Trametinib-MK-2206 (MAP2K1;MAP2K2-AKT1;AKT2)	Trametinib-MK-2206
1372-1058	PanCan	22	expr.CD177_expr	1.18276	0.231657	5.10566	0.531081	3.47648e-07	7.7205e-06	1372	Trametinib	1058	Pictilisib	MAP2K1;MAP2K2	PIK3CA;PIK3CB;PIK3CD;PIK3CG	Trametinib-Pictilisib (MAP2K1;MAP2K2-PIK3CA;PIK3CB;PIK3CD;PIK3CG)	Trametinib-Pictilisib
1372-1053	Lung	15	expr.SERPINB5_expr	3.50173	0.616369	5.68122	0.450704	8.35942e-08	7.76961e-06	1372	Trametinib	1053	MK-2206	MAP2K1;MAP2K2	AKT1;AKT2	Trametinib-MK-2206 (MAP2K1;MAP2K2-AKT1;AKT2)	Trametinib-MK-2206
1372-1053	Lung	15	expr.SERPINA5_expr	2.85035	0.501546	5.68313	0.450704	8.28494e-08	7.76961e-06	1372	Trametinib	1053	MK-2206	MAP2K1;MAP2K2	AKT1;AKT2	Trametinib-MK-2206 (MAP2K1;MAP2K2-AKT1;AKT2)	Trametinib-MK-2206
1372-1053	Lung	15	expr.TUNAR_expr	-3.8586	0.677791	-5.69291	0.450704	7.91389e-08	7.76961e-06	1372	Trametinib	1053	MK-2206	MAP2K1;MAP2K2	AKT1;AKT2	Trametinib-MK-2206 (MAP2K1;MAP2K2-AKT1;AKT2)	Trametinib-MK-2206
1372-1053	Lung	15	expr.NELL1_expr	-3.7502	0.659505	-5.68639	0.450704	8.15957e-08	7.76961e-06	1372	Trametinib	1053	MK-2206	MAP2K1;MAP2K2	AKT1;AKT2	Trametinib-MK-2206 (MAP2K1;MAP2K2-AKT1;AKT2)	Trametinib-MK-2206
1372-1058	PanCan	22	expr.RBM10_expr	-0.140283	0.0274893	-5.10319	0.531081	3.52177e-07	7.77062e-06	1372	Trametinib	1058	Pictilisib	MAP2K1;MAP2K2	PIK3CA;PIK3CB;PIK3CD;PIK3CG	Trametinib-Pictilisib (MAP2K1;MAP2K2-PIK3CA;PIK3CB;PIK3CD;PIK3CG)	Trametinib-Pictilisib
1372-1564	Haematopoietic and Lymphoid	46	expr.CNRIP1_expr	3.3551	0.578208	5.80259	0.176923	4.84657e-08	7.83448e-06	1372	Trametinib	1564	SCH772984	MAP2K1;MAP2K2	MAPK1;MAPK3	Trametinib-SCH772984 (MAP2K1;MAP2K2-MAPK1;MAPK3)	Trametinib-SCH772984
1372-1564	Haematopoietic and Lymphoid	46	expr.S100P_expr	2.95665	0.509498	5.80307	0.176923	4.83552e-08	7.83448e-06	1372	Trametinib	1564	SCH772984	MAP2K1;MAP2K2	MAPK1;MAPK3	Trametinib-SCH772984 (MAP2K1;MAP2K2-MAPK1;MAPK3)	Trametinib-SCH772984
1558-1083	PanCan	25	expr.KRT16_expr	1.63504	0.28691	5.69879	0.29308	1.30875e-08	7.84949e-06	1558	Lapatinib	1083	Crizotinib	EGFR;ERBB2	ALK;MET;ROS1	Lapatinib-Crizotinib (EGFR;ERBB2-ALK;MET;ROS1)	Lapatinib-Crizotinib
1558-1083	PanCan	25	expr.ITGB6_expr	1.52769	0.268486	5.69002	0.29308	1.3771e-08	7.84949e-06	1558	Lapatinib	1083	Crizotinib	EGFR;ERBB2	ALK;MET;ROS1	Lapatinib-Crizotinib (EGFR;ERBB2-ALK;MET;ROS1)	Lapatinib-Crizotinib
1561-1011	Lung	6	expr.PCSK2_expr	4.20905	0.771859	5.45314	0.385185	2.59849e-07	7.87579e-06	1561	Taselisib	1011	Navitoclax	PIK3CA;PIK3CD;PIK3CG	BCL2;BCL2L1;BCL2L2	Taselisib-Navitoclax (PIK3CA;PIK3CD;PIK3CG-BCL2;BCL2L1;BCL2L2)	Taselisib-Navitoclax
1011-1089	Lung	26	expr.ATCAY_expr	3.7801	0.692551	5.45822	0.449275	2.45325e-07	7.8787e-06	1011	Navitoclax	1089	Oxaliplatin	BCL2;BCL2L1;BCL2L2	NA	Navitoclax-Oxaliplatin (BCL2;BCL2L1;BCL2L2-NA)	Navitoclax-Oxaliplatin
1561-1549	Head and Neck	42	expr.PRRG1_expr	10.814	1.26893	8.52216	0.96	2.03421e-08	7.91053e-06	1561	Taselisib	1549	Sapitinib	PIK3CA;PIK3CD;PIK3CG	EGFR;ERBB2;ERBB3	Taselisib-Sapitinib (PIK3CA;PIK3CD;PIK3CG-EGFR;ERBB2;ERBB3)	Taselisib-Sapitinib
1372-1564	Lung	46	expr.CYTH4_expr	3.25431	0.548208	5.93627	0.223022	2.60602e-08	7.92467e-06	1372	Trametinib	1564	SCH772984	MAP2K1;MAP2K2	MAPK1;MAPK3	Trametinib-SCH772984 (MAP2K1;MAP2K2-MAPK1;MAPK3)	Trametinib-SCH772984
1372-1053	PanCan	15	expr.ITGAX_expr	1.26479	0.248571	5.08826	0.568032	3.80823e-07	7.94155e-06	1372	Trametinib	1053	MK-2206	MAP2K1;MAP2K2	AKT1;AKT2	Trametinib-MK-2206 (MAP2K1;MAP2K2-AKT1;AKT2)	Trametinib-MK-2206
1372-1058	PanCan	22	expr.ANXA3_expr	1.22542	0.240486	5.0956	0.531081	3.66466e-07	8.03406e-06	1372	Trametinib	1058	Pictilisib	MAP2K1;MAP2K2	PIK3CA;PIK3CB;PIK3CD;PIK3CG	Trametinib-Pictilisib (MAP2K1;MAP2K2-PIK3CA;PIK3CB;PIK3CD;PIK3CG)	Trametinib-Pictilisib
1372-1561	PanCan	44	expr.TUBB2B_expr	-1.19483	0.231332	-5.16499	0.561662	2.54197e-07	8.04956e-06	1372	Trametinib	1561	Taselisib	MAP2K1;MAP2K2	PIK3CA;PIK3CD;PIK3CG	Trametinib-Taselisib (MAP2K1;MAP2K2-PIK3CA;PIK3CD;PIK3CG)	Trametinib-Taselisib
1372-1058	PanCan	22	expr.P2RY2_expr	1.28915	0.253145	5.09254	0.531081	3.72401e-07	8.06082e-06	1372	Trametinib	1058	Pictilisib	MAP2K1;MAP2K2	PIK3CA;PIK3CB;PIK3CD;PIK3CG	Trametinib-Pictilisib (MAP2K1;MAP2K2-PIK3CA;PIK3CB;PIK3CD;PIK3CG)	Trametinib-Pictilisib
1372-1058	PanCan	22	expr.LTBR_expr	1.15274	0.226324	5.09331	0.531081	3.70894e-07	8.06082e-06	1372	Trametinib	1058	Pictilisib	MAP2K1;MAP2K2	PIK3CA;PIK3CB;PIK3CD;PIK3CG	Trametinib-Pictilisib (MAP2K1;MAP2K2-PIK3CA;PIK3CB;PIK3CD;PIK3CG)	Trametinib-Pictilisib
1372-1564	Haematopoietic and Lymphoid	46	expr.TEX15_expr	5.02996	0.869476	5.78505	0.176923	5.26456e-08	8.10491e-06	1372	Trametinib	1564	SCH772984	MAP2K1;MAP2K2	MAPK1;MAPK3	Trametinib-SCH772984 (MAP2K1;MAP2K2-MAPK1;MAPK3)	Trametinib-SCH772984
1011-1089	Lung	26	expr.PROSER2_expr	-2.63151	0.482966	-5.44865	0.449275	2.56248e-07	8.15113e-06	1011	Navitoclax	1089	Oxaliplatin	BCL2;BCL2L1;BCL2L2	NA	Navitoclax-Oxaliplatin (BCL2;BCL2L1;BCL2L2-NA)	Navitoclax-Oxaliplatin
1558-1058	PanCan	23	expr.ST14_expr	2.09123	0.399015	5.24099	0.158322	1.69395e-07	8.15957e-06	1558	Lapatinib	1058	Pictilisib	EGFR;ERBB2	PIK3CA;PIK3CB;PIK3CD;PIK3CG	Lapatinib-Pictilisib (EGFR;ERBB2-PIK3CA;PIK3CB;PIK3CD;PIK3CG)	Lapatinib-Pictilisib
1372-1561	PanCan	44	expr.SEMA3A_expr	1.26376	0.244921	5.15987	0.561662	2.61189e-07	8.19509e-06	1372	Trametinib	1561	Taselisib	MAP2K1;MAP2K2	PIK3CA;PIK3CD;PIK3CG	Trametinib-Taselisib (MAP2K1;MAP2K2-PIK3CA;PIK3CD;PIK3CG)	Trametinib-Taselisib
1011-1089	Lung	26	expr.MYL9_expr	-3.56028	0.653842	-5.44517	0.449275	2.60337e-07	8.20309e-06	1011	Navitoclax	1089	Oxaliplatin	BCL2;BCL2L1;BCL2L2	NA	Navitoclax-Oxaliplatin (BCL2;BCL2L1;BCL2L2-NA)	Navitoclax-Oxaliplatin
1372-1598	Haematopoietic and Lymphoid	49	expr.ZFP36L1_expr	-2.17462	0.384118	-5.66133	0.225806	1.01579e-07	8.20501e-06	1372	Trametinib	1598	LGK974	MAP2K1;MAP2K2	PORCN	Trametinib-LGK974 (MAP2K1;MAP2K2-PORCN)	Trametinib-LGK974
1561-1549	PanCan	42	expr.TNNI2_expr	1.42832	0.238694	5.98391	0.338731	2.40321e-09	8.21897e-06	1561	Taselisib	1549	Sapitinib	PIK3CA;PIK3CD;PIK3CG	EGFR;ERBB2;ERBB3	Taselisib-Sapitinib (PIK3CA;PIK3CD;PIK3CG-EGFR;ERBB2;ERBB3)	Taselisib-Sapitinib
1011-1089	Lung	26	expr.EMP1_expr	-3.29388	0.605219	-5.44246	0.449275	2.6356e-07	8.22702e-06	1011	Navitoclax	1089	Oxaliplatin	BCL2;BCL2L1;BCL2L2	NA	Navitoclax-Oxaliplatin (BCL2;BCL2L1;BCL2L2-NA)	Navitoclax-Oxaliplatin
1011-1089	PanCan	26	expr.NT5E_expr	-1.38794	0.264232	-5.25273	0.484564	1.59022e-07	8.24022e-06	1011	Navitoclax	1089	Oxaliplatin	BCL2;BCL2L1;BCL2L2	NA	Navitoclax-Oxaliplatin (BCL2;BCL2L1;BCL2L2-NA)	Navitoclax-Oxaliplatin
1372-1053	PanCan	15	expr.ABCC3_expr	1.20336	0.237019	5.07708	0.568032	4.03755e-07	8.26852e-06	1372	Trametinib	1053	MK-2206	MAP2K1;MAP2K2	AKT1;AKT2	Trametinib-MK-2206 (MAP2K1;MAP2K2-AKT1;AKT2)	Trametinib-MK-2206
1372-1053	PanCan	15	expr.ACP7_expr	1.33455	0.262776	5.07868	0.568032	4.00395e-07	8.26852e-06	1372	Trametinib	1053	MK-2206	MAP2K1;MAP2K2	AKT1;AKT2	Trametinib-MK-2206 (MAP2K1;MAP2K2-AKT1;AKT2)	Trametinib-MK-2206
1372-1053	PanCan	15	expr.ANXA3_expr	1.22314	0.240914	5.07709	0.568032	4.03731e-07	8.26852e-06	1372	Trametinib	1053	MK-2206	MAP2K1;MAP2K2	AKT1;AKT2	Trametinib-MK-2206 (MAP2K1;MAP2K2-AKT1;AKT2)	Trametinib-MK-2206
1372-1561	Lung	44	expr.RAB27B_expr	3.33236	0.569322	5.85321	0.521127	3.71146e-08	8.27902e-06	1372	Trametinib	1561	Taselisib	MAP2K1;MAP2K2	PIK3CA;PIK3CD;PIK3CG	Trametinib-Taselisib (MAP2K1;MAP2K2-PIK3CA;PIK3CD;PIK3CG)	Trametinib-Taselisib
1372-1564	PanCan	46	expr.FERMT1_expr	1.44148	0.265854	5.42208	0.177658	6.29946e-08	8.28621e-06	1372	Trametinib	1564	SCH772984	MAP2K1;MAP2K2	MAPK1;MAPK3	Trametinib-SCH772984 (MAP2K1;MAP2K2-MAPK1;MAPK3)	Trametinib-SCH772984
1372-1598	PanCan	49	expr.THBD_expr	2.10243	0.385557	5.45297	0.205442	5.30502e-08	8.31874e-06	1372	Trametinib	1598	LGK974	MAP2K1;MAP2K2	PORCN	Trametinib-LGK974 (MAP2K1;MAP2K2-PORCN)	Trametinib-LGK974
1372-1598	PanCan	49	expr.PLA2G4A_expr	1.74119	0.319402	5.45141	0.205442	5.35124e-08	8.31874e-06	1372	Trametinib	1598	LGK974	MAP2K1;MAP2K2	PORCN	Trametinib-LGK974 (MAP2K1;MAP2K2-PORCN)	Trametinib-LGK974
1011-1089	Lung	26	expr.HSPB1_expr	-1.48399	0.272914	-5.43758	0.449275	2.69465e-07	8.33345e-06	1011	Navitoclax	1089	Oxaliplatin	BCL2;BCL2L1;BCL2L2	NA	Navitoclax-Oxaliplatin (BCL2;BCL2L1;BCL2L2-NA)	Navitoclax-Oxaliplatin
1372-1058	PanCan	22	expr.ADGRE2_expr	1.24649	0.245133	5.08496	0.531081	3.87462e-07	8.33409e-06	1372	Trametinib	1058	Pictilisib	MAP2K1;MAP2K2	PIK3CA;PIK3CB;PIK3CD;PIK3CG	Trametinib-Pictilisib (MAP2K1;MAP2K2-PIK3CA;PIK3CB;PIK3CD;PIK3CG)	Trametinib-Pictilisib
1372-1058	PanCan	22	expr.INSM1_expr	-1.5421	0.30334	-5.08373	0.531081	3.89964e-07	8.33549e-06	1372	Trametinib	1058	Pictilisib	MAP2K1;MAP2K2	PIK3CA;PIK3CB;PIK3CD;PIK3CG	Trametinib-Pictilisib (MAP2K1;MAP2K2-PIK3CA;PIK3CB;PIK3CD;PIK3CG)	Trametinib-Pictilisib
1372-1561	Lung	44	expr.ABCC3_expr	3.53945	0.616375	5.74236	0.521127	6.27304e-08	8.39583e-06	1372	Trametinib	1561	Taselisib	MAP2K1;MAP2K2	PIK3CA;PIK3CD;PIK3CG	Trametinib-Taselisib (MAP2K1;MAP2K2-PIK3CA;PIK3CD;PIK3CG)	Trametinib-Taselisib
1372-1561	Lung	44	expr.CCDC68_expr	3.69468	0.637319	5.79723	0.521127	4.84108e-08	8.39583e-06	1372	Trametinib	1561	Taselisib	MAP2K1;MAP2K2	PIK3CA;PIK3CD;PIK3CG	Trametinib-Taselisib (MAP2K1;MAP2K2-PIK3CA;PIK3CD;PIK3CG)	Trametinib-Taselisib
1372-1561	Lung	44	expr.IL1R1_expr	3.54045	0.610886	5.79559	0.521127	4.87873e-08	8.39583e-06	1372	Trametinib	1561	Taselisib	MAP2K1;MAP2K2	PIK3CA;PIK3CD;PIK3CG	Trametinib-Taselisib (MAP2K1;MAP2K2-PIK3CA;PIK3CD;PIK3CG)	Trametinib-Taselisib
1372-1561	Lung	44	expr.FOXN4_expr	-3.82364	0.663501	-5.76283	0.521127	5.69586e-08	8.39583e-06	1372	Trametinib	1561	Taselisib	MAP2K1;MAP2K2	PIK3CA;PIK3CD;PIK3CG	Trametinib-Taselisib (MAP2K1;MAP2K2-PIK3CA;PIK3CD;PIK3CG)	Trametinib-Taselisib
1372-1561	Lung	44	expr.DENND2A_expr	-2.82305	0.487767	-5.7877	0.521127	5.06439e-08	8.39583e-06	1372	Trametinib	1561	Taselisib	MAP2K1;MAP2K2	PIK3CA;PIK3CD;PIK3CG	Trametinib-Taselisib (MAP2K1;MAP2K2-PIK3CA;PIK3CD;PIK3CG)	Trametinib-Taselisib
1372-1561	Lung	44	expr.PTHLH_expr	2.88099	0.500651	5.75448	0.521127	5.92468e-08	8.39583e-06	1372	Trametinib	1561	Taselisib	MAP2K1;MAP2K2	PIK3CA;PIK3CD;PIK3CG	Trametinib-Taselisib (MAP2K1;MAP2K2-PIK3CA;PIK3CD;PIK3CG)	Trametinib-Taselisib
1372-1561	Lung	44	expr.ANXA1_expr	3.15771	0.541133	5.83537	0.521127	4.03998e-08	8.39583e-06	1372	Trametinib	1561	Taselisib	MAP2K1;MAP2K2	PIK3CA;PIK3CD;PIK3CG	Trametinib-Taselisib (MAP2K1;MAP2K2-PIK3CA;PIK3CD;PIK3CG)	Trametinib-Taselisib
1372-1561	Lung	44	expr.WWTR1_expr	2.49536	0.432992	5.76305	0.521127	5.68986e-08	8.39583e-06	1372	Trametinib	1561	Taselisib	MAP2K1;MAP2K2	PIK3CA;PIK3CD;PIK3CG	Trametinib-Taselisib (MAP2K1;MAP2K2-PIK3CA;PIK3CD;PIK3CG)	Trametinib-Taselisib
1372-1561	Lung	44	expr.FAS_expr	2.17915	0.379141	5.7476	0.521127	6.11992e-08	8.39583e-06	1372	Trametinib	1561	Taselisib	MAP2K1;MAP2K2	PIK3CA;PIK3CD;PIK3CG	Trametinib-Taselisib (MAP2K1;MAP2K2-PIK3CA;PIK3CD;PIK3CG)	Trametinib-Taselisib
1372-1561	Lung	44	expr.TIMP1_expr	2.16458	0.373693	5.79239	0.521127	4.95318e-08	8.39583e-06	1372	Trametinib	1561	Taselisib	MAP2K1;MAP2K2	PIK3CA;PIK3CD;PIK3CG	Trametinib-Taselisib (MAP2K1;MAP2K2-PIK3CA;PIK3CD;PIK3CG)	Trametinib-Taselisib
1372-1058	PanCan	22	expr.PSIP1_expr	-0.341887	0.067308	-5.07944	0.531081	3.98809e-07	8.47159e-06	1372	Trametinib	1058	Pictilisib	MAP2K1;MAP2K2	PIK3CA;PIK3CB;PIK3CD;PIK3CG	Trametinib-Pictilisib (MAP2K1;MAP2K2-PIK3CA;PIK3CB;PIK3CD;PIK3CG)	Trametinib-Pictilisib
1558-1011	Lung	5	expr.IGF2BP2_expr	-2.77093	0.487887	-5.67945	0.362963	9.21728e-08	8.53622e-06	1558	Lapatinib	1011	Navitoclax	EGFR;ERBB2	BCL2;BCL2L1;BCL2L2	Lapatinib-Navitoclax (EGFR;ERBB2-BCL2;BCL2L1;BCL2L2)	Lapatinib-Navitoclax
1558-1011	Lung	5	expr.SPOCD1_expr	-3.24471	0.571227	-5.68025	0.362963	9.18311e-08	8.53622e-06	1558	Lapatinib	1011	Navitoclax	EGFR;ERBB2	BCL2;BCL2L1;BCL2L2	Lapatinib-Navitoclax (EGFR;ERBB2-BCL2;BCL2L1;BCL2L2)	Lapatinib-Navitoclax
1372-1058	PanCan	22	expr.ABLIM3_expr	1.23237	0.242792	5.07585	0.531081	4.06355e-07	8.5786e-06	1372	Trametinib	1058	Pictilisib	MAP2K1;MAP2K2	PIK3CA;PIK3CB;PIK3CD;PIK3CG	Trametinib-Pictilisib (MAP2K1;MAP2K2-PIK3CA;PIK3CB;PIK3CD;PIK3CG)	Trametinib-Pictilisib
1561-1011	Lung	6	expr.SYK_expr	3.44136	0.633844	5.42935	0.385185	2.89362e-07	8.62038e-06	1561	Taselisib	1011	Navitoclax	PIK3CA;PIK3CD;PIK3CG	BCL2;BCL2L1;BCL2L2	Taselisib-Navitoclax (PIK3CA;PIK3CD;PIK3CG-BCL2;BCL2L1;BCL2L2)	Taselisib-Navitoclax
1561-1011	Lung	6	expr.NRXN1_expr	4.16957	0.767992	5.42918	0.385185	2.89587e-07	8.62038e-06	1561	Taselisib	1011	Navitoclax	PIK3CA;PIK3CD;PIK3CG	BCL2;BCL2L1;BCL2L2	Taselisib-Navitoclax (PIK3CA;PIK3CD;PIK3CG-BCL2;BCL2L1;BCL2L2)	Taselisib-Navitoclax
1372-1561	PanCan	44	expr.RBM10_expr	-0.147025	0.0285581	-5.14827	0.561662	2.77734e-07	8.635e-06	1372	Trametinib	1561	Taselisib	MAP2K1;MAP2K2	PIK3CA;PIK3CD;PIK3CG	Trametinib-Taselisib (MAP2K1;MAP2K2-PIK3CA;PIK3CD;PIK3CG)	Trametinib-Taselisib
1372-1058	PanCan	22	expr.PROSER2_expr	1.11905	0.220599	5.07278	0.531081	4.12915e-07	8.66361e-06	1372	Trametinib	1058	Pictilisib	MAP2K1;MAP2K2	PIK3CA;PIK3CB;PIK3CD;PIK3CG	Trametinib-Pictilisib (MAP2K1;MAP2K2-PIK3CA;PIK3CB;PIK3CD;PIK3CG)	Trametinib-Pictilisib
1013-1372	PanCan	32	expr.ETV5_expr	1.35818	0.227327	5.97456	0.155585	2.54372e-09	8.69954e-06	1013	Nilotinib	1372	Trametinib	ABL1	MAP2K1;MAP2K2	Nilotinib-Trametinib (ABL1-MAP2K1;MAP2K2)	Nilotinib-Trametinib
1372-1561	Lung	44	expr.TNFRSF10D_expr	3.38993	0.591995	5.72628	0.521127	6.76614e-08	8.7075e-06	1372	Trametinib	1561	Taselisib	MAP2K1;MAP2K2	PIK3CA;PIK3CD;PIK3CG	Trametinib-Taselisib (MAP2K1;MAP2K2-PIK3CA;PIK3CD;PIK3CG)	Trametinib-Taselisib
1372-1053	PanCan	15	expr.CDA_expr	1.35098	0.266786	5.06392	0.568032	4.32443e-07	8.75121e-06	1372	Trametinib	1053	MK-2206	MAP2K1;MAP2K2	AKT1;AKT2	Trametinib-MK-2206 (MAP2K1;MAP2K2-AKT1;AKT2)	Trametinib-MK-2206
1372-1053	PanCan	15	expr.ALDH3A1_expr	1.28272	0.253304	5.06396	0.568032	4.32351e-07	8.75121e-06	1372	Trametinib	1053	MK-2206	MAP2K1;MAP2K2	AKT1;AKT2	Trametinib-MK-2206 (MAP2K1;MAP2K2-AKT1;AKT2)	Trametinib-MK-2206
1372-1053	Lung	15	expr.YAP1_expr	3.2622	0.577441	5.64941	0.450704	9.70028e-08	8.7722e-06	1372	Trametinib	1053	MK-2206	MAP2K1;MAP2K2	AKT1;AKT2	Trametinib-MK-2206 (MAP2K1;MAP2K2-AKT1;AKT2)	Trametinib-MK-2206
1561-1011	Lung	6	expr.RAB31_expr	-2.45458	0.452924	-5.41942	0.385185	3.02637e-07	8.85082e-06	1561	Taselisib	1011	Navitoclax	PIK3CA;PIK3CD;PIK3CG	BCL2;BCL2L1;BCL2L2	Taselisib-Navitoclax (PIK3CA;PIK3CD;PIK3CG-BCL2;BCL2L1;BCL2L2)	Taselisib-Navitoclax
1561-1011	Lung	6	expr.SPHK1_expr	-2.04586	0.37747	-5.41992	0.385185	3.01948e-07	8.85082e-06	1561	Taselisib	1011	Navitoclax	PIK3CA;PIK3CD;PIK3CG	BCL2;BCL2L1;BCL2L2	Taselisib-Navitoclax (PIK3CA;PIK3CD;PIK3CG-BCL2;BCL2L1;BCL2L2)	Taselisib-Navitoclax
1558-1011	PanCan	5	expr.RAB31_expr	-1.31727	0.250286	-5.26306	0.282967	1.504e-07	8.8684e-06	1558	Lapatinib	1011	Navitoclax	EGFR;ERBB2	BCL2;BCL2L1;BCL2L2	Lapatinib-Navitoclax (EGFR;ERBB2-BCL2;BCL2L1;BCL2L2)	Lapatinib-Navitoclax
1372-1598	Haematopoietic and Lymphoid	49	expr.GPR27_expr	4.274	0.758004	5.63849	0.225806	1.12855e-07	8.89352e-06	1372	Trametinib	1598	LGK974	MAP2K1;MAP2K2	PORCN	Trametinib-LGK974 (MAP2K1;MAP2K2-PORCN)	Trametinib-LGK974
1561-1011	Lung	6	expr.IL31RA_expr	-3.5112	0.64831	-5.41593	0.385185	3.0744e-07	8.9131e-06	1561	Taselisib	1011	Navitoclax	PIK3CA;PIK3CD;PIK3CG	BCL2;BCL2L1;BCL2L2	Taselisib-Navitoclax (PIK3CA;PIK3CD;PIK3CG-BCL2;BCL2L1;BCL2L2)	Taselisib-Navitoclax
1372-1561	PanCan	44	expr.ELAVL4_expr	-1.37586	0.267648	-5.14056	0.561662	2.89291e-07	8.91329e-06	1372	Trametinib	1561	Taselisib	MAP2K1;MAP2K2	PIK3CA;PIK3CD;PIK3CG	Trametinib-Taselisib (MAP2K1;MAP2K2-PIK3CA;PIK3CD;PIK3CG)	Trametinib-Taselisib
1372-1053	PanCan	15	expr.KRT8_expr	1.01301	0.200279	5.05799	0.568032	4.45995e-07	8.9199e-06	1372	Trametinib	1053	MK-2206	MAP2K1;MAP2K2	AKT1;AKT2	Trametinib-MK-2206 (MAP2K1;MAP2K2-AKT1;AKT2)	Trametinib-MK-2206
1372-1053	PanCan	15	expr.SPOCD1_expr	1.13799	0.22495	5.05885	0.568032	4.4399e-07	8.9199e-06	1372	Trametinib	1053	MK-2206	MAP2K1;MAP2K2	AKT1;AKT2	Trametinib-MK-2206 (MAP2K1;MAP2K2-AKT1;AKT2)	Trametinib-MK-2206
1558-1011	PanCan	5	expr.CDC42EP1_expr	-1.23125	0.234279	-5.25549	0.282967	1.56671e-07	8.93027e-06	1558	Lapatinib	1011	Navitoclax	EGFR;ERBB2	BCL2;BCL2L1;BCL2L2	Lapatinib-Navitoclax (EGFR;ERBB2-BCL2;BCL2L1;BCL2L2)	Lapatinib-Navitoclax
1558-1011	PanCan	5	expr.MYH9_expr	-0.360595	0.0685795	-5.25807	0.282967	1.5451e-07	8.93027e-06	1558	Lapatinib	1011	Navitoclax	EGFR;ERBB2	BCL2;BCL2L1;BCL2L2	Lapatinib-Navitoclax (EGFR;ERBB2-BCL2;BCL2L1;BCL2L2)	Lapatinib-Navitoclax
1372-1058	PanCan	22	expr.CMTR2_expr	0.25149	0.0496533	5.06493	0.531081	4.30174e-07	8.97069e-06	1372	Trametinib	1058	Pictilisib	MAP2K1;MAP2K2	PIK3CA;PIK3CB;PIK3CD;PIK3CG	Trametinib-Pictilisib (MAP2K1;MAP2K2-PIK3CA;PIK3CB;PIK3CD;PIK3CG)	Trametinib-Pictilisib
1558-1011	Lung	5	expr.PMP22_expr	-3.00633	0.530915	-5.66253	0.362963	9.96764e-08	8.98165e-06	1558	Lapatinib	1011	Navitoclax	EGFR;ERBB2	BCL2;BCL2L1;BCL2L2	Lapatinib-Navitoclax (EGFR;ERBB2-BCL2;BCL2L1;BCL2L2)	Lapatinib-Navitoclax
1561-1011	Lung	6	expr.JAK3_expr	-2.29591	0.424239	-5.41183	0.385185	3.13174e-07	9.00104e-06	1561	Taselisib	1011	Navitoclax	PIK3CA;PIK3CD;PIK3CG	BCL2;BCL2L1;BCL2L2	Taselisib-Navitoclax (PIK3CA;PIK3CD;PIK3CG-BCL2;BCL2L1;BCL2L2)	Taselisib-Navitoclax
1558-1083	PanCan	25	expr.NEDD9_expr	1.23535	0.219072	5.639	0.29308	1.84922e-08	9.03476e-06	1558	Lapatinib	1083	Crizotinib	EGFR;ERBB2	ALK;MET;ROS1	Lapatinib-Crizotinib (EGFR;ERBB2-ALK;MET;ROS1)	Lapatinib-Crizotinib
1372-1564	Haematopoietic and Lymphoid	46	expr.SELENBP1_expr	2.70402	0.470188	5.75093	0.176923	6.18167e-08	9.08424e-06	1372	Trametinib	1564	SCH772984	MAP2K1;MAP2K2	MAPK1;MAPK3	Trametinib-SCH772984 (MAP2K1;MAP2K2-MAPK1;MAPK3)	Trametinib-SCH772984
1011-1089	PanCan	26	expr.GPRC5A_expr	-1.26401	0.241638	-5.23101	0.484564	1.78725e-07	9.12295e-06	1011	Navitoclax	1089	Oxaliplatin	BCL2;BCL2L1;BCL2L2	NA	Navitoclax-Oxaliplatin (BCL2;BCL2L1;BCL2L2-NA)	Navitoclax-Oxaliplatin
1011-1089	Lung	26	expr.PLS3_expr	-1.93227	0.356821	-5.41525	0.449275	2.98206e-07	9.1377e-06	1011	Navitoclax	1089	Oxaliplatin	BCL2;BCL2L1;BCL2L2	NA	Navitoclax-Oxaliplatin (BCL2;BCL2L1;BCL2L2-NA)	Navitoclax-Oxaliplatin
1011-1089	PanCan	26	expr.SMAD2_expr	0.272559	0.0521382	5.22762	0.484564	1.82001e-07	9.15358e-06	1011	Navitoclax	1089	Oxaliplatin	BCL2;BCL2L1;BCL2L2	NA	Navitoclax-Oxaliplatin (BCL2;BCL2L1;BCL2L2-NA)	Navitoclax-Oxaliplatin
1561-1011	PanCan	6	expr.MYB_expr	0.75895	0.142261	5.33492	0.427198	1.018e-07	9.16196e-06	1561	Taselisib	1011	Navitoclax	PIK3CA;PIK3CD;PIK3CG	BCL2;BCL2L1;BCL2L2	Taselisib-Navitoclax (PIK3CA;PIK3CD;PIK3CG-BCL2;BCL2L1;BCL2L2)	Taselisib-Navitoclax
1372-1053	Haematopoietic and Lymphoid	15	expr.PAX5_expr	-4.86509	0.813507	-5.9804	0.451128	1.99036e-08	9.19831e-06	1372	Trametinib	1053	MK-2206	MAP2K1;MAP2K2	AKT1;AKT2	Trametinib-MK-2206 (MAP2K1;MAP2K2-AKT1;AKT2)	Trametinib-MK-2206
1372-1561	Lung	44	expr.TRO_expr	-3.65966	0.641331	-5.70636	0.521127	7.4302e-08	9.20794e-06	1372	Trametinib	1561	Taselisib	MAP2K1;MAP2K2	PIK3CA;PIK3CD;PIK3CG	Trametinib-Taselisib (MAP2K1;MAP2K2-PIK3CA;PIK3CD;PIK3CG)	Trametinib-Taselisib
1558-1058	PanCan	23	expr.C1orf210_expr	1.79882	0.344881	5.21578	0.158322	1.93922e-07	9.21129e-06	1558	Lapatinib	1058	Pictilisib	EGFR;ERBB2	PIK3CA;PIK3CB;PIK3CD;PIK3CG	Lapatinib-Pictilisib (EGFR;ERBB2-PIK3CA;PIK3CB;PIK3CD;PIK3CG)	Lapatinib-Pictilisib
1372-1561	Lung	44	expr.RUNX1T1_expr	-4.01212	0.705036	-5.69066	0.521127	7.99787e-08	9.22789e-06	1372	Trametinib	1561	Taselisib	MAP2K1;MAP2K2	PIK3CA;PIK3CD;PIK3CG	Trametinib-Taselisib (MAP2K1;MAP2K2-PIK3CA;PIK3CD;PIK3CG)	Trametinib-Taselisib
1372-1561	Lung	44	expr.TMSB15A_expr	-3.19825	0.56175	-5.69337	0.521127	7.89679e-08	9.22789e-06	1372	Trametinib	1561	Taselisib	MAP2K1;MAP2K2	PIK3CA;PIK3CD;PIK3CG	Trametinib-Taselisib (MAP2K1;MAP2K2-PIK3CA;PIK3CD;PIK3CG)	Trametinib-Taselisib
1561-1011	Lung	6	expr.TFF3_expr	3.06362	0.567186	5.40145	0.385185	3.28181e-07	9.35176e-06	1561	Taselisib	1011	Navitoclax	PIK3CA;PIK3CD;PIK3CG	BCL2;BCL2L1;BCL2L2	Taselisib-Navitoclax (PIK3CA;PIK3CD;PIK3CG-BCL2;BCL2L1;BCL2L2)	Taselisib-Navitoclax
1011-1089	PanCan	26	expr.RAB3C_expr	1.40986	0.270177	5.21828	0.484564	1.9134e-07	9.36834e-06	1011	Navitoclax	1089	Oxaliplatin	BCL2;BCL2L1;BCL2L2	NA	Navitoclax-Oxaliplatin (BCL2;BCL2L1;BCL2L2-NA)	Navitoclax-Oxaliplatin
1011-1089	PanCan	26	expr.ZFP36L1_expr	-0.755012	0.144697	-5.21788	0.484564	1.9175e-07	9.36834e-06	1011	Navitoclax	1089	Oxaliplatin	BCL2;BCL2L1;BCL2L2	NA	Navitoclax-Oxaliplatin (BCL2;BCL2L1;BCL2L2-NA)	Navitoclax-Oxaliplatin
1561-1011	Lung	6	expr.CYBRD1_expr	-2.79501	0.517693	-5.39896	0.385185	3.31872e-07	9.37678e-06	1561	Taselisib	1011	Navitoclax	PIK3CA;PIK3CD;PIK3CG	BCL2;BCL2L1;BCL2L2	Taselisib-Navitoclax (PIK3CA;PIK3CD;PIK3CG-BCL2;BCL2L1;BCL2L2)	Taselisib-Navitoclax
1558-1011	Lung	5	expr.GADD45G_expr	2.75878	0.488505	5.64739	0.362963	1.06901e-07	9.37912e-06	1558	Lapatinib	1011	Navitoclax	EGFR;ERBB2	BCL2;BCL2L1;BCL2L2	Lapatinib-Navitoclax (EGFR;ERBB2-BCL2;BCL2L1;BCL2L2)	Lapatinib-Navitoclax
1372-1058	PanCan	22	expr.PTPN12_expr	0.294198	0.0582	5.05494	0.531081	4.53115e-07	9.39184e-06	1372	Trametinib	1058	Pictilisib	MAP2K1;MAP2K2	PIK3CA;PIK3CB;PIK3CD;PIK3CG	Trametinib-Pictilisib (MAP2K1;MAP2K2-PIK3CA;PIK3CB;PIK3CD;PIK3CG)	Trametinib-Pictilisib
1011-1089	Lung	26	expr.CSRNP3_expr	3.30561	0.611344	5.40712	0.449275	3.09386e-07	9.39408e-06	1011	Navitoclax	1089	Oxaliplatin	BCL2;BCL2L1;BCL2L2	NA	Navitoclax-Oxaliplatin (BCL2;BCL2L1;BCL2L2-NA)	Navitoclax-Oxaliplatin
1558-1058	PanCan	23	expr.FGFBP1_expr	2.14776	0.412278	5.20948	0.158322	2.00565e-07	9.39635e-06	1558	Lapatinib	1058	Pictilisib	EGFR;ERBB2	PIK3CA;PIK3CB;PIK3CD;PIK3CG	Lapatinib-Pictilisib (EGFR;ERBB2-PIK3CA;PIK3CB;PIK3CD;PIK3CG)	Lapatinib-Pictilisib
1372-1058	Lung	22	expr.PLAU_expr	3.28742	0.579237	5.67543	0.471014	9.02904e-08	9.42406e-06	1372	Trametinib	1058	Pictilisib	MAP2K1;MAP2K2	PIK3CA;PIK3CB;PIK3CD;PIK3CG	Trametinib-Pictilisib (MAP2K1;MAP2K2-PIK3CA;PIK3CB;PIK3CD;PIK3CG)	Trametinib-Pictilisib
1372-1564	PanCan	46	expr.EBF1_expr	-1.86836	0.347407	-5.378	0.177658	8.03716e-08	9.4783e-06	1372	Trametinib	1564	SCH772984	MAP2K1;MAP2K2	MAPK1;MAPK3	Trametinib-SCH772984 (MAP2K1;MAP2K2-MAPK1;MAPK3)	Trametinib-SCH772984
1372-1564	PanCan	46	expr.TFPI_expr	1.76944	0.328396	5.38813	0.177658	7.60086e-08	9.4783e-06	1372	Trametinib	1564	SCH772984	MAP2K1;MAP2K2	MAPK1;MAPK3	Trametinib-SCH772984 (MAP2K1;MAP2K2-MAPK1;MAPK3)	Trametinib-SCH772984
1372-1564	PanCan	46	expr.CDC42EP1_expr	1.46095	0.271481	5.38139	0.177658	7.88848e-08	9.4783e-06	1372	Trametinib	1564	SCH772984	MAP2K1;MAP2K2	MAPK1;MAPK3	Trametinib-SCH772984 (MAP2K1;MAP2K2-MAPK1;MAPK3)	Trametinib-SCH772984
1372-1564	PanCan	46	expr.SPTAN1_expr	-0.283954	0.0528646	-5.37135	0.177658	8.33672e-08	9.50386e-06	1372	Trametinib	1564	SCH772984	MAP2K1;MAP2K2	MAPK1;MAPK3	Trametinib-SCH772984 (MAP2K1;MAP2K2-MAPK1;MAPK3)	Trametinib-SCH772984
1372-1053	PanCan	15	expr.C14orf132_expr	-1.47881	0.293152	-5.04449	0.568032	4.78396e-07	9.5123e-06	1372	Trametinib	1053	MK-2206	MAP2K1;MAP2K2	AKT1;AKT2	Trametinib-MK-2206 (MAP2K1;MAP2K2-AKT1;AKT2)	Trametinib-MK-2206
1558-1011	PanCan	5	expr.FIBCD1_expr	-1.25758	0.240044	-5.23896	0.282967	1.7125e-07	9.53249e-06	1558	Lapatinib	1011	Navitoclax	EGFR;ERBB2	BCL2;BCL2L1;BCL2L2	Lapatinib-Navitoclax (EGFR;ERBB2-BCL2;BCL2L1;BCL2L2)	Lapatinib-Navitoclax
1558-1011	PanCan	5	expr.MYB_expr	0.813728	0.155373	5.23727	0.282967	1.72811e-07	9.53249e-06	1558	Lapatinib	1011	Navitoclax	EGFR;ERBB2	BCL2;BCL2L1;BCL2L2	Lapatinib-Navitoclax (EGFR;ERBB2-BCL2;BCL2L1;BCL2L2)	Lapatinib-Navitoclax
1011-1089	PanCan	26	expr.SPATA18_expr	1.45242	0.278703	5.21136	0.484564	1.98566e-07	9.56472e-06	1011	Navitoclax	1089	Oxaliplatin	BCL2;BCL2L1;BCL2L2	NA	Navitoclax-Oxaliplatin (BCL2;BCL2L1;BCL2L2-NA)	Navitoclax-Oxaliplatin
1372-1053	PanCan	15	expr.HUNK_expr	-1.40896	0.27947	-5.04154	0.568032	4.85787e-07	9.58984e-06	1372	Trametinib	1053	MK-2206	MAP2K1;MAP2K2	AKT1;AKT2	Trametinib-MK-2206 (MAP2K1;MAP2K2-AKT1;AKT2)	Trametinib-MK-2206
1372-1053	PanCan	15	expr.NFASC_expr	-1.17145	0.232398	-5.0407	0.568032	4.87904e-07	9.58984e-06	1372	Trametinib	1053	MK-2206	MAP2K1;MAP2K2	AKT1;AKT2	Trametinib-MK-2206 (MAP2K1;MAP2K2-AKT1;AKT2)	Trametinib-MK-2206
1372-1053	Haematopoietic and Lymphoid	15	expr.ADGRE2_expr	3.79441	0.638413	5.9435	0.451128	2.37719e-08	9.61276e-06	1372	Trametinib	1053	MK-2206	MAP2K1;MAP2K2	AKT1;AKT2	Trametinib-MK-2206 (MAP2K1;MAP2K2-AKT1;AKT2)	Trametinib-MK-2206
1011-1089	PanCan	26	expr.SRRM4_expr	1.33801	0.256927	5.20774	0.484564	2.02443e-07	9.61603e-06	1011	Navitoclax	1089	Oxaliplatin	BCL2;BCL2L1;BCL2L2	NA	Navitoclax-Oxaliplatin (BCL2;BCL2L1;BCL2L2-NA)	Navitoclax-Oxaliplatin
1372-1598	PanCan	49	expr.CLDN7_expr	1.37163	0.253223	5.41667	0.205442	6.49115e-08	9.65206e-06	1372	Trametinib	1598	LGK974	MAP2K1;MAP2K2	PORCN	Trametinib-LGK974 (MAP2K1;MAP2K2-PORCN)	Trametinib-LGK974
1011-1089	Lung	26	expr.DKK1_expr	-3.462	0.642677	-5.38684	0.449275	3.39118e-07	9.66682e-06	1011	Navitoclax	1089	Oxaliplatin	BCL2;BCL2L1;BCL2L2	NA	Navitoclax-Oxaliplatin (BCL2;BCL2L1;BCL2L2-NA)	Navitoclax-Oxaliplatin
1011-1089	Lung	26	expr.LY6K_expr	-3.12764	0.579338	-5.39865	0.449275	3.21478e-07	9.66682e-06	1011	Navitoclax	1089	Oxaliplatin	BCL2;BCL2L1;BCL2L2	NA	Navitoclax-Oxaliplatin (BCL2;BCL2L1;BCL2L2-NA)	Navitoclax-Oxaliplatin
1011-1089	Lung	26	expr.HRH1_expr	-3.03021	0.56224	-5.38953	0.449275	3.35012e-07	9.66682e-06	1011	Navitoclax	1089	Oxaliplatin	BCL2;BCL2L1;BCL2L2	NA	Navitoclax-Oxaliplatin (BCL2;BCL2L1;BCL2L2-NA)	Navitoclax-Oxaliplatin
1011-1089	Lung	26	expr.RIC3_expr	3.6154	0.670858	5.38921	0.449275	3.35501e-07	9.66682e-06	1011	Navitoclax	1089	Oxaliplatin	BCL2;BCL2L1;BCL2L2	NA	Navitoclax-Oxaliplatin (BCL2;BCL2L1;BCL2L2-NA)	Navitoclax-Oxaliplatin
1011-1089	Lung	26	expr.SGIP1_expr	3.09407	0.574542	5.38527	0.449275	3.41522e-07	9.66682e-06	1011	Navitoclax	1089	Oxaliplatin	BCL2;BCL2L1;BCL2L2	NA	Navitoclax-Oxaliplatin (BCL2;BCL2L1;BCL2L2-NA)	Navitoclax-Oxaliplatin
1011-1089	Lung	26	expr.PELI2_expr	2.8959	0.53743	5.38842	0.449275	3.36697e-07	9.66682e-06	1011	Navitoclax	1089	Oxaliplatin	BCL2;BCL2L1;BCL2L2	NA	Navitoclax-Oxaliplatin (BCL2;BCL2L1;BCL2L2-NA)	Navitoclax-Oxaliplatin
1011-1089	Lung	26	expr.CHGA_expr	3.67158	0.681271	5.38931	0.449275	3.35353e-07	9.66682e-06	1011	Navitoclax	1089	Oxaliplatin	BCL2;BCL2L1;BCL2L2	NA	Navitoclax-Oxaliplatin (BCL2;BCL2L1;BCL2L2-NA)	Navitoclax-Oxaliplatin
1011-1089	Lung	26	expr.POLE4_expr	-0.72919	0.135195	-5.39361	0.449275	3.28896e-07	9.66682e-06	1011	Navitoclax	1089	Oxaliplatin	BCL2;BCL2L1;BCL2L2	NA	Navitoclax-Oxaliplatin (BCL2;BCL2L1;BCL2L2-NA)	Navitoclax-Oxaliplatin
1561-1011	Lung	6	expr.ANKRD1_expr	-3.17068	0.588222	-5.39028	0.385185	3.45105e-07	9.66873e-06	1561	Taselisib	1011	Navitoclax	PIK3CA;PIK3CD;PIK3CG	BCL2;BCL2L1;BCL2L2	Taselisib-Navitoclax (PIK3CA;PIK3CD;PIK3CG-BCL2;BCL2L1;BCL2L2)	Taselisib-Navitoclax
1372-1058	PanCan	22	expr.PPP1R15A_expr	0.447245	0.0886018	5.04781	0.531081	4.70227e-07	9.68782e-06	1372	Trametinib	1058	Pictilisib	MAP2K1;MAP2K2	PIK3CA;PIK3CB;PIK3CD;PIK3CG	Trametinib-Pictilisib (MAP2K1;MAP2K2-PIK3CA;PIK3CB;PIK3CD;PIK3CG)	Trametinib-Pictilisib
1372-1058	Lung	22	expr.GNA15_expr	3.07561	0.543468	5.65923	0.471014	9.7347e-08	9.69818e-06	1372	Trametinib	1058	Pictilisib	MAP2K1;MAP2K2	PIK3CA;PIK3CB;PIK3CD;PIK3CG	Trametinib-Pictilisib (MAP2K1;MAP2K2-PIK3CA;PIK3CB;PIK3CD;PIK3CG)	Trametinib-Pictilisib
1372-1058	Lung	22	expr.IFI16_expr	3.36909	0.596303	5.64996	0.471014	1.01628e-07	9.69818e-06	1372	Trametinib	1058	Pictilisib	MAP2K1;MAP2K2	PIK3CA;PIK3CB;PIK3CD;PIK3CG	Trametinib-Pictilisib (MAP2K1;MAP2K2-PIK3CA;PIK3CB;PIK3CD;PIK3CG)	Trametinib-Pictilisib
1372-1058	Lung	22	mut.KRAS_mut	0.372549	0.0659173	5.65176	0.471014	1.00782e-07	9.69818e-06	1372	Trametinib	1058	Pictilisib	MAP2K1;MAP2K2	PIK3CA;PIK3CB;PIK3CD;PIK3CG	Trametinib-Pictilisib (MAP2K1;MAP2K2-PIK3CA;PIK3CB;PIK3CD;PIK3CG)	Trametinib-Pictilisib
1558-1372	PanCan	33	expr.KLK6_expr	2.31133	0.404009	5.72098	0.151394	1.15024e-08	9.70517e-06	1558	Lapatinib	1372	Trametinib	EGFR;ERBB2	MAP2K1;MAP2K2	Lapatinib-Trametinib (EGFR;ERBB2-MAP2K1;MAP2K2)	Lapatinib-Trametinib
1558-1372	PanCan	33	expr.ADGRF4_expr	2.03275	0.359567	5.65333	0.151394	1.70266e-08	9.70517e-06	1558	Lapatinib	1372	Trametinib	EGFR;ERBB2	MAP2K1;MAP2K2	Lapatinib-Trametinib (EGFR;ERBB2-MAP2K1;MAP2K2)	Lapatinib-Trametinib
1558-1372	PanCan	33	expr.PROM2_expr	1.59811	0.28181	5.67088	0.151394	1.53857e-08	9.70517e-06	1558	Lapatinib	1372	Trametinib	EGFR;ERBB2	MAP2K1;MAP2K2	Lapatinib-Trametinib (EGFR;ERBB2-MAP2K1;MAP2K2)	Lapatinib-Trametinib
1558-1373	Endometrium	35	expr.MIPOL1_expr	-7.69566	0.341468	-22.537	0.0909091	3.15934e-09	9.70548e-06	1558	Lapatinib	1373	Dabrafenib	EGFR;ERBB2	BRAF	Lapatinib-Dabrafenib (EGFR;ERBB2-BRAF)	Lapatinib-Dabrafenib
1372-1053	PanCan	15	expr.S100A9_expr	1.40752	0.279473	5.03635	0.568032	4.99052e-07	9.7529e-06	1372	Trametinib	1053	MK-2206	MAP2K1;MAP2K2	AKT1;AKT2	Trametinib-MK-2206 (MAP2K1;MAP2K2-AKT1;AKT2)	Trametinib-MK-2206
1372-1564	Haematopoietic and Lymphoid	46	expr.PAX5_expr	-6.19129	1.08139	-5.72531	0.176923	6.9716e-08	9.79965e-06	1372	Trametinib	1564	SCH772984	MAP2K1;MAP2K2	MAPK1;MAPK3	Trametinib-SCH772984 (MAP2K1;MAP2K2-MAPK1;MAPK3)	Trametinib-SCH772984
1372-1053	PanCan	15	expr.RUNX1T1_expr	-1.43946	0.285949	-5.03399	0.568032	5.05185e-07	9.81667e-06	1372	Trametinib	1053	MK-2206	MAP2K1;MAP2K2	AKT1;AKT2	Trametinib-MK-2206 (MAP2K1;MAP2K2-AKT1;AKT2)	Trametinib-MK-2206
1561-1011	Lung	6	expr.CAVIN3_expr	-3.98515	0.740381	-5.38257	0.385185	3.57276e-07	9.82675e-06	1561	Taselisib	1011	Navitoclax	PIK3CA;PIK3CD;PIK3CG	BCL2;BCL2L1;BCL2L2	Taselisib-Navitoclax (PIK3CA;PIK3CD;PIK3CG-BCL2;BCL2L1;BCL2L2)	Taselisib-Navitoclax
1561-1011	Lung	6	expr.LY6K_expr	-3.21908	0.598036	-5.38275	0.385185	3.56988e-07	9.82675e-06	1561	Taselisib	1011	Navitoclax	PIK3CA;PIK3CD;PIK3CG	BCL2;BCL2L1;BCL2L2	Taselisib-Navitoclax (PIK3CA;PIK3CD;PIK3CG-BCL2;BCL2L1;BCL2L2)	Taselisib-Navitoclax
1561-1011	Lung	6	expr.CRABP1_expr	3.18485	0.591854	5.38114	0.385185	3.59587e-07	9.82675e-06	1561	Taselisib	1011	Navitoclax	PIK3CA;PIK3CD;PIK3CG	BCL2;BCL2L1;BCL2L2	Taselisib-Navitoclax (PIK3CA;PIK3CD;PIK3CG-BCL2;BCL2L1;BCL2L2)	Taselisib-Navitoclax
1011-1089	PanCan	26	expr.LRRC61_expr	1.3661	0.262731	5.19962	0.484564	2.11413e-07	9.84131e-06	1011	Navitoclax	1089	Oxaliplatin	BCL2;BCL2L1;BCL2L2	NA	Navitoclax-Oxaliplatin (BCL2;BCL2L1;BCL2L2-NA)	Navitoclax-Oxaliplatin
1011-1089	PanCan	26	expr.OASL_expr	-1.30441	0.251053	-5.19576	0.484564	2.15818e-07	9.84131e-06	1011	Navitoclax	1089	Oxaliplatin	BCL2;BCL2L1;BCL2L2	NA	Navitoclax-Oxaliplatin (BCL2;BCL2L1;BCL2L2-NA)	Navitoclax-Oxaliplatin
1011-1089	PanCan	26	expr.DRAXIN_expr	1.33096	0.256066	5.19774	0.484564	2.13544e-07	9.84131e-06	1011	Navitoclax	1089	Oxaliplatin	BCL2;BCL2L1;BCL2L2	NA	Navitoclax-Oxaliplatin (BCL2;BCL2L1;BCL2L2-NA)	Navitoclax-Oxaliplatin
1372-1561	Lung	44	expr.BCL2L12_expr	1.08531	0.191426	5.66964	0.521127	8.82518e-08	9.84301e-06	1372	Trametinib	1561	Taselisib	MAP2K1;MAP2K2	PIK3CA;PIK3CD;PIK3CG	Trametinib-Taselisib (MAP2K1;MAP2K2-PIK3CA;PIK3CD;PIK3CG)	Trametinib-Taselisib
1558-1011	PanCan	5	expr.DDC_expr	1.25954	0.24096	5.22716	0.282967	1.82453e-07	9.90459e-06	1558	Lapatinib	1011	Navitoclax	EGFR;ERBB2	BCL2;BCL2L1;BCL2L2	Lapatinib-Navitoclax (EGFR;ERBB2-BCL2;BCL2L1;BCL2L2)	Lapatinib-Navitoclax
1372-1564	Haematopoietic and Lymphoid	46	expr.ZNF285_expr	4.75613	0.833261	5.70785	0.176923	7.56575e-08	9.9243e-06	1372	Trametinib	1564	SCH772984	MAP2K1;MAP2K2	MAPK1;MAPK3	Trametinib-SCH772984 (MAP2K1;MAP2K2-MAPK1;MAPK3)	Trametinib-SCH772984
1372-1564	Haematopoietic and Lymphoid	46	expr.PMP22_expr	4.35931	0.764147	5.70481	0.176923	7.67422e-08	9.9243e-06	1372	Trametinib	1564	SCH772984	MAP2K1;MAP2K2	MAPK1;MAPK3	Trametinib-SCH772984 (MAP2K1;MAP2K2-MAPK1;MAPK3)	Trametinib-SCH772984
1017-1375	PanCan	36	expr.NUAK1_expr	-1.20757	0.216466	-5.57857	0.202381	2.61354e-08	9.93146e-06	1017	Olaparib	1375	Temozolomide	PARP1;PARP2	NA	Olaparib-Temozolomide (PARP1;PARP2-NA)	Olaparib-Temozolomide
1561-1011	Lung	6	expr.SLCO5A1_expr	3.04157	0.565704	5.37661	0.385185	3.6697e-07	9.94699e-06	1561	Taselisib	1011	Navitoclax	PIK3CA;PIK3CD;PIK3CG	BCL2;BCL2L1;BCL2L2	Taselisib-Navitoclax (PIK3CA;PIK3CD;PIK3CG-BCL2;BCL2L1;BCL2L2)	Taselisib-Navitoclax
1372-1053	PanCan	15	expr.EHF_expr	1.42454	0.283218	5.02986	0.568032	5.16112e-07	9.97233e-06	1372	Trametinib	1053	MK-2206	MAP2K1;MAP2K2	AKT1;AKT2	Trametinib-MK-2206 (MAP2K1;MAP2K2-AKT1;AKT2)	Trametinib-MK-2206
1561-1011	Lung	6	expr.TGFBI_expr	-3.44911	0.64188	-5.37346	0.385185	3.72212e-07	1.00077e-05	1561	Taselisib	1011	Navitoclax	PIK3CA;PIK3CD;PIK3CG	BCL2;BCL2L1;BCL2L2	Taselisib-Navitoclax (PIK3CA;PIK3CD;PIK3CG-BCL2;BCL2L1;BCL2L2)	Taselisib-Navitoclax
1372-1561	Lung	44	expr.CXCL1_expr	3.56828	0.632064	5.64545	0.521127	9.88114e-08	1.00371e-05	1372	Trametinib	1561	Taselisib	MAP2K1;MAP2K2	PIK3CA;PIK3CD;PIK3CG	Trametinib-Taselisib (MAP2K1;MAP2K2-PIK3CA;PIK3CD;PIK3CG)	Trametinib-Taselisib
1372-1561	Lung	44	expr.MSI1_expr	-3.22378	0.570249	-5.65328	0.521127	9.52651e-08	1.00371e-05	1372	Trametinib	1561	Taselisib	MAP2K1;MAP2K2	PIK3CA;PIK3CD;PIK3CG	Trametinib-Taselisib (MAP2K1;MAP2K2-PIK3CA;PIK3CD;PIK3CG)	Trametinib-Taselisib
1372-1561	Lung	44	expr.TUBB2B_expr	-2.8498	0.504831	-5.64506	0.521127	9.89916e-08	1.00371e-05	1372	Trametinib	1561	Taselisib	MAP2K1;MAP2K2	PIK3CA;PIK3CD;PIK3CG	Trametinib-Taselisib (MAP2K1;MAP2K2-PIK3CA;PIK3CD;PIK3CG)	Trametinib-Taselisib
1011-1089	PanCan	26	expr.KCNQ2_expr	1.44791	0.279068	5.18837	0.484564	2.24489e-07	1.0102e-05	1011	Navitoclax	1089	Oxaliplatin	BCL2;BCL2L1;BCL2L2	NA	Navitoclax-Oxaliplatin (BCL2;BCL2L1;BCL2L2-NA)	Navitoclax-Oxaliplatin
1558-1011	Lung	5	expr.ST18_expr	4.11112	0.730821	5.62535	0.362963	1.18332e-07	1.01159e-05	1558	Lapatinib	1011	Navitoclax	EGFR;ERBB2	BCL2;BCL2L1;BCL2L2	Lapatinib-Navitoclax (EGFR;ERBB2-BCL2;BCL2L1;BCL2L2)	Lapatinib-Navitoclax
1372-1058	Lung	22	expr.FERMT1_expr	2.33096	0.41374	5.63388	0.471014	1.09494e-07	1.01586e-05	1372	Trametinib	1058	Pictilisib	MAP2K1;MAP2K2	PIK3CA;PIK3CB;PIK3CD;PIK3CG	Trametinib-Pictilisib (MAP2K1;MAP2K2-PIK3CA;PIK3CB;PIK3CD;PIK3CG)	Trametinib-Pictilisib
1558-1372	PanCan	33	expr.ITGB6_expr	1.86759	0.332397	5.61854	0.151394	2.07976e-08	1.01611e-05	1558	Lapatinib	1372	Trametinib	EGFR;ERBB2	MAP2K1;MAP2K2	Lapatinib-Trametinib (EGFR;ERBB2-MAP2K1;MAP2K2)	Lapatinib-Trametinib
1372-1561	PanCan	44	expr.GNAQ_expr	0.851424	0.166489	5.11398	0.561662	3.32775e-07	1.01615e-05	1372	Trametinib	1561	Taselisib	MAP2K1;MAP2K2	PIK3CA;PIK3CD;PIK3CG	Trametinib-Taselisib (MAP2K1;MAP2K2-PIK3CA;PIK3CD;PIK3CG)	Trametinib-Taselisib
1372-1053	PanCan	15	expr.TNS4_expr	1.36425	0.271594	5.02311	0.568032	5.3444e-07	1.02685e-05	1372	Trametinib	1053	MK-2206	MAP2K1;MAP2K2	AKT1;AKT2	Trametinib-MK-2206 (MAP2K1;MAP2K2-AKT1;AKT2)	Trametinib-MK-2206
1179-1047	Kidney	13	expr.PMAIP1_expr	-6.70369	0.700785	-9.56597	0.0588235	8.92983e-08	1.02726e-05	1179	MK-1775	1047	Nutlin-3a (-)	WEE1;PLK1	MDM2	MK-1775-Nutlin-3a (-) (WEE1;PLK1-MDM2)	MK-1775-Nutlin-3a (-)
1372-1017	Kidney	7	expr.PMAIP1_expr	-6.70369	0.700785	-9.56597	0.0588235	8.92983e-08	1.02726e-05	1372	Trametinib	1017	Olaparib	MAP2K1;MAP2K2	PARP1;PARP2	Trametinib-Olaparib (MAP2K1;MAP2K2-PARP1;PARP2)	Trametinib-Olaparib
1372-1564	Kidney	46	expr.PMAIP1_expr	-6.70369	0.700785	-9.56597	0.0588235	8.92983e-08	1.02726e-05	1372	Trametinib	1564	SCH772984	MAP2K1;MAP2K2	MAPK1;MAPK3	Trametinib-SCH772984 (MAP2K1;MAP2K2-MAPK1;MAPK3)	Trametinib-SCH772984
1372-1561	Lung	44	expr.AMER2_expr	-3.84001	0.68164	-5.63348	0.521127	1.04481e-07	1.02822e-05	1372	Trametinib	1561	Taselisib	MAP2K1;MAP2K2	PIK3CA;PIK3CD;PIK3CG	Trametinib-Taselisib (MAP2K1;MAP2K2-PIK3CA;PIK3CD;PIK3CG)	Trametinib-Taselisib
1372-1058	Lung	22	expr.GPR87_expr	3.50025	0.622298	5.62471	0.471014	1.14241e-07	1.03126e-05	1372	Trametinib	1058	Pictilisib	MAP2K1;MAP2K2	PIK3CA;PIK3CB;PIK3CD;PIK3CG	Trametinib-Pictilisib (MAP2K1;MAP2K2-PIK3CA;PIK3CB;PIK3CD;PIK3CG)	Trametinib-Pictilisib
1017-1375	PanCan	36	expr.MYOF_expr	-1.44981	0.261072	-5.5533	0.202381	3.01712e-08	1.03185e-05	1017	Olaparib	1375	Temozolomide	PARP1;PARP2	NA	Olaparib-Temozolomide (PARP1;PARP2-NA)	Olaparib-Temozolomide
1179-1047	Kidney	13	expr.RIN2_expr	-4.81248	0.504817	-9.53312	0.0588235	9.33839e-08	1.03589e-05	1179	MK-1775	1047	Nutlin-3a (-)	WEE1;PLK1	MDM2	MK-1775-Nutlin-3a (-) (WEE1;PLK1-MDM2)	MK-1775-Nutlin-3a (-)
1372-1017	Kidney	7	expr.RIN2_expr	-4.81248	0.504817	-9.53312	0.0588235	9.33839e-08	1.03589e-05	1372	Trametinib	1017	Olaparib	MAP2K1;MAP2K2	PARP1;PARP2	Trametinib-Olaparib (MAP2K1;MAP2K2-PARP1;PARP2)	Trametinib-Olaparib
1372-1564	Kidney	46	expr.RIN2_expr	-4.81248	0.504817	-9.53312	0.0588235	9.33839e-08	1.03589e-05	1372	Trametinib	1564	SCH772984	MAP2K1;MAP2K2	MAPK1;MAPK3	Trametinib-SCH772984 (MAP2K1;MAP2K2-MAPK1;MAPK3)	Trametinib-SCH772984
1372-1561	PanCan	44	expr.P2RY2_expr	1.35703	0.265655	5.10824	0.561662	3.42959e-07	1.03798e-05	1372	Trametinib	1561	Taselisib	MAP2K1;MAP2K2	PIK3CA;PIK3CD;PIK3CG	Trametinib-Taselisib (MAP2K1;MAP2K2-PIK3CA;PIK3CD;PIK3CG)	Trametinib-Taselisib
1011-1089	Lung	26	expr.BEND5_expr	2.78376	0.51875	5.36629	0.449275	3.72066e-07	1.04429e-05	1011	Navitoclax	1089	Oxaliplatin	BCL2;BCL2L1;BCL2L2	NA	Navitoclax-Oxaliplatin (BCL2;BCL2L1;BCL2L2-NA)	Navitoclax-Oxaliplatin
1011-1089	Lung	26	expr.CAVIN3_expr	-3.87644	0.722918	-5.36221	0.449275	3.78972e-07	1.04637e-05	1011	Navitoclax	1089	Oxaliplatin	BCL2;BCL2L1;BCL2L2	NA	Navitoclax-Oxaliplatin (BCL2;BCL2L1;BCL2L2-NA)	Navitoclax-Oxaliplatin
1011-1089	Lung	26	expr.GRIK3_expr	4.35903	0.812926	5.36215	0.449275	3.79076e-07	1.04637e-05	1011	Navitoclax	1089	Oxaliplatin	BCL2;BCL2L1;BCL2L2	NA	Navitoclax-Oxaliplatin (BCL2;BCL2L1;BCL2L2-NA)	Navitoclax-Oxaliplatin
1561-1011	Lung	6	expr.EBI3_expr	-2.56503	0.478416	-5.36151	0.385185	3.92713e-07	1.04744e-05	1561	Taselisib	1011	Navitoclax	PIK3CA;PIK3CD;PIK3CG	BCL2;BCL2L1;BCL2L2	Taselisib-Navitoclax (PIK3CA;PIK3CD;PIK3CG-BCL2;BCL2L1;BCL2L2)	Taselisib-Navitoclax
1372-1561	PanCan	44	expr.ARPIN_expr	0.789221	0.154611	5.10457	0.561662	3.49639e-07	1.04892e-05	1372	Trametinib	1561	Taselisib	MAP2K1;MAP2K2	PIK3CA;PIK3CD;PIK3CG	Trametinib-Taselisib (MAP2K1;MAP2K2-PIK3CA;PIK3CD;PIK3CG)	Trametinib-Taselisib
1179-1047	Kidney	13	expr.DPYD_expr	-7.45879	0.785323	-9.49774	0.0588235	9.80056e-08	1.04967e-05	1179	MK-1775	1047	Nutlin-3a (-)	WEE1;PLK1	MDM2	MK-1775-Nutlin-3a (-) (WEE1;PLK1-MDM2)	MK-1775-Nutlin-3a (-)
1372-1017	Kidney	7	expr.DPYD_expr	-7.45879	0.785323	-9.49774	0.0588235	9.80056e-08	1.04967e-05	1372	Trametinib	1017	Olaparib	MAP2K1;MAP2K2	PARP1;PARP2	Trametinib-Olaparib (MAP2K1;MAP2K2-PARP1;PARP2)	Trametinib-Olaparib
1372-1564	Kidney	46	expr.DPYD_expr	-7.45879	0.785323	-9.49774	0.0588235	9.80056e-08	1.04967e-05	1372	Trametinib	1564	SCH772984	MAP2K1;MAP2K2	MAPK1;MAPK3	Trametinib-SCH772984 (MAP2K1;MAP2K2-MAPK1;MAPK3)	Trametinib-SCH772984
1011-1089	Lung	26	expr.SLC16A5_expr	-3.14135	0.586171	-5.3591	0.449275	3.8432e-07	1.05215e-05	1011	Navitoclax	1089	Oxaliplatin	BCL2;BCL2L1;BCL2L2	NA	Navitoclax-Oxaliplatin (BCL2;BCL2L1;BCL2L2-NA)	Navitoclax-Oxaliplatin
1372-1564	Haematopoietic and Lymphoid	46	expr.EREG_expr	3.74868	0.659748	5.682	0.176923	8.53769e-08	1.05294e-05	1372	Trametinib	1564	SCH772984	MAP2K1;MAP2K2	MAPK1;MAPK3	Trametinib-SCH772984 (MAP2K1;MAP2K2-MAPK1;MAPK3)	Trametinib-SCH772984
1372-1564	Haematopoietic and Lymphoid	46	expr.CCDC169_expr	5.08463	0.895864	5.67567	0.176923	8.79353e-08	1.05294e-05	1372	Trametinib	1564	SCH772984	MAP2K1;MAP2K2	MAPK1;MAPK3	Trametinib-SCH772984 (MAP2K1;MAP2K2-MAPK1;MAPK3)	Trametinib-SCH772984
1372-1561	PanCan	44	expr.PDZRN3_expr	-1.51163	0.296292	-5.10183	0.561662	3.54704e-07	1.05486e-05	1372	Trametinib	1561	Taselisib	MAP2K1;MAP2K2	PIK3CA;PIK3CD;PIK3CG	Trametinib-Taselisib (MAP2K1;MAP2K2-PIK3CA;PIK3CD;PIK3CG)	Trametinib-Taselisib
1011-1089	PanCan	26	expr.TMEM156_expr	-1.40995	0.272323	-5.17749	0.484564	2.37868e-07	1.0565e-05	1011	Navitoclax	1089	Oxaliplatin	BCL2;BCL2L1;BCL2L2	NA	Navitoclax-Oxaliplatin (BCL2;BCL2L1;BCL2L2-NA)	Navitoclax-Oxaliplatin
1558-1058	PanCan	23	expr.GGT6_expr	1.86029	0.358792	5.18488	0.158322	2.28701e-07	1.05697e-05	1558	Lapatinib	1058	Pictilisib	EGFR;ERBB2	PIK3CA;PIK3CB;PIK3CD;PIK3CG	Lapatinib-Pictilisib (EGFR;ERBB2-PIK3CA;PIK3CB;PIK3CD;PIK3CG)	Lapatinib-Pictilisib
1372-1053	PanCan	15	expr.TNFRSF1B_expr	1.26184	0.251606	5.01514	0.568032	5.56906e-07	1.06403e-05	1372	Trametinib	1053	MK-2206	MAP2K1;MAP2K2	AKT1;AKT2	Trametinib-MK-2206 (MAP2K1;MAP2K2-AKT1;AKT2)	Trametinib-MK-2206
1372-1058	PanCan	22	expr.SEMA3A_expr	1.18112	0.23498	5.02647	0.531081	5.25242e-07	1.07565e-05	1372	Trametinib	1058	Pictilisib	MAP2K1;MAP2K2	PIK3CA;PIK3CB;PIK3CD;PIK3CG	Trametinib-Pictilisib (MAP2K1;MAP2K2-PIK3CA;PIK3CB;PIK3CD;PIK3CG)	Trametinib-Pictilisib
1011-1089	Lung	26	expr.AXL_expr	-3.52286	0.658631	-5.34876	0.449275	4.02644e-07	1.07586e-05	1011	Navitoclax	1089	Oxaliplatin	BCL2;BCL2L1;BCL2L2	NA	Navitoclax-Oxaliplatin (BCL2;BCL2L1;BCL2L2-NA)	Navitoclax-Oxaliplatin
1011-1089	Lung	26	expr.CCND1_expr	-2.61386	0.48862	-5.34948	0.449275	4.01334e-07	1.07586e-05	1011	Navitoclax	1089	Oxaliplatin	BCL2;BCL2L1;BCL2L2	NA	Navitoclax-Oxaliplatin (BCL2;BCL2L1;BCL2L2-NA)	Navitoclax-Oxaliplatin
1011-1089	Lung	26	expr.KMT2C_expr	0.600652	0.112259	5.35057	0.449275	3.9938e-07	1.07586e-05	1011	Navitoclax	1089	Oxaliplatin	BCL2;BCL2L1;BCL2L2	NA	Navitoclax-Oxaliplatin (BCL2;BCL2L1;BCL2L2-NA)	Navitoclax-Oxaliplatin
1558-1054	Skin	19	expr.AMER2_expr	13.4857	1.76742	7.63018	0.0322581	2.06017e-08	1.07713e-05	1558	Lapatinib	1054	Palbociclib	EGFR;ERBB2	CDK4;CDK6	Lapatinib-Palbociclib (EGFR;ERBB2-CDK4;CDK6)	Lapatinib-Palbociclib
1561-1017	Skin	8	expr.AMER2_expr	13.4857	1.76742	7.63018	0.0322581	2.06017e-08	1.07713e-05	1561	Taselisib	1017	Olaparib	PIK3CA;PIK3CD;PIK3CG	PARP1;PARP2	Taselisib-Olaparib (PIK3CA;PIK3CD;PIK3CG-PARP1;PARP2)	Taselisib-Olaparib
1022-1073	Skin	24	expr.GJB1_expr	-9.05521	1.14625	-7.89984	0.16129	1.03301e-08	1.08018e-05	1022	AZD7762	1073	5-Fluorouracil	CHEK1;CHEK2	NA	AZD7762-5-Fluorouracil (CHEK1;CHEK2-NA)	AZD7762-5-Fluorouracil
1561-1011	Lung	6	expr.FOXN4_expr	3.71433	0.693952	5.35243	0.385185	4.09041e-07	1.08234e-05	1561	Taselisib	1011	Navitoclax	PIK3CA;PIK3CD;PIK3CG	BCL2;BCL2L1;BCL2L2	Taselisib-Navitoclax (PIK3CA;PIK3CD;PIK3CG-BCL2;BCL2L1;BCL2L2)	Taselisib-Navitoclax
1561-1011	PanCan	6	expr.PMP22_expr	-1.21466	0.22921	-5.29934	0.427198	1.23578e-07	1.08368e-05	1561	Taselisib	1011	Navitoclax	PIK3CA;PIK3CD;PIK3CG	BCL2;BCL2L1;BCL2L2	Taselisib-Navitoclax (PIK3CA;PIK3CD;PIK3CG-BCL2;BCL2L1;BCL2L2)	Taselisib-Navitoclax
1372-1564	PanCan	46	expr.RAB27B_expr	1.62971	0.305133	5.34097	0.177658	9.84889e-08	1.08655e-05	1372	Trametinib	1564	SCH772984	MAP2K1;MAP2K2	MAPK1;MAPK3	Trametinib-SCH772984 (MAP2K1;MAP2K2-MAPK1;MAPK3)	Trametinib-SCH772984
1372-1598	PanCan	49	expr.NRN1_expr	-1.83773	0.341583	-5.38004	0.205442	7.94736e-08	1.0872e-05	1372	Trametinib	1598	LGK974	MAP2K1;MAP2K2	PORCN	Trametinib-LGK974 (MAP2K1;MAP2K2-PORCN)	Trametinib-LGK974
1372-1598	PanCan	49	expr.STAC2_expr	-1.46415	0.271905	-5.38479	0.205442	7.742e-08	1.0872e-05	1372	Trametinib	1598	LGK974	MAP2K1;MAP2K2	PORCN	Trametinib-LGK974 (MAP2K1;MAP2K2-PORCN)	Trametinib-LGK974
1372-1053	PanCan	15	expr.CASP1_expr	1.21118	0.241825	5.00849	0.568032	5.76348e-07	1.09506e-05	1372	Trametinib	1053	MK-2206	MAP2K1;MAP2K2	AKT1;AKT2	Trametinib-MK-2206 (MAP2K1;MAP2K2-AKT1;AKT2)	Trametinib-MK-2206
1011-1089	Lung	26	expr.CXCR4_expr	2.69237	0.50393	5.34273	0.449275	4.13707e-07	1.09665e-05	1011	Navitoclax	1089	Oxaliplatin	BCL2;BCL2L1;BCL2L2	NA	Navitoclax-Oxaliplatin (BCL2;BCL2L1;BCL2L2-NA)	Navitoclax-Oxaliplatin
1372-1058	Lung	22	expr.HRH1_expr	3.13052	0.558459	5.60564	0.471014	1.24775e-07	1.09671e-05	1372	Trametinib	1058	Pictilisib	MAP2K1;MAP2K2	PIK3CA;PIK3CB;PIK3CD;PIK3CG	Trametinib-Pictilisib (MAP2K1;MAP2K2-PIK3CA;PIK3CB;PIK3CD;PIK3CG)	Trametinib-Pictilisib
1558-1011	Lung	5	expr.SCG3_expr	4.13684	0.738421	5.60228	0.362963	1.31581e-07	1.09673e-05	1558	Lapatinib	1011	Navitoclax	EGFR;ERBB2	BCL2;BCL2L1;BCL2L2	Lapatinib-Navitoclax (EGFR;ERBB2-BCL2;BCL2L1;BCL2L2)	Lapatinib-Navitoclax
1372-1017	Bone	7	expr.GNAQ_expr	-4.94966	0.615758	-8.03833	0.0285714	3.53921e-09	1.09963e-05	1372	Trametinib	1017	Olaparib	MAP2K1;MAP2K2	PARP1;PARP2	Trametinib-Olaparib (MAP2K1;MAP2K2-PARP1;PARP2)	Trametinib-Olaparib
1372-1561	Lung	44	expr.AHNAK_expr	2.79752	0.498454	5.61239	0.521127	1.15265e-07	1.10194e-05	1372	Trametinib	1561	Taselisib	MAP2K1;MAP2K2	PIK3CA;PIK3CD;PIK3CG	Trametinib-Taselisib (MAP2K1;MAP2K2-PIK3CA;PIK3CD;PIK3CG)	Trametinib-Taselisib
1011-1032	Peripheral Nervous System	10	expr.PALM_expr	7.84303	0.885251	8.85966	0.952381	3.56389e-08	1.10766e-05	1011	Navitoclax	1032	Afatinib	BCL2;BCL2L1;BCL2L2	EGFR;ERBB2	Navitoclax-Afatinib (BCL2;BCL2L1;BCL2L2-EGFR;ERBB2)	Navitoclax-Afatinib
1372-1058	PanCan	22	expr.GSDMC_expr	1.09472	0.21809	5.01958	0.531081	5.44291e-07	1.10802e-05	1372	Trametinib	1058	Pictilisib	MAP2K1;MAP2K2	PIK3CA;PIK3CB;PIK3CD;PIK3CG	Trametinib-Pictilisib (MAP2K1;MAP2K2-PIK3CA;PIK3CB;PIK3CD;PIK3CG)	Trametinib-Pictilisib
1561-1011	Lung	6	expr.ANXA1_expr	-2.90932	0.544293	-5.34514	0.385185	4.2261e-07	1.10944e-05	1561	Taselisib	1011	Navitoclax	PIK3CA;PIK3CD;PIK3CG	BCL2;BCL2L1;BCL2L2	Taselisib-Navitoclax (PIK3CA;PIK3CD;PIK3CG-BCL2;BCL2L1;BCL2L2)	Taselisib-Navitoclax
1561-1011	Lung	6	expr.P3H2_expr	-3.08259	0.576943	-5.34298	0.385185	4.26733e-07	1.11151e-05	1561	Taselisib	1011	Navitoclax	PIK3CA;PIK3CD;PIK3CG	BCL2;BCL2L1;BCL2L2	Taselisib-Navitoclax (PIK3CA;PIK3CD;PIK3CG-BCL2;BCL2L1;BCL2L2)	Taselisib-Navitoclax
1372-1561	Lung	44	expr.CXCL8_expr	3.11807	0.556371	5.6043	0.521127	1.19682e-07	1.11238e-05	1372	Trametinib	1561	Taselisib	MAP2K1;MAP2K2	PIK3CA;PIK3CD;PIK3CG	Trametinib-Taselisib (MAP2K1;MAP2K2-PIK3CA;PIK3CD;PIK3CG)	Trametinib-Taselisib
1372-1058	PanCan	22	expr.IL31RA_expr	1.35757	0.27059	5.01707	0.531081	5.51396e-07	1.11584e-05	1372	Trametinib	1058	Pictilisib	MAP2K1;MAP2K2	PIK3CA;PIK3CB;PIK3CD;PIK3CG	Trametinib-Pictilisib (MAP2K1;MAP2K2-PIK3CA;PIK3CB;PIK3CD;PIK3CG)	Trametinib-Pictilisib
1372-1561	Lung	44	expr.EPHA2_expr	2.63199	0.471119	5.58668	0.521127	1.29889e-07	1.11649e-05	1372	Trametinib	1561	Taselisib	MAP2K1;MAP2K2	PIK3CA;PIK3CD;PIK3CG	Trametinib-Taselisib (MAP2K1;MAP2K2-PIK3CA;PIK3CD;PIK3CG)	Trametinib-Taselisib
1372-1561	Lung	44	expr.SLC7A14_expr	-3.95797	0.708483	-5.58655	0.521127	1.29966e-07	1.11649e-05	1372	Trametinib	1561	Taselisib	MAP2K1;MAP2K2	PIK3CA;PIK3CD;PIK3CG	Trametinib-Taselisib (MAP2K1;MAP2K2-PIK3CA;PIK3CD;PIK3CG)	Trametinib-Taselisib
1372-1561	Lung	44	expr.NELL1_expr	-3.69705	0.66181	-5.58627	0.521127	1.30134e-07	1.11649e-05	1372	Trametinib	1561	Taselisib	MAP2K1;MAP2K2	PIK3CA;PIK3CD;PIK3CG	Trametinib-Taselisib (MAP2K1;MAP2K2-PIK3CA;PIK3CD;PIK3CG)	Trametinib-Taselisib
1372-1058	PanCan	22	expr.ATCAY_expr	-1.20882	0.241033	-5.01517	0.531081	5.56816e-07	1.12018e-05	1372	Trametinib	1058	Pictilisib	MAP2K1;MAP2K2	PIK3CA;PIK3CB;PIK3CD;PIK3CG	Trametinib-Pictilisib (MAP2K1;MAP2K2-PIK3CA;PIK3CB;PIK3CD;PIK3CG)	Trametinib-Pictilisib
1372-1053	Lung	15	expr.TMSB15A_expr	-3.15173	0.563769	-5.59046	0.450704	1.27626e-07	1.12378e-05	1372	Trametinib	1053	MK-2206	MAP2K1;MAP2K2	AKT1;AKT2	Trametinib-MK-2206 (MAP2K1;MAP2K2-AKT1;AKT2)	Trametinib-MK-2206
1011-1089	Lung	26	expr.PAX5_expr	3.10133	0.5817	5.33149	0.449275	4.35151e-07	1.13182e-05	1011	Navitoclax	1089	Oxaliplatin	BCL2;BCL2L1;BCL2L2	NA	Navitoclax-Oxaliplatin (BCL2;BCL2L1;BCL2L2-NA)	Navitoclax-Oxaliplatin
1011-1089	Lung	26	expr.ZBTB7C_expr	2.98669	0.560129	5.33215	0.449275	4.33871e-07	1.13182e-05	1011	Navitoclax	1089	Oxaliplatin	BCL2;BCL2L1;BCL2L2	NA	Navitoclax-Oxaliplatin (BCL2;BCL2L1;BCL2L2-NA)	Navitoclax-Oxaliplatin
1011-1089	Lung	26	expr.ANXA1_expr	-2.81596	0.528275	-5.33048	0.449275	4.3714e-07	1.13182e-05	1011	Navitoclax	1089	Oxaliplatin	BCL2;BCL2L1;BCL2L2	NA	Navitoclax-Oxaliplatin (BCL2;BCL2L1;BCL2L2-NA)	Navitoclax-Oxaliplatin
1372-1598	Haematopoietic and Lymphoid	49	expr.THBD_expr	4.32101	0.774276	5.5807	0.225806	1.47147e-07	1.13198e-05	1372	Trametinib	1598	LGK974	MAP2K1;MAP2K2	PORCN	Trametinib-LGK974 (MAP2K1;MAP2K2-PORCN)	Trametinib-LGK974
1372-1564	Haematopoietic and Lymphoid	46	expr.HNMT_expr	3.89532	0.689205	5.65191	0.176923	9.82328e-08	1.13424e-05	1372	Trametinib	1564	SCH772984	MAP2K1;MAP2K2	MAPK1;MAPK3	Trametinib-SCH772984 (MAP2K1;MAP2K2-MAPK1;MAPK3)	Trametinib-SCH772984
1561-1011	Lung	6	expr.GNG11_expr	-3.60601	0.675863	-5.33541	0.385185	4.41437e-07	1.14089e-05	1561	Taselisib	1011	Navitoclax	PIK3CA;PIK3CD;PIK3CG	BCL2;BCL2L1;BCL2L2	Taselisib-Navitoclax (PIK3CA;PIK3CD;PIK3CG-BCL2;BCL2L1;BCL2L2)	Taselisib-Navitoclax
1372-1053	Lung	15	expr.IL1R1_expr	3.43354	0.615562	5.5779	0.450704	1.35285e-07	1.14897e-05	1372	Trametinib	1053	MK-2206	MAP2K1;MAP2K2	AKT1;AKT2	Trametinib-MK-2206 (MAP2K1;MAP2K2-AKT1;AKT2)	Trametinib-MK-2206
1372-1053	Lung	15	expr.AREG_expr	3.24027	0.581253	5.57462	0.450704	1.37355e-07	1.14897e-05	1372	Trametinib	1053	MK-2206	MAP2K1;MAP2K2	AKT1;AKT2	Trametinib-MK-2206 (MAP2K1;MAP2K2-AKT1;AKT2)	Trametinib-MK-2206
1561-1011	Lung	6	expr.PCDH17_expr	3.6102	0.677075	5.33205	0.385185	4.48118e-07	1.14925e-05	1561	Taselisib	1011	Navitoclax	PIK3CA;PIK3CD;PIK3CG	BCL2;BCL2L1;BCL2L2	Taselisib-Navitoclax (PIK3CA;PIK3CD;PIK3CG-BCL2;BCL2L1;BCL2L2)	Taselisib-Navitoclax
1372-1032	PanCan	11	expr.MYEOV_expr	1.52363	0.286192	5.3238	0.404227	1.08172e-07	1.15609e-05	1372	Trametinib	1032	Afatinib	MAP2K1;MAP2K2	EGFR;ERBB2	Trametinib-Afatinib (MAP2K1;MAP2K2-EGFR;ERBB2)	Trametinib-Afatinib
1561-1011	Lung	6	expr.XKR7_expr	4.30867	0.808629	5.32837	0.385185	4.5555e-07	1.15939e-05	1561	Taselisib	1011	Navitoclax	PIK3CA;PIK3CD;PIK3CG	BCL2;BCL2L1;BCL2L2	Taselisib-Navitoclax (PIK3CA;PIK3CD;PIK3CG-BCL2;BCL2L1;BCL2L2)	Taselisib-Navitoclax
1011-1089	Lung	26	expr.KIF5C_expr	3.26484	0.61333	5.32314	0.449275	4.51778e-07	1.16072e-05	1011	Navitoclax	1089	Oxaliplatin	BCL2;BCL2L1;BCL2L2	NA	Navitoclax-Oxaliplatin (BCL2;BCL2L1;BCL2L2-NA)	Navitoclax-Oxaliplatin
1011-1089	Lung	26	expr.TGFBI_expr	-3.31909	0.623878	-5.3201	0.449275	4.5798e-07	1.16764e-05	1011	Navitoclax	1089	Oxaliplatin	BCL2;BCL2L1;BCL2L2	NA	Navitoclax-Oxaliplatin (BCL2;BCL2L1;BCL2L2-NA)	Navitoclax-Oxaliplatin
1011-1089	Lung	26	expr.RASGEF1B_expr	2.89423	0.544191	5.31841	0.449275	4.61461e-07	1.16764e-05	1011	Navitoclax	1089	Oxaliplatin	BCL2;BCL2L1;BCL2L2	NA	Navitoclax-Oxaliplatin (BCL2;BCL2L1;BCL2L2-NA)	Navitoclax-Oxaliplatin
1558-1058	PanCan	23	expr.SYT8_expr	1.81465	0.351433	5.16356	0.158322	2.56128e-07	1.16794e-05	1558	Lapatinib	1058	Pictilisib	EGFR;ERBB2	PIK3CA;PIK3CB;PIK3CD;PIK3CG	Lapatinib-Pictilisib (EGFR;ERBB2-PIK3CA;PIK3CB;PIK3CD;PIK3CG)	Lapatinib-Pictilisib
1372-1053	Haematopoietic and Lymphoid	15	expr.SPART_expr	4.39976	0.751386	5.85552	0.451128	3.62194e-08	1.1717e-05	1372	Trametinib	1053	MK-2206	MAP2K1;MAP2K2	AKT1;AKT2	Trametinib-MK-2206 (MAP2K1;MAP2K2-AKT1;AKT2)	Trametinib-MK-2206
1372-1053	Haematopoietic and Lymphoid	15	expr.GNAQ_expr	4.10367	0.69918	5.86926	0.451128	3.39221e-08	1.1717e-05	1372	Trametinib	1053	MK-2206	MAP2K1;MAP2K2	AKT1;AKT2	Trametinib-MK-2206 (MAP2K1;MAP2K2-AKT1;AKT2)	Trametinib-MK-2206
1558-1058	PanCan	23	expr.SERPINB5_expr	2.07793	0.402675	5.16032	0.158322	2.60571e-07	1.17257e-05	1558	Lapatinib	1058	Pictilisib	EGFR;ERBB2	PIK3CA;PIK3CB;PIK3CD;PIK3CG	Lapatinib-Pictilisib (EGFR;ERBB2-PIK3CA;PIK3CB;PIK3CD;PIK3CG)	Lapatinib-Pictilisib
1561-1372	PanCan	34	expr.EMP1_expr	1.35388	0.237738	5.69482	0.675963	1.33927e-08	1.17798e-05	1561	Taselisib	1372	Trametinib	PIK3CA;PIK3CD;PIK3CG	MAP2K1;MAP2K2	Taselisib-Trametinib (PIK3CA;PIK3CD;PIK3CG-MAP2K1;MAP2K2)	Taselisib-Trametinib
1561-1372	PanCan	34	expr.DUSP6_expr	1.07666	0.189222	5.68994	0.675963	1.37775e-08	1.17798e-05	1561	Taselisib	1372	Trametinib	PIK3CA;PIK3CD;PIK3CG	MAP2K1;MAP2K2	Taselisib-Trametinib (PIK3CA;PIK3CD;PIK3CG-MAP2K1;MAP2K2)	Taselisib-Trametinib
1372-1058	PanCan	22	expr.KRT6A_expr	1.47828	0.295451	5.00345	0.531081	5.91523e-07	1.18305e-05	1372	Trametinib	1058	Pictilisib	MAP2K1;MAP2K2	PIK3CA;PIK3CB;PIK3CD;PIK3CG	Trametinib-Pictilisib (MAP2K1;MAP2K2-PIK3CA;PIK3CB;PIK3CD;PIK3CG)	Trametinib-Pictilisib
1372-1011	PanCan	4	expr.PROX1_expr	1.55019	0.275912	5.61845	0.395604	2.08088e-08	1.1861e-05	1372	Trametinib	1011	Navitoclax	MAP2K1;MAP2K2	BCL2;BCL2L1;BCL2L2	Trametinib-Navitoclax (MAP2K1;MAP2K2-BCL2;BCL2L1;BCL2L2)	Trametinib-Navitoclax
1372-1058	Lung	22	expr.GRIK3_expr	-4.49884	0.807721	-5.5698	0.471014	1.47203e-07	1.18769e-05	1372	Trametinib	1058	Pictilisib	MAP2K1;MAP2K2	PIK3CA;PIK3CB;PIK3CD;PIK3CG	Trametinib-Pictilisib (MAP2K1;MAP2K2-PIK3CA;PIK3CB;PIK3CD;PIK3CG)	Trametinib-Pictilisib
1372-1058	Lung	22	expr.CXCL2_expr	3.21897	0.578708	5.56233	0.471014	1.52347e-07	1.18769e-05	1372	Trametinib	1058	Pictilisib	MAP2K1;MAP2K2	PIK3CA;PIK3CB;PIK3CD;PIK3CG	Trametinib-Pictilisib (MAP2K1;MAP2K2-PIK3CA;PIK3CB;PIK3CD;PIK3CG)	Trametinib-Pictilisib
1372-1058	Lung	22	expr.NELL2_expr	-3.22785	0.579065	-5.57425	0.471014	1.44212e-07	1.18769e-05	1372	Trametinib	1058	Pictilisib	MAP2K1;MAP2K2	PIK3CA;PIK3CB;PIK3CD;PIK3CG	Trametinib-Pictilisib (MAP2K1;MAP2K2-PIK3CA;PIK3CB;PIK3CD;PIK3CG)	Trametinib-Pictilisib
1372-1058	Lung	22	expr.RAB27B_expr	3.12193	0.561849	5.55654	0.471014	1.56462e-07	1.18769e-05	1372	Trametinib	1058	Pictilisib	MAP2K1;MAP2K2	PIK3CA;PIK3CB;PIK3CD;PIK3CG	Trametinib-Pictilisib (MAP2K1;MAP2K2-PIK3CA;PIK3CB;PIK3CD;PIK3CG)	Trametinib-Pictilisib
1372-1058	Lung	22	expr.CTNNA2_expr	-3.31252	0.595539	-5.56222	0.471014	1.52425e-07	1.18769e-05	1372	Trametinib	1058	Pictilisib	MAP2K1;MAP2K2	PIK3CA;PIK3CB;PIK3CD;PIK3CG	Trametinib-Pictilisib (MAP2K1;MAP2K2-PIK3CA;PIK3CB;PIK3CD;PIK3CG)	Trametinib-Pictilisib
1372-1058	Lung	22	expr.AXIN2_expr	-2.09418	0.376624	-5.56041	0.471014	1.53699e-07	1.18769e-05	1372	Trametinib	1058	Pictilisib	MAP2K1;MAP2K2	PIK3CA;PIK3CB;PIK3CD;PIK3CG	Trametinib-Pictilisib (MAP2K1;MAP2K2-PIK3CA;PIK3CB;PIK3CD;PIK3CG)	Trametinib-Pictilisib
1372-1598	PanCan	49	expr.ZFP36L2_expr	0.542935	0.101387	5.35506	0.205442	9.11699e-08	1.19924e-05	1372	Trametinib	1598	LGK974	MAP2K1;MAP2K2	PORCN	Trametinib-LGK974 (MAP2K1;MAP2K2-PORCN)	Trametinib-LGK974
1372-1053	Lung	15	expr.KLK6_expr	3.41191	0.6148	5.54962	0.450704	1.54204e-07	1.20277e-05	1372	Trametinib	1053	MK-2206	MAP2K1;MAP2K2	AKT1;AKT2	Trametinib-MK-2206 (MAP2K1;MAP2K2-AKT1;AKT2)	Trametinib-MK-2206
1372-1053	Lung	15	expr.ABCC3_expr	3.44347	0.620544	5.54911	0.450704	1.5457e-07	1.20277e-05	1372	Trametinib	1053	MK-2206	MAP2K1;MAP2K2	AKT1;AKT2	Trametinib-MK-2206 (MAP2K1;MAP2K2-AKT1;AKT2)	Trametinib-MK-2206
1372-1053	Lung	15	expr.SIX3_expr	-3.56264	0.641836	-5.5507	0.450704	1.53438e-07	1.20277e-05	1372	Trametinib	1053	MK-2206	MAP2K1;MAP2K2	AKT1;AKT2	Trametinib-MK-2206 (MAP2K1;MAP2K2-AKT1;AKT2)	Trametinib-MK-2206
1561-1011	Lung	6	expr.KIT_expr	3.36185	0.632147	5.31814	0.385185	4.76856e-07	1.20442e-05	1561	Taselisib	1011	Navitoclax	PIK3CA;PIK3CD;PIK3CG	BCL2;BCL2L1;BCL2L2	Taselisib-Navitoclax (PIK3CA;PIK3CD;PIK3CG-BCL2;BCL2L1;BCL2L2)	Taselisib-Navitoclax
1372-1561	PanCan	44	expr.PARP1_expr	-0.254986	0.0502503	-5.07433	0.561662	4.09583e-07	1.20756e-05	1372	Trametinib	1561	Taselisib	MAP2K1;MAP2K2	PIK3CA;PIK3CD;PIK3CG	Trametinib-Taselisib (MAP2K1;MAP2K2-PIK3CA;PIK3CD;PIK3CG)	Trametinib-Taselisib
1372-1053	PanCan	15	expr.CECR2_expr	-1.39539	0.279732	-4.98832	0.568032	6.394e-07	1.20815e-05	1372	Trametinib	1053	MK-2206	MAP2K1;MAP2K2	AKT1;AKT2	Trametinib-MK-2206 (MAP2K1;MAP2K2-AKT1;AKT2)	Trametinib-MK-2206
1011-1089	Lung	26	expr.RAB32_expr	-2.89465	0.545279	-5.30857	0.449275	4.82288e-07	1.21116e-05	1011	Navitoclax	1089	Oxaliplatin	BCL2;BCL2L1;BCL2L2	NA	Navitoclax-Oxaliplatin (BCL2;BCL2L1;BCL2L2-NA)	Navitoclax-Oxaliplatin
1372-1058	PanCan	22	expr.CCND1_expr	0.909486	0.181985	4.99758	0.531081	6.09671e-07	1.21225e-05	1372	Trametinib	1058	Pictilisib	MAP2K1;MAP2K2	PIK3CA;PIK3CB;PIK3CD;PIK3CG	Trametinib-Pictilisib (MAP2K1;MAP2K2-PIK3CA;PIK3CB;PIK3CD;PIK3CG)	Trametinib-Pictilisib
1372-1053	Lung	15	expr.ALS2CL_expr	2.94118	0.530722	5.54185	0.450704	1.5984e-07	1.21551e-05	1372	Trametinib	1053	MK-2206	MAP2K1;MAP2K2	AKT1;AKT2	Trametinib-MK-2206 (MAP2K1;MAP2K2-AKT1;AKT2)	Trametinib-MK-2206
1011-1089	PanCan	26	expr.AMOTL2_expr	-0.820903	0.159472	-5.14761	0.484564	2.787e-07	1.22199e-05	1011	Navitoclax	1089	Oxaliplatin	BCL2;BCL2L1;BCL2L2	NA	Navitoclax-Oxaliplatin (BCL2;BCL2L1;BCL2L2-NA)	Navitoclax-Oxaliplatin
1011-1089	Lung	26	expr.FAM78B_expr	2.647	0.499005	5.30455	0.449275	4.9105e-07	1.22396e-05	1011	Navitoclax	1089	Oxaliplatin	BCL2;BCL2L1;BCL2L2	NA	Navitoclax-Oxaliplatin (BCL2;BCL2L1;BCL2L2-NA)	Navitoclax-Oxaliplatin
1372-1561	PanCan	44	expr.CLSTN2_expr	-1.50926	0.297869	-5.06688	0.561662	4.25818e-07	1.2447e-05	1372	Trametinib	1561	Taselisib	MAP2K1;MAP2K2	PIK3CA;PIK3CD;PIK3CG	Trametinib-Taselisib (MAP2K1;MAP2K2-PIK3CA;PIK3CD;PIK3CG)	Trametinib-Taselisib
1372-1032	PanCan	11	expr.LIF_expr	1.25729	0.237053	5.30385	0.404227	1.20584e-07	1.24968e-05	1372	Trametinib	1032	Afatinib	MAP2K1;MAP2K2	EGFR;ERBB2	Trametinib-Afatinib (MAP2K1;MAP2K2-EGFR;ERBB2)	Trametinib-Afatinib
1011-1089	PanCan	26	expr.CAV1_expr	-1.36547	0.265785	-5.13748	0.484564	2.94037e-07	1.25701e-05	1011	Navitoclax	1089	Oxaliplatin	BCL2;BCL2L1;BCL2L2	NA	Navitoclax-Oxaliplatin (BCL2;BCL2L1;BCL2L2-NA)	Navitoclax-Oxaliplatin
1011-1089	PanCan	26	expr.TRIM6_expr	-1.28918	0.250859	-5.13908	0.484564	2.91554e-07	1.25701e-05	1011	Navitoclax	1089	Oxaliplatin	BCL2;BCL2L1;BCL2L2	NA	Navitoclax-Oxaliplatin (BCL2;BCL2L1;BCL2L2-NA)	Navitoclax-Oxaliplatin
1558-1011	Lung	5	expr.PROX1_expr	4.07347	0.731716	5.56702	0.362963	1.54691e-07	1.2579e-05	1558	Lapatinib	1011	Navitoclax	EGFR;ERBB2	BCL2;BCL2L1;BCL2L2	Lapatinib-Navitoclax (EGFR;ERBB2-BCL2;BCL2L1;BCL2L2)	Lapatinib-Navitoclax
1372-1598	PanCan	49	expr.DHRS9_expr	1.76287	0.330184	5.33906	0.205442	9.95224e-08	1.26062e-05	1372	Trametinib	1598	LGK974	MAP2K1;MAP2K2	PORCN	Trametinib-LGK974 (MAP2K1;MAP2K2-PORCN)	Trametinib-LGK974
1372-1053	PanCan	15	expr.SLCO1B3_expr	1.37278	0.275747	4.9784	0.568032	6.72813e-07	1.2643e-05	1372	Trametinib	1053	MK-2206	MAP2K1;MAP2K2	AKT1;AKT2	Trametinib-MK-2206 (MAP2K1;MAP2K2-AKT1;AKT2)	Trametinib-MK-2206
1372-1598	PanCan	49	expr.FBXL7_expr	-1.85525	0.347995	-5.33124	0.205442	1.03868e-07	1.26867e-05	1372	Trametinib	1598	LGK974	MAP2K1;MAP2K2	PORCN	Trametinib-LGK974 (MAP2K1;MAP2K2-PORCN)	Trametinib-LGK974
1558-1598	Bladder	50	expr.CAV1_expr	-5.94838	0.520153	-11.4358	0.111111	4.12031e-09	1.27235e-05	1558	Lapatinib	1598	LGK974	EGFR;ERBB2	PORCN	Lapatinib-LGK974 (EGFR;ERBB2-PORCN)	Lapatinib-LGK974
1372-1053	PanCan	15	expr.PACSIN1_expr	-1.15611	0.232371	-4.97527	0.568032	6.83678e-07	1.27769e-05	1372	Trametinib	1053	MK-2206	MAP2K1;MAP2K2	AKT1;AKT2	Trametinib-MK-2206 (MAP2K1;MAP2K2-AKT1;AKT2)	Trametinib-MK-2206
1017-1375	Cervix	36	expr.CAVIN1_expr	-13.6091	1.00525	-13.538	0.0769231	3.33718e-08	1.28148e-05	1017	Olaparib	1375	Temozolomide	PARP1;PARP2	NA	Olaparib-Temozolomide (PARP1;PARP2-NA)	Olaparib-Temozolomide
1017-1375	Cervix	36	expr.POU3F3_expr	13.274	0.977033	13.5861	0.0769231	3.21621e-08	1.28148e-05	1017	Olaparib	1375	Temozolomide	PARP1;PARP2	NA	Olaparib-Temozolomide (PARP1;PARP2-NA)	Olaparib-Temozolomide
1017-1375	Cervix	36	expr.CCNB2_expr	-4.93932	0.358439	-13.7801	0.0769231	2.77384e-08	1.28148e-05	1017	Olaparib	1375	Temozolomide	PARP1;PARP2	NA	Olaparib-Temozolomide (PARP1;PARP2-NA)	Olaparib-Temozolomide
1372-1510	Cervix	39	expr.CAVIN1_expr	-13.6091	1.00525	-13.538	0.0769231	3.33718e-08	1.28148e-05	1372	Trametinib	1510	Linsitinib	MAP2K1;MAP2K2	IGF1R;INSR	Trametinib-Linsitinib (MAP2K1;MAP2K2-IGF1R;INSR)	Trametinib-Linsitinib
1372-1510	Cervix	39	expr.POU3F3_expr	13.274	0.977033	13.5861	0.0769231	3.21621e-08	1.28148e-05	1372	Trametinib	1510	Linsitinib	MAP2K1;MAP2K2	IGF1R;INSR	Trametinib-Linsitinib (MAP2K1;MAP2K2-IGF1R;INSR)	Trametinib-Linsitinib
1372-1510	Cervix	39	expr.CCNB2_expr	-4.93932	0.358439	-13.7801	0.0769231	2.77384e-08	1.28148e-05	1372	Trametinib	1510	Linsitinib	MAP2K1;MAP2K2	IGF1R;INSR	Trametinib-Linsitinib (MAP2K1;MAP2K2-IGF1R;INSR)	Trametinib-Linsitinib
1372-1598	Cervix	49	expr.CAVIN1_expr	-13.6091	1.00525	-13.538	0.0769231	3.33718e-08	1.28148e-05	1372	Trametinib	1598	LGK974	MAP2K1;MAP2K2	PORCN	Trametinib-LGK974 (MAP2K1;MAP2K2-PORCN)	Trametinib-LGK974
1372-1598	Cervix	49	expr.POU3F3_expr	13.274	0.977033	13.5861	0.0769231	3.21621e-08	1.28148e-05	1372	Trametinib	1598	LGK974	MAP2K1;MAP2K2	PORCN	Trametinib-LGK974 (MAP2K1;MAP2K2-PORCN)	Trametinib-LGK974
1372-1598	Cervix	49	expr.CCNB2_expr	-4.93932	0.358439	-13.7801	0.0769231	2.77384e-08	1.28148e-05	1372	Trametinib	1598	LGK974	MAP2K1;MAP2K2	PORCN	Trametinib-LGK974 (MAP2K1;MAP2K2-PORCN)	Trametinib-LGK974
1372-1053	PanCan	15	expr.CCRL2_expr	1.22291	0.245887	4.97348	0.568032	6.89992e-07	1.28249e-05	1372	Trametinib	1053	MK-2206	MAP2K1;MAP2K2	AKT1;AKT2	Trametinib-MK-2206 (MAP2K1;MAP2K2-AKT1;AKT2)	Trametinib-MK-2206
1011-1089	Lung	26	expr.OASL_expr	-3.1466	0.594592	-5.29203	0.449275	5.19342e-07	1.28489e-05	1011	Navitoclax	1089	Oxaliplatin	BCL2;BCL2L1;BCL2L2	NA	Navitoclax-Oxaliplatin (BCL2;BCL2L1;BCL2L2-NA)	Navitoclax-Oxaliplatin
1017-1375	PanCan	36	expr.CREB1_expr	0.227426	0.0413743	5.4968	0.202381	4.15067e-08	1.29048e-05	1017	Olaparib	1375	Temozolomide	PARP1;PARP2	NA	Olaparib-Temozolomide (PARP1;PARP2-NA)	Olaparib-Temozolomide
1372-1058	PanCan	22	expr.DSC2_expr	1.3136	0.263675	4.98188	0.531081	6.60887e-07	1.29156e-05	1372	Trametinib	1058	Pictilisib	MAP2K1;MAP2K2	PIK3CA;PIK3CB;PIK3CD;PIK3CG	Trametinib-Pictilisib (MAP2K1;MAP2K2-PIK3CA;PIK3CB;PIK3CD;PIK3CG)	Trametinib-Pictilisib
1372-1058	PanCan	22	expr.PCDH1_expr	1.0539	0.211486	4.98329	0.531081	6.56146e-07	1.29156e-05	1372	Trametinib	1058	Pictilisib	MAP2K1;MAP2K2	PIK3CA;PIK3CB;PIK3CD;PIK3CG	Trametinib-Pictilisib (MAP2K1;MAP2K2-PIK3CA;PIK3CB;PIK3CD;PIK3CG)	Trametinib-Pictilisib
1372-1058	PanCan	22	expr.C6orf15_expr	1.15351	0.231489	4.98298	0.531081	6.57166e-07	1.29156e-05	1372	Trametinib	1058	Pictilisib	MAP2K1;MAP2K2	PIK3CA;PIK3CB;PIK3CD;PIK3CG	Trametinib-Pictilisib (MAP2K1;MAP2K2-PIK3CA;PIK3CB;PIK3CD;PIK3CG)	Trametinib-Pictilisib
1372-1053	PanCan	15	expr.TNFAIP2_expr	1.13717	0.228764	4.97093	0.568032	6.99063e-07	1.29232e-05	1372	Trametinib	1053	MK-2206	MAP2K1;MAP2K2	AKT1;AKT2	Trametinib-MK-2206 (MAP2K1;MAP2K2-AKT1;AKT2)	Trametinib-MK-2206
1372-1032	PanCan	11	expr.HRH1_expr	1.37417	0.259663	5.29212	0.404227	1.28521e-07	1.29277e-05	1372	Trametinib	1032	Afatinib	MAP2K1;MAP2K2	EGFR;ERBB2	Trametinib-Afatinib (MAP2K1;MAP2K2-EGFR;ERBB2)	Trametinib-Afatinib
1561-1011	PanCan	6	expr.SPHK1_expr	-0.794504	0.150991	-5.26193	0.427198	1.51326e-07	1.29384e-05	1561	Taselisib	1011	Navitoclax	PIK3CA;PIK3CD;PIK3CG	BCL2;BCL2L1;BCL2L2	Taselisib-Navitoclax (PIK3CA;PIK3CD;PIK3CG-BCL2;BCL2L1;BCL2L2)	Taselisib-Navitoclax
1372-1053	Lung	15	expr.STEAP1_expr	2.912	0.527296	5.52252	0.450704	1.74755e-07	1.2994e-05	1372	Trametinib	1053	MK-2206	MAP2K1;MAP2K2	AKT1;AKT2	Trametinib-MK-2206 (MAP2K1;MAP2K2-AKT1;AKT2)	Trametinib-MK-2206
1011-1089	Lung	26	expr.DTX1_expr	2.26863	0.429071	5.2873	0.449275	5.30442e-07	1.3027e-05	1011	Navitoclax	1089	Oxaliplatin	BCL2;BCL2L1;BCL2L2	NA	Navitoclax-Oxaliplatin (BCL2;BCL2L1;BCL2L2-NA)	Navitoclax-Oxaliplatin
1372-1058	Lung	22	expr.CDA_expr	3.53163	0.63862	5.5301	0.471014	1.76654e-07	1.31117e-05	1372	Trametinib	1058	Pictilisib	MAP2K1;MAP2K2	PIK3CA;PIK3CB;PIK3CD;PIK3CG	Trametinib-Pictilisib (MAP2K1;MAP2K2-PIK3CA;PIK3CB;PIK3CD;PIK3CG)	Trametinib-Pictilisib
1372-1053	PanCan	15	expr.TACSTD2_expr	1.43967	0.289907	4.96597	0.568032	7.17025e-07	1.31135e-05	1372	Trametinib	1053	MK-2206	MAP2K1;MAP2K2	AKT1;AKT2	Trametinib-MK-2206 (MAP2K1;MAP2K2-AKT1;AKT2)	Trametinib-MK-2206
1372-1053	PanCan	15	expr.ZNF730_expr	-1.40619	0.283133	-4.96653	0.568032	7.14988e-07	1.31135e-05	1372	Trametinib	1053	MK-2206	MAP2K1;MAP2K2	AKT1;AKT2	Trametinib-MK-2206 (MAP2K1;MAP2K2-AKT1;AKT2)	Trametinib-MK-2206
1372-1561	Lung	44	expr.YAP1_expr	3.20854	0.57975	5.53436	0.521127	1.65471e-07	1.31188e-05	1372	Trametinib	1561	Taselisib	MAP2K1;MAP2K2	PIK3CA;PIK3CD;PIK3CG	Trametinib-Taselisib (MAP2K1;MAP2K2-PIK3CA;PIK3CD;PIK3CG)	Trametinib-Taselisib
1372-1561	Lung	44	expr.SEZ6L_expr	-4.41173	0.798457	-5.52532	0.521127	1.72513e-07	1.31188e-05	1372	Trametinib	1561	Taselisib	MAP2K1;MAP2K2	PIK3CA;PIK3CD;PIK3CG	Trametinib-Taselisib (MAP2K1;MAP2K2-PIK3CA;PIK3CD;PIK3CG)	Trametinib-Taselisib
1372-1561	Lung	44	expr.FRRS1L_expr	-3.39763	0.614912	-5.52539	0.521127	1.72457e-07	1.31188e-05	1372	Trametinib	1561	Taselisib	MAP2K1;MAP2K2	PIK3CA;PIK3CD;PIK3CG	Trametinib-Taselisib (MAP2K1;MAP2K2-PIK3CA;PIK3CD;PIK3CG)	Trametinib-Taselisib
1372-1561	Lung	44	expr.ATCAY_expr	-3.8298	0.691746	-5.53643	0.521127	1.63895e-07	1.31188e-05	1372	Trametinib	1561	Taselisib	MAP2K1;MAP2K2	PIK3CA;PIK3CD;PIK3CG	Trametinib-Taselisib (MAP2K1;MAP2K2-PIK3CA;PIK3CD;PIK3CG)	Trametinib-Taselisib
1372-1561	Lung	44	expr.TCN1_expr	2.68131	0.483802	5.54216	0.521127	1.59615e-07	1.31188e-05	1372	Trametinib	1561	Taselisib	MAP2K1;MAP2K2	PIK3CA;PIK3CD;PIK3CG	Trametinib-Taselisib (MAP2K1;MAP2K2-PIK3CA;PIK3CD;PIK3CG)	Trametinib-Taselisib
1372-1032	Lung	11	expr.DUSP6_expr	2.19753	0.382724	5.74182	0.366197	6.28897e-08	1.31518e-05	1372	Trametinib	1032	Afatinib	MAP2K1;MAP2K2	EGFR;ERBB2	Trametinib-Afatinib (MAP2K1;MAP2K2-EGFR;ERBB2)	Trametinib-Afatinib
1372-1058	PanCan	22	expr.GRHL2_expr	1.42077	0.285557	4.97542	0.531081	6.8318e-07	1.32754e-05	1372	Trametinib	1058	Pictilisib	MAP2K1;MAP2K2	PIK3CA;PIK3CB;PIK3CD;PIK3CG	Trametinib-Pictilisib (MAP2K1;MAP2K2-PIK3CA;PIK3CB;PIK3CD;PIK3CG)	Trametinib-Pictilisib
1558-1011	Lung	5	expr.CD70_expr	-3.3528	0.604111	-5.54996	0.362963	1.67246e-07	1.32762e-05	1558	Lapatinib	1011	Navitoclax	EGFR;ERBB2	BCL2;BCL2L1;BCL2L2	Lapatinib-Navitoclax (EGFR;ERBB2-BCL2;BCL2L1;BCL2L2)	Lapatinib-Navitoclax
1372-1053	Lung	15	expr.GRIK3_expr	-4.54453	0.824562	-5.51145	0.450704	1.83902e-07	1.32913e-05	1372	Trametinib	1053	MK-2206	MAP2K1;MAP2K2	AKT1;AKT2	Trametinib-MK-2206 (MAP2K1;MAP2K2-AKT1;AKT2)	Trametinib-MK-2206
1372-1053	Lung	15	expr.CXCL2_expr	3.18975	0.579095	5.50817	0.450704	1.86698e-07	1.32913e-05	1372	Trametinib	1053	MK-2206	MAP2K1;MAP2K2	AKT1;AKT2	Trametinib-MK-2206 (MAP2K1;MAP2K2-AKT1;AKT2)	Trametinib-MK-2206
1372-1053	PanCan	15	expr.PARP1_expr	-0.241774	0.0487237	-4.96215	0.568032	7.31199e-07	1.33016e-05	1372	Trametinib	1053	MK-2206	MAP2K1;MAP2K2	AKT1;AKT2	Trametinib-MK-2206 (MAP2K1;MAP2K2-AKT1;AKT2)	Trametinib-MK-2206
1372-1053	PanCan	15	expr.CACNA1B_expr	-1.22756	0.247438	-4.9611	0.568032	7.3514e-07	1.33025e-05	1372	Trametinib	1053	MK-2206	MAP2K1;MAP2K2	AKT1;AKT2	Trametinib-MK-2206 (MAP2K1;MAP2K2-AKT1;AKT2)	Trametinib-MK-2206
1558-1011	PanCan	5	expr.SV2B_expr	1.48027	0.286388	5.16875	0.282967	2.49178e-07	1.33155e-05	1558	Lapatinib	1011	Navitoclax	EGFR;ERBB2	BCL2;BCL2L1;BCL2L2	Lapatinib-Navitoclax (EGFR;ERBB2-BCL2;BCL2L1;BCL2L2)	Lapatinib-Navitoclax
1372-1561	Lung	44	expr.MYOF_expr	2.94214	0.533299	5.51687	0.521127	1.79369e-07	1.3337e-05	1372	Trametinib	1561	Taselisib	MAP2K1;MAP2K2	PIK3CA;PIK3CD;PIK3CG	Trametinib-Taselisib (MAP2K1;MAP2K2-PIK3CA;PIK3CD;PIK3CG)	Trametinib-Taselisib
1011-1032	Peripheral Nervous System	10	expr.FXYD6_expr	8.71961	1.00238	8.69895	0.952381	4.72612e-08	1.33534e-05	1011	Navitoclax	1032	Afatinib	BCL2;BCL2L1;BCL2L2	EGFR;ERBB2	Navitoclax-Afatinib (BCL2;BCL2L1;BCL2L2-EGFR;ERBB2)	Navitoclax-Afatinib
1017-1375	PanCan	36	expr.HMOX1_expr	-1.15774	0.211505	-5.47382	0.202381	4.72163e-08	1.34566e-05	1017	Olaparib	1375	Temozolomide	PARP1;PARP2	NA	Olaparib-Temozolomide (PARP1;PARP2-NA)	Olaparib-Temozolomide
1372-1053	PanCan	15	expr.TUBB2B_expr	-1.10702	0.223299	-4.95757	0.568032	7.48521e-07	1.34734e-05	1372	Trametinib	1053	MK-2206	MAP2K1;MAP2K2	AKT1;AKT2	Trametinib-MK-2206 (MAP2K1;MAP2K2-AKT1;AKT2)	Trametinib-MK-2206
1372-1053	Haematopoietic and Lymphoid	15	expr.ZNF860_expr	-3.75288	0.646371	-5.80607	0.451128	4.58241e-08	1.34765e-05	1372	Trametinib	1053	MK-2206	MAP2K1;MAP2K2	AKT1;AKT2	Trametinib-MK-2206 (MAP2K1;MAP2K2-AKT1;AKT2)	Trametinib-MK-2206
1558-1058	PanCan	23	expr.AP1M2_expr	1.44575	0.281762	5.1311	0.158322	3.04092e-07	1.35064e-05	1558	Lapatinib	1058	Pictilisib	EGFR;ERBB2	PIK3CA;PIK3CB;PIK3CD;PIK3CG	Lapatinib-Pictilisib (EGFR;ERBB2-PIK3CA;PIK3CB;PIK3CD;PIK3CG)	Lapatinib-Pictilisib
1372-1053	PanCan	15	expr.NFATC4_expr	-1.24832	0.251916	-4.95532	0.568032	7.5717e-07	1.35577e-05	1372	Trametinib	1053	MK-2206	MAP2K1;MAP2K2	AKT1;AKT2	Trametinib-MK-2206 (MAP2K1;MAP2K2-AKT1;AKT2)	Trametinib-MK-2206
1372-1058	PanCan	22	expr.CXCR4_expr	-1.28896	0.259402	-4.96897	0.531081	7.06122e-07	1.36437e-05	1372	Trametinib	1058	Pictilisib	MAP2K1;MAP2K2	PIK3CA;PIK3CB;PIK3CD;PIK3CG	Trametinib-Pictilisib (MAP2K1;MAP2K2-PIK3CA;PIK3CB;PIK3CD;PIK3CG)	Trametinib-Pictilisib
1372-1053	PanCan	15	expr.PLEKHG4B_expr	-1.18208	0.23867	-4.95279	0.568032	7.66995e-07	1.36621e-05	1372	Trametinib	1053	MK-2206	MAP2K1;MAP2K2	AKT1;AKT2	Trametinib-MK-2206 (MAP2K1;MAP2K2-AKT1;AKT2)	Trametinib-MK-2206
1372-1053	PanCan	15	expr.CYTH4_expr	1.02557	0.207121	4.95157	0.568032	7.71803e-07	1.36765e-05	1372	Trametinib	1053	MK-2206	MAP2K1;MAP2K2	AKT1;AKT2	Trametinib-MK-2206 (MAP2K1;MAP2K2-AKT1;AKT2)	Trametinib-MK-2206
1372-1561	PanCan	44	expr.OASL_expr	1.28143	0.253902	5.04693	0.561662	4.72383e-07	1.36911e-05	1372	Trametinib	1561	Taselisib	MAP2K1;MAP2K2	PIK3CA;PIK3CD;PIK3CG	Trametinib-Taselisib (MAP2K1;MAP2K2-PIK3CA;PIK3CD;PIK3CG)	Trametinib-Taselisib
1011-1089	Lung	26	expr.SPSB4_expr	3.25531	0.617195	5.27437	0.449275	5.61989e-07	1.3701e-05	1011	Navitoclax	1089	Oxaliplatin	BCL2;BCL2L1;BCL2L2	NA	Navitoclax-Oxaliplatin (BCL2;BCL2L1;BCL2L2-NA)	Navitoclax-Oxaliplatin
1372-1561	PanCan	44	expr.CTSL_expr	1.02995	0.204248	5.04267	0.561662	4.82935e-07	1.38793e-05	1372	Trametinib	1561	Taselisib	MAP2K1;MAP2K2	PIK3CA;PIK3CD;PIK3CG	Trametinib-Taselisib (MAP2K1;MAP2K2-PIK3CA;PIK3CD;PIK3CG)	Trametinib-Taselisib
1558-1011	Lung	5	expr.RASGEF1B_expr	3.11519	0.562819	5.53497	0.362963	1.79102e-07	1.38867e-05	1558	Lapatinib	1011	Navitoclax	EGFR;ERBB2	BCL2;BCL2L1;BCL2L2	Lapatinib-Navitoclax (EGFR;ERBB2-BCL2;BCL2L1;BCL2L2)	Lapatinib-Navitoclax
1372-1058	Lung	22	expr.SERPINA1_expr	3.36014	0.609521	5.51276	0.471014	1.91262e-07	1.38872e-05	1372	Trametinib	1058	Pictilisib	MAP2K1;MAP2K2	PIK3CA;PIK3CB;PIK3CD;PIK3CG	Trametinib-Pictilisib (MAP2K1;MAP2K2-PIK3CA;PIK3CB;PIK3CD;PIK3CG)	Trametinib-Pictilisib
1558-1058	PanCan	23	expr.LAMC2_expr	1.80951	0.353359	5.12089	0.158322	3.20892e-07	1.38918e-05	1558	Lapatinib	1058	Pictilisib	EGFR;ERBB2	PIK3CA;PIK3CB;PIK3CD;PIK3CG	Lapatinib-Pictilisib (EGFR;ERBB2-PIK3CA;PIK3CB;PIK3CD;PIK3CG)	Lapatinib-Pictilisib
1558-1058	PanCan	23	expr.KRT17_expr	2.00172	0.39086	5.12132	0.158322	3.20177e-07	1.38918e-05	1558	Lapatinib	1058	Pictilisib	EGFR;ERBB2	PIK3CA;PIK3CB;PIK3CD;PIK3CG	Lapatinib-Pictilisib (EGFR;ERBB2-PIK3CA;PIK3CB;PIK3CD;PIK3CG)	Lapatinib-Pictilisib
1372-1561	PanCan	44	expr.CMTR2_expr	0.25687	0.05096	5.04062	0.561662	4.88107e-07	1.39111e-05	1372	Trametinib	1561	Taselisib	MAP2K1;MAP2K2	PIK3CA;PIK3CD;PIK3CG	Trametinib-Taselisib (MAP2K1;MAP2K2-PIK3CA;PIK3CD;PIK3CG)	Trametinib-Taselisib
1011-1089	Lung	26	expr.BEX1_expr	3.92757	0.746061	5.2644	0.449275	5.87545e-07	1.39177e-05	1011	Navitoclax	1089	Oxaliplatin	BCL2;BCL2L1;BCL2L2	NA	Navitoclax-Oxaliplatin (BCL2;BCL2L1;BCL2L2-NA)	Navitoclax-Oxaliplatin
1011-1089	Lung	26	expr.EYA2_expr	3.62709	0.688834	5.26554	0.449275	5.84571e-07	1.39177e-05	1011	Navitoclax	1089	Oxaliplatin	BCL2;BCL2L1;BCL2L2	NA	Navitoclax-Oxaliplatin (BCL2;BCL2L1;BCL2L2-NA)	Navitoclax-Oxaliplatin
1011-1089	Lung	26	expr.NOL4_expr	3.65476	0.69369	5.26858	0.449275	5.76701e-07	1.39177e-05	1011	Navitoclax	1089	Oxaliplatin	BCL2;BCL2L1;BCL2L2	NA	Navitoclax-Oxaliplatin (BCL2;BCL2L1;BCL2L2-NA)	Navitoclax-Oxaliplatin
1011-1089	Lung	26	expr.BCOR_expr	0.838082	0.159128	5.26672	0.449275	5.81519e-07	1.39177e-05	1011	Navitoclax	1089	Oxaliplatin	BCL2;BCL2L1;BCL2L2	NA	Navitoclax-Oxaliplatin (BCL2;BCL2L1;BCL2L2-NA)	Navitoclax-Oxaliplatin
1017-1375	Cervix	36	expr.ZBTB16_expr	11.642	0.877155	13.2725	0.0769231	4.10184e-08	1.40009e-05	1017	Olaparib	1375	Temozolomide	PARP1;PARP2	NA	Olaparib-Temozolomide (PARP1;PARP2-NA)	Olaparib-Temozolomide
1372-1510	Cervix	39	expr.ZBTB16_expr	11.642	0.877155	13.2725	0.0769231	4.10184e-08	1.40009e-05	1372	Trametinib	1510	Linsitinib	MAP2K1;MAP2K2	IGF1R;INSR	Trametinib-Linsitinib (MAP2K1;MAP2K2-IGF1R;INSR)	Trametinib-Linsitinib
1372-1598	Cervix	49	expr.ZBTB16_expr	11.642	0.877155	13.2725	0.0769231	4.10184e-08	1.40009e-05	1372	Trametinib	1598	LGK974	MAP2K1;MAP2K2	PORCN	Trametinib-LGK974 (MAP2K1;MAP2K2-PORCN)	Trametinib-LGK974
1011-1089	Lung	26	expr.KCNH2_expr	2.72122	0.517204	5.26141	0.449275	5.95448e-07	1.40056e-05	1011	Navitoclax	1089	Oxaliplatin	BCL2;BCL2L1;BCL2L2	NA	Navitoclax-Oxaliplatin (BCL2;BCL2L1;BCL2L2-NA)	Navitoclax-Oxaliplatin
1372-1053	Lung	15	expr.PCSK2_expr	-4.15694	0.756905	-5.49202	0.450704	2.01089e-07	1.40176e-05	1372	Trametinib	1053	MK-2206	MAP2K1;MAP2K2	AKT1;AKT2	Trametinib-MK-2206 (MAP2K1;MAP2K2-AKT1;AKT2)	Trametinib-MK-2206
1017-1375	Cervix	36	expr.COL4A5_expr	-14.1894	1.08045	-13.1328	0.0769231	4.57877e-08	1.4066e-05	1017	Olaparib	1375	Temozolomide	PARP1;PARP2	NA	Olaparib-Temozolomide (PARP1;PARP2-NA)	Olaparib-Temozolomide
1372-1510	Cervix	39	expr.COL4A5_expr	-14.1894	1.08045	-13.1328	0.0769231	4.57877e-08	1.4066e-05	1372	Trametinib	1510	Linsitinib	MAP2K1;MAP2K2	IGF1R;INSR	Trametinib-Linsitinib (MAP2K1;MAP2K2-IGF1R;INSR)	Trametinib-Linsitinib
1372-1598	Cervix	49	expr.COL4A5_expr	-14.1894	1.08045	-13.1328	0.0769231	4.57877e-08	1.4066e-05	1372	Trametinib	1598	LGK974	MAP2K1;MAP2K2	PORCN	Trametinib-LGK974 (MAP2K1;MAP2K2-PORCN)	Trametinib-LGK974
1011-1089	Lung	26	expr.SHISA5_expr	-1.13584	0.215987	-5.25882	0.449275	6.02352e-07	1.40689e-05	1011	Navitoclax	1089	Oxaliplatin	BCL2;BCL2L1;BCL2L2	NA	Navitoclax-Oxaliplatin (BCL2;BCL2L1;BCL2L2-NA)	Navitoclax-Oxaliplatin
1372-1032	Bone	11	expr.RNF182_expr	-6.24293	0.785607	-7.94664	0.142857	4.53585e-09	1.40929e-05	1372	Trametinib	1032	Afatinib	MAP2K1;MAP2K2	EGFR;ERBB2	Trametinib-Afatinib (MAP2K1;MAP2K2-EGFR;ERBB2)	Trametinib-Afatinib
1561-1011	Lung	6	expr.CDA_expr	-3.50158	0.663256	-5.27938	0.385185	5.66755e-07	1.41012e-05	1561	Taselisib	1011	Navitoclax	PIK3CA;PIK3CD;PIK3CG	BCL2;BCL2L1;BCL2L2	Taselisib-Navitoclax (PIK3CA;PIK3CD;PIK3CG-BCL2;BCL2L1;BCL2L2)	Taselisib-Navitoclax
1561-1011	Lung	6	expr.DSCAML1_expr	3.35027	0.634455	5.28055	0.385185	5.63825e-07	1.41012e-05	1561	Taselisib	1011	Navitoclax	PIK3CA;PIK3CD;PIK3CG	BCL2;BCL2L1;BCL2L2	Taselisib-Navitoclax (PIK3CA;PIK3CD;PIK3CG-BCL2;BCL2L1;BCL2L2)	Taselisib-Navitoclax
1372-1053	Lung	15	expr.GPR87_expr	3.37999	0.616142	5.48574	0.450704	2.06981e-07	1.41339e-05	1372	Trametinib	1053	MK-2206	MAP2K1;MAP2K2	AKT1;AKT2	Trametinib-MK-2206 (MAP2K1;MAP2K2-AKT1;AKT2)	Trametinib-MK-2206
1011-1032	Peripheral Nervous System	10	expr.PLEKHA6_expr	9.84902	1.14306	8.61639	0.952381	5.47039e-08	1.41683e-05	1011	Navitoclax	1032	Afatinib	BCL2;BCL2L1;BCL2L2	EGFR;ERBB2	Navitoclax-Afatinib (BCL2;BCL2L1;BCL2L2-EGFR;ERBB2)	Navitoclax-Afatinib
1558-1011	Lung	5	expr.NTF4_expr	-2.83934	0.513914	-5.52493	0.362963	1.87504e-07	1.42077e-05	1558	Lapatinib	1011	Navitoclax	EGFR;ERBB2	BCL2;BCL2L1;BCL2L2	Lapatinib-Navitoclax (EGFR;ERBB2-BCL2;BCL2L1;BCL2L2)	Lapatinib-Navitoclax
1558-1058	PanCan	23	expr.TNNI2_expr	1.72638	0.337594	5.11379	0.158322	3.33105e-07	1.42402e-05	1558	Lapatinib	1058	Pictilisib	EGFR;ERBB2	PIK3CA;PIK3CB;PIK3CD;PIK3CG	Lapatinib-Pictilisib (EGFR;ERBB2-PIK3CA;PIK3CB;PIK3CD;PIK3CG)	Lapatinib-Pictilisib
1013-1372	PanCan	32	expr.GNAQ_expr	1.29394	0.224034	5.77563	0.155585	8.35204e-09	1.4282e-05	1013	Nilotinib	1372	Trametinib	ABL1	MAP2K1;MAP2K2	Nilotinib-Trametinib (ABL1-MAP2K1;MAP2K2)	Nilotinib-Trametinib
1372-1053	PanCan	15	expr.MMP1_expr	1.29274	0.261636	4.941	0.568032	8.14505e-07	1.43001e-05	1372	Trametinib	1053	MK-2206	MAP2K1;MAP2K2	AKT1;AKT2	Trametinib-MK-2206 (MAP2K1;MAP2K2-AKT1;AKT2)	Trametinib-MK-2206
1372-1053	PanCan	15	expr.PLK2_expr	0.961983	0.194702	4.9408	0.568032	8.15359e-07	1.43001e-05	1372	Trametinib	1053	MK-2206	MAP2K1;MAP2K2	AKT1;AKT2	Trametinib-MK-2206 (MAP2K1;MAP2K2-AKT1;AKT2)	Trametinib-MK-2206
1372-1561	PanCan	44	expr.EBF1_expr	-1.48087	0.294497	-5.02845	0.561662	5.19871e-07	1.43384e-05	1372	Trametinib	1561	Taselisib	MAP2K1;MAP2K2	PIK3CA;PIK3CD;PIK3CG	Trametinib-Taselisib (MAP2K1;MAP2K2-PIK3CA;PIK3CD;PIK3CG)	Trametinib-Taselisib
1372-1561	PanCan	44	expr.HTR7_expr	1.39151	0.276678	5.02935	0.561662	5.17456e-07	1.43384e-05	1372	Trametinib	1561	Taselisib	MAP2K1;MAP2K2	PIK3CA;PIK3CD;PIK3CG	Trametinib-Taselisib (MAP2K1;MAP2K2-PIK3CA;PIK3CD;PIK3CG)	Trametinib-Taselisib
1372-1561	PanCan	44	expr.PEG10_expr	-1.31021	0.260376	-5.032	0.561662	5.10413e-07	1.43384e-05	1372	Trametinib	1561	Taselisib	MAP2K1;MAP2K2	PIK3CA;PIK3CD;PIK3CG	Trametinib-Taselisib (MAP2K1;MAP2K2-PIK3CA;PIK3CD;PIK3CG)	Trametinib-Taselisib
1372-1561	PanCan	44	expr.CASP1_expr	1.2626	0.250971	5.03086	0.561662	5.13441e-07	1.43384e-05	1372	Trametinib	1561	Taselisib	MAP2K1;MAP2K2	PIK3CA;PIK3CD;PIK3CG	Trametinib-Taselisib (MAP2K1;MAP2K2-PIK3CA;PIK3CD;PIK3CG)	Trametinib-Taselisib
1011-1032	Peripheral Nervous System	10	expr.C3orf14_expr	11.3196	1.32186	8.5634	0.952381	6.01151e-08	1.43721e-05	1011	Navitoclax	1032	Afatinib	BCL2;BCL2L1;BCL2L2	EGFR;ERBB2	Navitoclax-Afatinib (BCL2;BCL2L1;BCL2L2-EGFR;ERBB2)	Navitoclax-Afatinib
1372-1032	Lung	11	expr.CXCL1_expr	3.71964	0.651468	5.70962	0.366197	7.31705e-08	1.44017e-05	1372	Trametinib	1032	Afatinib	MAP2K1;MAP2K2	EGFR;ERBB2	Trametinib-Afatinib (MAP2K1;MAP2K2-EGFR;ERBB2)	Trametinib-Afatinib
1558-1058	PanCan	23	expr.ILDR1_expr	1.94244	0.380222	5.10869	0.158322	3.42156e-07	1.44466e-05	1558	Lapatinib	1058	Pictilisib	EGFR;ERBB2	PIK3CA;PIK3CB;PIK3CD;PIK3CG	Lapatinib-Pictilisib (EGFR;ERBB2-PIK3CA;PIK3CB;PIK3CD;PIK3CG)	Lapatinib-Pictilisib
1372-1561	PanCan	44	expr.PHF21B_expr	-1.49364	0.297218	-5.02541	0.561662	5.28135e-07	1.44498e-05	1372	Trametinib	1561	Taselisib	MAP2K1;MAP2K2	PIK3CA;PIK3CD;PIK3CG	Trametinib-Taselisib (MAP2K1;MAP2K2-PIK3CA;PIK3CD;PIK3CG)	Trametinib-Taselisib
1372-1058	PanCan	22	expr.CLSTN2_expr	-1.41604	0.285688	-4.95659	0.531081	7.52257e-07	1.44535e-05	1372	Trametinib	1058	Pictilisib	MAP2K1;MAP2K2	PIK3CA;PIK3CB;PIK3CD;PIK3CG	Trametinib-Pictilisib (MAP2K1;MAP2K2-PIK3CA;PIK3CB;PIK3CD;PIK3CG)	Trametinib-Pictilisib
1372-1058	PanCan	22	expr.RUNX1_expr	0.878488	0.177329	4.95399	0.531081	7.62313e-07	1.45649e-05	1372	Trametinib	1058	Pictilisib	MAP2K1;MAP2K2	PIK3CA;PIK3CB;PIK3CD;PIK3CG	Trametinib-Pictilisib (MAP2K1;MAP2K2-PIK3CA;PIK3CB;PIK3CD;PIK3CG)	Trametinib-Pictilisib
1372-1561	PanCan	44	expr.MAGEE1_expr	-1.26568	0.25202	-5.02216	0.561662	5.37062e-07	1.45774e-05	1372	Trametinib	1561	Taselisib	MAP2K1;MAP2K2	PIK3CA;PIK3CD;PIK3CG	Trametinib-Taselisib (MAP2K1;MAP2K2-PIK3CA;PIK3CD;PIK3CG)	Trametinib-Taselisib
1372-1510	Haematopoietic and Lymphoid	39	expr.REL_expr	-1.42429	0.226386	-6.29139	0.450382	4.50842e-09	1.45802e-05	1372	Trametinib	1510	Linsitinib	MAP2K1;MAP2K2	IGF1R;INSR	Trametinib-Linsitinib (MAP2K1;MAP2K2-IGF1R;INSR)	Trametinib-Linsitinib
1372-1053	Lung	15	expr.ST18_expr	-3.91869	0.715835	-5.47429	0.450704	2.1814e-07	1.45979e-05	1372	Trametinib	1053	MK-2206	MAP2K1;MAP2K2	AKT1;AKT2	Trametinib-MK-2206 (MAP2K1;MAP2K2-AKT1;AKT2)	Trametinib-MK-2206
1558-1058	PanCan	23	expr.TTC22_expr	2.12541	0.416426	5.10393	0.158322	3.50808e-07	1.46312e-05	1558	Lapatinib	1058	Pictilisib	EGFR;ERBB2	PIK3CA;PIK3CB;PIK3CD;PIK3CG	Lapatinib-Pictilisib (EGFR;ERBB2-PIK3CA;PIK3CB;PIK3CD;PIK3CG)	Lapatinib-Pictilisib
1372-1053	PanCan	15	expr.SH2D4A_expr	1.16085	0.235239	4.93477	0.568032	8.4078e-07	1.46315e-05	1372	Trametinib	1053	MK-2206	MAP2K1;MAP2K2	AKT1;AKT2	Trametinib-MK-2206 (MAP2K1;MAP2K2-AKT1;AKT2)	Trametinib-MK-2206
1372-1053	PanCan	15	expr.HKDC1_expr	1.14524	0.232098	4.93429	0.568032	8.42809e-07	1.46315e-05	1372	Trametinib	1053	MK-2206	MAP2K1;MAP2K2	AKT1;AKT2	Trametinib-MK-2206 (MAP2K1;MAP2K2-AKT1;AKT2)	Trametinib-MK-2206
1372-1564	PanCan	46	expr.FOXA2_expr	1.92253	0.364084	5.28045	0.177658	1.36907e-07	1.4632e-05	1372	Trametinib	1564	SCH772984	MAP2K1;MAP2K2	MAPK1;MAPK3	Trametinib-SCH772984 (MAP2K1;MAP2K2-MAPK1;MAPK3)	Trametinib-SCH772984
1558-1011	Soft Tissue	5	expr.STAT6_expr	-6.69531	0.522997	-12.8018	0.0625	9.58411e-09	1.47212e-05	1558	Lapatinib	1011	Navitoclax	EGFR;ERBB2	BCL2;BCL2L1;BCL2L2	Lapatinib-Navitoclax (EGFR;ERBB2-BCL2;BCL2L1;BCL2L2)	Lapatinib-Navitoclax
1558-1058	PanCan	23	expr.GRB7_expr	1.46694	0.28762	5.10027	0.158322	3.57619e-07	1.47356e-05	1558	Lapatinib	1058	Pictilisib	EGFR;ERBB2	PIK3CA;PIK3CB;PIK3CD;PIK3CG	Lapatinib-Pictilisib (EGFR;ERBB2-PIK3CA;PIK3CB;PIK3CD;PIK3CG)	Lapatinib-Pictilisib
1011-1089	PanCan	26	expr.DKK1_expr	-1.50351	0.294531	-5.10478	0.484564	3.49243e-07	1.47458e-05	1011	Navitoclax	1089	Oxaliplatin	BCL2;BCL2L1;BCL2L2	NA	Navitoclax-Oxaliplatin (BCL2;BCL2L1;BCL2L2-NA)	Navitoclax-Oxaliplatin
1011-1089	Lung	26	expr.CDC42EP1_expr	-2.95402	0.563149	-5.24555	0.449275	6.39034e-07	1.4822e-05	1011	Navitoclax	1089	Oxaliplatin	BCL2;BCL2L1;BCL2L2	NA	Navitoclax-Oxaliplatin (BCL2;BCL2L1;BCL2L2-NA)	Navitoclax-Oxaliplatin
1558-1011	Lung	5	expr.YAP1_expr	-3.32665	0.603677	-5.51064	0.362963	2.00124e-07	1.48269e-05	1558	Lapatinib	1011	Navitoclax	EGFR;ERBB2	BCL2;BCL2L1;BCL2L2	Lapatinib-Navitoclax (EGFR;ERBB2-BCL2;BCL2L1;BCL2L2)	Lapatinib-Navitoclax
1179-1047	Kidney	13	expr.ABLIM3_expr	-10.0334	1.08798	-9.22212	0.0588235	1.43438e-07	1.48506e-05	1179	MK-1775	1047	Nutlin-3a (-)	WEE1;PLK1	MDM2	MK-1775-Nutlin-3a (-) (WEE1;PLK1-MDM2)	MK-1775-Nutlin-3a (-)
1372-1017	Kidney	7	expr.ABLIM3_expr	-10.0334	1.08798	-9.22212	0.0588235	1.43438e-07	1.48506e-05	1372	Trametinib	1017	Olaparib	MAP2K1;MAP2K2	PARP1;PARP2	Trametinib-Olaparib (MAP2K1;MAP2K2-PARP1;PARP2)	Trametinib-Olaparib
1372-1564	Kidney	46	expr.ABLIM3_expr	-10.0334	1.08798	-9.22212	0.0588235	1.43438e-07	1.48506e-05	1372	Trametinib	1564	SCH772984	MAP2K1;MAP2K2	MAPK1;MAPK3	Trametinib-SCH772984 (MAP2K1;MAP2K2-MAPK1;MAPK3)	Trametinib-SCH772984
1011-1089	Lung	26	expr.CKMT1B_expr	2.6136	0.498482	5.24311	0.449275	6.45995e-07	1.48802e-05	1011	Navitoclax	1089	Oxaliplatin	BCL2;BCL2L1;BCL2L2	NA	Navitoclax-Oxaliplatin (BCL2;BCL2L1;BCL2L2-NA)	Navitoclax-Oxaliplatin
1017-1375	PanCan	36	expr.TJP1_expr	-0.859716	0.157998	-5.4413	0.202381	5.66128e-08	1.48935e-05	1017	Olaparib	1375	Temozolomide	PARP1;PARP2	NA	Olaparib-Temozolomide (PARP1;PARP2-NA)	Olaparib-Temozolomide
1372-1053	PanCan	15	expr.PDZD4_expr	-1.20974	0.245439	-4.92889	0.568032	8.66298e-07	1.49633e-05	1372	Trametinib	1053	MK-2206	MAP2K1;MAP2K2	AKT1;AKT2	Trametinib-MK-2206 (MAP2K1;MAP2K2-AKT1;AKT2)	Trametinib-MK-2206
1372-1564	PanCan	46	expr.ETV4_expr	1.0375	0.196875	5.26985	0.177658	1.44985e-07	1.50257e-05	1372	Trametinib	1564	SCH772984	MAP2K1;MAP2K2	MAPK1;MAPK3	Trametinib-SCH772984 (MAP2K1;MAP2K2-MAPK1;MAPK3)	Trametinib-SCH772984
1372-1053	PanCan	15	expr.SGCD_expr	-1.28624	0.261064	-4.92692	0.568032	8.75e-07	1.50377e-05	1372	Trametinib	1053	MK-2206	MAP2K1;MAP2K2	AKT1;AKT2	Trametinib-MK-2206 (MAP2K1;MAP2K2-AKT1;AKT2)	Trametinib-MK-2206
1372-1053	PanCan	15	expr.SERPINB2_expr	1.54846	0.314381	4.92542	0.568032	8.81701e-07	1.50771e-05	1372	Trametinib	1053	MK-2206	MAP2K1;MAP2K2	AKT1;AKT2	Trametinib-MK-2206 (MAP2K1;MAP2K2-AKT1;AKT2)	Trametinib-MK-2206
1372-1561	PanCan	44	expr.SOX11_expr	-1.73358	0.345846	-5.01256	0.561662	5.64364e-07	1.50791e-05	1372	Trametinib	1561	Taselisib	MAP2K1;MAP2K2	PIK3CA;PIK3CD;PIK3CG	Trametinib-Taselisib (MAP2K1;MAP2K2-PIK3CA;PIK3CD;PIK3CG)	Trametinib-Taselisib
1372-1561	PanCan	44	expr.ELAVL3_expr	-1.20613	0.240601	-5.01299	0.561662	5.63138e-07	1.50791e-05	1372	Trametinib	1561	Taselisib	MAP2K1;MAP2K2	PIK3CA;PIK3CD;PIK3CG	Trametinib-Taselisib (MAP2K1;MAP2K2-PIK3CA;PIK3CD;PIK3CG)	Trametinib-Taselisib
1561-1011	Lung	6	expr.UBE2QL1_expr	3.97659	0.755787	5.26153	0.385185	6.13536e-07	1.51521e-05	1561	Taselisib	1011	Navitoclax	PIK3CA;PIK3CD;PIK3CG	BCL2;BCL2L1;BCL2L2	Taselisib-Navitoclax (PIK3CA;PIK3CD;PIK3CG-BCL2;BCL2L1;BCL2L2)	Taselisib-Navitoclax
1372-1564	PanCan	46	expr.GJB3_expr	1.53154	0.291637	5.25152	0.177658	1.60056e-07	1.52827e-05	1372	Trametinib	1564	SCH772984	MAP2K1;MAP2K2	MAPK1;MAPK3	Trametinib-SCH772984 (MAP2K1;MAP2K2-MAPK1;MAPK3)	Trametinib-SCH772984
1372-1564	PanCan	46	expr.P2RY2_expr	1.63233	0.310885	5.25058	0.177658	1.6087e-07	1.52827e-05	1372	Trametinib	1564	SCH772984	MAP2K1;MAP2K2	MAPK1;MAPK3	Trametinib-SCH772984 (MAP2K1;MAP2K2-MAPK1;MAPK3)	Trametinib-SCH772984
1372-1564	PanCan	46	expr.LPCAT2_expr	1.61066	0.306173	5.26062	0.177658	1.52394e-07	1.52827e-05	1372	Trametinib	1564	SCH772984	MAP2K1;MAP2K2	MAPK1;MAPK3	Trametinib-SCH772984 (MAP2K1;MAP2K2-MAPK1;MAPK3)	Trametinib-SCH772984
1372-1561	PanCan	44	expr.PTHLH_expr	1.16264	0.23214	5.00836	0.561662	5.76753e-07	1.52907e-05	1372	Trametinib	1561	Taselisib	MAP2K1;MAP2K2	PIK3CA;PIK3CD;PIK3CG	Trametinib-Taselisib (MAP2K1;MAP2K2-PIK3CA;PIK3CD;PIK3CG)	Trametinib-Taselisib
1558-1058	PanCan	23	expr.ESRP1_expr	1.97628	0.388242	5.09033	0.158322	3.76736e-07	1.53385e-05	1558	Lapatinib	1058	Pictilisib	EGFR;ERBB2	PIK3CA;PIK3CB;PIK3CD;PIK3CG	Lapatinib-Pictilisib (EGFR;ERBB2-PIK3CA;PIK3CB;PIK3CD;PIK3CG)	Lapatinib-Pictilisib
1558-1011	PanCan	5	expr.PCDH8_expr	1.36077	0.264953	5.13588	0.282967	2.96528e-07	1.53656e-05	1558	Lapatinib	1011	Navitoclax	EGFR;ERBB2	BCL2;BCL2L1;BCL2L2	Lapatinib-Navitoclax (EGFR;ERBB2-BCL2;BCL2L1;BCL2L2)	Lapatinib-Navitoclax
1558-1011	PanCan	5	expr.NELL1_expr	1.33778	0.260462	5.13618	0.282967	2.96054e-07	1.53656e-05	1558	Lapatinib	1011	Navitoclax	EGFR;ERBB2	BCL2;BCL2L1;BCL2L2	Lapatinib-Navitoclax (EGFR;ERBB2-BCL2;BCL2L1;BCL2L2)	Lapatinib-Navitoclax
1558-1373	Pancreas	35	expr.RIPK4_expr	-8.56817	1.00193	-8.55165	0.0333333	4.95355e-09	1.53808e-05	1558	Lapatinib	1373	Dabrafenib	EGFR;ERBB2	BRAF	Lapatinib-Dabrafenib (EGFR;ERBB2-BRAF)	Lapatinib-Dabrafenib
1017-1375	PanCan	36	expr.TCF12_expr	0.425532	0.0784926	5.42129	0.202381	6.32702e-08	1.5456e-05	1017	Olaparib	1375	Temozolomide	PARP1;PARP2	NA	Olaparib-Temozolomide (PARP1;PARP2-NA)	Olaparib-Temozolomide
1011-1089	Lung	26	expr.COL12A1_expr	-2.9043	0.555092	-5.2321	0.449275	6.78412e-07	1.55198e-05	1011	Navitoclax	1089	Oxaliplatin	BCL2;BCL2L1;BCL2L2	NA	Navitoclax-Oxaliplatin (BCL2;BCL2L1;BCL2L2-NA)	Navitoclax-Oxaliplatin
1372-1058	Lung	22	expr.TGFBI_expr	3.40451	0.620874	5.48341	0.471014	2.18717e-07	1.55428e-05	1372	Trametinib	1058	Pictilisib	MAP2K1;MAP2K2	PIK3CA;PIK3CB;PIK3CD;PIK3CG	Trametinib-Pictilisib (MAP2K1;MAP2K2-PIK3CA;PIK3CB;PIK3CD;PIK3CG)	Trametinib-Pictilisib
1372-1053	PanCan	15	expr.GJB4_expr	1.00135	0.203619	4.91776	0.568032	9.16648e-07	1.55967e-05	1372	Trametinib	1053	MK-2206	MAP2K1;MAP2K2	AKT1;AKT2	Trametinib-MK-2206 (MAP2K1;MAP2K2-AKT1;AKT2)	Trametinib-MK-2206
1372-1561	PanCan	44	expr.PPM1D_expr	-0.267126	0.0533942	-5.0029	0.561662	5.93187e-07	1.56011e-05	1372	Trametinib	1561	Taselisib	MAP2K1;MAP2K2	PIK3CA;PIK3CD;PIK3CG	Trametinib-Taselisib (MAP2K1;MAP2K2-PIK3CA;PIK3CD;PIK3CG)	Trametinib-Taselisib
1372-1561	PanCan	44	expr.KMT2C_expr	-0.251164	0.050218	-5.00147	0.561662	5.97585e-07	1.56011e-05	1372	Trametinib	1561	Taselisib	MAP2K1;MAP2K2	PIK3CA;PIK3CD;PIK3CG	Trametinib-Taselisib (MAP2K1;MAP2K2-PIK3CA;PIK3CD;PIK3CG)	Trametinib-Taselisib
[truncated: 40,928 more rows]
