# Supplementary material for: A pan-cancer screen identifies drug combination benefit in cancer cell lines at the individual and population level
Source: Cell Rep Med. 2024 Aug 20;5(8):101687. doi: 10.1016/j.xcrm.2024.101687 (PMC11384948; doi:10.1016/j.xcrm.2024.101687)
Supplement: Data S1. Source data and code used in this publication [file mmc7.zip]

Archive with 19 entries (17 files):
- data-code/
- data-code/10_figure_2.R
- data-code/SupplementalMaterials/
- data-code/SupplementalMaterials/civic_gene_list.csv
- data-code/SupplementalMaterials/pancan_combi_fitted_data_jan21.tsv.gz
- data-code/SupplementalMaterials/pancan_col_description.tsv
- data-code/00_preproc.R
- data-code/21_figure_3.R
- data-code/20_ECB_biomarkers.R
- data-code/22_biomarkers_figure4.R
- data-code/22_figure_4.R
- data-code/rockerVerse4.2custom.def
- data-code/26_Figure5_ECB_PDX_comparison.R
- data-code/figure_suppl_4.R
- data-code/pECB_vis_jaaks_comparison.R
- data-code/000_makefile.R
- data-code/02_figures_1e.R
- data-code/31_suppl_figure_response_class_v_mutations.R
- data-code/figure_suppl_5.R
