# Supplementary material for: A pan-cancer screen identifies drug combination benefit in cancer cell lines at the individual and population level
Source: Cell Rep Med. 2024 Aug 20;5(8):101687. doi: 10.1016/j.xcrm.2024.101687 (PMC11384948; doi:10.1016/j.xcrm.2024.101687)
Supplement: Data S1. Source data and code used in this publication [file mmc7.zip › data-code/10_figure_2.R]

## plot Figure 2 ---


# create top lane of figure 2 ----

tAnnot <- tibble(SYNERGY_DELTA_EMAX=c(0.6,0.6,-0.3,-0.3),
				 SYNERGY_DELTA_XMID=c(10,-6,10,-6),
	             label=c('Efficacy &\nPotency','Efficacy','Potency',''),Endpoint=NA)

p1 <- t3 %>%
  filter(SYNERGY_DELTA_XMID> -12)%>%
  ggplot(aes(SYNERGY_DELTA_EMAX,SYNERGY_DELTA_XMID))+
  geom_point(alpha=0.25,size=0.35)+
  geom_vline(xintercept = 0.2,color='darkgray')+
  geom_hline(yintercept = 3,color='darkgray')+
  theme(legend.position = 'none')+
  ylab(expression(Delta*" Potency ("*Delta*"IC50)"))+
  xlab(expression(Delta*" Efficacy ("*Delta*"Emax)"))+
  geom_text(data=tAnnot,color='black',aes(label=label))

p2.count <- t3 %>%
  mutate(Endpoint2=as.character(Endpoint),Endpoint2=if_else(Endpoint2=='IDA' | Endpoint2 == 'SA-L' | Endpoint2 == 'SA-A','HSA',Endpoint2))%>%
  mutate(Endpoint2=factor(Endpoint2,levels=rev(c('sub-HSA','HSA','Bliss','Synergy'))))%>%
  group_by(Endpoint2)%>%count()%>%
  dplyr::rename(Endpoint=Endpoint2)%>%
  ggplot(aes(x=' ',y=n,fill=Endpoint,label=n))+
  geom_bar(position="stack", stat="identity")+
  geom_label(size = 5, position = position_stack(vjust = 0.5),color='gray90',show.legend = F)+
  coord_flip()+
  scale_fill_manual(values = rev(myColors[c(1,5,6,7)]))+
  xlab('Endpoint')+
  ylab('Count')+
  theme(legend.position = 'right')+
  theme_minimal()+
  theme(axis.text.x = element_text(angle=45,hjust=1,vjust=1))

p2.eff <- t3 %>%
  mutate(Endpoint2=as.character(Endpoint),Endpoint2=if_else(Endpoint2=='IDA' | Endpoint2 == 'SA-L' | Endpoint2 == 'SA-A','HSA',Endpoint2))%>%
  mutate(Endpoint2=factor(Endpoint2,levels=rev(c('sub-HSA','HSA','Bliss','Synergy'))))%>%
  mutate(Eff = if_else(SYNERGY_OBS_EMAX < 0.5,1,0))%>%
  group_by(Endpoint2)%>%
  summarize(Efficacious = mean(Eff))%>%
  ggplot(aes(Endpoint2,Efficacious,fill=Endpoint2))+
  geom_bar(stat='identity')+
  scale_fill_manual(values = rev(myColors[c(1,5,6,7)]))+xlab('Class')+theme(legend.position = 'none')+
  scale_y_continuous(labels = scales::percent)+
  ylab('%Efficacious')

p3.viabbox <- t3%>%
  mutate(Endpoint2=as.character(Endpoint),Endpoint2=if_else(Endpoint2=='IDA' | Endpoint2 == 'SA-L' | Endpoint2 == 'SA-A','HSA',Endpoint2)) %>%
  mutate(Endpoint2=factor(Endpoint2,levels=c('sub-HSA','HSA','Bliss','Synergy')))%>%
  ggplot(aes(SYNERGY_OBS_EMAX,Endpoint2,fill=factor(Endpoint2)))+
  geom_vline(xintercept = 0.5)+
  geom_boxplot()+
  scale_fill_manual(values = myColors[c(1,5,6,7)])+scale_color_manual(values = myColors[c(1,5,6,7)])+theme(legend.position = 'none')+
  xlab('Observed viability by Class')+
  ylab('Class') +
  scale_x_continuous(labels = scales::percent)

# p2.comb <- plot_grid(plotlist = list(p2,p2.eff),ncol=2,labels = c('B','C'),align = 'h')
# pLane1v2 <- plot_grid(plotlist = list(p2.comb,p3),nrow=2,labels = c('','D'),align = 'h')


## prepare data for frequency heatmap ----

tAllSyn <- t3 %>%
  ungroup()%>%
  mutate(UUID=paste0(ANCHOR_ID,'-',LIBRARY_ID))%>%
  left_join(tCombinations %>% mutate(Combination=paste0(ANCHOR_NAME,'-',LIBRARY_NAME)),by='UUID')%>%
  group_by(Combination) %>%
  summarize(syn=length(which(Endpoint=='Synergy'))/n())%>%
  arrange(desc(syn))

e2 <- t3 %>%ungroup()%>%
  mutate(UUID=paste0(ANCHOR_ID,'-',LIBRARY_ID))%>%
  group_by(UUID,tissue)%>%
  summarize(Synergy=length(which(Endpoint=='Synergy'))/n(),
            Bliss=length(which(Endpoint=='Bliss'))/n(),
            IDA=length(which(Endpoint=='IDA'))/n()) %>%
  gather(Synergy,Bliss,IDA,key='Endpoint',value=Rate)%>%
  left_join(tCombinations %>%mutate(Combination=paste0(ANCHOR_NAME,'-',LIBRARY_NAME)),by='UUID')%>%
  mutate(Combination = factor(Combination,levels=rev(tAllSyn$Combination))) %>%
  filter(!is.na(Combination))

m1 <- e2 %>% ungroup() %>% select(Combination,tissue,Rate,Endpoint) %>% filter(Endpoint=='Synergy') %>% select(-Endpoint)%>%spread(Combination,Rate)
mx1 <- as.matrix(m1[,-1])
rownames(mx1) <- unlist(m1[,1])
m2 <- e2 %>% ungroup() %>% select(Combination,tissue,Rate,Endpoint) %>% filter(Endpoint=='Bliss') %>% select(-Endpoint)%>%spread(Combination,Rate)
mx2 <- as.matrix(m2[,-1])
rownames(mx2) <- unlist(m2[,1])
m3 <- e2 %>% ungroup() %>% select(Combination,tissue,Rate,Endpoint) %>% filter(Endpoint=='IDA') %>% select(-Endpoint)%>%spread(Combination,Rate)
mx3 <- as.matrix(m3[,-1])
rownames(mx3) <- unlist(m3[,1])

mx4 <- rbind(mx1,mx2,mx3)
mx4_rates <- mx4

e2_rates <- e2

tab1 <- tCombinations %>%
  mutate(Combination=paste0(ANCHOR_NAME,'-',LIBRARY_NAME)) %>%
  select(Combination,ANCHOR_ID,LIBRARY_ID) %>%
  mutate(Combination=factor(Combination,levels=colnames(mx4)))%>%
  left_join(tDrugannot%>%rename(AnchorTarget=Pathway)%>%
              select(ID,AnchorTarget),by=c('ANCHOR_ID'='ID'))%>%
  left_join(tDrugannot%>%rename(LibraryTarget=Pathway)%>%
              select(ID,LibraryTarget),by=c('LIBRARY_ID'='ID'))%>%
  mutate(Combination=factor(Combination,levels=colnames(mx4)))%>%
  arrange(Combination)

tEndpointCounts <- t3 %>%
  group_by(ANCHOR_ID,LIBRARY_ID,Endpoint) %>%
  count() %>%
  group_by(ANCHOR_ID,LIBRARY_ID)%>%
  group_modify(~.x%>%mutate(sum=sum(n)))%>%
  spread(Endpoint,n,fill=0)%>%
  left_join(tCombinations,by=c('ANCHOR_ID','LIBRARY_ID')) %>%
  mutate(Combination=paste0(ANCHOR_NAME,'-',LIBRARY_NAME))

topSyn <- tEndpointCounts%>%
  arrange(desc(Synergy/sum))%>%head(n=15)

topBliss <- tEndpointCounts%>%
  arrange(desc(Bliss/sum))%>%head(n=15)

topIDA <- tEndpointCounts%>%
  arrange(desc(IDA/sum))%>%head(n=15)

tmpCombRank <- e2 %>%
  ungroup() %>%
  select(Combination,tissue,Rate,Endpoint) %>%
  filter(Endpoint %in% c('IDA','Bliss','Synergy')) %>%
  group_by(Combination,Endpoint)%>%
  summarize(mr=mean(Rate)) %>%
  spread(Endpoint,mr)%>%
  mutate(Synergy=if_else(Synergy<0.15,0,Synergy))%>%
  arrange(IDA)%>%
  arrange(desc(Synergy))

tHeatmapCombRankCnt <- tEndpointCounts %>%
  ungroup()%>%
  select(Combination,IDA,Bliss,Synergy)%>%
  mutate(medS=if_else(IDA>= median(IDA),-IDA,0),medS=if_else(Synergy >= median(Synergy),Synergy,medS))

vOrder <- c(topSyn$Combination,
            topBliss %>% filter(Combination%in%topSyn$Combination==F)%>%pull(Combination),
            topIDA %>% filter(Combination%in%topSyn$Combination==F & Combination%in%topBliss$Combination==F)%>%pull(Combination))
vOrder <- c(vOrder,tHeatmapCombRankCnt%>% arrange(desc(Synergy))%>%filter(Combination%in%vOrder==F)%>%pull(Combination)%>%as.character) ## for what's left over, sort on synergy

tHeatmapCombRankCnt <- tHeatmapCombRankCnt%>%
  mutate(Combination=factor(Combination,levels=rev(vOrder)))%>%
  arrange(Combination)

tHeatmapCombRankCnt <- tEndpointCounts%>%
  mutate(Combination=factor(Combination,levels=rev(vOrder)))%>%
  arrange(Combination)

pHeatmapF2MarginalY <- tHeatmapCombRankCnt %>%
  gather(IDA,Bliss,Synergy,key=Endpoint,value=Count)%>%
  mutate(Endpoint=factor(Endpoint,levels=c('IDA','Bliss','Synergy')))%>%
  rename(Class=Endpoint)%>%
  mutate(a='a')%>%
  mutate(a=if_else(Combination %in% topSyn$Combination==T & Class=='Synergy','b',a))%>%
  mutate(a=if_else(Combination %in% (topBliss %>% filter(Combination%in%topSyn$Combination==F)%>%pull(Combination))==T & Class=='Bliss','b',a))%>%
  mutate(a=if_else(Combination %in% (topIDA %>% filter(Combination%in%topSyn$Combination==F & Combination%in%topBliss$Combination==F)%>%pull(Combination))==T & Class=='IDA','b',a))%>%
  mutate(a=if_else(Combination %in% vOrder[37:length(vOrder)]==T & Class=='Synergy','b',a))%>%
  ggplot(aes(Count/sum,Combination,color=Class,alpha=a))+
  geom_point(size=3)+
  scale_color_manual(values = c('#007000','#daa520','#b81818'))+
  scale_x_continuous(labels = scales::percent)+
  xlab('Percentage')+
  scale_alpha_manual(values = c(0.4, 1), guide = 'none') +
  geom_hline(yintercept = 36.5)+
  geom_hline(yintercept = 25.5)+
  geom_hline(yintercept = 15.5)+
  annotate("text",x=0.3,y=53,label="Frequency")+
  coord_cartesian(ylim=c(1,51),clip="off")

# pHeatmapF2MarginalY

dummy1 <- t3 %>%
  group_by(tissue,Endpoint) %>%
  count() %>%
  left_join(t3%>%group_by(tissue)%>%count()%>%rename(sum=n),by='tissue')%>%
  filter(Endpoint %in% c('IDA','Bliss','Synergy')) %>%
  ungroup()%>%
  arrange(tissue)%>%
  arrange(desc(Endpoint))%>%
  mutate(lbl=paste0(gsub('Synergy','  ',gsub('Bliss',' ',gsub('IDA','',as.character(Endpoint)))),tissue),
         lbl=factor(lbl,levels=(unique(lbl))))


vBlues <- rev(c('#08519c','#3182bd','#6baed6','#bdd7e7'))

pHeatmap <- e2 %>%
  ungroup() %>%
  select(Combination,tissue,Rate,Endpoint) %>%
  filter(Endpoint %in% c('IDA','Bliss','Synergy'))%>%
  mutate(Endpoint = factor(Endpoint,levels=c('Synergy','Bliss','IDA')))%>%
  arrange(Endpoint) %>%
  mutate(lbl=paste0(gsub('Synergy','  ',gsub('Bliss',' ',gsub('IDA','',as.character(Endpoint)))),tissue),
         lbl=factor(lbl,levels=(unique(lbl))),
         Rate=cut(Rate, c(0,0.25,0.5,0.75,1)),
         Combination=factor(Combination,levels=((tHeatmapCombRankCnt$Combination))))%>%
  filter(!is.na(Combination) &  !is.na(Rate))%>%
  rename(Frequency=Rate,Tissue=lbl)%>%
  ggplot(aes(Tissue,Combination,fill=Frequency))+
  geom_tile()+
  geom_hline(yintercept = 36.5)+
  geom_hline(yintercept = 25.5)+
  geom_hline(yintercept = 15.5)+
  geom_vline(xintercept = 42.5)+
  geom_vline(xintercept = 21.5)+
  geom_rect(mapping=aes(ymin=36.5, ymax=51.5, xmin=0.5, xmax=21.5), color="black",fill=NA, alpha=1,show.legend = F,size=2)+
  geom_rect(mapping=aes(ymin=25.5, ymax=36.5, xmin=21.5, xmax=42.5), color="gray80",fill=NA, alpha=1,show.legend = F,size=2)+
  geom_rect(mapping=aes(ymin=25.5, ymax=36.5, xmin=21.5, xmax=42.5), color="white",fill=NA, alpha=1,show.legend = F,size=0.75)+
  geom_rect(mapping=aes(ymin=15.5, ymax=25.5, xmin=42.5, xmax=63.5), color="gray40",fill=NA, alpha=1,show.legend = F,size=2)+
  scale_fill_manual(values = vBlues)+
  geom_point(data=~.x %>% filter(Combination=='AZD7762-Gemcitabine' & Endpoint == 'Synergy' & tissue %in% c('Large Intestine','Esophagus','Endometrium')),color='yellow',show.legend = F)+
  geom_point(data=~.x %>% filter(Combination=='Navitoclax-Axitinib' & Endpoint == 'Synergy' & tissue %in% c('Bladder')),color='red',show.legend = F)+
  geom_point(data=~.x %>% filter(Combination=='MK-1775-Cisplatin' & Endpoint == 'Bliss' & tissue %in% c('Soft Tissue','Other','Thyroid','Kidney','Peripheral Nervous System')),color='#FE53BB',show.legend = F)+
  geom_point(data=~.x %>% filter(Combination=='MK-1775-Cisplatin' & Endpoint == 'Synergy' & tissue %in% c('Bladder')),color='#FE53BB',show.legend = F)+
  geom_point(data=~.x %>% filter(Combination=='Trametinib-LGK974' & Endpoint == 'Bliss' & tissue %in% c('Esophagus','Liver','Thyroid')),color='#03FF53',show.legend = F)+
  geom_point(data=~.x %>% filter(Combination=='Trametinib-LGK974' & Endpoint == 'IDA' & tissue %in% c('Esophagus','Liver','Thyroid')),color='#03FF53',show.legend = F)+
  annotate("text",x=10,y=53,label="Synergy Frequency")+
  annotate("text",x=31,y=53,label="Bliss Frequency")+
  annotate("text",x=51,y=53,label="IDA Frequency")+
  coord_cartesian(ylim=c(1,51),clip="off")


tIndicatorTop15 <- bind_rows(tibble(Combination=topSyn$Combination,Endpoint='Synergy',a='a'),tibble(Combination=topBliss$Combination,Endpoint='Bliss',a='a'),tibble(Combination=topIDA$Combination,Endpoint='IDA',a='a'), tibble(Combination=vOrder[35:51],Endpoint='Synergy',a='b'))

pIndPanel <- tIndicatorTop15 %>%
  mutate(Combination=factor(Combination,levels=rev(vOrder)),Class=factor(Endpoint,levels=c('Synergy','Bliss','IDA')))%>%
  ggplot(aes(Class,Combination,alpha=a,fill=Class))+
  geom_tile()+
  scale_alpha_manual(values = c(1, 0.01), guide = 'none')+
  geom_hline(yintercept = 36.5)+
  geom_hline(yintercept = 25.5)+
  geom_hline(yintercept = 15.5)+
  theme(axis.text.y = element_blank(),axis.title.y = element_blank(),axis.ticks.y = element_blank(),legend.position='none',legend.direction='horizontal',axis.title.x = element_blank())+
  scale_fill_manual(values = rev(c('#007000','#daa520','#b81818')))+
  annotate("text",x=2,y=53,label="Class")+
  coord_cartesian(ylim=c(1,51),clip="off")

## heatmap construction with marginal panels and indicator matrix ----

pHeatmapF2MarginalY <- pHeatmapF2MarginalY+theme(axis.text.y = element_blank(),axis.title.y = element_blank(),axis.ticks.y = element_blank())

pHeatmapF2marginal <- (pHeatmap+theme(legend.position = c(-.15,-0.1))+pIndPanel+pHeatmapF2MarginalY+theme(legend.position = c(0.5,-0.1))+ scale_x_continuous(labels = scales::percent)+theme(axis.title.x = element_blank(),axis.title.y = element_blank(),axis.ticks.y = element_blank()))+plot_layout(widths = c(5,1,1),heights = c(3,1),nrow=1,ncol=3)

pHeatmapF2marginal

e2 <- t3 %>%
  mutate(UUID=paste0(ANCHOR_ID,'-',LIBRARY_ID))%>%
  group_by(UUID,tissue,Endpoint)%>%
  summarize(Rate=mean(SYNERGY_OBS_EMAX)) %>%
  left_join(tCombinations %>%mutate(Combination=paste0(ANCHOR_NAME,'-',LIBRARY_NAME)),by='UUID')%>%
  mutate(Combination = factor(Combination,levels=rev(tAllSyn$Combination))) %>%
  filter(!is.na(Combination))


m1 <- e2 %>% ungroup() %>% select(Combination,tissue,Rate,Endpoint) %>% filter(Endpoint=='Synergy') %>% select(-Endpoint)%>%spread(Combination,Rate)
mx1 <- as.matrix(m1[,-1])
rownames(mx1) <- unlist(m1[,1])
m2 <- e2 %>% ungroup() %>% select(Combination,tissue,Rate,Endpoint) %>% filter(Endpoint=='Bliss') %>% select(-Endpoint)%>%spread(Combination,Rate)
mx2 <- as.matrix(m2[,-1])
rownames(mx2) <- unlist(m2[,1])
m3 <- e2 %>% ungroup() %>% select(Combination,tissue,Rate,Endpoint) %>% filter(Endpoint=='IDA') %>% select(-Endpoint)%>%spread(Combination,Rate)
mx3 <- as.matrix(m3[,-1])
rownames(mx3) <- unlist(m3[,1])
j <- which(colnames(mx2)%in%colnames(mx3)==F)
mx3.1 <- matrix(NA,nrow=nrow(mx2),ncol=length(j))
colnames(mx3.1) <- colnames(mx2)[j]
mx3.1 <- cbind(mx3,mx3.1)
mx3 <- mx3.1

mx4 <- rbind(mx1,mx2,mx3)
mx4_viab <- mx4
e2_viab <- e2

e3 <- e2_viab %>%
  filter(Endpoint %in% c('Synergy','Bliss','IDA'))%>%
  rename(Viability=Rate)%>%
  left_join(e2_rates, by = c("UUID", "tissue", "Endpoint", "ANCHOR_ID", "ANCHOR_NAME", "LIBRARY_ID", "LIBRARY_NAME", "ANCHOR_TARGET", "LIBRARY_TARGET", "NUUID", "Combination"))

pL32 <- e3 %>%
  ungroup()%>%
  select(tissue,Endpoint,Rate,Viability)%>%
  group_by(tissue,Endpoint)%>%
  summarise_all(mean)%>%
  ggplot(aes(Rate,Viability,color=Endpoint))+
  geom_point(size=1.5,show.legend = F)+
  geom_density2d()+
  scale_color_manual(values=myColors[c(6,4,7)])+
  theme(legend.position = 'none')+
  xlab('Frequency')+
  ggtitle('Mean tissue/Class')+scale_x_continuous(labels = scales::percent)


pL33 <- e3 %>%
  filter(tissue=='Lung')%>%
  ggplot(aes(Rate,Viability,color=Endpoint))+
  geom_point(size=1.5,show.legend = F)+
  geom_density2d()+
  scale_color_manual(values=myColors[c(6,4,7)])+
  theme(legend.position = 'none',legend.direction = 'horizontal')+
  xlab('Frequency')+
  ggtitle('Lung')+scale_x_continuous(labels = scales::percent)

pL34 <- e3 %>%
  filter(tissue=='Haematopoietic and Lymphoid')%>%
  ggplot(aes(Rate,Viability,color=Endpoint))+
  geom_point(size=1.5,show.legend = F)+
  geom_density2d()+
  # facet_wrap(~NUUID)+
  scale_color_manual(values=myColors[c(6,4,7)])+
  theme(legend.position = 'none',plot.tag = element_text(size=20))+
  xlab('Frequency')+
  ggtitle('Haematopoietic and Lymphoid')+scale_x_continuous(labels = scales::percent)

pFigure2A <- wrap_elements(panel=grid::rasterGrob(png::readPNG('./figs/Figure2A.png'), interpolate = T))+theme_mine()+theme(plot.margin=unit(c(0,0,0,0),'cm'))

pLane1v3 <- pFigure2A|((p2.count+theme(plot.margin=unit(c(0,0,0,1),'cm'))|p2.eff+theme(plot.margin=unit(c(0,0,0,1),'cm')))/p3.viabbox+theme(plot.margin=unit(c(0,0,0,1),'cm')))

p2.IDAsplit <- t3 %>%
  filter(Endpoint %in% c('IDA','SA-L','SA-A'))%>%
  group_by(Endpoint)%>%
  count()%>%
  mutate(Endpoint=factor(Endpoint,levels=c('IDA','SA-A','SA-L')))%>%
  ggplot(aes(x='',y=n,fill=Endpoint,label=n))+
  geom_bar(stat='identity',position='stack')+coord_flip()+
  geom_label(size = 5, position = position_stack(vjust = 0.5),color='gray',show.legend = F)+
  scale_fill_manual(values = c('#177770','#461c4c','#067132'))+
  theme(legend.position='right')+
  xlab('Endpoint')+
  ylab('Count (HSA responses split in single agent or IDA)')+
  theme_minimal()+
  theme(axis.text.x = element_text(angle=45,hjust=1,vjust=1))

pLane1v4 <- p2.count+p2.IDAsplit

# pFigure2 <- pLane1v3/
#   (wrap_elements(grid::rasterGrob(png::readPNG('./figs/F3A_E.png'), interpolate = T))+theme_mine()+theme(plot.margin=unit(c(0,0,0,1),'cm'))|wrap_elements(grid::rasterGrob(png::readPNG('./figs/F3A_F.png'), interpolate = T))+theme_mine()+theme(plot.margin=unit(c(0,0,0,1),'cm')))/
# wrap_elements(full=plot_grid(plotlist = list(pHeatmapF2marginal))+theme(plot.margin=unit(c(1,0,0,1),'cm')))/
# (pL32+theme(plot.margin=unit(c(0,0,0,1),'cm'))|pL33+theme(plot.margin=unit(c(0,0,0,1),'cm'))|pL34+theme(plot.margin=unit(c(0,0,0,1),'cm')))+plot_layout(heights = c(0.2,0.15,0.6,0.15))+plot_annotation(tag_levels = 'A')

pFigure2 <- pLane1v4/
  wrap_elements(full=plot_grid(plotlist = list(pHeatmapF2marginal))+theme(plot.margin=unit(c(1,0,0,1),'cm')))/
  (pL32+theme(plot.margin=unit(c(0,0,0,1),'cm'))|pL33+theme(plot.margin=unit(c(0,0,0,1),'cm'))|pL34+theme(plot.margin=unit(c(0,0,0,1),'cm')))+plot_layout(heights = c(0.05,0.75,0.20))+plot_annotation(tag_levels = 'A')


pFigure2
## prepare data for supplemental figure2 ----

# create lmer model panels ----
fit1 <- lmer(SYNERGY_OBS_EMAX ~ 1+(1|Endpoint)+(1|tissue)+(1|LIBRARY_NAME)+(1|ANCHOR_NAME),data=t3 %>%
               left_join(tCombinations,by = c("ANCHOR_ID", "LIBRARY_ID")))

p1 <- ggplot(ranef(fit1)$`ANCHOR_NAME` %>%
               as_tibble(rownames='ANCHOR_NAME')%>%
               arrange(`(Intercept)`)%>%
               mutate(ANCHOR_NAME=factor(ANCHOR_NAME,levels=ANCHOR_NAME)),
             aes(`ANCHOR_NAME`,`(Intercept)`))+geom_bar(stat='identity')+
  ylim(c(-0.35,0.25))+
  ylab(expression(Delta*" Viability"))+
  xlab('Anchor effect')+theme(axis.text.x = element_text(angle=45,hjust=1,vjust=1))+
  scale_y_continuous(labels = scales::percent)

p2 <- ggplot(ranef(fit1)$`tissue` %>%
               as_tibble(rownames='tissue')%>%
               arrange(`(Intercept)`)%>%
               mutate(tissue=str_trunc(tissue,width = 9,ellipsis = '..'),tissue=factor(tissue,levels=tissue)),
             aes(`tissue`,`(Intercept)`))+geom_bar(stat='identity')+
  ylim(c(-0.35,0.25))+
  ylab(expression(Delta*" Viability"))+
  xlab('Tissue effect')+theme(axis.text.x = element_text(angle=45,hjust=1,vjust=1))+
  scale_y_continuous(labels = scales::percent)

p3 <- ggplot(ranef(fit1)$LIBRARY_NAME %>%
               as_tibble(rownames='LIBRARY_NAME')%>%
               arrange(`(Intercept)`)%>%
               mutate(LIBRARY_NAME=factor(LIBRARY_NAME,levels=LIBRARY_NAME)),
             aes(LIBRARY_NAME,`(Intercept)`))+geom_bar(stat='identity')+
  ylim(c(-0.35,0.25))+
  ylab(expression(Delta*" Viability"))+
  xlab('Library effect')+theme(axis.text.x = element_text(angle=45,hjust=1,vjust=1))+
  scale_y_continuous(labels = scales::percent)

p4 <- ggplot(ranef(fit1)$Endpoint %>%
               as_tibble(rownames='Endpoint')%>%
               mutate(Endpoint=factor(Endpoint,levels=rev(c('sub-HSA','SA-A','SA-L','IDA','Bliss','Synergy'))))%>%
               arrange(`(Intercept)`),
             aes(Endpoint,`(Intercept)`))+geom_bar(stat='identity')+
  ylim(c(-0.35,0.25))+
  ylab(expression(Delta*" Viability"))+
  xlab('Class effect')+theme(axis.text.x = element_text(angle=45,hjust=1,vjust=1))+
  scale_y_continuous(labels = scales::percent)

pModelLaneSuppl3 <- plot_grid(plotlist = list(p4,p2,p1,p3),ncol=4,nrow=1,rel_widths = c(0.15,0.3,0.2,0.35),align = 'h')


# create heatmap viability ----


pHeatmapSupplFig1 <- e2 %>%
  ungroup() %>%
  select(Combination,tissue,Rate,Endpoint) %>%
  filter(Endpoint %in% c('IDA','Bliss','Synergy'))%>%
  mutate(Endpoint = factor(Endpoint,levels=c('Synergy','Bliss','IDA')))%>%
  arrange(tissue)%>%
  arrange(Endpoint) %>%
  mutate(Rate=1-Rate,
         lbl=paste0(gsub('Synergy','  ',gsub('Bliss',' ',gsub('IDA','',as.character(Endpoint)))),tissue),
         lbl=factor(lbl,levels=(unique(lbl))),
         Rate=cut(Rate, c(0,0.25,0.5,0.75,1)),Combination=factor(Combination,levels=((tHeatmapCombRankCnt$Combination))))%>%
  filter(!is.na(Combination) &  !is.na(Rate))%>%
  rename(`Viability Reduction`=Rate,Tissue=lbl)%>%
  ggplot(aes(Tissue,Combination,fill=`Viability Reduction`))+
  geom_tile()+
  geom_hline(yintercept = 36.5)+
  geom_hline(yintercept = 25.5)+
  geom_hline(yintercept = 15.5)+
  geom_vline(xintercept = 42.5)+
  geom_vline(xintercept = 21.5)+
  geom_rect(mapping=aes(ymin=36.5, ymax=51.5, xmin=0.5, xmax=21.5), color="black",fill=NA, alpha=1,show.legend = F,size=2)+
  geom_rect(mapping=aes(ymin=25.5, ymax=36.5, xmin=21.5, xmax=42.5), color="gray80",fill=NA, alpha=1,show.legend = F,size=2)+
  geom_rect(mapping=aes(ymin=25.5, ymax=36.5, xmin=21.5, xmax=42.5), color="white",fill=NA, alpha=1,show.legend = F,size=0.75)+
  geom_rect(mapping=aes(ymin=15.5, ymax=25.5, xmin=42.5, xmax=63.5), color="gray40",fill=NA, alpha=1,show.legend = F,size=2)+
  scale_fill_manual(values = vBlues)+
  geom_point(data=~.x %>% filter(Combination=='AZD7762-Gemcitabine' & Endpoint == 'Synergy' & tissue %in% c('Large Intestine','Esophagus','Endometrium')),color='yellow',show.legend = F)+
  geom_point(data=~.x %>% filter(Combination=='Navitoclax-Axitinib' & Endpoint == 'Synergy' & tissue %in% c('Bladder')),color='red',show.legend = F)+
  geom_point(data=~.x %>% filter(Combination=='MK-1775-Cisplatin' & Endpoint == 'Bliss' & tissue %in% c('Soft Tissue','Other','Thyroid','Kidney','Peripheral Nervous System')),color='#FE53BB',show.legend = F)+
  geom_point(data=~.x %>% filter(Combination=='MK-1775-Cisplatin' & Endpoint == 'Synergy' & tissue %in% c('Bladder')),color='#FE53BB',show.legend = F)+
  geom_point(data=~.x %>% filter(Combination=='Trametinib-LGK974' & Endpoint == 'Bliss' & tissue %in% c('Esophagus','Liver','Thyroid')),color='#03FF53',show.legend = F)+
  geom_point(data=~.x %>% filter(Combination=='Trametinib-LGK974' & Endpoint == 'IDA' & tissue %in% c('Esophagus','Liver','Thyroid')),color='#03FF53',show.legend = F)+
  annotate("text",x=10,y=53,label="Synergy Viability Reduction")+
  annotate("text",x=31,y=53,label="Bliss Viability Reduction")+
  annotate("text",x=51,y=53,label="IDA Viability Reduction")+
  coord_cartesian(ylim=c(1,51),clip="off")

pHeatmapF2MarginalY <-t3 %>%
  left_join(tCombinations)%>%
  mutate(Combination=paste0(ANCHOR_NAME,'-',LIBRARY_NAME))%>%
  mutate(Combination=factor(Combination,levels=rev(vOrder)))%>%
  group_by(Combination,Endpoint) %>%
  summarize(viab=mean(SYNERGY_OBS_EMAX)) %>%
  filter(Endpoint %in% c('IDA','Bliss','Synergy')) %>%
  ungroup()%>%
  arrange(Combination)%>%
  rename(Class=Endpoint)%>%
  mutate(a='a')%>%
  mutate(a=if_else(Combination %in% topSyn$Combination==T & Class=='Synergy','b',a))%>%
  mutate(a=if_else(Combination %in% (topBliss %>% filter(Combination%in%topSyn$Combination==F)%>%pull(Combination))==T & Class=='Bliss','b',a))%>%
  mutate(a=if_else(Combination %in% (topIDA %>% filter(Combination%in%topSyn$Combination==F & Combination%in%topBliss$Combination==F)%>%pull(Combination))==T & Class=='IDA','b',a))%>%
  mutate(a=if_else(Combination %in% vOrder[37:length(vOrder)]==T & Class=='Synergy','b',a))%>%
  ggplot(aes(1-viab,Combination,color=Class,alpha=a))+
  geom_point(size=3)+
  scale_color_manual(values = c('#007000','#daa520','#b81818'))+
  scale_x_continuous(labels = scales::percent)+
  xlab('Percentage')+
  scale_alpha_manual(values = c(0.4, 1), guide = 'none') +
  geom_hline(yintercept = 36.5)+
  geom_hline(yintercept = 25.5)+
  geom_hline(yintercept = 15.5)

e3 <- e2_viab %>%
  filter(Endpoint %in% c('Synergy','Bliss','IDA'))%>%
  rename(Viability=Rate)%>%
  left_join(e2_rates, by = c("UUID", "tissue", "Endpoint", "ANCHOR_ID", "ANCHOR_NAME", "LIBRARY_ID", "LIBRARY_NAME", "ANCHOR_TARGET", "LIBRARY_TARGET", "NUUID", "Combination"))

pL32 <- e3 %>%
  ungroup()%>%
  select(tissue,Endpoint,Rate,Viability)%>%
  group_by(tissue,Endpoint)%>%
  summarise_all(mean)%>%
  ggplot(aes(Rate,Viability,color=Endpoint))+
  geom_point(size=1.5,show.legend = F)+
  geom_density2d()+
  scale_color_manual(values=myColors[c(6,4,7)])+
  theme(legend.position = 'none')+
  xlab('Frequency')+
  ggtitle('Mean tissue/Class')


pL33 <- e3 %>%
  filter(tissue=='Lung')%>%
  ggplot(aes(Rate,Viability,color=Endpoint))+
  geom_point(size=1.5,show.legend = F)+
  geom_density2d()+
  scale_color_manual(values=myColors[c(6,4,7)])+
  theme(legend.position = 'none',legend.direction = 'horizontal')+
  xlab('Frequency')+
  ggtitle('Lung')

pL34 <- e3 %>%
  filter(tissue=='Haematopoietic and Lymphoid')%>%
  ggplot(aes(Rate,Viability,color=Endpoint))+
  geom_point(size=1.5,show.legend = F)+
  geom_density2d()+
  # facet_wrap(~NUUID)+
  scale_color_manual(values=myColors[c(6,4,7)])+
  theme(legend.position = 'none')+
  xlab('Frequency')+
  ggtitle('Haem & Lymph.')


pLane3 <- plot_grid(plotlist = list(pL32+theme(text = element_text(size = 18)),
                                    pL33+theme(text = element_text(size = 18)),
                                    pL34+theme(text = element_text(size = 18))),
                    nrow=1,labels=c('H','I','J'))

### wrap up suppl heatmap with marginal panels and indication ----
pDummy1 <- pHeatmapF2MarginalY+scale_x_continuous(labels = scales::percent)+theme(legend.position = c(0.5,-0.125),axis.title.x = element_blank(),axis.text.y = element_blank(),axis.title.y = element_blank(),axis.ticks.y = element_blank())

pLane1FS3 <-
  (pHeatmapSupplFig1+theme(legend.position = c(-.15,-0.125))+pIndPanel+pDummy1)+plot_layout(widths = c(5,1,1),nrow=1,ncol=3)

pFigure1Suppl <- pModelLaneSuppl3 + plot_grid(plotlist = list(pLane1FS3))+theme(plot.margin = unit(c(0.75,0,0,0),'cm'))+plot_layout(heights = c(0.2,0.8))+plot_annotation(tag_levels = 'A')
pFigure1Suppl

### statistics mentioned in main text:  ----

# number of synergies
t3 %>%left_join(tCombinations)%>% group_by(Endpoint,UUID)%>%count()%>% filter(Endpoint=='Synergy')%>%pull(n)%>%summary()

# fraction of synergy
t3 %>%left_join(tCombinations)%>% group_by(Endpoint,UUID)%>%count()%>% filter(Endpoint=='Synergy')%>%left_join(t3%>%left_join(tCombinations)%>%group_by(UUID)%>%summarize(total=n()))%>%mutate(perc=n/total)%>%pull(perc)%>%summary()

# viability for the top15 synergistic
t3 %>%
  left_join(tCombinations%>%
              mutate(NUUIDA=paste0(ANCHOR_NAME,'-',LIBRARY_NAME))%>%
              filter(NUUIDA %in% topSyn$NUUIDA==T))%>%
  mutate(Endpoint=as.character(Endpoint))%>%
  mutate(Endpoint=if_else(Endpoint %in% c('IDA','SA-L','SA-A'),'HSA',Endpoint))%>%
  group_by(Endpoint) %>%
  group_map(~.x %>%
              pull(SYNERGY_OBS_EMAX)%>%
              summary() %>%
              t() %>%
              as_tibble(.name_repair='unique')%>%mutate(Endpoint=.x$Endpoint[1]),.keep = T) %>%
  bind_rows() %>%
  select(-`...1`)%>%
  spread(`...2`,n)

dummy2 <- t3 %>%
  mutate(Endpoint2=as.character(Endpoint),Endpoint2=if_else(Endpoint2=='IDA' | Endpoint2 == 'SA-L' | Endpoint2 == 'SA-A','HSA',Endpoint2))%>%
  mutate(Endpoint2=factor(Endpoint2,levels=rev(c('sub-HSA','HSA','Bliss','Synergy'))))%>%
  left_join(tCombinations, by = c("ANCHOR_ID", "LIBRARY_ID")) %>%
  mutate(NUUIDA=paste0(gsub('(.*)\n(.*)','\\1',NUUID))) %>%
  mutate(NUUIDA = factor(NUUIDA,levels = rev(unique(c(topSyn$NUUIDA,topBliss$NUUIDA)))))%>%
  group_by(NUUID,Endpoint)%>%
  summarize(m=n())%>%
  spread(Endpoint,m,fill=0)
print('count correlation by endpoint2')
mx1 <- as.matrix(dummy2[,-1])
cor(mx1,use='pairwise.complete')


dummy2 <- t3 %>%
  mutate(Endpoint2=as.character(Endpoint),Endpoint2=if_else(Endpoint2=='IDA' | Endpoint2 == 'SA-L' | Endpoint2 == 'SA-A','HSA',Endpoint2))%>%
  mutate(Endpoint2=factor(Endpoint2,levels=rev(c('sub-HSA','HSA','Bliss','Synergy'))))%>%
  left_join(tCombinations, by = c("ANCHOR_ID", "LIBRARY_ID")) %>%
  mutate(NUUIDA=paste0(gsub('(.*)\n(.*)','\\1',NUUID))) %>%
  mutate(NUUIDA = factor(NUUIDA,levels = rev(unique(c(topSyn$NUUIDA,topBliss$NUUIDA)))))%>%
  group_by(NUUID,Endpoint)%>%summarize(m=median(SYNERGY_OBS_EMAX))%>%
  spread(Endpoint,m)
print('median viability correlation by endpoint')
mx1 <- as.matrix(dummy2[,-1])
cor(mx1,use='pairwise.complete')


# number of synergies
t3 %>%left_join(tCombinations)%>% group_by(Endpoint,UUID)%>%count()%>% filter(Endpoint=='Synergy')%>%pull(n)%>%summary()%>%
  print()

# fraction of synergy
t3 %>%
  left_join(tCombinations%>%
              mutate(NUUIDA=paste0(ANCHOR_NAME,'-',LIBRARY_NAME)))%>%
  # filter(NUUIDA %in% vOrder[1:36])%>%
  group_by(Endpoint,UUID)%>%
  count()%>%
  left_join(t3%>%left_join(tCombinations)%>%group_by(UUID)%>%summarize(total=n()))%>%mutate(perc=n/total)%>%
  group_by(Endpoint)%>%
  group_map(~.x %>% pull(perc) %>% summary() %>% t() %>% as_tibble(.name_repair = 'unique')%>%mutate(Endpoint=.x$Endpoint[1]),.keep=T)%>%
  bind_rows()%>%
  select(-`...1`)%>%
  spread(`...2`,n)%>%
  print()

# mean viability
t3 %>%
  left_join(tCombinations%>%
              mutate(NUUIDA=paste0(ANCHOR_NAME,'-',LIBRARY_NAME)))%>%
  # filter(NUUIDA %in% vOrder[1:36])%>%
  mutate(Endpoint=as.character(Endpoint))%>%
  group_by(Endpoint) %>%
  group_map(~.x %>%
              pull(SYNERGY_OBS_EMAX)%>%
              summary() %>%
              t() %>%
              as_tibble(.name_repair='unique')%>%mutate(Endpoint=.x$Endpoint[1]),.keep = T) %>%
  bind_rows() %>%
  select(-`...1`)%>%
  spread(`...2`,n) %>%
  print()

dummy2 <- t3 %>%
  left_join(tCombinations%>%
              mutate(NUUIDA=paste0(ANCHOR_NAME,'-',LIBRARY_NAME)))%>%
  # filter(NUUIDA %in% vOrder[1:36])%>%
  group_by(NUUID,Endpoint)%>%
  summarize(m=n())%>%
  spread(Endpoint,m,fill=0)
print('count correlation by endpoint2')
mx1 <- as.matrix(dummy2[,-1])
print(cor(mx1))

# get stats for median synergy rate in top15 synergy combinations
t3 %>%
  mutate(UUID=paste0(ANCHOR_ID,'-',LIBRARY_ID))%>%
  filter(UUID%in%topSyn$UUID)%>%
  group_by(UUID,tissue)%>%summarize(n=n(),nSyn=length(which(Endpoint=='Synergy')),r=nSyn/n,v=mean(SYNERGY_OBS_EMAX))%>%
  ungroup()%>%
  pull(r)%>%
  median()

# get stats for median bliss rate in top15 synergy combinations

t3 %>%
  mutate(UUID=paste0(ANCHOR_ID,'-',LIBRARY_ID))%>%
  filter(UUID%in%topSyn$UUID)%>%
  group_by(UUID,tissue)%>%summarize(n=n(),nSyn=length(which(Endpoint=='Bliss')),r=nSyn/n,v=mean(SYNERGY_OBS_EMAX))%>%
  ungroup()%>%
  pull(r)%>%
  median()

# get stats for median bliss rate in top15 bliss combinations minus top synergy
t3 %>%
  mutate(UUID=paste0(ANCHOR_ID,'-',LIBRARY_ID))%>%
  filter(UUID%in%topBliss$UUID & !(UUID %in% topSyn$UUID))%>%
  group_by(UUID,tissue)%>%summarize(n=n(),nSyn=length(which(Endpoint=='Bliss')),r=nSyn/n,v=mean(SYNERGY_OBS_EMAX))%>%
  ungroup()%>%
  pull(r)%>%
  median()

# get stats for median synergy rate in top15 bliss combinations minus top synergy

t3 %>%
  mutate(UUID=paste0(ANCHOR_ID,'-',LIBRARY_ID))%>%
  filter(UUID%in%topBliss$UUID & !(UUID %in% topSyn$UUID))%>%
  group_by(UUID,tissue)%>%summarize(n=n(),nSyn=length(which(Endpoint=='Synergy')),r=nSyn/n,v=mean(SYNERGY_OBS_EMAX))%>%
  ungroup()%>%
  pull(r)%>%
  median()

# get stats for median synergy/bliss rate in IDA top 15
t3 %>%
  mutate(UUID=paste0(ANCHOR_ID,'-',LIBRARY_ID))%>%
  filter(UUID%in%topIDA$UUID & !(UUID %in% c(topSyn$UUID,topBliss$UUID)))%>%
  group_by(UUID,tissue)%>%summarize(n=n(),nSyn=length(which(Endpoint=='Bliss')),r=nSyn/n,v=mean(SYNERGY_OBS_EMAX))%>%
  ungroup()%>%
  pull(r)%>%
  median()
t3 %>%
  mutate(UUID=paste0(ANCHOR_ID,'-',LIBRARY_ID))%>%
  filter(UUID%in%topIDA$UUID & !(UUID %in% c(topSyn$UUID,topBliss$UUID)))%>%
  group_by(UUID,tissue)%>%summarize(n=n(),nSyn=length(which(Endpoint=='Synergy')),r=nSyn/n,v=mean(SYNERGY_OBS_EMAX))%>%
  ungroup()%>%
  pull(r)%>%
  median()
