# Supplementary material for: A pan-cancer screen identifies drug combination benefit in cancer cell lines at the individual and population level
Source: Cell Rep Med. 2024 Aug 20;5(8):101687. doi: 10.1016/j.xcrm.2024.101687 (PMC11384948; doi:10.1016/j.xcrm.2024.101687)
Supplement: Data S1. Source data and code used in this publication [file mmc7.zip › data-code/SupplementalMaterials/civic_gene_list.csv]

ALK
AKT1
ARAF
ABL1
BRAF
BRCA1
BRCA2
CCND1
CCND2
CCND3
CCNE1
CDK6
CDK4
CDKN2A
CEBPA
PRKACA
DNMT3A
EGFR
ERBB2
ESR1
FGFR2
FGFR3
FLT3
GATA2
IDH1
IDH2
JAK2
KIT
KRAS
MAP2K1
CSF1R
MGMT
NPM1
NRAS
PIK3CA
PDGFRA
PML
PTEN
RET
RUNX1
SF3B1
TP53
TSC1
TSC2
U2AF1
WT1
NOTCH1
DDR2
MET
FLI1
EWSR1
TET2
FOXP1
REL
VHL
BCL2
IGF2
AURKA
PBRM1
EZH2
KMT2D
BTK
APC
AR
ASXL1
ATM
BAP1
ERG
FOXL2
IKZF1
NCOA3
PAX8
PGR
SMAD4
SMARCA4
TERT
TTF1
ABL2
ACTA1
ACVR1
PARP1
AEBP1
AKT2
ALCAM
BIRC3
BIRC5
AREG
RHOA
ASCL1
ASNS
ASS1
ATR
ATRX
AXL
B2M
BARD1
PRDM1
CALR
CASP8
CBFA2T3
CBFB
CBL
CBLB
CD44
CDH1
CDK2
CDK9
CDKN1A
CDKN1B
CDKN2B
CDX2
CHEK1
CREBBP
CRKL
CSF1
CSF3R
CTAG1B
CTLA4
CTNNB1
CYP2D6
DBI
DCC
GADD45A
DDIT3
DEFA1
NQO1
DNMT1
DPYD
DRD5
DUSP6
EFNA2
EGF
EIF1AX
EIF4EBP1
EP300
EPAS1
EPHB2
EPHB4
EPOR
ERBB3
ERBB4
ERCC1
ERCC2
EREG
ERCC5
ETS2
ETV1
ETV4
ETV5
ETV6
FANCA
FANCC
PTK2B
FCGR2A
FCGR2B
FCGR3A
FGF2
FGF3
FGF13
FGFR1
FGFR4
FOXO1
FOXO3
FLT4
FNTB
FOS
MTOR
GAS6
B4GALT1
GLI1
GNA11
GNAQ
GNAS
GSTP1
MSH6
H3F3A
H3F3B
HDAC2
HGF
NRG1
HIF1A
HLA-C
HLA-DRA
HMOX1
HOXD8
HRAS
HSPA5
HSPB1
IGF1R
IL2RB
IL7R
JAK1
JAK3
JUN
KDR
KRT18
LAG3
STMN1
LEPR
LYN
EPCAM
MDM2
MDM4
MEN1
MITF
MKI67
MLH1
KMT2A
MMP2
MMP9
MPL
MRE11
MSH2
MTAP
MTHFR
MYB
MYC
MYCL
MYCN
MYD88
NBN
NEDD9
NF1
NF2
NFE2L2
NOTCH3
NT5E
NTRK1
NTRK2
NTRK3
NUP98
PRKN
PAX5
PDGFB
PDGFRB
ABCB1
PIM1
PIK3R1
PIK3R2
PLCG2
PMS2
POLD1
POLE
POU5F1
PRKAA2
PRKCB
MAPK1
MAP2K2
MAP2K7
PSMB8
PSMD4
PTCH1
PTGS2
PTPN6
PTPN11
PTPN12
PTPRB
PTPRD
PTPRF
RAC1
RAD23B
RAD51D
RAF1
RASA1
RB1
RHEB
RIT1
ROS1
RPS6
RRM1
RRM2
SCN8A
CX3CL1
SDHB
SRSF2
SGK1
SMARCB1
SMO
SOX10
SSX1
SSX2
SSX4
STAT3
STAT6
SULT1E1
STK11
SYK
ZEB1
TEK
NR2F2
TFF3
TGFA
TGFBR3
THBS2
TIMP1
TMPRSS2
TOP1
TOP2A
TPT1
TSPYL1
TYMS
UGT1A
KDM6A
VEGFA
WEE1
WNT11
XRCC1
ZNF217
CXCR4
DEK
LZTR1
ZRSR2
KDM5C
ARID1A
HIST1H3B
IRS2
ABCC3
CFLAR
PROM1
ALDH1A2
SPHK1
FUBP1
MBD4
PTTG1
ABCG2
KIF23
FGF19
AKT3
BCL2L11
SH2B3
RAD50
SPRY2
TUBB3
YAP1
MERTK
HOXB13
NCOA2
AGR2
SLCO1B1
DLL3
STAG3
STAG2
HSPH1
TLK2
PTPRT
PTP4A3
CHEK2
DKK1
NT5C2
CIC
DICER1
SIRT1
BRD4
CBLC
PPP1R15A
POT1
WWTR1
SETBP1
PDCD4
MAGEH1
DROSHA
TBK1
CD274
CTAG2
FOXP3
CRBN
DDX41
SUFU
CDK12
RSF1
LRP1B
ERRFI1
ROBO4
UGT1A1
BCOR
FBXW7
DDX43
PBK
POLE4
KIAA1524
KMT2C
PAPPA2
PBLD
CRLF2
BIRC7
PALB2
PREX2
PDCD1LG2
NECTIN4
HAVCR2
ABCC10
SLFN11
NAPRT
VPS37A
PXDNL
AMER1
DGKH
FLCN
RICTOR
RABL3
ATXN1L
MIR218-1
ECSCR
KLLN
DUX4
PRNCR1
ACACA
ACVR1B
ACVR2A
ADCY1
ADGRL2
AFDN
AFF4
AHCTF1
AHNAK
AKAP9
AMOT
ANK3
APAF1
AQR
ARAP3
ARFGAP3
ARFGEF1
ARFGEF2
ARHGAP26
ARHGAP29
ARHGEF6
ARID2
ARID4A
ARID4B
ARID5B
ASH1L
ASPM
AXIN1
AXIN2
BAZ2B
BCLAF1
BLM
BMPR2
BNC2
BPTF
BRWD1
CAD
CCAR1
CDC27
CDC73
CEP290
CHD4
CHD6
CHD9
CLASP2
CLOCK
CLSPN
CMTR2
CNOT1
CNOT3
COL1A1
CTCF
CTNND1
CUL2
CUL3
CUX1
CYLD
DDX3X
DDX5
DHX15
DHX9
DLG1
EIF4G1
EIF4G3
ELF1
ELF3
EPHA2
EPHA4
ERBIN
F8
FAF1
FAT1
FAT2
FIP1L1
FN1
FRG1BP
FXR1
G3BP2
GATA3
GPS2
HDAC9
HLA-A
HLA-B
HNF1A
HSPA8
INPP4A
INPPL1
IREB2
ITSN1
KALRN
KAT6B
KEAP1
LAMA2
LARP4B
LIMA1
LNPEP
LRP6
LRPPRC
MACF1
MAGI2
MAP2K4
MAP3K1
MAP3K4
MAP4K3
MAX
MCM3
MECOM
MED12
MED23
MED24
MGA
MKL1
MLH3
MNDA
MSR1
MYH11
MYH14
MYH9
NCOR1
NCOR2
NOTCH2
NR4A2
NSD1
NSD2
NSD3
NTN4
NUP93
NUTM1
PABPC3
PCDH18
PCSK5
PHF6
PHLPP1
PIK3C2B
PIK3CB
PLCB1
PLCG1
PLXNA1
POLR2B
PPP2R1A
PSIP1
PTPRU
RAD21
RASA2
RBM10
RBM5
RGS3
RHOT1
RNF43
ROBO2
RPGR
RTN4
SCAI
SEC31A
SETD2
SETDB1
SIN3A
SMAD2
SMARCA1
SMC1A
SOS1
SOS2
SOX9
SPOP
SPTAN1
SRGAP1
SRGAP3
STAG1
STIP1
STK4
SVEP1
TAOK1
TBL1XR1
TBX3
TCF12
TCF4
TCF7L2
THRAP3
TJP1
TJP2
TRIO
UPF3B
USP6
WNK1
XPO1
XRN1
ZC3H11A
ZFHX3
ZFP36L1
ZFP36L2
ZMYM2
ZNF292
ZNF638
ZNRF3
AATK
ADGRB1
AIFM2
ATRIP
AURKB
BAK1
BAX
BBC3
BCL2A1
BCL2L1
BCL2L10
BCL2L12
BCL2L13
BCL2L14
BCL2L15
BCL2L2
BID
BNIP2
BOK
CASP3
CASP9
CCNB1
CCNB2
CCNB3
CCNE2
CCNG1
CCNG2
CD82
CDC20B
CDC25A
CDC25C
CDK1
CDK5
COP1
CREB1
CYCS
DDB2
DDR1
E2F1
EI24
ERK1
ERK2
FANCD2
FAS
FLT1
GADD45B
GADD45G
GORAB
GTSE1
H2AX
HUS1B
IGF1
IGFBP3
INSR
INSRR
LMTK2
LMTK3
LTK
MAPK3
MCL1
MCM7
MIR106B
MIR16-1
MIR17
MIR17HG
MIR181A1
MIR18A
MIR19A
MIR19B1
MIR203A
MIR20A
MIR210
MIR221
MIR222
MIR3074
MIR3191
MIR34B
MIR3591
MIR373
MIR421
MIR449A
MIR449B
MIR92A1
MST1R
MUSK
PARP2
PERP
PGF
PIDD1
PIK3CD
PIK3CG
PMAIP1
PPM1D
PRKDC
PTK7
RAD1
RAD17
RAD51
RAD52
RAD9A
RCHY1
RFC1
ROR1
ROR2
RPA2
RPRM
RRM2B
RYK
SERPINB5
SERPINE1
SESN1
SESN2
SESN3
SFN
SHISA5
SIAH1
SIVA1
SRC
STEAP3
STYK1
THBS1
TIE1
TLK1
TNFRSF10B
TP53AIP1
TP53I3
TP73
TYRO3
VEGFB
VEGFC
VEGFD
ZMAT3
