# Supplementary material for: A pan-cancer screen identifies drug combination benefit in cancer cell lines at the individual and population level
Source: Cell Rep Med. 2024 Aug 20;5(8):101687. doi: 10.1016/j.xcrm.2024.101687 (PMC11384948; doi:10.1016/j.xcrm.2024.101687)
Supplement: Data S1. Source data and code used in this publication [file mmc7.zip › data-code/SupplementalMaterials/pancan_col_description.tsv]

ColumnName	Description
CELL_LINE_NAME	Cell line name
CL	Cell line batch ID
maxc	Max concentration library (uM)
drug	drug id
LIBRARY_ID	library drug id
BARCODE	plate identifying barcode
SCAN_ID	plan scan id
DRUGSET_ID	drug set id
norm_neg_pos	normalization approach
CL_SPEC	Type of CL
drug_spec
time_stamp
sw_version	Version of code used to fit
RESEARCH_PROJECT	internal proj id
scal	scale parameter
ANCHOR_ID	anchor drug id
ANCHOR_CONC	anchor concentration
ANCHOR_VIABILITY	anchor viability
ANCHOR_VIABILITY_SD	anchor viability variability (SD)
AL_UID	Anchor-library - anchor concentration id
LIBRARY_XMID	library xmid (inflection point pseudo scale)
LIBRARY_SCAL	library scal ((slope)
LIBRARY_AUC	library response AUC
LIBRARY_RMSE	library response rmse
SYNERGY_XMID	synergy xmid (inflection point)
scale
SYNERGY_OBS_AUC	synergy auc (trapez)
SYNERGY_RMSE	synergy rmse
SYNERGY_EXP_AUC	synergy expected auc
SYNERGY_DELTA_AUC	synergy delta AUC
LIBRARY_fAUC	library auc (analytical form)
SYNERGY_EXP_fAUC	synergy auc (analytical)
SYNERGY_OBS_fAUC
SYNERGY_DELTA_fAUC
SYNERGY_ZSCORE
LIBRARY_EMAX	library efficacy at hightest conc
SYNERGY_EXP_EMAX	synergy expected emax
SYNERGY_OBS_EMAX	synergy observed emax
SYNERGY_DELTA_EMAX	synergy difference observed-expected emax
SYNERGY_DELTA_XMID	synergy difference observed-expected inflection point
SYNERGY_XMID_uM	synergy IC50 in uM
LIBRARY_XMID_uM	library ID50 in uM
SYNERGY_DELTA_XMID_uM	synergy delta in uM
LIBRARY_NAME	library drug name
LIBRARY_TARGET	library drug target
LIBRARY_GENE_TARGET	library gene target
LIBRARY_DRUG_TYPE	library drug type/class
LIBRARY_TARGET_PATHWAY	library target pathway
ANCHOR_NAME	anchor name
ANCHOR_TARGET	anchor target
ANCHOR_GENE_TARGET	anchor gene target
ANCHOR_DRUG_TYPE	anchor drug type
ANCHOR_TARGET_PATHWAY	anchor target pathway
ANCHOR_UID	anchor id and concentration
ANCHOR_UNAME	anchor name and concentration
DAY1_INTENSITY_MEAN	Day 1 readout, mean, raw
DAY1_INTENSITY_SD	day1 readout sd, raw
DAY1_NORM_MEAN	day1 mean, normalized to day 4
DAY1_NORM_SD	day1 sd, normalized to day4
GROWTH_RATE	estimated growth rate (log2)
DOUBLING_TIME	estimated doubling time (hrs)
MASTER_CELL_ID
COSMIC_ID	cosmic id (cell line)
TCGA_DESC	TCGA class of cell line
SIDM
msi_status	MSI status
tissue	organ/tissue type
cancer_type	detail decription of tissue type
