# Supplementary material for: A pan-cancer screen identifies drug combination benefit in cancer cell lines at the individual and population level
Source: Cell Rep Med. 2024 Aug 20;5(8):101687. doi: 10.1016/j.xcrm.2024.101687 (PMC11384948; doi:10.1016/j.xcrm.2024.101687)
Supplement: Data S1. Source data and code used in this publication [file mmc7.zip › data-code/00_preproc.R]

library(tidyverse)
# shiny_data <- readRDS("./combo_fit_Pancan_combi_12Jan21/combiexplore_Pancan_combi_nlminb_12Jan21.rds")
# as_tibble(shiny_data$combi) %>%
#   mutate(ANCHOR_ID = as.numeric(ANCHOR_ID), LIBRARY_ID = as.numeric(LIBRARY_ID)) %>% write_tsv('./pancan_combi_fitted_data_jan21.tsv.gz')

# sCols <- cols(
#   `Drug ID` = col_double(),
#   Name = col_character(),
#   Synonyms = col_character(),
#   Owner = col_character(),
#   Solvent = col_character(),
#   MW = col_double(),
#   `Chemical Formula` = col_character(),
#   `MW(No salt)` = col_double(),
#   `Chemical Formula(No Salt)` = col_character(),
#   `Target name` = col_character(),
#   `Gene Target` = col_character(),
#   `Drug Type` = col_character(),
#   Pathway = col_character(),
#   Pubchem = col_character(),
#   Chembl = col_character(),
#   `CPP Score` = col_double(),
#   `Web Release` = col_character(),
#   `Suitable for publication` = col_character()
# )
# tDrugannot <- read_csv("./210218_Sanger_drug_list.csv", col_types = sCols) %>% rename(ID = "Drug ID", Target = "Gene Target")
tDrugannot <- readxl::read_excel('./SupplementalMaterials/Table S1C.xlsx',sheet=2)

tPancan <- read_tsv('./SupplementalMaterials/pancan_combi_fitted_data_jan21.tsv.gz',show_col_types = FALSE)

# sCols <- cols(.default = col_character(),
#               pmed = col_double(),
#               mutational_burden = col_double(),
#               ploidy = col_double(),
#               mutation_data = col_logical(),
#               methylation_data = col_logical(),
#               expression_data = col_logical(),
#               cnv_data = col_logical(),
#               crispr_ko_data = col_logical(),
#               fusion_data = col_logical(),
#               drug_data = col_logical(),
#               rnaseq_data = col_logical(),
#               age_at_sampling = col_double(),
#               sampling_day = col_double(),
#               sampling_month = col_double(),
#               sampling_year = col_double())
# tModels <- read_csv("https://cog.sanger.ac.uk/cmp/download/model_list_latest.csv.gz", col_types = sCols) %>%
#   filter(mutation_data == TRUE)
tModels <- readxl::read_excel('./SupplementalMaterials/Table S1A.xlsx',sheet=2)

tCombinations <- tPancan %>%
  select(ANCHOR_ID, ANCHOR_NAME, LIBRARY_ID, LIBRARY_NAME) %>%
  distinct() %>%
  mutate(UUID = paste0(ANCHOR_ID, "-", LIBRARY_ID)) %>%
  left_join(tDrugannot %>% select(ID, Target) %>% rename(ANCHOR_TARGET = Target), by = c(ANCHOR_ID = "ID")) %>%
  left_join(tDrugannot %>% select(ID, Target) %>% rename(LIBRARY_TARGET = Target), by = c(LIBRARY_ID = "ID")) %>%
  mutate(NUUID = paste0(ANCHOR_NAME, "-", LIBRARY_NAME, "\n(", ANCHOR_TARGET, "-", LIBRARY_TARGET, ")"))


#### begin processing raw data

# collapse all data to mean of the replicates, if available, add expectations of bliss and HSA (labeled as IDA here)
# remove low quality data by fit RMSE
# stage-1; aggregate by anchor/lib/anchor concentration/cell line
g1 <- tPancan %>%
  select(LIBRARY_RMSE, SYNERGY_RMSE, SYNERGY_OBS_EMAX, LIBRARY_EMAX, ANCHOR_VIABILITY, CELL_LINE_NAME, ANCHOR_ID, LIBRARY_ID, ANCHOR_CONC, SYNERGY_XMID, LIBRARY_XMID, SYNERGY_DELTA_XMID, SYNERGY_DELTA_EMAX, LIBRARY_EMAX, LIBRARY_XMID) %>%
  filter(LIBRARY_RMSE < 0.2 & SYNERGY_RMSE < 0.2) %>%
  group_by(CELL_LINE_NAME, ANCHOR_ID, LIBRARY_ID, ANCHOR_CONC) %>%
  summarize_all(.funs = mean) %>%
  mutate(HSA = if_else(ANCHOR_VIABILITY < LIBRARY_EMAX, ANCHOR_VIABILITY, LIBRARY_EMAX),
         Bliss = ANCHOR_VIABILITY *LIBRARY_EMAX,
         Synergy = if_else((SYNERGY_DELTA_XMID > 3 & SYNERGY_XMID <= 10)| SYNERGY_DELTA_EMAX > 0.2 , "Yes", "No"),
         `sub-HSA` = HSA + 0.07,
         al = as.integer(LIBRARY_EMAX < ANCHOR_VIABILITY))

# select response label closest with expectation closest to expectation
# objective is to differentiate between bliss/hsa/sub-hsa - note that IDA here is defined as HSA, updated to actual IDA later
g2 <- g1 %>%
  gather(HSA, Bliss, `sub-HSA`, key = Endpoint, value = v) %>%
  mutate(d = abs(v - SYNERGY_OBS_EMAX)) %>%
  arrange(d) %>%
  group_by(CELL_LINE_NAME, ANCHOR_ID, LIBRARY_ID, ANCHOR_CONC) %>%
  group_modify(~ head(.x, n = 1))

# merge sets and assign response label (at this point IDA == HSA)

#TODO can we get rid of 'IDA' here and use HSA instead?
g3 <- g1 %>%
  left_join(g2 %>%select(CELL_LINE_NAME, ANCHOR_ID, LIBRARY_ID, ANCHOR_CONC, Endpoint, v, d),by = c("CELL_LINE_NAME", "ANCHOR_ID", "LIBRARY_ID", "ANCHOR_CONC")) %>%
  mutate(Endpoint = if_else(Endpoint == "Bliss" & (abs(Bliss - HSA) < 0.07 | ((SYNERGY_DELTA_EMAX < 0 | SYNERGY_DELTA_XMID < 0))), "HSA", Endpoint), Endpoint = if_else(Synergy == "Yes", "Synergy", Endpoint))

# find the tissues with few lines; for merging in umbrella group 'Other'
tTissueCount <- tModels %>%
  select(model_name,tissue) %>%
  distinct() %>%
  group_by(tissue) %>%
  summarize(n=n()) %>%
  filter(n<10)

# get count/frequency data for applying a threshold to single agent (SA) dominated or mix of both compounds
tCLtissue <- tPancan %>%
  ungroup() %>%
  left_join(tModels %>% select(model_name, msi_status, cancer_type, tissue) %>% mutate(tissue2 = if_else(tissue %in% tTissueCount$tissue == T, "Other", tissue))%>%select(model_name,tissue2), by = c(CELL_LINE_NAME = "model_name")) %>%
  select(CELL_LINE_NAME, tissue2) %>%
  distinct()%>%
  dplyr::rename(tissue=tissue2)

# get tissue-level anchor/library dominated responses
v1 <- g3 %>%
  left_join(tCLtissue, by = "CELL_LINE_NAME") %>%
  group_by(ANCHOR_ID, ANCHOR_CONC, LIBRARY_ID, tissue, Endpoint) %>%
  left_join(tCombinations, by = c("ANCHOR_ID", "LIBRARY_ID")) %>%
  filter(!is.na(NUUID)) %>%
  summarize(almean = mean(al))

# merge data; add tissue labels to responses and add anchor/lib data; update response labels
t0 <- g3 %>%
  left_join(tCLtissue, by = "CELL_LINE_NAME") %>%
  left_join(v1, by = c("ANCHOR_ID", "LIBRARY_ID", "ANCHOR_CONC", "Endpoint", "tissue")) %>%
  mutate(Endpoint = factor(Endpoint, levels = c("sub-HSA", "HSA", "Bliss", "Synergy")))

# select best response class across anchors per drug combination/cell line
# when endpoint labels are identical across anchor_concentration levels, prefer the largest delta potency (SYNERGY_DELTA_XMID)
t1 <- t0 %>%
  select(CELL_LINE_NAME, LIBRARY_ID, ANCHOR_ID, ANCHOR_CONC, Endpoint, SYNERGY_OBS_EMAX, SYNERGY_DELTA_EMAX, SYNERGY_DELTA_XMID, SYNERGY_XMID, tissue, ANCHOR_VIABILITY, LIBRARY_EMAX,LIBRARY_XMID) %>%
  distinct() %>%
  filter(!is.na(tissue)) %>%
  arrange(desc(SYNERGY_DELTA_XMID))%>%  #deal with anchor conc & Endpoint ties by preferring highest xmid
  arrange(desc(Endpoint)) %>%
  group_by(CELL_LINE_NAME, LIBRARY_ID, ANCHOR_ID) %>%
  group_modify(~ .x %>% head(n = 1)) %>%
  group_by(tissue, LIBRARY_ID, ANCHOR_ID) %>%
  group_modify(~ .x %>% mutate(al = if_else(ANCHOR_VIABILITY < LIBRARY_EMAX, 1, 0)))

fThreshold <- 0.1
# get split HSA / IDA depending on mean anchor/library (mal) exceeding threshold
# we use anchor/library rate for HSA class only
t2 <- t1 %>%
  group_by(tissue, LIBRARY_ID, ANCHOR_ID, Endpoint) %>%
  summarize(mal = mean(al)) %>%
  filter(Endpoint == "HSA") %>%
  mutate(E = 'IDA', E = if_else(mal < fThreshold, "SA-L", E), E = if_else(mal > (1 - fThreshold), "SA-A", E)) %>%
  select(-Endpoint)

# merge and clean up data frame
t3 <- t1 %>%
  left_join(t2, by = c("tissue", "LIBRARY_ID", "ANCHOR_ID")) %>%
  mutate(Endpoint = if_else(Endpoint == "HSA", E, as.character(Endpoint))) %>%
  mutate(Endpoint = factor(Endpoint, levels = c("sub-HSA", "SA-A", "SA-L", "IDA", "Bliss", "Synergy"))) %>%
  select(-E,-al,-mal)

table(t3$Endpoint)
cor(t3$SYNERGY_DELTA_XMID,t3$SYNERGY_DELTA_EMAX)

# end of processing
# the table 't3' now holds the aggregated response data with class labels and associated viability and synergy data, including the respective single agent data
# all remaining analyses are based on this table; HSA for figure 2 is the union of SA-A/L+IDA
