# Supplementary material for: A pan-cancer screen identifies drug combination benefit in cancer cell lines at the individual and population level
Source: Cell Rep Med. 2024 Aug 20;5(8):101687. doi: 10.1016/j.xcrm.2024.101687 (PMC11384948; doi:10.1016/j.xcrm.2024.101687)
Supplement: Data S1. Source data and code used in this publication [file mmc7.zip › data-code/21_figure_3.R]

vcols <- c(stata_pal()(7),'gray70')

p1 <- tECBbiomarkers %>%
  filter(Scope=='PanCan')%>%
  group_by(UUID)%>%
  group_modify(~.x %>% arrange(padj)%>%mutate(c=1:nrow(.x)))%>%
  ungroup()%>%
  arrange(padj) %>%
  left_join(tCombinations)%>%
  mutate(uuid=paste0(ANCHOR_NAME,'-',LIBRARY_NAME))%>%
  mutate(uuid=if_else(-log10(padj)>10,uuid,'pvalue < 10'),term=if_else(-log10(padj)>10 & c < 5,term,''))%>%
  mutate(term=gsub('expr.','',term),Combination=uuid,Combination = factor(Combination,levels = unique(Combination)))%>%
  ggplot(aes(estimate,-log10(padj),label=term,color=Combination))+
  # geom_point()+
  ggrastr::geom_point_rast()+
  geom_label_repel(show.legend=F,max.time = 2, force = 2, max.iter = 100000,data=~.x,segment.shape=1,point.padding=0.75,box.padding = 0.75, max.overlaps = Inf,segment.square=F,size=2.7)+
  scale_color_manual(values = vcols)+
  theme(legend.position = c(0.2,0.85),legend.text=element_text(size=8),legend.key.height = unit(0.1251, 'cm'))

vcols <- c(stata_pal()(8),'gray70')
p2 <- tECBbiomarkers %>%
  filter(Scope!='PanCan')%>%
  group_by(UUID)%>%
  group_modify(~.x %>% arrange(padj)%>%mutate(c=1:nrow(.x)))%>%
  ungroup()%>%
  arrange(padj) %>%
  left_join(tCombinations)%>%
  mutate(uuid=paste0(ANCHOR_NAME,'-',LIBRARY_NAME))%>%
  mutate(padj = if_else(padj < 1e-20,1e-20,padj))%>%
  mutate(uuid=if_else(-log10(padj)>9,uuid,'pvalue < 9'),term=if_else(-log10(padj)>9 & c <= 3,term,''))%>%
  mutate(term=gsub('expr.','',term),Combination=uuid,Combination = factor(Combination,levels = unique(Combination)))%>%
  ggplot(aes(estimate,-log10(padj),label=term,color=Combination))+
  # geom_point()+
  ggrastr::geom_point_rast()+
  geom_label_repel(show.legend=F,max.time = 2,  max.iter = 100000,data=~.x,segment.shape=1,box.padding = 0.75, max.overlaps = Inf,segment.square=F,size=2.7)+
  scale_color_manual(values = vcols)+
  theme(legend.position = c(0.8,0.8),legend.text=element_text(size=8),legend.key.height = unit(0.1251, 'cm')) +
  ## important additional element
  guides(fill = guide_legend(byrow = TRUE))


d1 <- tECBbiomarkers %>%
  group_by(UUID,Scope)%>%
  count()%>%
  ungroup()%>%
  arrange(desc(n))%>%
  left_join(tCombinations)
d1 <- d1%>%
  mutate(Scope = if_else(Scope %in% (d1 %>% group_by(Scope)%>%summarize(N=sum(n))%>%arrange(desc(N))%>%head()%>%pull(Scope)),Scope,'Other'))%>%
  mutate(Name=paste0(ANCHOR_NAME,'-',LIBRARY_NAME),Scope=factor(Scope,levels=(d1 %>% group_by(Scope)%>%summarize(N=sum(n))%>%arrange(desc(N))%>%head()%>%pull(Scope))))

p3 <- d1 %>%
  mutate(Name=factor(Name,levels=(d1 %>% filter(Scope=='PanCan')%>%arrange(n)%>%pull(Name))))%>%
  filter(!is.na(Name) & !is.na(Scope))%>%
  mutate(isPan=if_else(Scope=='PanCan','b pan','a per'))%>%
  ggplot(aes(n,Name,fill=Scope,group=isPan))+geom_bar(stat='identity',position='dodge')+
  scale_fill_stata()+
  theme(legend.position = c(0.65,0.125),legend.text=element_text(size=8),legend.key.height = unit(0.1251, 'cm'))


tDummy1 <- tECB %>%
  filter(UUID=='1017-1375')%>%
  select(tissue,CELL_LINE_NAME,ECB,Endpoint)%>%
  left_join(x,by='CELL_LINE_NAME')%>%
  mutate(ECB=factor(ECB,labels=c('No','Yes')))

p3.1 <- tDummy1 %>% filter(tissue=='Bone') %>%
  ggplot(aes(ECB,expr.LINGO1_expr,color=ECB))+
  geom_boxplot(outlier.shape = NA)+
  geom_jitter()+
  stat_compare_means(method='t.test',label='p.format',label.x.npc = 0.2,label.y.npc = 0.1)+
  theme(legend.position = 'none')+
  scale_color_colorblind()

tDummy1 <- tECB %>%
  filter(UUID=='1179-1005')%>%
  select(tissue,CELL_LINE_NAME,ECB,Endpoint)%>%
  left_join(x,by='CELL_LINE_NAME')%>%
  mutate(ECB=factor(ECB,labels=c('No','Yes')))

p3.2 <- tDummy1 %>% filter(tissue=='Breast') %>%
  ggplot(aes(ECB,expr.TFF1_expr,color=ECB))+
  geom_boxplot(outlier.shape = NA)+
  geom_jitter()+
  stat_compare_means(method='t.test',label='p.format',label.x.npc = 0.2,label.y.npc = 0.1)+
  theme(legend.position = 'none')+
  scale_color_colorblind()

p3.3 <- tDummy1 %>% filter(tissue=='Breast') %>%
  ggplot(aes(ECB,expr.MISP_expr,color=ECB))+
  geom_boxplot(outlier.shape = NA)+
  geom_jitter()+
  stat_compare_means(method='t.test',label='p.format',label.x.npc = 0.2,label.y.npc = 0.1)+
  theme(legend.position = 'none')+
  scale_color_colorblind()

# Breast Cancer Estrogen-Inducible Protein
tBreastSubtype <- readxl::read_excel('./Breast_cell_line_classifications.xlsx')

p3.4 <- tDummy1 %>% filter(tissue=='Breast') %>%  left_join(tBreastSubtype,by=c('CELL_LINE_NAME'='Cell line'))%>%
  ggplot(aes(expr.MISP_expr,expr.TFF1_expr,color=ECB,shape=pam50))+
  geom_point(size=3)+
  theme(legend.position = 'top',legend.direction = 'horizontal')+
  scale_color_colorblind()+ guides(color = 'none')

# (((p1 / p2) | p3)/(p3.2+p3.3))+plot_annotation(tag_levels = 'A')+plot_layout(widths = c(0.5,0.3,0.1))


patchLayout = c('
AAACC
AAACC
BBBCC
BBBCC
DEEFF
')
pVigBar1<- tibble(ECB=c(15,5,1,3),`No ECB`=c(5,2,10,2),PAM50=c('Basal','Her2','LumA','LumB'))%>%
  gather(ECB,`No ECB`,key=Type,value=Count)%>%
  mutate(Type=factor(Type,levels = c('No ECB','ECB')))%>%
  ggplot(aes(Count,PAM50,fill=Type))+geom_bar(stat='identity',position='dodge')+
  theme(legend.position = c(0.8,0.7))+
  scale_fill_colorblind()

pFigureSupplemental2 <- p1+p2+p3+p3.1+pVigBar1+wrap_elements(full=p3.4)+plot_layout(design=patchLayout)+plot_annotation(tag_levels = 'A')&theme(plot.tag = element_text(size = 22,face='bold'))
ggsave('./figs/FigureS2.pdf',height = 14,width = 12,plot=pFigureSupplemental2)


## Figure 3A -- combenefit heatmap ####


tTrials <- readxl::read_excel('./All_trials_curated.xlsx')

tTrials <- tTrials %>% left_join(tCombinations,by=c("ANCHOR_NAME", "LIBRARY_NAME")) %>% mutate(UUID=paste0(ANCHOR_ID,'-',LIBRARY_ID))


tECB <- t3 %>%
  ungroup()%>%
  left_join(tCombinations) %>%
  mutate(ECB=if_else(Endpoint %in% c('Synergy','Bliss','IDA') & SYNERGY_OBS_EMAX <= 0.5,1,0))


tECBRate <- t3 %>%
  ungroup()%>%
  left_join(tCombinations%>%mutate(Combination=factor(paste0(ANCHOR_NAME,'-',LIBRARY_NAME))),by=c('ANCHOR_ID','LIBRARY_ID'))%>%
  mutate(ECB=if_else(Endpoint %in% c('Synergy','Bliss','IDA') & SYNERGY_OBS_EMAX <= 0.5,1,0))%>%
  group_by(Combination,tissue)%>%
  summarize(Rate=mean(ECB))%>%
  ungroup()

mx2 <- as.matrix(tECBRate %>% spread(tissue,Rate,fill=0)%>%select(-Combination))
rownames(mx2) <- tECBRate %>% spread(tissue,Rate,fill=0)%>%pull(Combination)%>%unlist()

hc <- hclust(dist(mx2))
hc2 <- hclust(dist(t(mx2)))

pCombenefit <- mx2 %>% as_tibble(rownames='Combination')%>%
  gather(colnames(mx2),key='tissue',value='Rate') %>% # make sure the fill 0 works correctly
  mutate(Rate=as.numeric(Rate))%>%
  mutate(Rate2 = cut(Rate,c(0,0.1,0.25,0.5,0.7,1),include.lowest = T))%>%
  rename(`ECB`=Rate2)%>%
  left_join(tTrials %>%mutate(Combination=paste0(ANCHOR_NAME,'-',LIBRARY_NAME))%>%filter(Tissue!='NA')%>%mutate(tisSpecific=1)%>%select(Combination,Tissue,tisSpecific),by=c('Combination'='Combination','tissue'='Tissue')) %>%
  left_join(tTrials %>%mutate(Combination=paste0(ANCHOR_NAME,'-',LIBRARY_NAME))%>%filter(Tissue=='NA')%>%mutate(tisASpecific=1)%>%select(Combination,tisASpecific,Unspecific_Tissue),by=c('Combination'='Combination')) %>%
  mutate(Combination = factor(Combination,levels=hc$labels[hc$order]))%>%
  mutate(Tissue = factor(tissue,levels=hc2$labels[hc2$order]))%>%
  ggplot(aes(Tissue,Combination,fill=`ECB`))+
  geom_tile()+
  theme(axis.text.x = element_text(angle=45,hjust=1,vjust=1),legend.position = 'top')+
  geom_point(size=4,color='#94c47d',show.legend=F,data=~.x %>% filter(!is.na(tisASpecific) & Unspecific_Tissue != 'All' & !grepl('Lymph',Tissue)))+
  geom_point(size=4,color='#94c47d',show.legend=F,data=~.x %>% filter(!is.na(tisASpecific) & Unspecific_Tissue == 'All'))+
  geom_point(size=3,color='#e9c61d',show.legend=F,data=~.x %>% filter(!is.na(tisSpecific)))+
  geom_point(size=4,inherit.aes = F,aes(x=0.6,y=24),color='cyan',show.legend=F)+
  annotate(geom="text", x=0.6, y=24, label="1",color="black")+
  geom_point(size=4,inherit.aes = F,aes(x=0.6,y=12),color='cyan',show.legend=F)+
  annotate(geom="text", x=0.6, y=12, label="2",color="black")+
  geom_point(size=4,inherit.aes = F,aes(x=0.6,y=13),color='cyan',show.legend=F)+
  annotate(geom="text", x=0.6, y=13, label="3",color="black")+
  scale_fill_brewer(palette = 'Purples')+
  theme(axis.text.x=element_text(size=rel(1.25), angle=15,hjust = 1))

## Figure 3B - row with volcano, boxplot pantis, boxplots per tis ####

p1 <- tECBbiomarkers %>%
  filter(Scope=='PanCan' & UUID == '1372-1058')%>%
  ungroup()%>%
  arrange(padj) %>%
  mutate(UUID=if_else((-log10(padj)>12 & estimate > 0 )| (-log10(padj)>7 & estimate < 0 ),UUID,'pvalue < 10'),
         term=if_else(grepl('pvalue',UUID),'',term),term=gsub('expr.','',term))%>%
  dplyr::rename(`Effect size`=estimate)%>%
  ggplot(aes(`Effect size`,-log10(padj),label=term,color=UUID))+
  geom_label_repel(show.legend=F,max.time = 2,  max.iter = 100000,data=~.x,segment.shape=1,box.padding = 0.5, max.overlaps = Inf,segment.square=T,size=2.7)+
  geom_point()+
  scale_color_manual(values=c('darkblue','gray90'))+
  theme(legend.position = 'none',axis.text.x = element_text(angle=0,hjust=0.5))+
  ggtitle('Trametinib+Pictilisib (MEKi+PI3Ki)')

d1 <- tECB %>%
  filter(UUID == '1372-1058')%>%
  left_join(x %>% select(CELL_LINE_NAME,expr.ETV4_expr))%>%
  mutate(ECB=factor(ECB,labels = c('No ECB','ECB')))
p2 <- d1 %>%
  ggplot(aes(ECB,expr.ETV4_expr,color=ECB))+
  geom_hline(aes(yintercept = d1 %>% pull(expr.ETV4_expr)%>%median(na.rm=T)),color='orange')+
  geom_boxplot(outlier.shape = NA)+
  geom_jitter(height = 0,size=0.25)+
  scale_color_colorblind()+
  theme(legend.position = 'none',axis.text.x = element_text(angle=0,hjust=0.5))+
  stat_compare_means(label='p.format',method = 't.test',label.y.npc = 0.01,color='darkblue',size=2.7)+
  ggtitle('All tissues')

d2 <- tECB %>%
  filter(UUID == '1372-1058' & tissue=='Lung')%>%
  left_join(x %>% select(CELL_LINE_NAME,expr.ETV4_expr))%>%
  mutate(ECB=factor(ECB,labels = c('No ECB','ECB')))

p3 <- d2 %>%
  ggplot(aes(ECB,expr.ETV4_expr,color=ECB))+
  geom_hline(aes(yintercept = d2 %>% pull(expr.ETV4_expr)%>%median(na.rm=T)),color='orange')+
  geom_boxplot(outlier.shape = NA)+
  geom_jitter(height = 0,size=0.25)+
  scale_color_colorblind()+
  theme(legend.position = 'none',axis.text.x = element_text(angle=0,hjust=0.5))+
  stat_compare_means(label='p.format',method = 't.test',label.y.npc = 0.01,color='darkblue',size=2.7)+
  ggtitle('Lung')

d3 <- tECB %>%
  filter(UUID == '1372-1058' & tissue=='Peripheral Nervous System')%>%
  left_join(x %>% select(CELL_LINE_NAME,expr.ETV4_expr))%>%
  mutate(ECB=factor(ECB,labels = c('No ECB','ECB')))

p4 <- d3 %>%
  ggplot(aes(ECB,expr.ETV4_expr,color=ECB))+
  geom_hline(aes(yintercept = d3 %>% pull(expr.ETV4_expr)%>%median(na.rm=T)),color='orange')+
  geom_boxplot(outlier.shape = NA)+
  geom_jitter(height = 0,size=0.25)+
  scale_color_colorblind()+
  theme(legend.position = 'none',axis.text.x = element_text(angle=0,hjust=0.5))+
  stat_compare_means(label='p.format',method = 't.test',label.y.npc = 0.01,color='darkblue',size=2.7)+
  ggtitle('PNS')

d4 <- tECB %>%
  filter(UUID == '1372-1058' & tissue=='Lung')%>%
  left_join(x %>% select(CELL_LINE_NAME,expr.MYEOV_expr))%>%
  mutate(ECB=factor(ECB,labels = c('No ECB','ECB')))

p5 <- d4 %>%
  ggplot(aes(ECB,expr.MYEOV_expr,color=ECB))+
  geom_hline(aes(yintercept = d4 %>% pull(expr.MYEOV_expr)%>%median(na.rm=T)),color='orange')+
  geom_boxplot(outlier.shape = NA)+
  geom_jitter(height = 0,size=0.25)+
  scale_color_colorblind()+
  theme(legend.position = 'none',axis.text.x = element_text(angle=0,hjust=0.5))+
  stat_compare_means(label='p.format',method = 't.test',label.y.npc = 0.01,color='darkblue',size=2.7)+
  ggtitle('Lung')+
  ylab('MYEOV_expr')

#----  repeat for ola+tmz ####


p1.2 <- tECBbiomarkers %>%
  filter(Scope=='PanCan' & UUID == '1017-1375')%>%
  ungroup()%>%
  arrange(padj) %>%
  mutate(UUID=if_else((-log10(padj)>5 & estimate > 0 )| (-log10(padj)>4.85 & estimate < 0 ),UUID,'pvalue < 10'),
         term=if_else(grepl('pvalue',UUID),'',term),term=gsub('expr.','',term))%>%
  dplyr::rename(`Effect size`=estimate)%>%
  ggplot(aes(`Effect size`,-log10(padj),label=term,color=UUID))+
  geom_label_repel(show.legend=F,segment.shape=1,box.padding = 0.5, max.overlaps = Inf,size=2.7)+
  geom_point()+
  scale_color_manual(values=c('darkblue','gray90'))+
  theme(legend.position = 'none',axis.text.x = element_text(angle=0,hjust=0.5))+
  ggtitle('Olaparib+Temozolomide (PARPi+chemo)')

d1.2 <- tECB %>%
  filter(UUID == '1017-1375')%>%
  left_join(x %>% select(CELL_LINE_NAME,expr.SLFN11_expr))%>%
  mutate(ECB=factor(ECB,labels = c('No ECB','ECB')))
p2.2 <- d1.2 %>%
  ggplot(aes(ECB,expr.SLFN11_expr,color=ECB))+
  geom_hline(aes(yintercept = d1.2 %>% pull(expr.SLFN11_expr)%>%median(na.rm=T)),color='orange')+
  geom_boxplot(outlier.shape = NA)+
  geom_jitter(height = 0,size=0.25)+
  scale_color_colorblind()+
  theme(legend.position = 'none',axis.text.x = element_text(angle=0,hjust=0.5))+
  stat_compare_means(label='p.format',method = 't.test',label.y.npc = 0.01,color='darkblue',size=2.7)+
  ggtitle('All tissues')

d2.2 <- tECB %>%
  filter(UUID == '1017-1375' & tissue=='Bone')%>%
  left_join(x %>% select(CELL_LINE_NAME,expr.SLFN11_expr))%>%
  mutate(ECB=factor(ECB,labels = c('No ECB','ECB')))

p3.2 <- d2.2 %>%
  ggplot(aes(ECB,expr.SLFN11_expr,color=ECB))+
  geom_hline(aes(yintercept = d2.2 %>% pull(expr.SLFN11_expr)%>%median(na.rm=T)),color='orange')+
  geom_boxplot(outlier.shape = NA)+
  geom_jitter(height = 0,size=0.25)+
  scale_color_colorblind()+
  theme(legend.position = 'none',axis.text.x = element_text(angle=0,hjust=0.5))+
  stat_compare_means(label='p.format',method = 't.test',label.y.npc = 0.01,color='darkblue',size=2.7)+
  ggtitle('Bone')

d3.2 <- tECB %>%
  filter(UUID == '1017-1375' & tissue=='Lung')%>%
  left_join(x %>% select(CELL_LINE_NAME,expr.SLFN11_expr))%>%
  mutate(ECB=factor(ECB,labels = c('No ECB','ECB')))

p4.2 <- d3.2 %>%
  ggplot(aes(ECB,expr.SLFN11_expr,color=ECB))+
  geom_hline(aes(yintercept = d3.2 %>% pull(expr.SLFN11_expr)%>%median(na.rm=T)),color='orange')+
  geom_boxplot(outlier.shape = NA)+
  geom_jitter(height = 0,size=0.25)+
  scale_color_colorblind()+
  theme(legend.position = 'none',axis.text.x = element_text(angle=0,hjust=0.5))+
  stat_compare_means(label='p.format',method = 't.test',label.y.npc = 0.01,color='darkblue',size=2.7)+
  ggtitle('Lung')

d4.2 <- tECB %>%
  filter(UUID == '1017-1375' & tissue=='Bone')%>%
  left_join(x %>% select(CELL_LINE_NAME,expr.LINGO1_expr))%>%
  mutate(ECB=factor(ECB,labels = c('No ECB','ECB')))

p5.2 <- d4.2 %>%
  ggplot(aes(ECB,expr.LINGO1_expr,color=ECB))+
  geom_hline(aes(yintercept = d4.2 %>% pull(expr.LINGO1_expr)%>%median(na.rm=T)),color='orange')+
  geom_boxplot(outlier.shape = NA)+
  geom_jitter(height = 0,size=0.25)+
  scale_color_colorblind()+
  theme(legend.position = 'none',axis.text.x = element_text(angle=0,hjust=0.5))+
  stat_compare_means(label='p.format',method = 't.test',label.y.npc = 0.01,color='darkblue',size=2.7)+
  ggtitle('Bone')+
  ylab('LINGO1_expr')


pVign3 <- plot_grid(plotlist=list(grid::rasterGrob(png::readPNG('./figs/Vignette-2.png'), interpolate = T)))
pVign4 <- plot_grid(plotlist=list(grid::rasterGrob(png::readPNG('./figs/Vignette-3.png'), interpolate = T)))

pVign1 <- plot_grid(plotlist=list(grid::rasterGrob(png::readPNG('./figs/Vignette-1.png'), interpolate = T)))

d1.comb <- bind_rows(d1 %>% mutate(Scope='All tissues'),d2 %>% mutate(Scope='Lung'),d3 %>% mutate(Scope='PNS'))%>%
  mutate(Scope=factor(Scope,levels = c('All tissues','PNS','Lung')))
p1.comb <- d1.comb %>%
  ggplot(aes(ECB,expr.ETV4_expr,color=ECB))+
  geom_boxplot(outlier.shape = NA)+
  geom_jitter(size=0.3)+
  facet_wrap(~Scope)+
  scale_color_colorblind()+
  theme(legend.position = 'none',axis.text.x = element_text(angle=0,hjust=0.5))+
  stat_compare_means(label='p.format',method = 't.test',label.y.npc = 0.01,color='darkblue',size=2.7)+
  ylab('ETV4_expr')

d1.2.comb <- bind_rows(d1.2 %>% mutate(Scope='All tissues'),d2.2 %>% mutate(Scope='Bone'),d3.2 %>% mutate(Scope='Lung'))%>%
  mutate(Scope=factor(Scope,levels = c('All tissues','Lung','Bone')))
p1.2.comb <- d1.2.comb %>% ggplot(aes(ECB,expr.SLFN11_expr,color=ECB))+
  geom_boxplot(outlier.shape = NA)+
  geom_jitter(size=0.3)+
  facet_wrap(~Scope)+
  scale_color_colorblind()+
  theme(legend.position = 'none',axis.text.x = element_text(angle=0,hjust=0.5))+
  stat_compare_means(label='p.format',method = 't.test',label.y.npc = 0.01,color='darkblue',size=2.7)+
  ylab('SLFN11_expr')


patchLayout = c('
AAAAA
AAAAA
AAAAA
AAAAA
AAAAA
AAAAA
AAAAA
AAAAA
AAAAA
AAAAA
AAAAA
BBCCD
BBCCD
BBEEE
BBEEE
FFGGH
FFGGH
FFIII
FFIII
JKLLL
JKLLL')


tDummy1 <- tECB %>%
  filter(UUID=='1179-1005')%>%
  select(tissue,CELL_LINE_NAME,ECB,Endpoint)%>%
  left_join(x,by='CELL_LINE_NAME')%>%
  mutate(ECB=factor(ECB,labels=c('No ECB','ECB')))

p3.2breast <- tDummy1 %>% filter(tissue=='Breast') %>%
  ggplot(aes(ECB,expr.TFF1_expr,color=ECB))+
  geom_boxplot(outlier.shape = NA)+
  geom_jitter(size=0.3)+
  stat_compare_means(label='p.format',method = 't.test',label.y.npc = 0.01,color='darkblue',size=2.7)+
  theme(legend.position = 'none',axis.text.x = element_text(angle=0,hjust=0.5))+
  scale_color_colorblind()+
  ylab('TFF1_expr')+theme(axis.title.x = element_blank())

p3.3breast <- tDummy1 %>% filter(tissue=='Breast') %>%
  ggplot(aes(ECB,expr.MISP_expr,color=ECB))+
  geom_boxplot(outlier.shape = NA)+
  geom_jitter(size=0.3)+
  stat_compare_means(label='p.format',method = 't.test',label.y.npc = 0.01,color='darkblue',size=2.7)+
  theme(legend.position = 'none',axis.text.x = element_text(angle=0,hjust=0.5))+
  scale_color_colorblind()+
  ylab('MISP_expr')+theme(axis.title.x = element_blank())

pFigure3 <- wrap_elements(full=pCombenefit+theme(plot.margin=unit(c(0,0,0,1),'cm'),legend.position = c(0.7,-0.1),legend.direction = 'horizontal',axis.title.x = element_text(hjust=0.25)))+
wrap_elements(full=p1+theme(plot.margin=unit(c(0.5,0,0,1),'cm'))) +
wrap_elements(full=p1.comb+ggtitle('Pan tissue')+theme(axis.title.x = element_blank(),plot.margin=unit(c(0.5,0,0,1),'cm'))) +
wrap_elements(full=p5+theme(axis.title.x = element_blank(),plot.margin=unit(c(0.5,0,0,1),'cm')))+
wrap_elements(full=pVign3+theme_mine()+theme(panel.border = element_blank(),axis.title.x = element_blank(),plot.margin=unit(c(0,0,0,1),'cm')))+
wrap_elements(full=p1.2+theme(plot.margin=unit(c(0.5,0,0,1),'cm'))) +
wrap_elements(full=p1.2.comb+ggtitle('Pan tissue')+theme(axis.title.x = element_blank(),plot.margin=unit(c(0.5,0,0,1),'cm'))) +
wrap_elements(full=p5.2+theme(axis.title.x = element_blank(),plot.margin=unit(c(0.5,0,0,1),'cm')))+
wrap_elements(full=pVign4+theme_mine()+theme(panel.border = element_blank(),plot.margin=unit(c(0,0,0,1),'cm')))+
p3.2breast+p3.3breast+wrap_elements(full=pVign1+theme_mine()+theme(panel.border = element_blank(),axis.title.x = element_blank(),plot.margin=unit(c(0,0,0,1),'cm')))+plot_layout(design=patchLayout)+plot_annotation(tag_levels = 'A')&theme(plot.tag = element_text(size = 19,face='bold'))
ggsave('./figs/figure3.pdf',plot = pFigure3,height = 16,width = 11)


# stats for tram+pictili in lung
d3 <- tECB %>%
  filter(UUID == '1372-1058' & tissue=='Lung')%>%
  left_join(x %>% select(CELL_LINE_NAME,expr.MYEOV_expr))%>%
  mutate(ECB=factor(ECB,labels = c('No ECB','ECB')))%>%
  filter(!is.na(expr.MYEOV_expr))
d3.1 <- d3 %>%
  mutate(medBM=d3%>%pull(expr.MYEOV_expr)%>%median(),AboveMedian=if_else(expr.MYEOV_expr>medBM,'yes','no'))%>%
  group_by(ECB,AboveMedian)%>%
  count()

## biomarker ecb rate = those with medBM==yes & ecb / medBM

# stats for mk117+cisplatin in breast
d3 <- tECB %>%
  filter(UUID == '1179-1005' & tissue=='Breast')%>%
  left_join(x %>% select(CELL_LINE_NAME,expr.TFF1_expr))%>%
  mutate(ECB=factor(ECB,labels = c('No ECB','ECB')))%>%
  filter(!is.na(expr.TFF1_expr))
d3.1 <- d3 %>%
  mutate(medBM=d3%>%pull(expr.TFF1_expr)%>%median(),AboveMedian=if_else(expr.TFF1_expr>medBM,'yes','no'))%>%
  group_by(ECB,AboveMedian)%>%
  count()

d3 <- tECB %>%
  filter(UUID == '1179-1005' & tissue=='Breast')%>%
  left_join(x %>% select(CELL_LINE_NAME,expr.MISP_expr))%>%
  mutate(ECB=factor(ECB,labels = c('No ECB','ECB')))%>%
  filter(!is.na(expr.MISP_expr))
d3.1 <- d3 %>%
  mutate(medBM=d3%>%pull(expr.MISP_expr)%>%median(),AboveMedian=if_else(expr.MISP_expr>medBM,'yes','no'))%>%
  group_by(ECB,AboveMedian)%>%
  count()

d3 <- tECB %>%
  filter(UUID == '1179-1005' & tissue=='Breast')%>%
  left_join(x %>% select(CELL_LINE_NAME,expr.IGFBPL1_expr))%>%
  mutate(ECB=factor(ECB,labels = c('No ECB','ECB')))%>%
  filter(!is.na(expr.IGFBPL1_expr))
d3.1 <- d3 %>%
  mutate(medBM=d3%>%pull(expr.IGFBPL1_expr)%>%median(),AboveMedian=if_else(expr.IGFBPL1_expr>medBM,'yes','no'))%>%
  group_by(ECB,AboveMedian)%>%
  count()

# stats for ola+tmz in bone
d3 <- tECB %>%
  filter(UUID == '1017-1375' & tissue=='Bone')%>%
  left_join(x %>% select(CELL_LINE_NAME,expr.LINGO1_expr))%>%
  mutate(ECB=factor(ECB,labels = c('No ECB','ECB')))%>%
  filter(!is.na(expr.LINGO1_expr))
d3.1 <- d3 %>%
  mutate(medBM=d3%>%pull(expr.LINGO1_expr)%>%median(),AboveMedian=if_else(expr.LINGO1_expr>medBM,'yes','no'))%>%
  group_by(ECB,AboveMedian)%>%
  count()
