# Supplementary material for: A pan-cancer screen identifies drug combination benefit in cancer cell lines at the individual and population level
Source: Cell Rep Med. 2024 Aug 20;5(8):101687. doi: 10.1016/j.xcrm.2024.101687 (PMC11384948; doi:10.1016/j.xcrm.2024.101687)
Supplement: Data S1. Source data and code used in this publication [file mmc7.zip › data-code/20_ECB_biomarkers.R]

# set and filter data matrices
tCivic <- read_csv('./SupplementalMaterials/civic_gene_list.csv',col_names = F,col_types = cols(X1 = col_character()))

# load expression data - was removed from 00 process data
X <- readRDS('./SupplementalMaterials/pancan_tmp_x.rds')
X <- as_tibble(X,rownames='CELL_LINE_NAME')
x <- X %>%
  filter(CELL_LINE_NAME %in% tPancan$CELL_LINE_NAME)

j <- which(grepl('expr',colnames(x))==T)

tGEX <- tibble(name=colnames(x)[j],mean=colMeans(x[,j]),sd=colSd(as.matrix(x[,j]))) %>%
  mutate(dummy=name) %>%
  separate(dummy, into=c('type','gene','type2'),sep='(\\.|_)')

j <- which(grepl('mut',colnames(x))==T|grepl('cna',colnames(x)))
tDNA <- tibble(name=colnames(x)[j],count = colSums(x[,j],na.rm = T))

tGEXsel <- tGEX %>%
  arrange(desc(sd)) %>%
  mutate(rankSd = 1:n()) %>%
  filter(rankSd <= 2500 | gene %in% tCivic$X1==T)

tDNAsel <- tDNA %>%
  filter(count >= 15)

x <- x %>%
  select(CELL_LINE_NAME,c(tGEXsel$name,tDNAsel$name))


tECB <- t3 %>%
  ungroup()%>%
  left_join(tCombinations) %>%
  mutate(ECB=if_else(Endpoint %in% c('Synergy','Bliss','IDA') & SYNERGY_OBS_EMAX <= 0.5,1,0))

v0 <- unique(tECB$UUID)


library(doMC)
registerDoMC(2)

lECBbiomarkers <- mclapply(1:length(v0),mc.cores=48,function(i){

  tECBbiomarkers <- c()
  tDummy1 <- tECB %>%
    filter(UUID==v0[i])%>%
    select(tissue,CELL_LINE_NAME,ECB)%>%
    left_join(x,by='CELL_LINE_NAME')

  tLocal <- c()
  for(ii in 4:ncol(tDummy1)){
    # fit1 <- glm(ECB ~ .,data=tDummy1[,c(3,ii)])
    fit1 <- try(lmer(term ~ ECB +(1|tissue),data=tDummy1[,c(1,3,ii)]%>%rename(term=colnames(tDummy1)[ii])))
    # tLocal <- bind_rows(tLocal,tidy(fit1)%>%filter(term!='(Intercept)') %>% mutate(ECBr=mean(unlist(tDummy1$ECB)),s=sum(tDummy1[,ii],na.rm = T)))
    if(!grepl('error',as.character(class(fit1)))){
    tLocal <- bind_rows(tLocal,tidy(fit1)%>%filter(term=='ECB') %>% mutate(ECBr=mean(unlist(tDummy1$ECB)),s=sum(tDummy1[,ii],na.rm = T),term=colnames(tDummy1)[ii])%>%select(-effect,-group))
    }
  }
  tLocal <- tLocal %>%
    mutate(UUID=v0[i],Scope='PanCan')
  tECBbiomarkers <- bind_rows(tECBbiomarkers,tLocal)
  for(iii in 1:length(unique(tDummy1$tissue))){
    tDummy2 <- tDummy1 %>%
      filter(tissue==unique(tDummy1$tissue)[iii])

    tLocal <- c()
    for(ii in 4:ncol(tDummy1)){
      # fit1 <- glm(ECB ~ .,data=tDummy2[,c(3,ii)],family='binomial')
      fit1 <- lm(term~ ECB ,data=tDummy2[,c(3,ii)]%>%rename(term=colnames(tDummy2)[ii]))
      tLocal <- bind_rows(tLocal,tidy(fit1)%>%filter(term!='(Intercept)')  %>% mutate(ECBr=mean(unlist(tDummy2$ECB)),s=sum(tDummy2[,ii],na.rm = T),term=colnames(tDummy2)[ii]))
    }
    tLocal <- tLocal %>%
      mutate(UUID=v0[i],Scope=tDummy2$tissue[1])
    tECBbiomarkers <- bind_rows(tECBbiomarkers,tLocal)
  }
  tECBbiomarkers
})

tECBbiomarkers <- lECBbiomarkers %>%
  bind_rows(.id='i') %>%
  filter(!(grepl('cna.',term)&s<4) & !(grepl('mut.',term)&s<4) & ECBr != 1) %>%
  group_by(UUID,Scope)%>%
  group_modify(~.x %>%  mutate(p.value=if_else(is.na(p.value),2*pt(q=-abs(statistic),df=nrow(.x)),p.value),padj=p.adjust(p.value,method='BH'))) %>%
  ungroup()%>%
  filter(padj < 0.05) %>%
  arrange(padj) %>%
  left_join(tCombinations) %>% mutate(Combination=paste0(ANCHOR_NAME,'-',LIBRARY_NAME))

tECBbiomarkers %>%
  group_by(UUID,Scope) %>%
  group_modify(~.x %>% head(n=1)) %>%
  left_join(tCombinations)%>%
  mutate(Combination=paste0(ANCHOR_NAME,'-',LIBRARY_NAME)) %>%
  ggplot(aes(Scope,Combination,fill=-log10(padj)))+geom_tile()
