# Supplementary material for: A pan-cancer screen identifies drug combination benefit in cancer cell lines at the individual and population level
Source: Cell Rep Med. 2024 Aug 20;5(8):101687. doi: 10.1016/j.xcrm.2024.101687 (PMC11384948; doi:10.1016/j.xcrm.2024.101687)
Supplement: Data S1. Source data and code used in this publication [file mmc7.zip › data-code/22_biomarkers_figure4.R]

tTissueCntLbl <- t3 %>%
  group_by(tissue)%>%
  summarize(n=n(), tissue_n=paste0(tissue[1], '( ',n,')'))

tBinarySynergy <- t3 %>%
  group_by(ANCHOR_ID, LIBRARY_ID, tissue)%>%
  mutate(synergy=if_else(Endpoint == 'Synergy',1,0))%>%
  mutate(UUID = paste0(ANCHOR_ID, "-", LIBRARY_ID)) %>%
  left_join(tCombinations %>% select(UUID, NUUID, ANCHOR_NAME, LIBRARY_NAME), by = c("UUID"))

tSortNUUID <- tBinarySynergy %>%
  group_by(UUID) %>%
  summarize(n=sum(synergy))%>%
  arrange(desc(n))%>%
  left_join(tCombinations,by='UUID')

a1 <- vResPC %>%
  filter(NUUID %in% tSortNUUID$NUUID == T) %>%
  mutate(Scope = "PanCan", `Tissue type` = "PanCan")

a2 <- tRes %>%
  filter(NUUID %in% tSortNUUID$NUUID == T) %>%
  mutate(Scope = "PerCan") %>%
  rename(`Tissue type` = tt)

a3 <- bind_rows(a1, a2) %>%
  mutate(estimate = if_else(Class == "emax", 5 * estimate, estimate)) %>%
  filter(abs(estimate) < 5 & Type != "`expr")

a3 <- bind_rows(a1, a2) %>%
  mutate(Class = gsub("emax", "Efficacy", gsub("xmid", "Potency", Class))) %>%
  mutate(`Tissue type` = if_else(is.na(`Tissue type`), "PanCan", `Tissue type`), Type = gsub("`", "", Type)) %>%
  mutate(myAlpha = if_else(`-10log(padj)` < 7.5, 0.1333 * `-10log(padj)`, 1)) %>%
  filter(!is.na(Class))

tAnnot <- read_tsv("./tAnnot_biomarker.tsv",col_types = cols(
  Gene = col_character(),
  ANCHOR_NAME = col_character(),
  LIBRARY_NAME = col_character(),
  `Tissue type` = col_character()
)) %>%
  left_join(a3, by = c("Gene", "ANCHOR_NAME", "LIBRARY_NAME", "Tissue type")) %>%
  mutate(Lbl = if_else(Scope == "PanCan", sprintf("%s\n%s-%s", Gene, ANCHOR_NAME, LIBRARY_NAME), sprintf("%s-%s\n%s-%s", Gene, `Tissue type`, ANCHOR_NAME, LIBRARY_NAME))) %>%
  filter(!is.na(Class))

p1 <- ggplot(a3%>%filter(Class=='Potency'), aes(x = estimate, y = `-10log(padj)`, color = Scope, fill = Scope, shape = Type)) +
  geom_rug(alpha = 0.3) +
  geom_point(alpha = a3%>%filter(Class=='Potency') %>% pull(myAlpha), size = 2, data = a3%>%filter(Class=='Potency')) +
  # facet_wrap(~Class, scales = "free_x") +
  geom_point(data = tAnnot%>%filter(Class=='Potency'), size = 3, show.legend = F) +
  geom_label_repel(data = tAnnot %>%filter(Class=='Potency')%>%filter(estimate > 0), size = 3, show.legend = F, mapping = aes(estimate, `-10log(padj)`, label = Lbl,color=Scope,fill=Scope), nudge_x = 3, color = "white", segment.color = "darkgray") +
  geom_label_repel(data = tAnnot %>%filter(Class=='Potency')%>%filter(estimate < 0), size = 3, show.legend = F, mapping = aes(estimate, `-10log(padj)`, label = Lbl,color=Scope,fill=Scope), nudge_x = -3, color = "white", segment.color = "darkgray") +
  scale_color_manual(values = c("#1a476f", "#888888")) +
  scale_fill_manual(values = c("#1a476f", "#888888")) +
  theme(legend.position = c(0.125, 0.7), legend.background = element_rect(color = "gray"), strip.text.x = element_text(size = 16)) +
  xlab(expression("Effect size ("*Delta*"Potency)"))


pVolcanoEmax1 <- ggplot(a3%>%filter(Class=='Efficacy'), aes(x = estimate, y = `-10log(padj)`, color = Scope, fill = Scope, shape = Type)) +
  geom_rug(alpha = 0.3) +
  geom_point(alpha = a3%>%filter(Class=='Efficacy') %>% pull(myAlpha), size = 2, data = a3%>%filter(Class=='Efficacy')) +
  # facet_wrap(~Class, scales = "free_x") +
  geom_point(data = tAnnot%>%filter(Class=='Efficacy'), size = 3, show.legend = F) +
  geom_label_repel(data = tAnnot %>%filter(Class=='Efficacy')%>%filter(estimate > 0), size = 3, show.legend = F, mapping = aes(estimate, `-10log(padj)`, label = Lbl,color=Scope,fill=Scope), nudge_x = 3, color = "white", segment.color = "darkgray") +
  geom_label_repel(data = tAnnot %>%filter(Class=='Efficacy')%>%filter(estimate < 0), size = 3, show.legend = F, mapping = aes(estimate, `-10log(padj)`, label = Lbl,color=Scope,fill=Scope), nudge_x = -3, color = "white", segment.color = "darkgray") +
  scale_color_manual(values = c("#1a476f", "#888888")) +
  scale_fill_manual(values = c("#1a476f", "#888888")) +
  theme(legend.position = c(0.125, 0.4), legend.background = element_rect(color = "gray"), strip.text.x = element_text(size = 16)) +
  xlab(expression("Effect size ("*Delta*"Efficacy)"))

tBarSort <- a1 %>%
  # filter(Class=='xmid')%>%
  group_by(NUUID) %>%
  count() %>%
  arrange((n)) %>%
  left_join(tCombinations,by='NUUID') %>%
  mutate(Combination=paste0(ANCHOR_NAME,'-',LIBRARY_NAME))

tBarPC <- a1 %>%
  # filter(Class=='xmid')%>%
  group_by(UUID, Type) %>%
  summarize(n = n()) %>%
  ungroup() %>%
  left_join(tCombinations,by='UUID') %>%
  mutate(Combination=paste0(ANCHOR_NAME,'-',LIBRARY_NAME))%>%
  mutate(`Tissue type` = "Pancan", grp = "Pancan")

tBar <- a2 %>%
  # filter(Class=='xmid')%>%
  group_by(`Tissue type`) %>%
  count() %>%
  arrange(desc(n)) %>%
  head(8)

tBarTT <- a2 %>%
  # filter(Class=='xmid')%>%
  group_by(UUID, Type, `Tissue type`) %>%
  summarize(n = n()) %>%
  ungroup() %>%
  left_join(tCombinations,by='UUID') %>%
  mutate(Combination=paste0(ANCHOR_NAME,'-',LIBRARY_NAME))%>%
  mutate(`Tissue type` = if_else(`Tissue type` %in% tBar$`Tissue type` == F, "Other", `Tissue type`), grp = "Percan")

p3 <- bind_rows(tBarPC, tBarTT) %>%
  filter(!is.na(Combination))%>%
  mutate(Combination=factor(Combination,levels=tBarSort$Combination))%>%
  mutate(`Tissue type` = factor(`Tissue type`, levels = sort(unique(`Tissue type`), decreasing = T))) %>%
  filter(!is.na(Combination))%>%
  ggplot(aes(Combination, n, group = grp, fill = `Tissue type`)) +
  geom_bar(stat = "identity", position = "dodge") +
  scale_fill_stata() +
  coord_flip() +
  theme(legend.position = c(0.7, 0.3), legend.background = element_rect(color = "gray")) +
  xlab("Combination") +
  ylab("Number of biomarkers")

pVolcanoBiomarker <- plot_grid(plotlist = list(p1, p3), nrow = 1, rel_widths = c(0.6, 0.4), labels = c("A", "B"))
t0 <- a3 %>% filter(UUID == "1372-1561" & Scope == "PanCan")
v1 <- unique(t0$term)
j <- union(which(grepl("cna", t0$term)), which(grepl("mut", t0$term)))
if (length(j) > 0) {
  t2 <- x[, c("CELL_LINE_NAME", v1)] %>% filter(!is.na(t0$term[j[1]]))
} else {
  t2 <- x[, c("CELL_LINE_NAME", v1)]
}
j <- which(is.na(colSums(t2[, -1]))) + 1
if (length(j) > 0) {
  t2 <- t2[, -j]
}
pr1 <- prcomp(scale(t2[, -1]))
tmp3 <- as_tibble(pr1$rotation[, c(1:5)], rownames = "term") %>% left_join(t0 %>% arrange(padj) %>% group_by(term) %>% group_modify(~ head(.x, n = 1)), by = "term")
t4 <- as_tibble(pr1$x[, c(1:5)]) %>% mutate(CELL_LINE_NAME = t2$CELL_LINE_NAME)
p1 <- ggplot(tmp3, aes(PC1, PC2, size = `-10log(padj)`, label = Gene)) +
  geom_point() +
  geom_label_repel(data = tmp3 %>% filter(`-10log(padj)` > 4)) +
  theme(legend.position = "top")
p2 <- ggplot(tmp3, aes(abs(PC1), `-10log(padj)`, size = `-10log(padj)`, label = Gene)) +
  geom_point() +
  geom_label_repel(data = tmp3 %>% filter(`-10log(padj)` > 4), show.legend = F) +
  theme(legend.position = c(0.17, 0.7), legend.background = element_rect(color = "gray")) +
  xlab(sprintf("PC1 (explained variation: %.2f%%)", 100 * (pr1$sdev[1]^2 / sum(pr1$sdev^2)))) +
  ggtitle("Trametinib+Taselisib")
p3 <- ggplot(t4 %>%
               left_join(tBinarySynergy %>%
                           filter(UUID == t0$UUID[1]) %>%
                           mutate(synergy = if_else(synergy == 0, "No", "Yes"), Synergy = factor(synergy, levels = c("No", "Yes"))), by = "CELL_LINE_NAME") %>% filter(!is.na(Synergy)) %>% arrange(Synergy) %>% left_join(t2,by='CELL_LINE_NAME'), aes(PC1, expr.DUSP6_expr, color = Synergy)) +
  geom_point() +
  scale_color_colorblind() +
  geom_density2d() +
  theme(legend.position = c(0.15, 0.92), legend.background = element_rect(color = "gray")) +
  xlab(sprintf(
    "PC1 (explained variation: %.2f%%)",
    100 * (pr1$sdev[1]^2 / sum(pr1$sdev^2))
  )) +
  ggtitle("Trametinib+Taselisib") +
  stat_cor(inherit.aes = F, mapping = aes(PC1, expr.DUSP6_expr), show.legend = F, label.x.npc = 0.5, label.y.npc = 0.05) +
  geom_rug(alpha = 0.3)

t4 %>% left_join(x)%>%select(PC1,expr.DUSP6_expr)%>%cor() %>% print()

png('./figs/heatmap_sup_fig4c1.png',width=500,height = 500,pointsize = 14)
aheatmap(cor(t2[,-1]),cexRow =0,cexCol=0)
dev.off()
system('convert ./figs/heatmap_sup_fig4c1.png -flatten -fuzz 1% -trim +repage ./figs/heatmap_sup_fig4c1_cropped.png')


pExmpl1 <- plot_grid(plotlist = list(p2, p3), nrow = 1, labels = c("C", "D"))
t0 <- a3 %>% filter(UUID == "1017-1375" & Scope == "PanCan")
v1 <- unique(t0$term)
j <- union(which(grepl("cna", t0$term)), which(grepl("mut", t0$term)))
if (length(j) > 0) {
  t2 <- x[, c("CELL_LINE_NAME", v1)] %>% filter(!is.na(t0$term[j[1]]))
} else {
  t2 <- x[, c("CELL_LINE_NAME", v1)]
}
j <- which(is.na(colSums(t2[, -1]))) + 1
if (length(j) > 0) {
  t2 <- t2[, -j]
}
pr1 <- prcomp(scale(t2[, -1]))
tmp3 <- as_tibble(pr1$rotation[, c(1:5)], rownames = "term") %>% left_join(t0 %>% arrange(padj) %>% group_by(term) %>% group_modify(~ head(.x, n = 1)), by = "term")
t4 <- as_tibble(pr1$x[, c(1:5)]) %>% mutate(CELL_LINE_NAME = t2$CELL_LINE_NAME)%>%
  mutate(PC1 = -PC1)
p1 <- ggplot(tmp3, aes(PC1, PC2, size = `-10log(padj)`, label = Gene)) +
  geom_point() +
  geom_label_repel(data = tmp3 %>% filter(`-10log(padj)` > 4)) +
  theme(legend.position = "top")
p2 <- ggplot(tmp3, aes(abs(PC1), `-10log(padj)`, size = `-10log(padj)`, label = Gene)) +
  geom_point() +
  geom_label_repel(data = tmp3 %>% filter(`-10log(padj)` > 2), show.legend = F) +
  theme(legend.position = c(0.7, 0.7), legend.background = element_rect(color = "gray")) +
  xlab(sprintf("PC1 (explained variation: %.2f%%)", 100 * (pr1$sdev[1]^2 / sum(pr1$sdev^2)))) +
  ggtitle("Olaparib+Temozolomide")
p3 <- ggplot(t4 %>% left_join(tBinarySynergy %>% filter(UUID == t0$UUID[1]) %>% mutate(synergy = if_else(synergy == 0, "No", "Yes"), Synergy = factor(synergy, levels = c("No", "Yes"))), by = "CELL_LINE_NAME") %>% filter(!is.na(Synergy)) %>% arrange(Synergy) %>% left_join(t2, by = "CELL_LINE_NAME"), aes(PC1, expr.SLFN11_expr, color = Synergy)) +
  geom_point() +
  scale_color_colorblind() +
  geom_density2d() +
  theme(legend.position = c(0.85, 0.4), legend.background = element_rect(color = "gray")) +
  xlab(sprintf(
    "PC1 (explained variation: %.2f%%)",
    100 * (pr1$sdev[1]^2 / sum(pr1$sdev^2))
  )) +
  ggtitle("Olaparib+Temozolomide") +
  stat_cor(inherit.aes = F, mapping = aes(PC1, expr.SLFN11_expr), show.legend = F, label.x.npc = 0.5, label.y.npc = 0.05) +
  geom_rug(alpha = 0.3)
pExmpl2 <- plot_grid(plotlist = list(p2, p3), nrow = 1, labels = c("E", "F"))
pExmplPane <- plot_grid(plotlist = list(pExmpl1, pExmpl2), nrow = 1)


###############
print('Comparison model with and without PC1 added to SLFN11 expr')
dummy2 <- t4 %>%
  left_join(x %>% select(CELL_LINE_NAME,expr.SLFN11_expr,expr.NQO1_expr,expr.HMOX1_expr,expr.EGFR_expr)) %>%
  left_join(t3 %>% ungroup() %>% filter(ANCHOR_ID==1017 & LIBRARY_ID==1375)%>%
              select(CELL_LINE_NAME,tissue,SYNERGY_DELTA_XMID))

# strong benefit from combining, highest t-values per term
fit1 <- lmer(SYNERGY_DELTA_XMID ~ expr.SLFN11_expr + (1|tissue),data=dummy2)
fit2 <- lmer(SYNERGY_DELTA_XMID ~ expr.SLFN11_expr + PC1 + (1|tissue),data=dummy2)
anova(fit1,fit2)

# strong
fit1 <- lmer(SYNERGY_DELTA_XMID ~ expr.SLFN11_expr + (1|tissue),data=dummy2)
fit2 <- lmer(SYNERGY_DELTA_XMID ~ expr.SLFN11_expr+ expr.NQO1_expr  + (1|tissue),data=dummy2)
anova(fit1,fit2)


fit1 <- lmer(SYNERGY_DELTA_XMID ~ expr.SLFN11_expr + (1|tissue),data=dummy2)
fit2 <- lmer(SYNERGY_DELTA_XMID ~ expr.SLFN11_expr+ expr.HMOX1_expr  + (1|tissue),data=dummy2)
anova(fit1,fit2)

# still benefit from combining, marginal coeff for NQO1, cor NQO1 /PC1 = -0.76, nqo1 t=1.8 (p=0.06)
fit1 <- lmer(SYNERGY_DELTA_XMID ~ expr.NQO1_expr + (1|tissue),data=dummy2)
fit2 <- lmer(SYNERGY_DELTA_XMID ~ expr.NQO1_expr + PC1 + (1|tissue),data=dummy2)
anova(fit1,fit2)

# strong benefit from combining, attenuated NQO1 coeff sign (t=3.4 vs t=8 for PC1, slfn11 t=11 for both)
fit1 <- lmer(SYNERGY_DELTA_XMID ~ expr.NQO1_expr + (1|tissue),data=dummy2)
fit2 <- lmer(SYNERGY_DELTA_XMID ~ expr.NQO1_expr + expr.SLFN11_expr + (1|tissue),data=dummy2)
anova(fit1,fit2)


png('./figs/heatmap_sup_fig4d1.png',width=500,height = 500,pointsize = 14)
aheatmap(cor(t2[,-1]),cexRow =0,cexCol=0)
dev.off()
system('convert ./figs/heatmap_sup_fig4d1.png -flatten -fuzz 1% -trim +repage ./figs/heatmap_sup_fig4d1_cropped.png')


pFigure4 <- plot_grid(plotlist = list(pVolcanoBiomarker,pExmplPane),nrow=2,rel_heights = c(0.55,0.45))

# correlation biomarker count / tissue size
dummy1 <- tRes %>% filter(Class=='xmid')%>%group_by(tt) %>% count() %>% arrange(desc(n)) %>%left_join(tSynergy %>% ungroup()%>%select(CELL_LINE_NAME,tissue)%>%distinct()%>%group_by(tissue)%>%summarize(tn=n()),by=c('tt'='tissue'))
cor.test(dummy1$n,dummy1$tn)
cor.test(dummy1$n,dummy1$tn,method = 'spearman')

# biomarker count per combination
dummy1 <- tRes %>%
  filter(Class=='xmid')%>%
  group_by(UUID) %>% count() %>% arrange(desc(n)) %>%
  left_join(vResPC %>%filter(Class=='xmid') %>% group_by(UUID)%>%summarize(tn=n()),by=c('UUID'))%>%
  filter(is.finite(n)&is.finite(tn))

cor(dummy1$n,dummy1$tn)
cor(dummy1$n,dummy1$tn,method = 'spearman')

# tissue frequency
tRes %>% filter(Class=='xmid' & UUID == '1011-1494') %>% group_by(tt)%>%count()


##supplemental figure 4

p1 <- t3 %>%
  group_by(tissue) %>%
  summarize(cor=cor(SYNERGY_DELTA_EMAX,SYNERGY_DELTA_XMID),n=length(unique(CELL_LINE_NAME))) %>%
  ggplot(aes(n,cor,label=tissue))+geom_point()+geom_label_repel(data = ~ .x %>% filter(cor< 0.8 | n>100))+ylab('Correlation')+xlab('Number of cell lines / tissue')+
  geom_smooth(method='lm',se=F,show.legend = F)

p2 <- t3 %>%
  left_join(tCombinations,by=c('ANCHOR_ID','LIBRARY_ID'))%>%mutate(NUUIDA=paste0(ANCHOR_NAME,'-',LIBRARY_NAME))%>%
  group_by(NUUIDA) %>%
  summarize(cor=cor(SYNERGY_DELTA_EMAX,SYNERGY_DELTA_XMID),n=length(unique(CELL_LINE_NAME))) %>%
  ggplot(aes(n,cor,label=NUUIDA))+geom_point()+geom_label_repel(data = ~ .x %>% filter(cor< 0.8))+ylab('Correlation')+xlab('Number of cell lines / combination')+
  geom_smooth(method='lm',se=F,show.legend = F)

pLane1Sub1 <- plot_grid(plotlist=list(p1,p2),nrow=2, labels=c('B','C'))

p2 <- tRes %>% ungroup()%>%group_by(tt,Class)%>%count()%>%ungroup()%>%rename(nmarkers=n)%>%left_join(tTissueCntLbl,by=c('tt'='tissue'))%>%
  mutate(Class=gsub('xmid','dPotency',gsub('emax','dEfficacy',Class)))%>%ggplot(aes(n,nmarkers,color=Class))+geom_point()+stat_cor(show.legend = F)+theme(legend.position = c(0.2,0.5))+geom_smooth(method='lm',se=F,show.legend = F)+xlab('Cell lines per tissue')+ylab('Biomarker count')+scale_color_colorblind(name = "Metric", labels = c(expression(Delta*"Efficacy"), expression(Delta*"Potency")))

p3 <- t3 %>%
  mutate(UUID=paste0(ANCHOR_ID,'-',LIBRARY_ID))%>%
  group_by(UUID,Endpoint)%>%count()%>%
  ungroup()%>%
  filter(Endpoint=='Synergy')%>%rename(nsyn=n) %>%
  left_join(tRes %>% group_by(Class,UUID)%>%count()%>% rename(ttn=n)%>%left_join(vResPC %>% group_by(Class,UUID)%>%count()) %>% ungroup()%>%mutate(n=if_else(is.na(n),0,as.numeric(n))))%>%rename(PerCan=ttn,PanCan=n,`Synergy Count`=nsyn)%>%
  gather(PerCan,PanCan,key=Origin,value=Biomarkers)%>%
  filter(!is.na(Class))%>%
  mutate(Class=gsub('xmid','dPotency',gsub('emax','dEfficacy',Class)))%>%
  ggplot(aes(`Synergy Count`,Biomarkers,color=Origin,label=UUID))+geom_point()+stat_cor(show.legend = F)+theme(legend.position = c(0.35,0.4))+scale_color_colorblind()+geom_label_repel(data=~.x%>%filter(Biomarkers>100),show.legend = F)+facet_wrap(~Class)+
  geom_smooth(method='lm',se=F,show.legend = F)

pCorXmidEmax <- plot_grid(plotlist = list(pLane1Sub1,p2),labels=c('','D'),nrow=2,rel_heights = c(0.7,0.3))

pSF4Lane1 <- cowplot::plot_grid(pVolcanoEmax1,p2,labels='AUTO')
pSF4Lane1.2 <- cowplot::plot_grid(p3,nrow=1,labels=c('C'))

pSF4Lane2 <- cowplot::plot_grid(plotlist = list(grid::rasterGrob(png::readPNG('./figs/heatmap_sup_fig4c1_cropped.png'), interpolate = T),grid::rasterGrob(png::readPNG('./figs/heatmap_sup_fig4d1_cropped.png'), interpolate = T)),labels=c('C','D'),nrow=1)

pFigure4Supplemental <- cowplot::plot_grid(pSF4Lane1,pSF4Lane2,nrow=2,ncol=1,rel_heights = c(0.5,0.5))


## stats mentioned in main text:

# number of pancan hits by response class
vResPC %>% group_by(Class)%>%count()
tRes %>% group_by(Class)%>%count()

# distribution per class
vResPC %>%group_by(Class,UUID) %>%
  count() %>%
  group_by(Class) %>%
  group_map(~.x %>%
              pull(n)%>%
              summary() %>%
              t() %>%
              as_tibble(.name_repair='unique')%>%mutate(Endpoint=.x$Class[1]),.keep = T) %>%
  bind_rows() %>%
  select(-`...1`)%>%
  spread(`...2`,n)

# distribution per class
tRes %>%group_by(Class,UUID,tt) %>%
  count() %>%
  group_by(Class) %>%
  group_map(~.x %>%
              pull(n)%>%
              summary() %>%
              t() %>%
              as_tibble(.name_repair='unique')%>%mutate(Endpoint=.x$Class[1]),.keep = T) %>%
  bind_rows() %>%
  select(-`...1`)%>%
  spread(`...2`,n)
