# Supplementary material for: A pan-cancer screen identifies drug combination benefit in cancer cell lines at the individual and population level
Source: Cell Rep Med. 2024 Aug 20;5(8):101687. doi: 10.1016/j.xcrm.2024.101687 (PMC11384948; doi:10.1016/j.xcrm.2024.101687)
Supplement: Data S1. Source data and code used in this publication [file mmc7.zip › data-code/22_figure_4.R]

tTrials <- readxl::read_excel('./All_trials_curated.xlsx')

tTrials <- tTrials %>% left_join(tCombinations,by=c("ANCHOR_NAME", "LIBRARY_NAME")) %>% mutate(UUID=paste0(ANCHOR_ID,'-',LIBRARY_ID))

## compile HR data ----
tNovPDXEresponse <- readxl::read_excel('./41591_2015_BFnm3954_MOESM10_ESM.xlsx',sheet = 4)%>%as_tibble()
tNovPDXEmodel <- readxl::read_excel('./41591_2015_BFnm3954_MOESM10_ESM.xlsx',sheet = 5)%>%as_tibble()%>%
  left_join(tNovPDXEresponse%>%select(Model,`Tumor Type`)%>%distinct())
tNovPDXEbiomarker <- readxl::read_excel('./41591_2015_BFnm3954_MOESM10_ESM.xlsx',sheet = 3)%>%as_tibble()
tNovPDXEexpr<- readxl::read_excel('./41591_2015_BFnm3954_MOESM10_ESM.xlsx',sheet = 2)%>%as_tibble()

tNovdummy <- tNovPDXEexpr%>%filter(Sample=='FAM123B') %>% gather(colnames(tNovPDXEexpr)[-1],key=Model,value=expr)
tNovPDX_treatment_matrix_combi <- tNovPDXEmodel%>%
  filter(`Treatment type`=='combo' & !is.na(`Tumor Type`))%>%
  group_by(Treatment,`Treatment target`,`Tumor Type`)%>%
  count() %>%
  mutate(lbl=Treatment)%>%
  separate(lbl,into=c('Drug1', 'Drug2'),sep='\\+',extra = 'drop')%>%
  mutate(Drug1=str_trim(Drug1),Drug2=str_trim(Drug2)) %>%
  filter(n>1)%>%
  mutate(`Treatment target`=gsub(',',', ',`Treatment target`))

pdxCox <- function(vComb,szTT){
  dummy1 <- tNovPDXEresponse %>% arrange(`Days Post T0`)%>%filter(Treatment %in% vComb)

  dummy2 <- tNovPDXEresponse %>%
    filter(Model %in% dummy1$Model & Treatment %in% c(vComb))

  dummy2.event <- dummy2 %>%
    arrange(`Days Post T0`)%>%
    group_by(Treatment,Model)%>%
    group_modify(~.x%>%filter(`% TVol Difference`>200)%>%head(n=1L))

  dummy2.noevent <- dummy2 %>%
    group_by(Treatment,Model)%>%
    group_modify(~.x%>%tail(n=1L))

  dummy2.merge <- dummy2.noevent %>%
    left_join(dummy2.event%>%mutate(event=1)%>%select(Treatment,Model,`Days Post T0`),by=c('Treatment','Model'))%>%
    mutate(event=0,
           event=if_else(`Days Post T0.y`<=`Days Post T0.x` & !is.na(`Days Post T0.y`),1,event),
           `Days Post T0.x`=if_else(`Days Post T0.y`<=`Days Post T0.x` & !is.na(`Days Post T0.y`),`Days Post T0.y`,`Days Post T0.x`))%>%
    dplyr::rename(`Days Post T0`=`Days Post T0.x`)
  dummy3 <- dummy2.merge %>% filter(`Tumor Type`==szTT)
  dummy3 <- dummy3 %>% ungroup()%>%filter(Model %in% (dummy3%>%filter(Treatment == vComb[1])%>%ungroup()%>%select(Model)%>%distinct()%>%pull(Model)))

  broom::tidy(
    coxph(Surv(`Days Post T0`,event)~Rx,data=dummy3%>%dplyr::rename(Rx=Treatment)%>%mutate(Rx=factor(Rx,levels=rev(vComb)))), exp = TRUE
  )
}

tHRestimate <- tNovPDX_treatment_matrix_combi %>%
  filter(Treatment %in% tNovPDXEresponse$Treatment)%>%
  group_by(`Tumor Type`,Drug1)%>%
  group_modify(~.x%>%mutate(Drug1n=(tNovPDXEresponse%>%filter(Treatment == .x$Drug1[1] & `Tumor Type`==.x$`Tumor Type`[1])%>%nrow()))%>%select(-Drug1,-`Tumor Type`),.keep = T)%>%
  group_by(`Tumor Type`,Drug2)%>%
  group_modify(~.x%>%mutate(Drug2n=(tNovPDXEresponse%>%filter(Treatment == .x$Drug2[1] & `Tumor Type`==.x$`Tumor Type`[1])%>%nrow()))%>%select(-Drug2,-`Tumor Type`),.keep = T)%>%
  mutate(hrDrug1=NA,pval1 = NA,hrDrug2=NA,pval2=NA,hrD1vD2=NA,pval1v2=NA,hrCombPlacebo=NA,pvalCombPlacebo=NA,sdCombPlacebo=NA,hrDrug1Placebo=NA,pvalDrug1Placebo=NA,hrDrug2Placebo=NA,pvalDrug2Placebo=NA)

for(i in 1:nrow(tHRestimate)){
  .x <- tHRestimate[i,]
  if(.x$Drug1n>0){
    .x2 <- pdxCox(c(.x$Treatment[1],.x$Drug1[1]),.x$`Tumor Type`[1])%>%dplyr::rename(hrDrug1=estimate,pvalDrug1=p.value)
    tHRestimate$hrDrug1[i] <- .x2$hrDrug1[1]
    tHRestimate$pval1[i] <- .x2$pvalDrug1[1]
  }
  if(.x$Drug2n>0){
    .x2 <- pdxCox(c(.x$Treatment[1],.x$Drug2[1]),.x$`Tumor Type`[1])%>%dplyr::rename(hrDrug1=estimate,pvalDrug1=p.value)
    tHRestimate$hrDrug2[i] <- .x2$hrDrug1[1]
    tHRestimate$pval2[i] <- .x2$pvalDrug1[1]
  }
  if(.x$Drug1n>0 & .x$Drug2n>0){
    .x2 <- pdxCox(c(.x$Drug1[1],.x$Drug2[1]),.x$`Tumor Type`[1])%>%dplyr::rename(hrDrug1=estimate,pvalDrug1=p.value)
    tHRestimate$hrD1vD2[i] <- .x2$hrDrug1[1]
    tHRestimate$pval1v2[i] <- .x2$pvalDrug1[1]
  }

  .x2 <- pdxCox(c(.x$Treatment[1],'untreated'),.x$`Tumor Type`[1])%>%dplyr::rename(hrCombPlacebo=estimate,pvalCombPlacebo=p.value)

  tHRestimate$hrCombPlacebo[i] <- .x2$hrCombPlacebo[1]
  tHRestimate$pvalCombPlacebo[i] <- .x2$pvalCombPlacebo[1]
  tHRestimate$sdCombPlacebo[i] <- .x2$std.error[1]


  if(.x$Drug1n>0){
    .x2 <- pdxCox(c(.x$Drug1[1],'untreated'),.x$`Tumor Type`[1])%>%dplyr::rename(hrDrug1Placebo=estimate,pvalDrug1Placebo=p.value)
    tHRestimate$hrDrug1Placebo[i] <- .x2$hrDrug1Placebo[1]
    tHRestimate$pvalDrug1Placebo[i] <- .x2$pvalDrug1Placebo[1]
  }
  if(.x$Drug2n>0){
    .x2 <- pdxCox(c(.x$Drug2[1],'untreated'),.x$`Tumor Type`[1])%>%dplyr::rename(hrDrug2Placebo=estimate,pvalDrug2Placebo=p.value)
    tHRestimate$hrDrug2Placebo[i] <- .x2$hrDrug2Placebo[1]
    tHRestimate$pvalDrug2Placebo[i] <- .x2$pvalDrug2Placebo[1]
  }
}


tPDXttmap <- tibble(pdxtt=c('BRCA','CM','CRC','GC','NSCLC','PDAC'),Tissue=c('Breast','Skin','Large Intestine','Stomach','Lung','Pancreas'))

vIsScreened <- c("BYL719 + LEE011", "BYL719 + LJM716",  "BYL719 + binimetinib", "figitumumab\" + binimetinib","LEE011 + binimetinib","BYL719 + cetuximab","cetuximab + encorafenib")

tPDX2GDSC <- tibble(pdxTreatment=vIsScreened,UUID=c('1561-1054','1561-1032','1372-1058','1372-1510','1372-1054','1558-1561','1558-1373'))
pHRScatter <- tHRestimate %>%
  mutate(hrDrug2 = if_else(hrDrug2 < 0.05, 0.05,hrDrug2),hrDrug2=if_else(hrDrug2>3,3,hrDrug2)) %>%
  mutate(Screened=if_else(Treatment %in% vIsScreened,'yes','no'),Screened=factor(Screened,levels=c('no','yes')))%>%
  left_join(tPDXttmap,by=c('Tumor Type'='pdxtt'))%>%
  left_join(tPDX2GDSC,by=c('Treatment'='pdxTreatment'))%>%
  arrange(Screened)%>%
  ggplot(aes(hrDrug1,hrDrug2,label=paste0(Treatment,'\n',Tissue),color=Screened))+
  geom_vline(xintercept = 1)+
  geom_hline(yintercept = 1)+
  scale_y_log10()+
  scale_x_log10()+
  geom_abline(show.legend=F)+
  # geom_label_repel(show.legend = T,  max.time = 2,  max.iter = 100000,data=~.x%>%filter(Screened == 'yes'))+
  geom_label_repel(show.legend = T,  max.time = 2,  max.iter = 100000,data=~.x,segment.shape=1,point.padding = 0.75, box.padding = 0.75, max.overlaps = Inf,segment.square=F,size=2.7)+
  geom_point(show.legend=T,size=3)+
  guides(fill = guide_legend(override.aes = aes(label = "")),color = guide_legend(title = "Screened",override.aes = aes(label = "")))+
  theme_mine()+
  scale_color_manual(values=c('gray','black'))+
  theme(legend.position=c(0.9,0.10),legend.direction='vertical')+
  xlab('Hazard ratio 1 (HR1)')+
  ylab('Hazard ratio 2 (HR2)')

vComb <- c('BYL719 + binimetinib','BYL719','binimetinib','untreated')
szTT <- 'CRC'
dummy1 <- tNovPDXEresponse %>%
  arrange(`Days Post T0`)%>%
  filter(Treatment %in% vComb)

dummy2 <- tNovPDXEresponse %>%
  filter(Model %in% dummy1$Model & Treatment %in% c(vComb))

dummy2.event <- dummy2 %>%
  arrange(`Days Post T0`)%>%
  group_by(Treatment,Model)%>%
  group_modify(~.x%>%filter(`% TVol Difference`>200)%>%head(n=1L))

dummy2.noevent <- dummy2 %>%
  group_by(Treatment,Model)%>%
  group_modify(~.x%>%tail(n=1L))

dummy2.merge <- dummy2.noevent %>%
  left_join(dummy2.event%>%mutate(event=1)%>%select(Treatment,Model,`Days Post T0`),by=c('Treatment','Model'))%>%
  mutate(event=0,
         event=if_else(`Days Post T0.y`<=`Days Post T0.x` & !is.na(`Days Post T0.y`),1,event),
         `Days Post T0.x`=if_else(`Days Post T0.y`<=`Days Post T0.x` & !is.na(`Days Post T0.y`),`Days Post T0.y`,`Days Post T0.x`))%>%
  dplyr::rename(`Days Post T0`=`Days Post T0.x`)
dummy3crcMekPI3K <- dummy2.merge %>% filter(`Tumor Type`==szTT)

km_fit <- survfit(Surv(`Days Post T0`,event)~Rx,data=dummy3crcMekPI3K%>%
        dplyr::rename(Rx=Treatment)%>%
          mutate(Rx=gsub('untreated','veh',Rx),Rx=gsub('BYL719 + binimetinib','PI3Ki+MEKi',Rx),Rx=gsub('binimetinib','MEKi',Rx),Rx=gsub('BYL719','PI3Ki',Rx),Rx=gsub(' ','',Rx))%>%
        mutate(Rx=factor(Rx,levels=rev(c('veh','MEKi','PI3Ki','PI3Ki+MEKi')))))

p1crcMekPI3K <- ggsurvplot(km_fit,
  conf.int = FALSE,
  surv.median.line = c('hv'),
  pval = TRUE,
  pval.method = TRUE,
  legend.labs=rev(c('Untreated','MEKi','PI3Ki','PI3Ki+MEKi')),
  risk.table = T,
  palette = 'npg')

vComb <- c('cetuximab + encorafenib','cetuximab','encorafenib','untreated')
szTT <- 'CRC'
dummy1 <- tNovPDXEresponse %>%
  arrange(`Days Post T0`)%>%
  filter(Treatment %in% vComb)

dummy2 <- tNovPDXEresponse %>%
  filter(Model %in% dummy1$Model & Treatment %in% c(vComb))

dummy2.event <- dummy2 %>%
  arrange(`Days Post T0`)%>%
  group_by(Treatment,Model)%>%
  group_modify(~.x%>%filter(`% TVol Difference`>200)%>%head(n=1L))

dummy2.noevent <- dummy2 %>%
  group_by(Treatment,Model)%>%
  group_modify(~.x%>%tail(n=1L))

dummy2.merge <- dummy2.noevent %>%
  left_join(dummy2.event%>%mutate(event=1)%>%select(Treatment,Model,`Days Post T0`),by=c('Treatment','Model'))%>%
  mutate(event=0,
         event=if_else(`Days Post T0.y`<=`Days Post T0.x` & !is.na(`Days Post T0.y`),1,event),
         `Days Post T0.x`=if_else(`Days Post T0.y`<=`Days Post T0.x` & !is.na(`Days Post T0.y`),`Days Post T0.y`,`Days Post T0.x`))%>%
  dplyr::rename(`Days Post T0`=`Days Post T0.x`)
dummy3 <- dummy2.merge %>% filter(`Tumor Type`==szTT)


km_fit <- survfit(Surv(`Days Post T0`,event)~BRAF+Rx,data=dummy3%>%
        dplyr::rename(Rx=Treatment)%>%
        mutate(BRAF=0,BRAF=if_else(Model %in% (tNovPDXEbiomarker %>% filter(Gene=='BRAF' & grepl('MutK',Category))%>%pull(Sample)),1,0))%>%
        mutate(Rx=gsub('untreated','Untreated',gsub('cetuximab','EGFRi',gsub('encorafenib','BRAFi',gsub('cetuximab \\+ encorafenib','EGFR+BRAFi',Rx)))),Rx=factor(Rx,levels=c('EGFR+BRAFi','EGFRi','BRAFi','Untreated')))

        )

p1all <- ggsurvplot(km_fit,
  conf.int = FALSE,
  surv.median.line = c('hv'),
  pval = TRUE,
  pval.method = TRUE,
  # legend.labs=c('EGFR+BRAFi','EGFRi','BRAFi','veh'),
  risk.table = T,
  palette = 'npg')

dummy4 <- dummy3%>%
        dplyr::rename(Rx=Treatment)%>%
        mutate(BRAF=0,BRAF=if_else(Model %in% (tNovPDXEbiomarker %>% filter(Gene=='BRAF' & grepl('MutK',Category))%>%pull(Sample)),'mt','wt'))%>%
        mutate(Rx=gsub('untreated','Untreated',gsub('cetuximab','EGFRi',gsub('encorafenib','BRAFi',gsub('cetuximab \\+ encorafenib','EGFR+BRAFi',Rx)))),Rx=factor(Rx,levels=c('EGFR+BRAFi','EGFRi','BRAFi','Untreated')))

km_fit <- survfit(Surv(`Days Post T0`,event)~BRAF+Rx,data=dummy4)
km_fit <- survfit(Surv(`Days Post T0`,event)~Rx,data=dummy4 %>% filter(BRAF=='mt'))

p2braf <- ggsurvplot(km_fit,
  data=as.data.frame(dummy4%>%filter(BRAF=='mt')),
  conf.int = FALSE,
  surv.median.line = c('hv'),
  legend.labs=c('EGFR+BRAFi','EGFRi','BRAFi','Untreated'),
  pval = TRUE,
  pval.method = TRUE,
  risk.table = T,
  palette = 'npg')

p2brafplot <- p2braf$plot+annotate(geom="text", x=75, y=0.6, label="Log rank EGFRi+BRAFi vs BRAFi:\np = 0.42")


# HR vs viab   ------------

pHRviab <- tHRestimate %>%
  mutate(hrDrug2 = if_else(hrDrug2 < 0.05, 0.05,hrDrug2),hrDrug2=if_else(hrDrug2>3,3,hrDrug2)) %>%
  mutate(Screened=if_else(Treatment %in% vIsScreened,'yes','no'),Screened=factor(Screened,levels=c('no','yes')))%>%
  left_join(tPDXttmap,by=c('Tumor Type'='pdxtt'))%>%
  left_join(tPDX2GDSC,by=c('Treatment'='pdxTreatment'))%>%
  left_join(t3 %>% mutate(UUID=paste0(ANCHOR_ID,'-',LIBRARY_ID))%>%filter(UUID %in% tPDX2GDSC$UUID)%>%group_by(tissue,UUID)%>%summarize(emax=mean(SYNERGY_OBS_EMAX),emaxsd=sd(SYNERGY_OBS_EMAX)/sqrt(n())))%>%
  filter(Tissue==tissue)%>%
  mutate(Tissue=factor(tissue,levels = c('Stomach','Breast','Skin','Large Intestine','Pancreas')))%>%
  filter(!is.na(Tissue))%>%
  ggplot(aes(hrCombPlacebo,emax,label=Treatment))+
  geom_abline(color='gray90')+
  geom_errorbar(aes(ymin=emax-emaxsd, ymax=emax+emaxsd),color='gray70')+
  geom_errorbar(aes(xmin=exp(log(hrCombPlacebo)-sdCombPlacebo), xmax=exp(log(hrCombPlacebo)+sdCombPlacebo)),color='gray70')+
  geom_point(show.legend = T,aes(color=Tissue),size=3)+
  geom_label_repel()+
  xlim(c(0,0.55))+
  ylim(c(0,0.6))+
  xlab('Hazard-ratio Combination vs Placebo')+
  ylab('Mean Combination Emax (viability)')+
  theme_mine()+
  scale_color_stata()+
  theme(legend.position = c(0.8,0.2))

########

pBRAF <- plot_grid(plotlist = list(((p2braf$plot+theme(legend.position=c(0.5,0.1),legend.direction = 'horizontal')+ggtitle('Encorafenib+cetuximab in BRAF mt CRC'))/p2braf$table)+plot_layout(heights = c(0.8,0.2))))

pCRC <- plot_grid(plotlist = list(((p1crcMekPI3K$plot+theme(legend.position=c(0.5,0.1),legend.direction = 'horizontal')+ggtitle('Binimetinib+BYL719 in CRC'))/p1crcMekPI3K$table)+plot_layout(heights = c(0.8,0.2))))

# combine all panels ----

pFigure4 <- ((pHRScatter|pHRviab))/(wrap_elements(full=pBRAF)|wrap_elements(full=pCRC))+plot_layout(heights = c(3.5,3))+plot_annotation(tag_levels=c('A'))


ggsave('./figs/Figure4.pdf',plot=pFigure4&theme(plot.tag = element_text(size = 22,face='bold')),height = 12,width = 14,units='in',device = 'pdf')

v0 <- tCombinations$UUID
### highlight some examples
i=2
tDummy1 <- tECB %>%
  filter(UUID==v0[i])%>%
  select(tissue,CELL_LINE_NAME,ECB,Endpoint)%>%
  left_join(x,by='CELL_LINE_NAME')%>%
  mutate(ECB=factor(ECB,labels=c('No','Yes')))

p1 <- tDummy1 %>% filter(tissue=='Breast') %>%
  ggplot(aes(ECB,expr.MISP_expr))+
  geom_boxplot()+
  geom_jitter(size=3)+
  stat_compare_means()+
  theme(legend.position = 'none')+
  scale_color_stata()

i=2
tDummy1 <- tECB %>%
  filter(UUID==v0[i])%>%
  select(tissue,CELL_LINE_NAME,ECB,Endpoint)%>%
  left_join(x,by='CELL_LINE_NAME')%>%
  mutate(ECB=factor(ECB,labels=c('No','Yes')))

p2 <- tDummy1 %>% filter(tissue=='Breast') %>%
  ggplot(aes(ECB,expr.TFF1_expr))+
  geom_boxplot()+
  geom_jitter(size=3)+
  stat_compare_means()+
  theme(legend.position = 'none')+
  scale_color_stata()
# Breast Cancer Estrogen-Inducible Protein
tBreastSubtype <- readxl::read_excel('./Breast_cell_line_classifications.xlsx')

p3 <- tDummy1 %>% filter(tissue=='Breast') %>%  left_join(tBreastSubtype,by=c('CELL_LINE_NAME'='Cell line'))%>%
  ggplot(aes(expr.MISP_expr,expr.TFF1_expr,color=ECB,shape=pam50))+
  geom_point(size=3)+
  theme(legend.position = c(0.2,0.7),legend.direction = 'vertical')+
  scale_color_stata()

tDummy1 %>% filter(tissue=='Breast') %>%  left_join(tBreastSubtype,by=c('CELL_LINE_NAME'='Cell line')) %>% group_by(ECB,pam50)%>%count()

i=37
tDummy1 <- tECB %>%
  filter(UUID==v0[i])%>%
  select(tissue,CELL_LINE_NAME,ECB)%>%
  left_join(x,by='CELL_LINE_NAME')%>%
  mutate(ECB=factor(ECB,labels=c('No','Yes')))
p4 <- tDummy1 %>% filter(tissue=='Lung') %>% ggplot(aes(ECB,expr.CYR61_expr))+geom_boxplot()+geom_jitter(size=3)+stat_compare_means()+theme(legend.position = 'none')+scale_color_stata()
i=42
tDummy1 <- tECB %>%
  filter(UUID==v0[i])%>%
  select(tissue,CELL_LINE_NAME,ECB,Endpoint)%>%
  left_join(x,by='CELL_LINE_NAME')%>%
  mutate(ECB=factor(ECB,labels=c('No','Yes')))
p5 <- tDummy1 %>% filter(tissue=='Lung') %>% ggplot(aes(ECB,expr.CYR61_expr))+geom_boxplot()+geom_jitter(size=3)+stat_compare_means()+theme(legend.position = 'none')+scale_color_stata()

p6 <- tDummy1 %>% filter(tissue=='Lung') %>% ggplot(aes(ECB,expr.MYEOV_expr))+geom_boxplot()+geom_jitter(size=3)+stat_compare_means()+theme(legend.position = 'none')+scale_color_stata()


pFigureSupplemental3 <- ((p4+p5+p6)/(p2+p1+p3))+plot_layout(guides='collect')+plot_annotation(tag_levels=c('A'))


## main body stats
tECBRate %>% filter(Rate >=0.25 & Rate < 0.5) %>%
   nrow()

tECBRate %>% filter(Rate >=0.25 & Rate < 0.5) %>%
  group_by(Combination)%>%count() %>% nrow()

tECBRate %>% filter(Rate >=0.25 & Rate < 0.5) %>%
  group_by(Combination)%>%count() %>%
  left_join(tTrials) %>%filter(!is.na(NCTId))%>% pull(NCTId) %>% unique() %>% length()

tECBRate %>% filter(Rate >=0.25 & Rate < 0.5) %>% left_join(tECBbiomarkers,by=c('Combination','tissue'='Scope')) %>%filter(!is.na(UUID))%>% group_by(Combination,tissue)%>%count()%>%nrow()

tECBRate %>% filter(Rate >=0.1 & Rate < 0.25) %>%
  nrow()

tECBRate %>% filter(Rate >=0.10 & Rate < 0.25) %>%
  group_by(Combination)%>%count() %>% nrow()

tECBRate %>% filter(Rate >=0.10 & Rate < 0.25) %>%
  group_by(Combination)%>%count() %>% left_join(tTrials) %>%
  filter(!is.na(NCTId))%>% pull(NCTId) %>% unique() %>% length()

tECBRate %>% filter(Rate >=0.1 & Rate < 0.25) %>% left_join(tECBbiomarkers,by=c('Combination','tissue'='Scope')) %>%filter(!is.na(UUID))%>% group_by(Combination,tissue)%>%count()%>%nrow()

tECBRate %>% filter(Combination=='MK-1775-Cisplatin' & tissue=='Breast')

tECB %>% filter(ANCHOR_NAME=='MK-1775' & LIBRARY_NAME=='Cisplatin' & tissue=='Breast') %>% group_by(Endpoint,ECB)%>%count() %>% arrange(ECB)

## second vignette
tECBRate %>% filter(Combination=='MK-1775-Gemcitabine' & tissue=='Ovary')

tECB %>% filter(ANCHOR_NAME=='MK-1775' & LIBRARY_NAME=='Gemcitabine' & tissue=='Ovary') %>% group_by(Endpoint,ECB)%>%count() %>% arrange(ECB)

# third vignette
tECBRate %>% filter(Combination=='Trametinib-Taselisib' & tissue=='Lung')
tECB %>% filter(ANCHOR_NAME=='Trametinib' & LIBRARY_NAME=='Taselisib' & tissue=='Lung') %>% group_by(Endpoint,ECB)%>%count() %>% arrange(ECB)
tECBRate %>% filter(Combination=='Trametinib-Taselisib' & tissue=='Lung')%>% left_join(tECBbiomarkers,by=c('Combination','tissue'='Scope')) %>%filter(!is.na(UUID)) %>% select(term,padj)

tECBRate %>% filter(Combination=='Navitoclax-SN-38' & tissue=='Lung')%>% left_join(tECBbiomarkers,by=c('Combination','tissue'='Scope')) %>%filter(!is.na(UUID)) %>% select(term,padj)

## stats per tissue biopmarker ----
tECBbiomarkers %>% filter(Scope != 'PanCan')%>%group_by(UUID,Scope)%>%count()%>%group_by(Scope)%>%count()%>%pull(n)%>%median()
tECBbiomarkers %>% filter(Scope != 'PanCan')%>%group_by(UUID,Scope)%>%count()%>%group_by(Scope)%>%count()%>%pull(n)%>%quantile(p=0.25)
tECBbiomarkers %>% filter(Scope != 'PanCan')%>%group_by(UUID,Scope)%>%count()%>%group_by(Scope)%>%count()%>%pull(n)%>%quantile(p=0.75)
tECBbiomarkers %>% filter(Scope != 'PanCan')%>%group_by(UUID,Scope)%>%count()%>%group_by(UUID)%>%count()%>%pull(n)%>%quantile(p=0.5)
tECBbiomarkers %>% filter(Scope != 'PanCan')%>%group_by(UUID,Scope)%>%count()%>%group_by(UUID)%>%count()%>%pull(n)%>%quantile(p=0.25)
tECBbiomarkers %>% filter(Scope != 'PanCan')%>%group_by(UUID,Scope)%>%count()%>%group_by(UUID)%>%count()%>%pull(n)%>%quantile(p=0.75)

# cor stats
tDummy1 <- tHRestimate %>%
  mutate(hrDrug2 = if_else(hrDrug2 < 0.05, 0.05,hrDrug2),hrDrug2=if_else(hrDrug2>3,3,hrDrug2)) %>%
  mutate(Screened=if_else(Treatment %in% vIsScreened,'yes','no'),Screened=factor(Screened,levels=c('no','yes')))%>%
  left_join(tPDXttmap,by=c('Tumor Type'='pdxtt'))%>%
  left_join(tPDX2GDSC,by=c('Treatment'='pdxTreatment'))%>%
  left_join(t3 %>% mutate(UUID=paste0(ANCHOR_ID,'-',LIBRARY_ID))%>%filter(UUID %in% tPDX2GDSC$UUID)%>%group_by(tissue,UUID)%>%summarize(emax=mean(SYNERGY_OBS_EMAX),emaxsd=sd(SYNERGY_OBS_EMAX)/sqrt(n())))%>%
  filter(Tissue==tissue)%>%
  mutate(Tissue=factor(tissue,levels = c('Stomach','Breast','Skin','Large Intestine','Pancreas')))%>%
  filter(!is.na(Tissue))
tDummy2 <- tDummy1 %>% filter(!grepl('LEE01',Treatment))
cor(tDummy2$hrCombPlacebo,tDummy2$emax)
