# Supplementary material for: A pan-cancer screen identifies drug combination benefit in cancer cell lines at the individual and population level
Source: Cell Rep Med. 2024 Aug 20;5(8):101687. doi: 10.1016/j.xcrm.2024.101687 (PMC11384948; doi:10.1016/j.xcrm.2024.101687)
Supplement: Data S1. Source data and code used in this publication [file mmc7.zip › data-code/rockerVerse4.2custom.def]

Bootstrap: docker
#https://hub.docker.com/r/rocker/tidyverse
From: rocker/verse:4.2

%post
    apt -y update
    apt -y upgrade
    apt-get -y install cmake imagemagick
    Rscript -e 'install.packages("BiocManager")'
    Rscript -e 'BiocManager::install("Biobase")'
    Rscript -e 'install.packages(c("glmnet","ggpubr","ggthemes","mdatools","patchwork","cowplot","doMC","ggrepel","readxl","msigdbr","NMF","broom.mixed","lme4","coxph","survminer","scales","ggrastr"), repos="https://cloud.r-project.org")'

%environment
    export LC_ALL=C
    export PATH=/usr/games:$PATH

%runscript
    "$@"

#singularity shell --bind ./:$HOME --bind /home/djvis:/opt/home ./rockerVerse4.2custom.sif
#R --vanilla
#source('./000_makefile.R')
