# Supplementary material for: A pan-cancer screen identifies drug combination benefit in cancer cell lines at the individual and population level
Source: Cell Rep Med. 2024 Aug 20;5(8):101687. doi: 10.1016/j.xcrm.2024.101687 (PMC11384948; doi:10.1016/j.xcrm.2024.101687)
Supplement: Data S1. Source data and code used in this publication [file mmc7.zip › data-code/26_Figure5_ECB_PDX_comparison.R]

# https://cran.r-project.org/web/packages/ggalluvial/vignettes/ggalluvial.html

library(tidyverse)
library(ggpubr)
library(ggthemes)
library(ggalluvial)
library(ggrepel)

tPDXttmap <- tibble(pdxtt=c('BRCA','CM','CRC','GC','NSCLC','PDAC'),Tissue=c('Breast','Skin','Large Intestine','Stomach','Lung','Pancreas'))

vIsScreened <- c("BYL719 + LEE011", "BYL719 + LJM716",  "BYL719 + binimetinib", "figitumumab\" + binimetinib","LEE011 + binimetinib","BYL719 + cetuximab","cetuximab + encorafenib")

tPDX2GDSC <- tibble(pdxTreatment=vIsScreened,UUID=c('1561-1054','1561-1032','1372-1561','1372-1510','1372-1054','1558-1561','1558-1373'))

tPDX2GDSC <- bind_rows(tPDX2GDSC,tibble(pdxTreatment="BYL719 + binimetinib",UUID='1561-1372'))
p1 <- t3 %>%
  mutate(Endpoint=factor(Endpoint,levels=c('Synergy','Bliss','IDA','SA-L','SA-A','sub-HSA')))%>%
  ungroup()%>%
  select(Endpoint,SYNERGY_OBS_EMAX)%>%
  mutate(Endpoint=factor(Endpoint,levels=c('Synergy','Bliss','IDA','SA-L','SA-A','sub-HSA')))%>%
  mutate(CLcombi = 1:n(),
         Individual=factor(if_else(Endpoint %in% c('Synergy','Bliss'),'Combination benefit','No individual combination benefit')),
         Population=if_else(Endpoint %in% c('IDA'),'Population\nbenefit',' '),
         CB = if_else(Individual=='Combination benefit' | Population == 'Population\nbenefit','Combination benefit','Single drug'),
         Start=if_else(Endpoint %in% c('Synergy','Bliss'),'Bliss or better','Highest single agent or worse'),
         Efficacious = factor(if_else(SYNERGY_OBS_EMAX < 0.5 & CB == 'Combination benefit','ECB','No ECB'),levels=c('ECB','No ECB')))%>%
  group_by(Endpoint,Individual,Population,CB,Start,Efficacious)%>%
  # summarise(n=n()/nrow(t3))%>%
  count()%>%
  ggplot(aes(y=n,axis2=Individual,axis4=Population,axis5=CB,axis1=Start,axis6=Efficacious))+
  geom_alluvium(aes(fill=Endpoint),alpha=0.99)+
  geom_stratum(color='gray10',fill='gray90',alpha=0.7)+
  geom_text(stat = "stratum", aes(label = after_stat(stratum),angle = -90))+
  scale_x_discrete(limits = c("Single or combination","Individual", "Population","Combination benefit",'Efficacious'), expand = c(.05, .05)) +
  # theme_clean()+
  scale_fill_manual(values = rev(myColors)[c(1,2,4,3,5,6)])+
  ylab('Number of cell line/drug combination pairs')

p1.1 <- t3 %>%
  mutate(Endpoint=factor(Endpoint,levels=c('Synergy','Bliss','IDA','SA-L','SA-A','sub-HSA')))%>%
  ungroup()%>%
  select(Endpoint,SYNERGY_OBS_EMAX)%>%
  mutate(Endpoint=factor(Endpoint,levels=c('Synergy','Bliss','IDA','SA-L','SA-A','sub-HSA')))%>%
  mutate(CLcombi = 1:n(),
         Individual=factor(if_else(Endpoint %in% c('Synergy','Bliss'),'Combination benefit','No individual combination benefit')),
         Population=if_else(Endpoint %in% c('IDA'),'Population\nbenefit',' '),
         CB = if_else(Individual=='Combination benefit' | Population == 'Population\nbenefit','Combination benefit','Single drug'),
         Start=if_else(Endpoint %in% c('Synergy','Bliss'),'Bliss or better','Highest single agent or worse'))%>%
  group_by(Endpoint,Individual,Population,CB,Start)%>%
  # summarise(n=n()/nrow(t3))%>%
  count()%>%
  ggplot(aes(y=n,axis2=Individual,axis4=Population,axis5=CB,axis1=Start))+
  geom_alluvium(aes(fill=Endpoint),alpha=0.99)+
  geom_stratum(color='gray10',fill='gray90',alpha=0.7)+
  geom_text(stat = "stratum", aes(label = after_stat(stratum),angle = -90))+
  scale_x_discrete(limits = c("Single or combination","Individual", "Population","Combination benefit"), expand = c(.05, .05)) +
  # theme_clean()+
  scale_fill_manual(values = rev(myColors)[c(1,2,4,3,5,6)])+
  ylab('Number of cell line/drug combination pairs')

p2 <- t3 %>%
  mutate(Endpoint=factor(Endpoint,levels=(c('Synergy','Bliss','IDA','SA-L','SA-A','sub-HSA'))))%>%
  ggplot(aes(SYNERGY_OBS_EMAX,Endpoint,fill=Endpoint))+
  geom_boxplot()+
  scale_fill_manual(values = rev(myColors)[c(1,2,4,3,5,6)])+
  # theme_clean()+
  theme(legend.position = 'none')+
  xlab('Viability')+
  scale_x_continuous(labels = scales::percent)


library(patchwork)

p1 + p2+ p1.1+p2+plot_layout(widths = c(3,1.5))+plot_annotation(tag_levels = 'A')

p1 + p2+plot_layout(widths = c(3,1.5))+plot_annotation(tag_levels = 'A')


###PDX validation################

p3 <- tHRestimate %>%
  mutate(hrDrug2 = if_else(hrDrug2 < 0.05, 0.05,hrDrug2),hrDrug2=if_else(hrDrug2>3,3,hrDrug2)) %>%
  mutate(Screened=if_else(Treatment %in% vIsScreened,'yes','no'),Screened=factor(Screened,levels=c('no','yes')))%>%
  left_join(tPDXttmap,by=c('Tumor Type'='pdxtt'))%>%
  left_join(tPDX2GDSC,by=c('Treatment'='pdxTreatment'))%>%
  left_join(t3 %>%
              mutate(UUID=paste0(ANCHOR_ID,'-',LIBRARY_ID))%>%
              filter(UUID %in% tPDX2GDSC$UUID)%>%
              mutate(cb=if_else(Endpoint %in% c('Synergy','Bliss','IDA'),1,0),
                     ecb=(if_else(cb==1 & SYNERGY_OBS_EMAX < 0.5,1,0)))%>%
              group_by(tissue,UUID)%>%
              summarize(emax=mean(ecb),emaxsd=sd(SYNERGY_OBS_EMAX)/sqrt(n()))
            )%>%
  filter(Tissue==tissue)%>%
  mutate(Tissue=factor(tissue,levels = c('Stomach','Breast','Skin','Large Intestine','Pancreas')))%>%
  filter(!is.na(Tissue) & !grepl('LEE011',Treatment) & !grepl('figi',Treatment))%>%
  ggplot(aes(hrCombPlacebo,emax,fill=`Tumor Type`,label=Treatment))+
  geom_smooth(aes(hrCombPlacebo,emax),inherit.aes = F,show.legend = F,se=F,method='lm')+
  geom_point(show.legend=T)+
  geom_label_repel(show.legend = T,  max.time = 2,  max.iter = 100000,data=~.x,segment.shape=1,point.padding = 0.75, box.padding = 0.75, max.overlaps = Inf,segment.square=F,size=4.7, colour = "gray80", fontface = "bold")+
  # stat_cor(aes(hrCombPlacebo,emax),inherit.aes = F,label.y.npc = 0.95,label.x.npc=0.6,method = 'pearson',show.legend = F)+
  stat_cor(aes(hrCombPlacebo,emax),inherit.aes = F,label.y.npc = 0.8,label.x.npc=0.6,method = 'spearman',show.legend = F)+
  ylab('ECB rate')+
  scale_y_continuous(labels = scales::percent)+
  xlab('HR Combination vs Placebo (PDX)')+
  ylim(c(0,1))+
  scale_fill_brewer(palette='Dark2')

p4 <- tHRestimate %>%
  mutate(hrDrug2 = if_else(hrDrug2 < 0.05, 0.05,hrDrug2),hrDrug2=if_else(hrDrug2>3,3,hrDrug2)) %>%
  mutate(Screened=if_else(Treatment %in% vIsScreened,'yes','no'),Screened=factor(Screened,levels=c('no','yes')))%>%
  left_join(tPDXttmap,by=c('Tumor Type'='pdxtt'))%>%
  left_join(tPDX2GDSC,by=c('Treatment'='pdxTreatment'))%>%
  left_join(t3 %>%
              mutate(UUID=paste0(ANCHOR_ID,'-',LIBRARY_ID))%>%
              filter(UUID %in% tPDX2GDSC$UUID)%>%
              mutate(cb=if_else(Endpoint %in% c('Synergy','Bliss'),1,0),
                     ecb=(if_else(cb==1 & SYNERGY_OBS_EMAX < 0.5,1,0)))%>%
              group_by(tissue,UUID)%>%
              summarize(emax=mean(ecb),emaxsd=sd(SYNERGY_OBS_EMAX)/sqrt(n()))
  )%>%
  filter(Tissue==tissue)%>%
  mutate(Tissue=factor(tissue,levels = c('Stomach','Breast','Skin','Large Intestine','Pancreas')))%>%
  filter(!is.na(Tissue) & !grepl('LEE011',Treatment) & !grepl('figi',Treatment))%>%
  ggplot(aes(hrCombPlacebo,emax,fill=`Tumor Type`,label=Treatment))+
  geom_smooth(aes(hrCombPlacebo,emax),inherit.aes = F,show.legend = F,se=F,method='lm')+
  geom_point(show.legend=T)+
  geom_label_repel(show.legend = T,  max.time = 2,  max.iter = 100000,data=~.x,segment.shape=1,point.padding = 0.75, box.padding = 0.75, max.overlaps = Inf,segment.square=F,size=2.7)+
  stat_cor(aes(hrCombPlacebo,emax),inherit.aes = F,label.y.npc = 0.2,method = 'pearson',show.legend = F)+
  stat_cor(aes(hrCombPlacebo,emax),inherit.aes = F,label.y.npc = 0.05,method = 'spearman',show.legend = F)+
  ylab('Synergy+Bliss rate')+
  theme_clean()+
  theme(legend.position = 'none')+
  scale_y_continuous(labels = scales::percent)+
  xlab('HR Combination vs Placebo (PDX)')+
  ylim(c(0,1))

p5 <- tHRestimate %>%
  mutate(hrDrug2 = if_else(hrDrug2 < 0.05, 0.05,hrDrug2),hrDrug2=if_else(hrDrug2>3,3,hrDrug2)) %>%
  mutate(Screened=if_else(Treatment %in% vIsScreened,'yes','no'),Screened=factor(Screened,levels=c('no','yes')))%>%
  left_join(tPDXttmap,by=c('Tumor Type'='pdxtt'))%>%
  left_join(tPDX2GDSC,by=c('Treatment'='pdxTreatment'))%>%
  left_join(t3 %>%
              mutate(UUID=paste0(ANCHOR_ID,'-',LIBRARY_ID))%>%
              filter(UUID %in% tPDX2GDSC$UUID)%>%
              mutate(cb=if_else(Endpoint %in% c('Synergy'),1,0),
                     ecb=(if_else(cb==1 & SYNERGY_OBS_EMAX < 0.5,1,0)))%>%
              group_by(tissue,UUID)%>%
              summarize(emax=mean(ecb),emaxsd=sd(SYNERGY_OBS_EMAX)/sqrt(n()))
  )%>%
  filter(Tissue==tissue)%>%
  mutate(Tissue=factor(tissue,levels = c('Stomach','Breast','Skin','Large Intestine','Pancreas')))%>%
  filter(!is.na(Tissue) & !grepl('LEE011',Treatment) & !grepl('figi',Treatment))%>%
  ggplot(aes(hrCombPlacebo,emax,fill=`Tumor Type`,label=Treatment))+
  geom_smooth(aes(hrCombPlacebo,emax),inherit.aes = F,show.legend = F,se=F,method='lm')+
  geom_point(show.legend=T)+
  geom_label_repel(show.legend = T,  max.time = 2,  max.iter = 100000,data=~.x,segment.shape=1,point.padding = 0.75, box.padding = 0.75, max.overlaps = Inf,segment.square=F,size=4.7, colour = "gray80", fontface = "bold")+
  # stat_cor(aes(hrCombPlacebo,emax),inherit.aes = F,label.y.npc = 0.95,method = 'pearson',show.legend = F)+
  stat_cor(aes(hrCombPlacebo,emax),inherit.aes = F,label.y.npc = 0.8,method = 'spearman',show.legend = F)+
  ylab('Synergy rate')+
  # theme(legend.position = 'none')+
  scale_y_continuous(labels = scales::percent)+
  xlab('HR Combination vs Placebo (PDX)')+
  ylim(c(0,1))+
  scale_fill_brewer(palette='Dark2')

p3 + p4+p5


tHRestimate %>%
  mutate(hrDrug2 = if_else(hrDrug2 < 0.05, 0.05,hrDrug2),hrDrug2=if_else(hrDrug2>3,3,hrDrug2)) %>%
  mutate(Screened=if_else(Treatment %in% vIsScreened,'yes','no'),Screened=factor(Screened,levels=c('no','yes')))%>%
  left_join(tPDXttmap,by=c('Tumor Type'='pdxtt'))%>%
  left_join(tPDX2GDSC,by=c('Treatment'='pdxTreatment'))%>%
  left_join(t3 %>% mutate(UUID=paste0(ANCHOR_ID,'-',LIBRARY_ID))%>%filter(UUID %in% tPDX2GDSC$UUID)%>%group_by(tissue,UUID)%>%summarize(emax=mean(SYNERGY_OBS_EMAX),emaxsd=sd(SYNERGY_OBS_EMAX)/sqrt(n())))%>%
  filter(Tissue==tissue & !grepl('LEE011',Treatment) & !grepl('figitu',Treatment))%>%
  mutate(Tissue=factor(tissue,levels = c('Stomach','Breast','Skin','Large Intestine','Pancreas')))%>%
  filter(!is.na(Tissue))%>%
  ggplot(aes(hrCombPlacebo,emax,label=Treatment))+
  geom_abline(color='gray90')+
  geom_errorbar(aes(ymin=emax-emaxsd, ymax=emax+emaxsd),color='gray70')+
  geom_errorbar(aes(xmin=exp(log(hrCombPlacebo)-sdCombPlacebo), xmax=exp(log(hrCombPlacebo)+sdCombPlacebo)),color='gray70')+
  geom_point(show.legend = T,aes(color=Tissue),size=3)+
  geom_label_repel()+
  xlim(c(0,0.55))+
  ylim(c(0,0.6))+
  xlab('Hazard-ratio Combination vs Placebo')+
  ylab('Mean Combination Emax (viability)')+
  theme_mine()+
  scale_color_stata()+
  theme(legend.position = c(0.8,0.2))+
  stat_cor()


pEGFRBRAF<-t3 %>%
  filter(ANCHOR_ID == 1558 & LIBRARY_ID == 1373 & tissue=='Large Intestine')%>%
  mutate(ECB=if_else(Endpoint %in% c('Synergy','Bliss','IDA') & SYNERGY_OBS_EMAX < 0.5,'ECB','No ECB'))%>%
  left_join(x)%>%mutate(BRAF=if_else(mut.BRAF_mut == 0,'BRAFwt','BRAFmt'),BRAF=factor(BRAF))%>%
  filter(!is.na(BRAF))%>%
  ggplot(aes((ECB),SYNERGY_OBS_EMAX,color=BRAF,group=(ECB)))+
  geom_boxplot()+
  geom_jitter(width = 0.1,size=3,alpha=0.7)+
  scale_color_manual(values=c('gray30','gray70'))+
  theme(legend.position = c(0.7,0.3))+
  xlab('BRAF mutation and ECB status')+
  ylab('Combination Emax')

pEGFRBRAF<-t3 %>%
  filter(ANCHOR_ID == 1558 & LIBRARY_ID == 1373 & tissue=='Large Intestine')%>%
  mutate(ECB=if_else(Endpoint %in% c('Synergy','Bliss','IDA') & SYNERGY_OBS_EMAX < 0.5,'ECB','No ECB'))%>%
  left_join(x)%>%mutate(BRAF=if_else(mut.BRAF_mut == 0,'BRAFwt','BRAFmt'),BRAF=factor(BRAF))%>%
  filter(!is.na(BRAF))%>%
  ggplot(aes((BRAF),SYNERGY_OBS_EMAX,color=ECB,group=(BRAF)))+
  geom_boxplot(outlier.shape = NA)+
  geom_jitter(width = 0.1,size=3,alpha=0.7)+
  scale_color_manual(values=c('gray30','gray70'))+
  # theme(legend.position = c(0.8,0.3))+
  xlab('BRAF mutation and ECB status')+
  ylab('Combination Emax')


# pBRAF <- plot_grid(plotlist = list(((p2braf$plot+theme_mine()+theme(legend.position = 'top',legend.direction = 'horizontal')+ggtitle('Encorafenib+cetuximab BRAF mt CRC'))/p2braf$table+theme_mine())+plot_layout(heights = c(0.8,0.2))))

pBRAF <- plot_grid(plotlist = list(((p2braf$plot+theme_mine()+theme(legend.position = 'top',legend.direction = 'horizontal',axis.text.x = element_blank(),axis.title.x = element_blank(),axis.ticks.x = element_blank())+ggtitle('Encorafenib+cetuximab BRAF mt CRC'))/p2braf$table+theme_mine()+theme(plot.title =  element_blank())+ylab('Numbers at risk'))+plot_layout(heights = c(0.8,0.2))))

pCRC <-  plot_grid(plotlist = list(((p1crcMekPI3K$plot+
                                       theme_mine()+
                                       theme(legend.position = 'top',legend.direction = 'horizontal',axis.text.x = element_blank(),axis.title.x = element_blank(),axis.ticks.x = element_blank())+
                                       ggtitle('Binimetinib+BYL719 in CRC'))/
                                      p1crcMekPI3K$table+theme_mine()+theme(plot.title =  element_blank())+ylab('Numbers at risk'))+plot_layout(heights = c(0.8,0.2))))

# sLayout <- c("
# AABBCC
# DDDEEE")
#
# pEGFRBRAF+theme(legend.position = 'top',legend.direction = 'horizontal') +
#   (wrap_elements(full=pBRAF)+theme_mine())+
#   (wrap_elements(full=pCRC)+theme_mine())+
#   p5 +
#   p3+theme(legend.position = 'none')+
#   plot_layout(design = sLayout,heights = c(0.4,0.6))+plot_annotation(tag_levels = 'A')
#
# pEGFRBRAF+theme(legend.position = 'top',legend.direction = 'horizontal') +
#   (wrap_elements(pBRAF+theme_mine()))+
#   (pCRC+theme_mine())+
#   p5 +
#   p3+theme(legend.position = 'none')+
#   plot_layout(design = sLayout)+plot_annotation(tag_levels = 'A')


pFigure5 <- (pEGFRBRAF+theme(legend.position = 'top',legend.direction = 'horizontal') |
  (wrap_elements(full=pBRAF)+theme_mine())|
  (wrap_elements(full=pCRC)+theme_mine()))/
  (p5 |  p3+theme(legend.position = 'none'))+
  plot_layout(heights = c(0.4,0.6))+plot_annotation(tag_levels = 'A')

#
# designArea <- c(
#   area(1, 1),
#   area(1, 2, 1, 2),
#   area(1, 3, 1, 3),
#   area(2, 1.5, 2, 2.5),
#   area(2, 2)
# )
#
# pEGFRBRAF + (wrap_elements(full=pBRAF)+theme_mine())+ (wrap_elements(full=pCRC)+theme_mine())+p5 + p3+theme(legend.position = 'none')+plot_layout(design = designArea)+plot_annotation(tag_levels = 'A')
#


############# supplemental figure 4 - HR vs emax for single, motivate why drop IGF1R and LEE011

n1 <- tHRestimate %>%
  ungroup()%>%
  select(Drug1,Drug2,`Tumor Type`,hrDrug1Placebo,hrDrug2Placebo)%>%
  gather(hrDrug1Placebo,hrDrug2Placebo,key='Drug',value=HR)%>%
  mutate(SA=if_else(grepl('Drug1',Drug),Drug1,Drug2))%>%
  select(-Drug1,-Drug2)%>%
  filter(is.finite(HR))%>%
  mutate(Type='PDX')

n2 <- t3 %>%
  ungroup()%>%
  select(tissue,LIBRARY_ID,LIBRARY_EMAX)%>%
  group_by(tissue,LIBRARY_ID)%>%
  summarize(mEmax=mean(LIBRARY_EMAX))%>%
  left_join(tPDXttmap,by=c('tissue'='Tissue'))%>%
  filter(!is.na(pdxtt))%>%
  mutate(Type='CL')


n3 <- bind_rows(n2 %>%
                  ungroup()%>%
                  select(mEmax,LIBRARY_ID,pdxtt,Type)%>%
                  dplyr::rename(HR=mEmax,SA=LIBRARY_ID,`Tumor Type`=pdxtt)%>%mutate(SA=as.character(SA)),
                n1 %>% select(HR,SA,Type,`Tumor Type`))


p1 <- n3 %>%
  filter(SA %in% c('1372','binimetinib')) %>%
  mutate(SA=if_else(SA=='1372','trametinib',SA),Response=HR)%>%
  ggplot(aes(`Tumor Type`,Response,color=SA,group=interaction(SA,Type)))+
  geom_point(size=3)+ylim(c(0,1.2))+geom_line()+
  theme(legend.position=c(0.5,0.8),legend.direction='horizontal')+
  scale_color_colorblind()

p2 <- n3 %>%
  filter(SA %in% c('1054','LEE011')) %>%
  mutate(SA=if_else(SA=='1054','palbociclib',SA),Response=HR)%>%
  ggplot(aes(`Tumor Type`,Response,color=SA,group=interaction(SA,Type)))+
  geom_point(size=3)+ylim(c(0,1.2))+geom_line()+
  theme(legend.position=c(0.5,0.8),legend.direction='horizontal')+
  scale_color_colorblind()

p3 <- n3 %>%
  filter(SA %in% c('1549','LJM716')) %>%
  mutate(SA=if_else(SA=='1549','sapitinib',SA),Response=HR)%>%
  ggplot(aes(`Tumor Type`,Response,color=SA,group=interaction(SA,Type)))+
  geom_point(size=3)+ylim(c(0,1.2))+geom_line()+
  theme(legend.position=c(0.5,0.8),legend.direction='horizontal')+
  scale_color_colorblind()

p4 <- n3 %>%
  filter(SA %in% c('1373','encorafenib')) %>%
  mutate(SA=if_else(SA=='1373','dabrafenib',SA),Response=HR)%>%
  ggplot(aes(`Tumor Type`,Response,color=SA,group=interaction(SA,Type)))+
  geom_point(size=3)+ylim(c(0,1.2))+geom_line()+
  theme(legend.position=c(0.5,0.8),legend.direction='horizontal')+
  scale_color_colorblind()

p5 <- n3 %>%
  filter(SA %in% c('1510','figitumumab"')) %>%
  mutate(SA=if_else(SA=='1510','linsitinib',SA),Response=HR)%>%
  ggplot(aes(`Tumor Type`,Response,color=SA,group=interaction(SA,Type)))+
  geom_point(size=3)+ylim(c(0,1.2))+geom_line()+
  theme(legend.position=c(0.5,0.8),legend.direction='horizontal')+
  scale_color_colorblind()

p6 <- n3 %>%
  filter(SA %in% c('1561','BYL719')) %>%
  mutate(SA=if_else(SA=='1561','taselisib',SA),Response=HR)%>%
  ggplot(aes(`Tumor Type`,Response,color=SA,group=interaction(SA,Type)))+
  geom_point(size=3)+ylim(c(0,1.2))+geom_line()+
  theme(legend.position=c(0.5,0.8),legend.direction='horizontal')+
  scale_color_colorblind()


pFigure5Supp <- (p1+p2+p3+p4+p5+p6)+plot_layout(nrow=2,ncol=3)+plot_annotation(tag_levels = 'A')
