# Supplementary material for: A pan-cancer screen identifies drug combination benefit in cancer cell lines at the individual and population level
Source: Cell Rep Med. 2024 Aug 20;5(8):101687. doi: 10.1016/j.xcrm.2024.101687 (PMC11384948; doi:10.1016/j.xcrm.2024.101687)
Supplement: Data S1. Source data and code used in this publication [file mmc7.zip › data-code/pECB_vis_jaaks_comparison.R]

tECB %>%
  group_by(tissue,UUID)%>%
  summarize(ecb_vis=mean(ECB))%>%
  left_join(t3.jaaks%>%
              mutate(UUID=paste0(ANCHOR_ID,'-',LIBRARY_ID),
                     ECB=if_else(SYNERGY_OBS_EMAX<=0.5 & Endpoint %in% c('Synergy','Bliss','IDA'),1,0))%>%
              group_by(tissue,UUID)%>%
              summarize(ecb_jaaks=mean(ECB)))%>%
  filter(!is.na(ecb_jaaks))%>%
  left_join(t3.jaaks.conc )%>%
  mutate(absLog2Conc=as.numeric(1+abs(d)))%>%
  filter(d==0)%>%
  ggplot(aes(ecb_vis,ecb_jaaks,color=tissue,label=UUID))+
  geom_point(aes(size=absLog2Conc))+
  geom_abline()+
  ggpubr::stat_cor(method='spearman')+
  ggrepel::geom_label_repel(show.legend = T,  max.time = 2,  max.iter = 100000,data=~.x,segment.shape=1,point.padding = 0.75, box.padding = 0.75, max.overlaps = Inf,segment.square=F,size=3.7)+
  ggthemes::theme_clean()+
  ggthemes::scale_color_stata()+
  theme(legend.position = c(0.85,0.2))


t3.comparison <- tECB %>%
  group_by(tissue,UUID)%>%
  summarize(ecb_vis=mean(ECB))%>%
  left_join(t3.jaaks%>%
              mutate(UUID=paste0(ANCHOR_ID,'-',LIBRARY_ID),
                     ECB=if_else(SYNERGY_OBS_EMAX<=0.5 & Endpoint %in% c('Synergy','Bliss','IDA'),1,0))%>%
              group_by(tissue,UUID)%>%
              summarize(ecb_jaaks=mean(ECB)))%>%
  filter(!is.na(ecb_jaaks))%>%
  left_join(t3.jaaks.conc )%>%
  mutate(absLog2Conc=as.numeric(1+abs(d)))

bind_rows(t3.comparison %>% mutate(Set='All conc'),t3.comparison %>% mutate(Set='Same conc',UUID='')%>%filter(absLog2Conc==1))%>%
  mutate(size=if_else(UUID=='',1.5,2),alpha=if_else(UUID=='',1,0.7),
         clr=factor(interaction(Set,tissue),levels=c('All conc.Breast','All conc.Large Intestine','All conc.Pancreas','Same conc.Breast','Same conc.Large Intestine','Same conc.Pancreas')))%>%
  ggplot(aes(ecb_vis,ecb_jaaks,color=clr,label=UUID))+
  geom_point(aes(size=size,alpha=alpha),show.legend = F)+
  geom_abline(show.legend = F,color='gray70')+
  ggpubr::stat_cor(method='spearman')+
  ggrepel::geom_label_repel(max.time = 2,  max.iter = 100000,data=~.x,segment.shape=1,point.padding = 0.75, box.padding = 0.75, max.overlaps = Inf,segment.square=F,size=3.7,show.legend=F)+
  ggthemes::theme_clean()+
  ggthemes::scale_color_stata()+
  theme(legend.position = c(0.85,0.2))


pSECBsyn<- tECB %>%
  group_by(tissue,UUID)%>%
  summarize(syn_vis=length(which(Endpoint=='Synergy'))/n())%>%
  left_join(t3.jaaks%>%
              mutate(UUID=paste0(ANCHOR_ID,'-',LIBRARY_ID),
                     ECB=if_else(SYNERGY_OBS_EMAX<=0.5 & Endpoint %in% c('Synergy','Bliss','IDA'),1,0))%>%
              group_by(tissue,UUID)%>%
              summarize(syn_jaaks=length(which(Endpoint=='Synergy'))/n()))%>%
  filter(!is.na(syn_jaaks))%>%
  left_join(t3.jaaks.conc )%>%
  mutate(absLog2Conc=as.numeric(1+abs(d)))%>%
  filter(d==0)%>%
  ggplot(aes(syn_vis,syn_jaaks,color=tissue,label=UUID))+
  geom_abline()+
  geom_point(size=5)+
  ggpubr::stat_cor(method='spearman')+
# ggrepel::geom_label_repel(show.legend = T,  max.time = 2,  max.iter = 100000,data=~.x,segment.shape=1,point.padding = 0.75, box.padding = 0.75, max.overlaps = Inf,segment.square=F,size=3.7)+
  scale_color_brewer(palette='Dark2')+
  theme(legend.position = c(0.85,0.2))+
  xlab('Synery rate (this publication)')+
  ylab('Synergy rate (Jaaks et al 2022)')


pSECBrate<- tECB %>%
  group_by(tissue,UUID)%>%
  summarize(ecb_vis=mean(ECB))%>%
  left_join(t3.jaaks%>%
              mutate(UUID=paste0(ANCHOR_ID,'-',LIBRARY_ID),
                     ECB=if_else(SYNERGY_OBS_EMAX<=0.5 & Endpoint %in% c('Synergy','Bliss','IDA'),1,0))%>%
              group_by(tissue,UUID)%>%
              summarize(ecb_jaaks=mean(ECB)))%>%
  filter(!is.na(ecb_jaaks))%>%
  left_join(t3.jaaks.conc )%>%
  mutate(absLog2Conc=as.numeric(1+abs(d)))%>%
  filter(d==0)%>%
  ggplot(aes(ecb_vis,ecb_jaaks,color=tissue,label=UUID))+
  geom_abline()+
  geom_point(size=5)+
  ggpubr::stat_cor(method='spearman')+
#  ggrepel::geom_label_repel(show.legend = T,  max.time = 2,  max.iter = 100000,data=~.x,segment.shape=1,point.padding = 0.75, box.padding = 0.75, max.overlaps = Inf,segment.square=F,size=3.7)+
  scale_color_brewer(palette='Dark2')+
  theme(legend.position = c(0.85,0.2))+
  xlab('ECB rate (this publication)')+
  ylab('ECB rate (Jaaks et al 2022)')

pJaaksComparisonS3 <- pSECBsyn+pSECBrate+plot_annotation(tag_levels = 'A')
