# Supplementary material for: A pan-cancer screen identifies drug combination benefit in cancer cell lines at the individual and population level
Source: Cell Rep Med. 2024 Aug 20;5(8):101687. doi: 10.1016/j.xcrm.2024.101687 (PMC11384948; doi:10.1016/j.xcrm.2024.101687)
Supplement: Data S1. Source data and code used in this publication [file mmc7.zip › data-code/000_makefile.R]

# pancan make file
# how to run:
# singularity shell --bind /ssd/djvis/pancan:$HOME rockerVerse4.1custom.sif
# bash
# R --vanilla
# source('000_makefile.R')
#

library(parallel)
library(tidyverse)
library(lme4)
library(broom)
library(ggpubr)
library(ggrepel)
library(ggthemes)
library(cowplot)
library(NMF,quietly = T)
library(broom.mixed)
library(glmnet)
library(patchwork)
library(survival)
library(survminer)
library(scales)

colSd <- function(x){
  return(sapply(1:dim(x)[2],function(i){sd(x[,i])}))
}

theme_mine <- function (base_size = 15, base_family = ""){
  theme_bw()+theme(axis.text.x = element_text(angle=45,hjust=1,vjust=1))
}

theme_set(theme_mine())

myColors <- rev(c("#b81818", "#daa520", "#000058", "#007000", "#9a0074", "#4d004d", "#777777"))

source('00_preproc.R')


# Note that the figure numbering in the code is not identical to that in the manuscrip
source('10_figure_2.R')
ggsave('./figs/Figure3.pdf',plot=pFigure2&theme(plot.tag = element_text(size = 22,face='bold')),height = 19,width = 14,units='in',device = 'pdf')
ggsave('./figs/FigureS1.pdf',plot=pFigure1Suppl&theme(plot.tag = element_text(size = 22,face='bold')),height = 13,width = 14,units='in',device = 'pdf')

source('20_ECB_biomarkers.R')
source('21_figure_3.R')
ggsave('./figs/Figure4.pdf',plot=pFigure3&theme(plot.tag = element_text(size = 22,face='bold')),height = 13,width = 16,units='in',device = 'pdf')
ggsave('./figs/FigureS2.pdf',pFigureSupplemental2,height = 9,width = 10,units='in',device = 'pdf')

source('22_figure_4.R')
# ggsave('./figs/Figure4.pdf',plot=pFigure4&theme(plot.tag = element_text(size = 22,face='bold')),height = 12,width = 14,units='in',device = 'pdf')
source("~/Documents/Analysis/PancanSynergy/pECB_vis_jaaks_comparison.R", echo=TRUE)

ggsave('./figs/FigureS3JaaksComparison.pdf',plot=pJaaksComparisonS3&theme(plot.tag = element_text(size = 22,face='bold')),height = 8,width = 12,units='in',device = 'pdf')

source("~/Documents/Analysis/PancanSynergy/figure_suppl_4.R", echo=TRUE)
ggsave('./figs/FigureS4.pdf',plot=pFigureS4&theme(plot.tag = element_text(size = 22,face='bold')),height = 6,width = 13,units='in',device = 'pdf')

# generates figure 5 and Figure S5
source("~/Documents/Analysis/PancanSynergy/26_Figure5_ECB_PDX_comparison.R", echo=TRUE)

ggsave('./figs/Figure5.pdf',plot=pFigure5&theme(plot.tag = element_text(size = 22,face='bold')),height = 10,width = 13,units='in',device = 'pdf')
ggsave('./figs/FigureS5.pdf',plot=pFigure5Supp&theme(plot.tag = element_text(size = 22,face='bold')),height = 10,width = 13,units='in',device = 'pdf')


#save.image('./environment_Jul2022.rdata')
