# Supplementary material for: A pan-cancer screen identifies drug combination benefit in cancer cell lines at the individual and population level
Source: Cell Rep Med. 2024 Aug 20;5(8):101687. doi: 10.1016/j.xcrm.2024.101687 (PMC11384948; doi:10.1016/j.xcrm.2024.101687)
Supplement: Data S1. Source data and code used in this publication [file mmc7.zip › data-code/02_figures_1e.R]

# Figure 1 panel E
# tAnnot <- tibble(SYNERGY_DELTA_EMAX=c(0.6,0.6,-0.3,-0.3),SYNERGY_DELTA_XMID=c(10,-6,10,-6),label=c('Efficacy &\nPotency','Efficacy','Potency',''),Endpoint=NA,ang=c(0,0,90,0))
tAnnot <- tibble(SYNERGY_DELTA_EMAX=c(0.6,0.6,0.1,-0.3),SYNERGY_DELTA_XMID=c(10,1.5,10,-6),label=c('Efficacy &\nPotency','Efficacy','Potency',''),Endpoint=NA,ang=c(0,0,90,0))
tAnnotPoint <- tibble(SYNERGY_DELTA_EMAX=c(0.25, 0.25, 0.12),SYNERGY_DELTA_XMID=c(4,2,4))
library(ggrastr)
p1 <- t3 %>%
  filter(SYNERGY_DELTA_XMID> -12)%>%
  ggplot(aes(SYNERGY_DELTA_EMAX,SYNERGY_DELTA_XMID))+
  rasterize(geom_point(alpha=0.25,size=0.35),dpi=300)+
  # geom_vline(xintercept = 0.2,color='darkgray')+
  # geom_hline(yintercept = 3,color='darkgray')+
  theme(legend.position = 'none')+
  ylab(expression(""*Delta*"Potency ("*Delta*"IC50)"))+
  xlab(expression(""*Delta*"Efficacy ("*Delta*"Emax)"))+
  geom_text(data=tAnnot,color='black',aes(label=label,angle=ang),size=8)+
    geom_rect(mapping=aes(ymin=3, ymax=13, xmin=0.2, xmax=1), color="gray70",fill='NA', show.legend = F,size=1.5,inherit.aes=F)+
    geom_rect(mapping=aes(ymin=3, ymax=13, xmin=0, xmax=0.2), color="gray70",fill='NA', show.legend = F,size=1.5,inherit.aes=F)+
    geom_rect(mapping=aes(ymin=0, ymax=3, xmin=0.2, xmax=1), color="gray70",fill='NA', show.legend = F,size=1.5,inherit.aes=F)#+
    # geom_segment(aes(x = SYNERGY_DELTA_EMAX, y = SYNERGY_DELTA_XMID, xend = endx, yend = endy),inherit.aes = F,data=bind_cols(tAnnotPoint %>% rename(endx=SYNERGY_DELTA_EMAX,endy=SYNERGY_DELTA_XMID),tAnnot[1:3,1:3]),color='gray50')
  # geom_rect(mapping=aes(ymin=15.5, ymax=26.5, xmin=42.5, xmax=63.5,fill=NA), color="black", alpha=0.85,show.legend = F,size=0.5)+
  # geom_point(data=tAnnotPoint,color='orange',size=3)+theme(text = element_text(size = 20))


png('./figs/figure1e_scatter.png',width=500,height = 500,pointsize=30,unit='px')
p1+ theme(text = element_text(size = 20))
dev.off()

p1+ theme(text = element_text(size = 20))
ggsave('./Figure1e.pdf',height = 6,width = 6,units='in',device = 'pdf')

t3 %>% ungroup()%>%filter(Endpoint == 'Synergy')%>% mutate(isXmid = if_else(SYNERGY_DELTA_XMID>3 & SYNERGY_XMID <=10,1,0),isEmax=if_else(SYNERGY_DELTA_EMAX>0.2,1,0))%>%group_by(isXmid,isEmax)%>%count() %>% print()

t3 %>% ungroup()%>%mutate(isEfficacious=if_else(SYNERGY_OBS_EMAX < 0.5,1,0),Endpoint=as.character(if_else(Endpoint %in% c('IDA','SA-L','SA-A'),'HSA',as.character(Endpoint))))%>%group_by(Endpoint,isEfficacious)%>%count()%>%spread(isEfficacious,n)%>%mutate(r=`1`/(`0`+`1`))%>%print()
