# Supplementary material for: A pan-cancer screen identifies drug combination benefit in cancer cell lines at the individual and population level
Source: Cell Rep Med. 2024 Aug 20;5(8):101687. doi: 10.1016/j.xcrm.2024.101687 (PMC11384948; doi:10.1016/j.xcrm.2024.101687)
Supplement: Data S1. Source data and code used in this publication [file mmc7.zip › data-code/31_suppl_figure_response_class_v_mutations.R]

library(ggplotify)
library(pheatmap)
mx1.tmp.1 <- t3 %>%
  left_join(x[,c('CELL_LINE_NAME',colnames(x)[which(grepl('mut',colnames(x)))[tail(order(colSums(x[,which(grepl('mut',colnames(x)))])),n=15)]])])%>%
  gather(colnames(x)[which(grepl('mut',colnames(x)))[tail(order(colSums(x[,which(grepl('mut',colnames(x)))])),n=15)]],key='GeneMut',value='MutStatus')%>%
  group_by(ANCHOR_ID,LIBRARY_ID,Endpoint,GeneMut)%>%
  summarize(r=mean(MutStatus,na.rm=T))%>%
  filter(Endpoint=='Synergy')%>%
  ungroup()%>%spread(GeneMut,r)

mx1.tmp.2 <- t3 %>%
  left_join(x[,c('CELL_LINE_NAME',colnames(x)[which(grepl('mut',colnames(x)))[tail(order(colSums(x[,which(grepl('mut',colnames(x)))])),n=15)]])])%>%
  gather(colnames(x)[which(grepl('mut',colnames(x)))[tail(order(colSums(x[,which(grepl('mut',colnames(x)))])),n=15)]],key='GeneMut',value='MutStatus')%>%
  group_by(ANCHOR_ID,LIBRARY_ID,Endpoint,GeneMut)%>%
  summarize(r=mean(MutStatus,na.rm=T))%>%
  filter(Endpoint=='Bliss')%>%
  ungroup()%>%spread(GeneMut,r)

mx1.tmp.3 <- t3 %>%
  left_join(x[,c('CELL_LINE_NAME',colnames(x)[which(grepl('mut',colnames(x)))[tail(order(colSums(x[,which(grepl('mut',colnames(x)))])),n=15)]])])%>%
  gather(colnames(x)[which(grepl('mut',colnames(x)))[tail(order(colSums(x[,which(grepl('mut',colnames(x)))])),n=15)]],key='GeneMut',value='MutStatus')%>%
  group_by(ANCHOR_ID,LIBRARY_ID,Endpoint,GeneMut)%>%
  summarize(r=mean(MutStatus,na.rm=T))%>%
  filter(Endpoint=='IDA')%>%
  ungroup()%>%spread(GeneMut,r,fill=0)

mx1.tmp.1.mx <- as.matrix(mx1.tmp.1[,-c(1:3)])
rownames(mx1.tmp.1.mx)<- paste0(unlist(mx1.tmp.1[,1]),'-',unlist(mx1.tmp.1[,2]))

mx1.tmp.2.mx <- as.matrix(mx1.tmp.2[,-c(1:3)])
rownames(mx1.tmp.2.mx)<- paste0(unlist(mx1.tmp.2[,1]),'-',unlist(mx1.tmp.2[,2]))

mx1.tmp.3.1 <- rbind(mx1.tmp.3,c(1022,1179,NA,rep(0,15)))
mx1.tmp.3.mx <- as.matrix(mx1.tmp.3.1[,-c(1:3)])

rownames(mx1.tmp.3.mx)<- paste0(unlist(mx1.tmp.3.1[,1]),'-',unlist(mx1.tmp.3.1[,2]))

colnames(mx1.tmp.1.mx) <- gsub('mut.','',gsub('_mut','',colnames(mx1.tmp.1.mx)))

colnames(mx1.tmp.2.mx) <- gsub('mut.','',gsub('_mut','',colnames(mx1.tmp.2.mx)))

colnames(mx1.tmp.3.mx) <- gsub('mut.','',gsub('_mut','',colnames(mx1.tmp.3.mx)))

# aheatmap((cbind(mx1.tmp.1.mx[topSyn$UUID,-15],mx1.tmp.2.mx[topSyn$UUID,-15],mx1.tmp.3.mx[topSyn$UUID,-15])))

mx1.tmp.1.mx<- mx1.tmp.1.mx[topSyn$UUID,]
mx1.tmp.2.mx<- mx1.tmp.2.mx[topSyn$UUID,]
mx1.tmp.3.mx<- mx1.tmp.3.mx[topSyn$UUID,]

rownames(mx1.tmp.1.mx) <- unlist(topSyn$Combination)
rownames(mx1.tmp.2.mx) <- unlist(topSyn$Combination)
rownames(mx1.tmp.3.mx) <- unlist(topSyn$Combination)

p1 <- as.ggplot(pheatmap(mx1.tmp.1.mx[,-15]))
p2 <- as.ggplot(pheatmap(mx1.tmp.2.mx[,-15]))
p3 <- as.ggplot(pheatmap(mx1.tmp.3.mx[,-15]))

p1+p2+p3+plot_annotation(tag_levels = 'A')

################ Bliss

mx1.tmp.1.mx <- as.matrix(mx1.tmp.1[,-c(1:3)])
rownames(mx1.tmp.1.mx)<- paste0(unlist(mx1.tmp.1[,1]),'-',unlist(mx1.tmp.1[,2]))

mx1.tmp.2.mx <- as.matrix(mx1.tmp.2[,-c(1:3)])
rownames(mx1.tmp.2.mx)<- paste0(unlist(mx1.tmp.2[,1]),'-',unlist(mx1.tmp.2[,2]))

# mx1.tmp.3 <- rbind(mx1.tmp.3,c(1022,1179,NA,rep(0,15)))
mx1.tmp.3.mx <- as.matrix(mx1.tmp.3[,-c(1:3)])

rownames(mx1.tmp.3.mx)<- paste0(unlist(mx1.tmp.3[,1]),'-',unlist(mx1.tmp.3[,2]))

colnames(mx1.tmp.1.mx) <- gsub('mut.','',gsub('_mut','',colnames(mx1.tmp.1.mx)))

colnames(mx1.tmp.2.mx) <- gsub('mut.','',gsub('_mut','',colnames(mx1.tmp.2.mx)))

colnames(mx1.tmp.3.mx) <- gsub('mut.','',gsub('_mut','',colnames(mx1.tmp.3.mx)))

mx1.tmp.1.mx<- as.matrix(mx1.tmp.1.mx[topBliss$UUID,])
mx1.tmp.2.mx<- as.matrix(mx1.tmp.2.mx[topBliss$UUID,])
mx1.tmp.3.mx<- as.matrix(mx1.tmp.3.mx[topBliss$UUID,])

rownames(mx1.tmp.1.mx) <- unlist(topBliss$Combination)
rownames(mx1.tmp.2.mx) <- unlist(topBliss$Combination)
rownames(mx1.tmp.3.mx) <- unlist(topBliss$Combination)

p4 <- as.ggplot(pheatmap(mx1.tmp.1.mx[,-15]))
p5 <- as.ggplot(pheatmap(mx1.tmp.2.mx[,-15]))
p6 <- as.ggplot(pheatmap(mx1.tmp.3.mx[,-15]))

p1+p2+p3+p4+p5+p6+plot_annotation(tag_levels = 'A')

################ IDA

mx1.tmp.1.mx <- as.matrix(mx1.tmp.1[,-c(1:3)])
rownames(mx1.tmp.1.mx)<- paste0(unlist(mx1.tmp.1[,1]),'-',unlist(mx1.tmp.1[,2]))

mx1.tmp.2.mx <- as.matrix(mx1.tmp.2[,-c(1:3)])
rownames(mx1.tmp.2.mx)<- paste0(unlist(mx1.tmp.2[,1]),'-',unlist(mx1.tmp.2[,2]))

# mx1.tmp.3 <- rbind(mx1.tmp.3,c(1022,1179,NA,rep(0,15)))
mx1.tmp.3.mx <- as.matrix(mx1.tmp.3[,-c(1:3)])

rownames(mx1.tmp.3.mx)<- paste0(unlist(mx1.tmp.3[,1]),'-',unlist(mx1.tmp.3[,2]))

colnames(mx1.tmp.1.mx) <- gsub('mut.','',gsub('_mut','',colnames(mx1.tmp.1.mx)))

colnames(mx1.tmp.2.mx) <- gsub('mut.','',gsub('_mut','',colnames(mx1.tmp.2.mx)))

colnames(mx1.tmp.3.mx) <- gsub('mut.','',gsub('_mut','',colnames(mx1.tmp.3.mx)))

mx1.tmp.1.mx<- as.matrix(mx1.tmp.1.mx[topIDA$UUID,])
mx1.tmp.2.mx<- as.matrix(mx1.tmp.2.mx[topIDA$UUID,])
mx1.tmp.3.mx<- as.matrix(mx1.tmp.3.mx[topIDA$UUID,])

rownames(mx1.tmp.1.mx) <- unlist(topIDA$Combination)
rownames(mx1.tmp.2.mx) <- unlist(topIDA$Combination)
rownames(mx1.tmp.3.mx) <- unlist(topIDA$Combination)

p7 <- as.ggplot(pheatmap(mx1.tmp.1.mx[,-15]))
p8 <- as.ggplot(pheatmap(mx1.tmp.2.mx[,-15]))
p9 <- as.ggplot(pheatmap(mx1.tmp.3.mx[,-15]))


row_label_1 <- wrap_elements(panel = textGrob('Top-15 Synergy', rot=90))
row_label_2 <- wrap_elements(panel = textGrob('Top-15 Bliss', rot=90))
row_label_3 <- wrap_elements(panel = textGrob('Top-15 IDA', rot=90))

pPatchwork <- (wrap_elements(full=row_label_1+p1+plot_layout(widths = c(0.1,0.9))+labs(title = "Synergy")+theme(plot.title = element_text(hjust = 0.5)))+wrap_elements(full=p2+labs(title = "Bliss")+theme(plot.title = element_text(hjust = 0.5)))+wrap_elements(full=p3+labs(title = "IDA")+theme(plot.title = element_text(hjust = 0.5))))/(wrap_elements(full=row_label_2+p4+plot_layout(widths = c(0.1,0.9)))+p5+p6)/(wrap_elements(full=row_label_3+p7+plot_layout(widths = c(0.1,0.9)))+p8+p9)
pPatchwork+plot_annotation(tag_levels = c('A'))+plot_layout(widths = c(0.4,0.3,0.3))

ggsave('SupplementalFigure3_class_v_mutation.pdf',height = 12,width=16)
