# Supplementary material for: A pan-cancer screen identifies drug combination benefit in cancer cell lines at the individual and population level
Source: Cell Rep Med. 2024 Aug 20;5(8):101687. doi: 10.1016/j.xcrm.2024.101687 (PMC11384948; doi:10.1016/j.xcrm.2024.101687)
Supplement: Data S1. Source data and code used in this publication [file mmc7.zip › data-code/figure_suppl_5.R]

# relation between synergy frequency and efficacy

p1 <- tECB %>%
  group_by(ANCHOR_ID,LIBRARY_ID)%>%
  summarize(ns=length(which(Endpoint=='Synergy'))/n(),mv=mean(1-SYNERGY_OBS_EMAX))%>%
  ungroup()%>%
  ggplot(aes(ns,mv))+
  geom_point(alpha=0.25,size=2)+
  stat_cor()+
  ylab('Viability reduction')+
  xlab('Synergy frequency')+
  scale_x_continuous(labels = scales::percent)+
  scale_y_continuous(labels = scales::percent)

p2 <- tECB %>%
  filter(Endpoint != 'Synergy')%>%
  group_by(ANCHOR_ID,LIBRARY_ID)%>%
  summarize(mv=mean(1-SYNERGY_OBS_EMAX))%>%
  ungroup()%>%
  left_join(tECB%>%
              group_by(ANCHOR_ID,LIBRARY_ID)%>%
              summarize(ns=length(which(Endpoint=='Synergy'))/n()))%>%
  ggplot(aes(ns,mv))+
  geom_point(alpha=0.25,size=2)+
  stat_cor()+
  ylab('Viability reduction without synergy')+
  xlab('Synergy frequency')+
  scale_x_continuous(labels = scales::percent)+
  scale_y_continuous(labels = scales::percent)

p3 <- tECB%>%
  group_by(ANCHOR_ID,LIBRARY_ID)%>%
  summarize(ns=length(which(ECB==1))/n(),mv=mean(1-SYNERGY_OBS_EMAX))%>%
  ggplot(aes(ns,mv))+
  geom_point(alpha=0.25,size=2)+
  stat_cor()+
  ylab('Viability reduction')+
  xlab('ECB frequency')+
  scale_x_continuous(labels = scales::percent)+
  scale_y_continuous(labels = scales::percent)

p4.1 <- tECB %>%
  filter(Endpoint %in% c('Bliss'))%>%
  group_by(ANCHOR_ID,LIBRARY_ID)%>%
  summarize(mv=mean(1-SYNERGY_OBS_EMAX))%>%
  ungroup()%>%
  left_join(tECB%>%
              group_by(ANCHOR_ID,LIBRARY_ID)%>%
              summarize(ns=length(which(Endpoint=='Synergy'))/n()))%>%
  ggplot(aes(ns,mv))+
  geom_point(alpha=0.25,size=2)+
  stat_cor()+
  ylab('Viability reduction Bliss')+
  xlab('Synergy frequency')+
  scale_x_continuous(labels = scales::percent)+
  scale_y_continuous(labels = scales::percent)

p4.2 <- tECB %>%
  filter(Endpoint %in% c('IDA'))%>%
  group_by(ANCHOR_ID,LIBRARY_ID)%>%
  summarize(mv=mean(1-SYNERGY_OBS_EMAX))%>%
  ungroup()%>%
  left_join(tECB%>%
              group_by(ANCHOR_ID,LIBRARY_ID)%>%
              summarize(ns=length(which(Endpoint=='Synergy'))/n()))%>%
  ggplot(aes(ns,mv))+
  geom_point(alpha=0.25,size=2)+
  stat_cor()+
  ylab('Viability reduction IDA')+
  xlab('Synergy frequency')+
  scale_x_continuous(labels = scales::percent)+
  scale_y_continuous(labels = scales::percent)

p4.3 <- tECB %>%
  filter(Endpoint %in% c('Bliss','IDA'))%>%
  group_by(ANCHOR_ID,LIBRARY_ID)%>%
  summarize(mv=mean(1-SYNERGY_OBS_EMAX))%>%
  ungroup()%>%
  left_join(tECB%>%
              group_by(ANCHOR_ID,LIBRARY_ID)%>%
              summarize(ns=length(which(Endpoint=='Synergy'))/n()))%>%
  ggplot(aes(ns,mv))+
  geom_point(alpha=0.25,size=2)+
  stat_cor()+
  ylab('Viability reduction Bliss+IDA')+
  xlab('Synergy frequency')+
  scale_x_continuous(labels = scales::percent)+
  scale_y_continuous(labels = scales::percent)


pFigureS4<- p1 + p2 + p3 +p4.1+p4.2+p4.3+ plot_annotation(tag_levels = 'A')+plot_layout(ncol=3)


pFigureS4.1 <- p4.1+p4.2 + plot_annotation(tag_levels = 'A')
